# Supplementary material for: De novo Transcriptome Sequencing Coupled With Co-expression Analysis Reveal the Transcriptional Regulation of Key Genes Involved in the Formation of Active Ingredients in Peucedanum praeruptorum Dunn Under Bolting Period
Source: Front Genet. 2021 Jun 14;12:683037. doi: 10.3389/fgene.2021.683037 (PMC8236723; doi:10.3389/fgene.2021.683037)
Supplement: Supplementary Table 5 — The significantly differential expressed genes between group A and B. [file Data_Sheet_5.zip]

Archive with 3 entries (2 files):
- table s5/
- table s5/A_vs_B.gene_DE.signi.addAnno.xls
- table s5/A_vs_B.gene_DE.signi.xls
