# Supplementary material for: De novo Transcriptome Sequencing Coupled With Co-expression Analysis Reveal the Transcriptional Regulation of Key Genes Involved in the Formation of Active Ingredients in Peucedanum praeruptorum Dunn Under Bolting Period
Source: Front Genet. 2021 Jun 14;12:683037. doi: 10.3389/fgene.2021.683037 (PMC8236723; doi:10.3389/fgene.2021.683037)
Supplement: Supplementary Table 5 — The significantly differential expressed genes between group A and B. [file Data_Sheet_5.zip › table s5/A_vs_B.gene_DE.signi.xls]

Gene id	MeanTPM (A)	MeanTPM (B)	log2FoldChange	pValue	qValue	result
TRINITY_DN84053_c1_g2	7.92855299667	0.0307122	8.01210191991	5.74230385818e-08	0.000134129777575	up
TRINITY_DN94980_c0_g3	37.4555060029	0.0204113482097	10.8415906184	1.53980122328e-07	0.000263757684206	up
TRINITY_DN92063_c2_g1	62.9521333333	0.0001	19.2638957435	3.19649771345e-09	1.23196218374e-05	up
TRINITY_DN86013_c0_g3	0.0229548	23.9158296668	-10.0249542633	8.14652470166e-11	7.84938021317e-07	down
TRINITY_DN69647_c0_g3	0.859384666667	128.141656233	-7.2202197908	4.33413180549e-09	1.51856158105e-05	down
TRINITY_DN81877_c1_g1	0.0001	10.1936488057	-16.6373110295	8.56041344886e-08	0.00016919327935	down
TRINITY_DN79398_c0_g1	6.26225503333	0.0001	15.9343946437	3.11675136182e-07	0.000480490856943	up
TRINITY_DN71695_c0_g1	7.41229933333	0.0001	16.1776335229	1.26312787075e-09	5.72731897253e-06	up
TRINITY_DN81800_c3_g1	12.7864289	0.109124666667	6.87249233541	1.22923952872e-07	0.000227004275167	up
TRINITY_DN98635_c1_g1	8.34991333333	0.148790466667	5.81040722556	6.38140574732e-07	0.000833714436974	up
TRINITY_DN92227_c1_g5	0.0001	10.5428735324	-16.6859086114	3.98248396776e-13	1.36812151647e-08	down
TRINITY_DN70638_c1_g2	0.0001	20.6267766667	-17.6541588642	1.19130279297e-08	3.40103710694e-05	down
TRINITY_DN79108_c2_g4	0.0001	12.0268333333	-16.8758973052	7.83155773779e-08	0.000163154630688	down
TRINITY_DN97720_c2_g5	8.021176	0.0001	16.291526148	8.24404449492e-09	2.44410552983e-05	up
TRINITY_DN91612_c1_g3	0.0001	23.08579	-17.816645577	1.18512697484e-09	5.70949734216e-06	down
TRINITY_DN72769_c1_g4	0.829924902206	87.4486803333	-6.71931200617	4.12613453326e-07	0.000599165075882	down
TRINITY_DN97582_c1_g1	0.0001	5.55864119589	-15.7624446403	2.42847425565e-09	9.85219224072e-06	down
TRINITY_DN75407_c1_g7	25.2983766667	0.0001	17.9486852882	4.67868135545e-10	3.2785646931e-06	up
TRINITY_DN78634_c0_g2	5.380676	0.0001	15.7154998164	5.94297861553e-09	1.83238671057e-05	up
TRINITY_DN75764_c1_g6	0.0001	22.2270333333	-17.7619558776	3.91802764587e-11	4.31442009999e-07	down
TRINITY_DN89355_c1_g1	138.460136667	0.0270064333333	12.3238799372	1.0338549887e-09	5.31277401591e-06	up
TRINITY_DN73009_c1_g2	14.8894066667	0.0001	17.183926739	2.40491685556e-07	0.000378317961348	up
TRINITY_DN92783_c0_g2	19.4711079667	0.0001	17.5709754547	1.28585023312e-13	9.91159076696e-09	up
TRINITY_DN74042_c1_g6	7.66885	0.038299	7.6455597177	1.23688793195e-07	0.000227004275167	up
TRINITY_DN79919_c3_g5	9.31583	0.0001	16.5073966923	6.18343982721e-08	0.00013618054536	up
TRINITY_DN77152_c0_g1	0.0601056666667	12.8486637379	-7.73990159914	6.98253606178e-08	0.000149507734643	down
TRINITY_DN77715_c1_g1	0.153395	8.460667	-5.78544804003	1.638302019e-10	1.26283596229e-06	down
TRINITY_DN80940_c0_g4	0.0001	23.353484	-17.8332782695	4.29824481593e-09	1.51856158105e-05	down
TRINITY_DN99009_c4_g2	7.69093066667	0.0332861	7.8520945311	7.49633093216e-07	0.000931987388569	up
TRINITY_DN82828_c0_g1	0.0104787	5.27830193351	-8.97647032345	3.29702035807e-07	0.000498315535767	down
TRINITY_DN96004_c0_g1	0.0709071666667	5.99414933333	-6.40147976656	5.32467313954e-13	1.36812151647e-08	down
TRINITY_DN83720_c1_g5	11.96445	0.0001	16.8683945528	2.13762115669e-09	9.15400633334e-06	up
TRINITY_DN73767_c0_g1	0.0001	9.75099333333	-16.5732615732	2.86607513566e-11	4.31442009999e-07	down
TRINITY_DN78598_c1_g3	0.0001	12.2671608333	-16.9044418583	5.21736889425e-07	0.000731209507467	down
TRINITY_DN79131_c0_g2	35.7131906667	0.325154333333	6.77918857115	1.95729493417e-07	0.000321004698119	up
TRINITY_DN86585_c2_g3	11.1405	0.0001	16.7654544586	8.47955265088e-08	0.00016919327935	up
TRINITY_DN95798_c3_g2	17.5951313333	0.0001	17.4248167571	2.05462743711e-07	0.000329947483556	up
TRINITY_DN95833_c1_g1	40.0577163667	0.0101434333333	11.947318406	6.90617516078e-07	0.000872691465152	up
TRINITY_DN90085_c2_g2	14.443837	0.0160244333333	9.81596498901	1.23498892414e-10	1.05772684723e-06	up
TRINITY_DN78711_c0_g1	0.0314354666667	5.3544227	-7.41219404508	3.48706043638e-08	8.67063201796e-05	down
TRINITY_DN96409_c2_g1	0.0001	6.81266	-16.0559305874	3.81982591297e-11	4.31442009999e-07	down
TRINITY_DN85318_c0_g3	14.23971	0.0001	17.1195602397	3.3739622014e-11	4.31442009999e-07	up
TRINITY_DN79763_c2_g4	10.2580646667	0.0001	16.6463990456	9.43240378533e-10	5.19334677558e-06	up
