# Supplementary material for: De novo Transcriptome Sequencing Coupled With Co-expression Analysis Reveal the Transcriptional Regulation of Key Genes Involved in the Formation of Active Ingredients in Peucedanum praeruptorum Dunn Under Bolting Period
Source: Front Genet. 2021 Jun 14;12:683037. doi: 10.3389/fgene.2021.683037 (PMC8236723; doi:10.3389/fgene.2021.683037)
Supplement: Supplementary Table 6 — The significantly differential expressed genes between group A and C. [file Data_Sheet_6.zip]

Archive with 8 entries (7 files):
- table s10/
- table s10/gene_co-express_module.black_KEGG_enrichment.xls
- table s10/gene_co-express_module.blue_KEGG_enrichment.xls
- table s10/gene_co-express_module.brown_KEGG_enrichment.xls
- table s10/gene_co-express_module.green_KEGG_enrichment.xls
- table s10/gene_co-express_module.red_KEGG_enrichment.xls
- table s10/gene_co-express_module.turquoise_KEGG_enrichment.xls
- table s10/gene_co-express_module.yellow_KEGG_enrichment.xls
