# Supplementary material for: De novo Transcriptome Sequencing Coupled With Co-expression Analysis Reveal the Transcriptional Regulation of Key Genes Involved in the Formation of Active Ingredients in Peucedanum praeruptorum Dunn Under Bolting Period
Source: Front Genet. 2021 Jun 14;12:683037. doi: 10.3389/fgene.2021.683037 (PMC8236723; doi:10.3389/fgene.2021.683037)
Supplement: Supplementary Table 6 — The significantly differential expressed genes between group A and C. [file Data_Sheet_6.zip › table s10/gene_co-express_module.black_KEGG_enrichment.xls]

id	Description	Significant	Annotated	Pvalue	Qvalue	Signi_id	Signi_symbol
ko02024	Quorum sensing		95/10475	0.000736612	0.045747494	TRINITY_DN91982_c0_g1,TRINITY_DN97897_c1_g1,TRINITY_DN94663_c1_g5	TRINITY_DN91982_c0_g1,TRINITY_DN97897_c1_g1,TRINITY_DN94663_c1_g5
ko00040	Pentose and glucuronate interconversions		134/10475	0.001989834	0.061789591	TRINITY_DN91982_c0_g1,TRINITY_DN97897_c1_g1,TRINITY_DN80952_c0_g1	TRINITY_DN91982_c0_g1,TRINITY_DN97897_c1_g1,TRINITY_DN80952_c0_g1
ko04626	Plant-pathogen interaction		186/10475	0.005027033	0.104068396	TRINITY_DN92836_c0_g1,TRINITY_DN74599_c2_g1,TRINITY_DN78227_c0_g4	TRINITY_DN92836_c0_g1,TRINITY_DN74599_c2_g1,TRINITY_DN78227_c0_g4
ko04919	Thyroid hormone signaling pathway		85/10475	0.011245646	0.15408564	TRINITY_DN94663_c1_g5,TRINITY_DN74599_c2_g1	TRINITY_DN94663_c1_g5,TRINITY_DN74599_c2_g1
ko04320	Dorso-ventral axis formation		8/10475	0.015177817	0.15408564	TRINITY_DN74599_c2_g1	TRINITY_DN74599_c2_g1
ko00562	Inositol phosphate metabolism		116/10475	0.020282481	0.15408564	TRINITY_DN94663_c1_g5,TRINITY_DN96512_c0_g3	TRINITY_DN94663_c1_g5,TRINITY_DN96512_c0_g3
ko04725	Cholinergic synapse		13/10475	0.024552544	0.15408564	TRINITY_DN74599_c2_g1	TRINITY_DN74599_c2_g1
ko04550	Signaling pathways regulating pluripotency of stem cells		14/10475	0.026417288	0.15408564	TRINITY_DN74599_c2_g1	TRINITY_DN74599_c2_g1
ko04668	TNF signaling pathway		16/10475	0.03013662	0.15408564	TRINITY_DN74599_c2_g1	TRINITY_DN74599_c2_g1
ko04726	Serotonergic synapse		19/10475	0.03569032	0.15408564	TRINITY_DN74599_c2_g1	TRINITY_DN74599_c2_g1
ko04730	Long-term depression		19/10475	0.03569032	0.15408564	TRINITY_DN74599_c2_g1	TRINITY_DN74599_c2_g1
ko04970	Salivary secretion		20/10475	0.037534829	0.15408564	TRINITY_DN68673_c1_g1	TRINITY_DN68673_c1_g1
ko04664	Fc epsilon RI signaling pathway		22/10475	0.041213798	0.15408564	TRINITY_DN74599_c2_g1	TRINITY_DN74599_c2_g1
ko04917	Prolactin signaling pathway		22/10475	0.041213798	0.15408564	TRINITY_DN74599_c2_g1	TRINITY_DN74599_c2_g1
ko04012	ErbB signaling pathway		23/10475	0.043048269	0.15408564	TRINITY_DN74599_c2_g1	TRINITY_DN74599_c2_g1
ko04620	Toll-like receptor signaling pathway		24/10475	0.044879405	0.15408564	TRINITY_DN74599_c2_g1	TRINITY_DN74599_c2_g1
ko04540	Gap junction		29/10475	0.053985265	0.15408564	TRINITY_DN74599_c2_g1	TRINITY_DN74599_c2_g1
ko04062	Chemokine signaling pathway		30/10475	0.055796513	0.15408564	TRINITY_DN74599_c2_g1	TRINITY_DN74599_c2_g1
ko04660	T cell receptor signaling pathway		31/10475	0.057604466	0.15408564	TRINITY_DN74599_c2_g1	TRINITY_DN74599_c2_g1
ko04270	Vascular smooth muscle contraction		32/10475	0.05940913	0.15408564	TRINITY_DN74599_c2_g1	TRINITY_DN74599_c2_g1
ko04916	Melanogenesis		35/10475	0.064803444	0.15408564	TRINITY_DN74599_c2_g1	TRINITY_DN74599_c2_g1
ko04976	Bile secretion		35/10475	0.064803444	0.15408564	TRINITY_DN74096_c0_g1	TRINITY_DN74096_c0_g1
ko04112	Cell cycle - Caulobacter		37/10475	0.068383312	0.15408564	TRINITY_DN75426_c1_g1	TRINITY_DN75426_c1_g1
ko04510	Focal adhesion		37/10475	0.068383312	0.15408564	TRINITY_DN74599_c2_g1	TRINITY_DN74599_c2_g1
ko04972	Pancreatic secretion		37/10475	0.068383312	0.15408564	TRINITY_DN73463_c0_g3	TRINITY_DN73463_c0_g3
ko04961	Endocrine and other factor-regulated calcium reabsorption		38/10475	0.07016836	0.15408564	TRINITY_DN73463_c0_g3	TRINITY_DN73463_c0_g3
ko02010	ABC transporters		39/10475	0.071950159	0.15408564	TRINITY_DN74096_c0_g1	TRINITY_DN74096_c0_g1
ko04650	Natural killer cell mediated cytotoxicity		39/10475	0.071950159	0.15408564	TRINITY_DN74599_c2_g1	TRINITY_DN74599_c2_g1
ko04912	GnRH signaling pathway		39/10475	0.071950159	0.15408564	TRINITY_DN74599_c2_g1	TRINITY_DN74599_c2_g1
ko04380	Osteoclast differentiation		41/10475	0.07550403	0.156306588	TRINITY_DN74599_c2_g1	TRINITY_DN74599_c2_g1
ko04662	B cell receptor signaling pathway		43/10475	0.07904497	0.15683637	TRINITY_DN74599_c2_g1	TRINITY_DN74599_c2_g1
ko04370	VEGF signaling pathway		44/10475	0.080810604	0.15683637	TRINITY_DN74599_c2_g1	TRINITY_DN74599_c2_g1
ko04962	Vasopressin-regulated water reabsorption		48/10475	0.087841037	0.159157942	TRINITY_DN73463_c0_g3	TRINITY_DN73463_c0_g3
ko00500	Starch and sucrose metabolism		262/10475	0.088162322	0.159157942	TRINITY_DN80952_c0_g1,TRINITY_DN85640_c5_g1	TRINITY_DN80952_c0_g1,TRINITY_DN85640_c5_g1
ko04015	Rap1 signaling pathway		50/10475	0.091337068	0.159157942	TRINITY_DN74599_c2_g1	TRINITY_DN74599_c2_g1
ko00565	Ether lipid metabolism		52/10475	0.094820367	0.159157942	TRINITY_DN94663_c1_g5	TRINITY_DN94663_c1_g5
ko04920	Adipocytokine signaling pathway		52/10475	0.094820367	0.159157942	TRINITY_DN85006_c4_g1	TRINITY_DN85006_c4_g1
ko04720	Long-term potentiation		55/10475	0.10002154	0.163470107	TRINITY_DN74599_c2_g1	TRINITY_DN74599_c2_g1
ko04915	Estrogen signaling pathway		57/10475	0.103473202	0.164775139	TRINITY_DN74599_c2_g1	TRINITY_DN74599_c2_g1
ko04010	MAPK signaling pathway		60/10475	0.108627123	0.167306903	TRINITY_DN74599_c2_g1	TRINITY_DN74599_c2_g1
ko04722	Neurotrophin signaling pathway		64/10475	0.115455246	0.167306903	TRINITY_DN74599_c2_g1	TRINITY_DN74599_c2_g1
ko04914	Progesterone-mediated oocyte maturation		66/10475	0.118850645	0.167306903	TRINITY_DN74599_c2_g1	TRINITY_DN74599_c2_g1
ko00053	Ascorbate and aldarate metabolism		68/10475	0.12223366	0.167306903	TRINITY_DN96512_c0_g3	TRINITY_DN96512_c0_g3
ko00340	Histidine metabolism		68/10475	0.12223366	0.167306903	TRINITY_DN96512_c0_g3	TRINITY_DN96512_c0_g3
ko04072	Phospholipase D signaling pathway		69/10475	0.123920537	0.167306903	TRINITY_DN74599_c2_g1	TRINITY_DN74599_c2_g1
ko04210	Apoptosis		69/10475	0.123920537	0.167306903	TRINITY_DN74599_c2_g1	TRINITY_DN74599_c2_g1
ko04014	Ras signaling pathway		81/10475	0.143924335	0.190179972	TRINITY_DN74599_c2_g1	TRINITY_DN74599_c2_g1
ko04024	cAMP signaling pathway		85/10475	0.150495286	0.190745905	TRINITY_DN74599_c2_g1	TRINITY_DN74599_c2_g1
ko04921	Oxytocin signaling pathway		85/10475	0.150495286	0.190745905	TRINITY_DN74599_c2_g1	TRINITY_DN74599_c2_g1
ko04022	cGMP - PKG signaling pathway		89/10475	0.157018304	0.193185859	TRINITY_DN74599_c2_g1	TRINITY_DN74599_c2_g1
ko00052	Galactose metabolism		90/10475	0.158641608	0.193185859	TRINITY_DN94892_c0_g3	TRINITY_DN94892_c0_g3
ko00860	Porphyrin and chlorophyll metabolism		92/10475	0.161879311	0.193337638	TRINITY_DN95879_c1_g1	TRINITY_DN95879_c1_g1
ko04066	HIF-1 signaling pathway		94/10475	0.165105175	0.193469818	TRINITY_DN74599_c2_g1	TRINITY_DN74599_c2_g1
ko04013	MAPK signaling pathway - fly		97/10475	0.169921864	0.19382406	TRINITY_DN74599_c2_g1	TRINITY_DN74599_c2_g1
ko04666	Fc gamma R-mediated phagocytosis		99/10475	0.173118311	0.19382406	TRINITY_DN74599_c2_g1	TRINITY_DN74599_c2_g1
ko04068	FoxO signaling pathway		101/10475	0.176303063	0.19382406	TRINITY_DN74599_c2_g1	TRINITY_DN74599_c2_g1
ko04211	Longevity regulating pathway - mammal		102/10475	0.177891066	0.19382406	TRINITY_DN85006_c4_g1	TRINITY_DN85006_c4_g1
ko04071	Sphingolipid signaling pathway		106/10475	0.184214039	0.197252782	TRINITY_DN74599_c2_g1	TRINITY_DN74599_c2_g1
ko04810	Regulation of actin cytoskeleton		113/10475	0.195168226	0.205229156	TRINITY_DN74599_c2_g1	TRINITY_DN74599_c2_g1
ko04070	Phosphatidylinositol signaling system		115/10475	0.198272236	0.205229156	TRINITY_DN96512_c0_g3	TRINITY_DN96512_c0_g3
ko04212	Longevity regulating pathway - worm		126/10475	0.215142021	0.219040194	TRINITY_DN75426_c1_g1	TRINITY_DN75426_c1_g1
ko04150	mTOR signaling pathway		143/10475	0.240551806	0.239120751	TRINITY_DN74599_c2_g1	TRINITY_DN74599_c2_g1
ko00940	Phenylpropanoid biosynthesis		145/10475	0.243489282	0.239120751	TRINITY_DN70935_c0_g1	TRINITY_DN70935_c0_g1
ko04910	Insulin signaling pathway		147/10475	0.246415961	0.239120751	TRINITY_DN74599_c2_g1	TRINITY_DN74599_c2_g1
ko04151	PI3K-Akt signaling pathway		156/10475	0.259453424	0.245493383	TRINITY_DN74599_c2_g1	TRINITY_DN74599_c2_g1
ko04152	AMPK signaling pathway		157/10475	0.260888731	0.245493383	TRINITY_DN85006_c4_g1	TRINITY_DN85006_c4_g1
ko04114	Oocyte meiosis		161/10475	0.266603574	0.247126643	TRINITY_DN74599_c2_g1	TRINITY_DN74599_c2_g1
ko00564	Glycerophospholipid metabolism		191/10475	0.308146345	0.281433969	TRINITY_DN94663_c1_g5	TRINITY_DN94663_c1_g5
ko00520	Amino sugar and nucleotide sugar metabolism		233/10475	0.362565794	0.323646891	TRINITY_DN85640_c5_g1	TRINITY_DN85640_c5_g1
ko03015	mRNA surveillance pathway		237/10475	0.367530936	0.323646891	TRINITY_DN92776_c1_g3	TRINITY_DN92776_c1_g3
ko00010	Glycolysis / Gluconeogenesis		239/10475	0.369999708	0.323646891	TRINITY_DN94892_c0_g3	TRINITY_DN94892_c0_g3
ko04075	Plant hormone signal transduction		272/10475	0.409436185	0.353168639	TRINITY_DN93943_c0_g2	TRINITY_DN93943_c0_g2
ko04144	Endocytosis		298/10475	0.438843623	0.373349297	TRINITY_DN73463_c0_g3	TRINITY_DN73463_c0_g3
ko01230	Biosynthesis of amino acids		519/10475	0.638418704	0.535799481	TRINITY_DN96512_c0_g3	TRINITY_DN96512_c0_g3
ko03010	Ribosome		968/10475	0.856455644	0.709205375	TRINITY_DN89084_c0_g1	TRINITY_DN89084_c0_g1
