# Supplementary material for: De novo Transcriptome Sequencing Coupled With Co-expression Analysis Reveal the Transcriptional Regulation of Key Genes Involved in the Formation of Active Ingredients in Peucedanum praeruptorum Dunn Under Bolting Period
Source: Front Genet. 2021 Jun 14;12:683037. doi: 10.3389/fgene.2021.683037 (PMC8236723; doi:10.3389/fgene.2021.683037)
Supplement: Supplementary Table 6 — The significantly differential expressed genes between group A and C. [file Data_Sheet_6.zip › table s10/gene_co-express_module.blue_KEGG_enrichment.xls]

id	Description	Significant	Annotated	Pvalue	Qvalue	Signi_id	Signi_symbol
ko04016	MAPK signaling pathway - plant	11/86	136/10475	1.25595849489487e-08	9.78325564444426e-07	TRINITY_DN69364_c0_g2,TRINITY_DN93921_c0_g2,TRINITY_DN93921_c0_g1,TRINITY_DN87065_c0_g1,TRINITY_DN78780_c1_g1,TRINITY_DN77043_c0_g3,TRINITY_DN90039_c0_g1,TRINITY_DN69537_c0_g1,TRINITY_DN80918_c1_g1,TRINITY_DN96204_c0_g1,TRINITY_DN70380_c1_g4	TRINITY_DN69364_c0_g2,TRINITY_DN93921_c0_g2,TRINITY_DN93921_c0_g1,TRINITY_DN87065_c0_g1,TRINITY_DN78780_c1_g1,TRINITY_DN77043_c0_g3,TRINITY_DN90039_c0_g1,TRINITY_DN69537_c0_g1,TRINITY_DN80918_c1_g1,TRINITY_DN96204_c0_g1,TRINITY_DN70380_c1_g4
ko00592	alpha-Linolenic acid metabolism	6/86	76/10475	3.54477602401001e-05	0.00138059697777232	TRINITY_DN98338_c2_g1,TRINITY_DN91314_c0_g2,TRINITY_DN91314_c0_g1,TRINITY_DN88300_c0_g1,TRINITY_DN98156_c2_g2,TRINITY_DN93109_c0_g3	TRINITY_DN98338_c2_g1,TRINITY_DN91314_c0_g2,TRINITY_DN91314_c0_g1,TRINITY_DN88300_c0_g1,TRINITY_DN98156_c2_g2,TRINITY_DN93109_c0_g3
ko04075	Plant hormone signal transduction	9/86	272/10475	0.000376548007322084	0.00977703597959095	TRINITY_DN82132_c0_g1,TRINITY_DN90894_c0_g2,TRINITY_DN73073_c1_g1,TRINITY_DN87479_c2_g5,TRINITY_DN87065_c0_g1,TRINITY_DN78780_c1_g1,TRINITY_DN77043_c0_g3,TRINITY_DN84473_c4_g1,TRINITY_DN94676_c0_g3	TRINITY_DN82132_c0_g1,TRINITY_DN90894_c0_g2,TRINITY_DN73073_c1_g1,TRINITY_DN87479_c2_g5,TRINITY_DN87065_c0_g1,TRINITY_DN78780_c1_g1,TRINITY_DN77043_c0_g3,TRINITY_DN84473_c4_g1,TRINITY_DN94676_c0_g3
ko04911	Insulin secretion	2/86	5/10475	0.000655646377629094	0.0127678505117245	TRINITY_DN88305_c0_g1,TRINITY_DN75757_c0_g1	TRINITY_DN88305_c0_g1,TRINITY_DN75757_c0_g1
ko04070	Phosphatidylinositol signaling system	5/86	115/10475	0.00251034571258685	0.039108543732932	TRINITY_DN83723_c0_g2,TRINITY_DN92948_c0_g1,TRINITY_DN95105_c1_g1,TRINITY_DN98530_c3_g1,TRINITY_DN93972_c0_g1	TRINITY_DN83723_c0_g2,TRINITY_DN92948_c0_g1,TRINITY_DN95105_c1_g1,TRINITY_DN98530_c3_g1,TRINITY_DN93972_c0_g1
ko04626	Plant-pathogen interaction	6/86	186/10475	0.0041980330742124	0.0545007802617048	TRINITY_DN79382_c1_g1,TRINITY_DN83723_c0_g2,TRINITY_DN69924_c1_g1,TRINITY_DN66938_c0_g1,TRINITY_DN80918_c1_g1,TRINITY_DN96169_c1_g1	TRINITY_DN79382_c1_g1,TRINITY_DN83723_c0_g2,TRINITY_DN69924_c1_g1,TRINITY_DN66938_c0_g1,TRINITY_DN80918_c1_g1,TRINITY_DN96169_c1_g1
ko04072	Phospholipase D signaling pathway	3/86	69/10475	0.018972329966493	0.175630581094743	TRINITY_DN95105_c1_g1,TRINITY_DN98530_c3_g1,TRINITY_DN93972_c0_g1	TRINITY_DN95105_c1_g1,TRINITY_DN98530_c3_g1,TRINITY_DN93972_c0_g1
ko04721	Synaptic vesicle cycle	4/86	126/10475	0.0198791576578034	0.175630581094743	TRINITY_DN88305_c0_g1,TRINITY_DN76774_c1_g1,TRINITY_DN72185_c0_g1,TRINITY_DN75757_c0_g1	TRINITY_DN88305_c0_g1,TRINITY_DN76774_c1_g1,TRINITY_DN72185_c0_g1,TRINITY_DN75757_c0_g1
ko00564	Glycerophospholipid metabolism	5/86	191/10475	0.0202924522751359	0.175630581094743	TRINITY_DN97587_c1_g2,TRINITY_DN95105_c1_g1,TRINITY_DN98530_c3_g1,TRINITY_DN93972_c0_g1,TRINITY_DN93915_c1_g1	TRINITY_DN97587_c1_g2,TRINITY_DN95105_c1_g1,TRINITY_DN98530_c3_g1,TRINITY_DN93972_c0_g1,TRINITY_DN93915_c1_g1
ko01040	Biosynthesis of unsaturated fatty acids	3/86	95/10475	0.043107118902725	0.335781768294911	TRINITY_DN71341_c0_g1,TRINITY_DN89467_c0_g4,TRINITY_DN93109_c0_g3	TRINITY_DN71341_c0_g1,TRINITY_DN89467_c0_g4,TRINITY_DN93109_c0_g3
ko00511	Other glycan degradation	2/86	47/10475	0.056769539793835	0.368338536192009	TRINITY_DN69291_c2_g2,TRINITY_DN85861_c2_g2	TRINITY_DN69291_c2_g2,TRINITY_DN85861_c2_g2
ko01212	Fatty acid metabolism	4/86	187/10475	0.067642461390983	0.368338536192009	TRINITY_DN71341_c0_g1,TRINITY_DN94361_c1_g1,TRINITY_DN89467_c0_g4,TRINITY_DN93109_c0_g3	TRINITY_DN71341_c0_g1,TRINITY_DN94361_c1_g1,TRINITY_DN89467_c0_g4,TRINITY_DN93109_c0_g3
ko00900	Terpenoid backbone biosynthesis	3/86	117/10475	0.0713973002097942	0.368338536192009	TRINITY_DN72988_c0_g3,TRINITY_DN94576_c0_g1,TRINITY_DN98838_c5_g1	TRINITY_DN72988_c0_g3,TRINITY_DN94576_c0_g1,TRINITY_DN98838_c5_g1
ko00190	Oxidative phosphorylation	6/86	365/10475	0.0791648312522936	0.368338536192009	TRINITY_DN90301_c3_g6,TRINITY_DN92477_c1_g3,TRINITY_DN86394_c1_g1,TRINITY_DN85947_c1_g1,TRINITY_DN94873_c1_g1,TRINITY_DN98783_c1_g1	TRINITY_DN90301_c3_g6,TRINITY_DN92477_c1_g3,TRINITY_DN86394_c1_g1,TRINITY_DN85947_c1_g1,TRINITY_DN94873_c1_g1,TRINITY_DN98783_c1_g1
ko00440	Phosphonate and phosphinate metabolism	1/86	15/10475	0.116391979315112	0.368338536192009	TRINITY_DN93915_c1_g1	TRINITY_DN93915_c1_g1
ko00905	Brassinosteroid biosynthesis	1/86	15/10475	0.116391979315112	0.368338536192009	TRINITY_DN88442_c0_g1	TRINITY_DN88442_c0_g1
ko04745	Phototransduction - fly	1/86	16/10475	0.12365682537428	0.368338536192009	TRINITY_DN83723_c0_g2	TRINITY_DN83723_c0_g2
ko00920	Sulfur metabolism	2/86	76/10475	0.128859494852897	0.368338536192009	TRINITY_DN93029_c1_g2,TRINITY_DN74676_c2_g3	TRINITY_DN93029_c1_g2,TRINITY_DN74676_c2_g3
ko04971	Gastric acid secretion	1/86	18/10475	0.138009868117912	0.368338536192009	TRINITY_DN83723_c0_g2	TRINITY_DN83723_c0_g2
ko04020	Calcium signaling pathway	2/86	80/10475	0.139988400532422	0.368338536192009	TRINITY_DN83723_c0_g2,TRINITY_DN92948_c0_g1	TRINITY_DN83723_c0_g2,TRINITY_DN92948_c0_g1
ko03320	PPAR signaling pathway	2/86	81/10475	0.142802965659964	0.368338536192009	TRINITY_DN74004_c1_g3,TRINITY_DN93109_c0_g3	TRINITY_DN74004_c1_g3,TRINITY_DN93109_c0_g3
ko00591	Linoleic acid metabolism	1/86	19/10475	0.145099009491333	0.368338536192009	TRINITY_DN98338_c2_g1	TRINITY_DN98338_c2_g1
ko00061	Fatty acid biosynthesis	2/86	82/10475	0.145629682375931	0.368338536192009	TRINITY_DN71341_c0_g1,TRINITY_DN94361_c1_g1	TRINITY_DN71341_c0_g1,TRINITY_DN94361_c1_g1
ko00982	Drug metabolism - cytochrome P450	2/86	84/10475	0.151318046064692	0.368338536192009	TRINITY_DN72220_c1_g1,TRINITY_DN84753_c1_g2	TRINITY_DN72220_c1_g1,TRINITY_DN84753_c1_g2
ko04970	Salivary secretion	1/86	20/10475	0.15213052108121	0.368338536192009	TRINITY_DN83723_c0_g2	TRINITY_DN83723_c0_g2
ko00561	Glycerolipid metabolism	3/86	165/10475	0.153779699359098	0.368338536192009	TRINITY_DN95105_c1_g1,TRINITY_DN98530_c3_g1,TRINITY_DN93972_c0_g1	TRINITY_DN95105_c1_g1,TRINITY_DN98530_c3_g1,TRINITY_DN93972_c0_g1
ko04024	cAMP signaling pathway	2/86	85/10475	0.154178944035573	0.368338536192009	TRINITY_DN83723_c0_g2,TRINITY_DN93109_c0_g3	TRINITY_DN83723_c0_g2,TRINITY_DN93109_c0_g3
ko00750	Vitamin B6 metabolism	1/86	21/10475	0.159104865910192	0.368338536192009	TRINITY_DN77174_c0_g2	TRINITY_DN77174_c0_g2
ko04740	Olfactory transduction	1/86	21/10475	0.159104865910192	0.368338536192009	TRINITY_DN83723_c0_g2	TRINITY_DN83723_c0_g2
ko04744	Phototransduction	1/86	21/10475	0.159104865910192	0.368338536192009	TRINITY_DN83723_c0_g2	TRINITY_DN83723_c0_g2
ko04925	Aldosterone synthesis and secretion	1/86	21/10475	0.159104865910192	0.368338536192009	TRINITY_DN83723_c0_g2	TRINITY_DN83723_c0_g2
ko04750	Inflammatory mediator regulation of TRP channels	1/86	22/10475	0.166022503324744	0.368338536192009	TRINITY_DN83723_c0_g2	TRINITY_DN83723_c0_g2
ko00100	Steroid biosynthesis	2/86	90/10475	0.168636081538184	0.368338536192009	TRINITY_DN95776_c1_g2,TRINITY_DN78158_c0_g1	TRINITY_DN95776_c1_g2,TRINITY_DN78158_c0_g1
ko00980	Metabolism of xenobiotics by cytochrome P450	2/86	90/10475	0.168636081538184	0.368338536192009	TRINITY_DN72220_c1_g1,TRINITY_DN84753_c1_g2	TRINITY_DN72220_c1_g1,TRINITY_DN84753_c1_g2
ko00945	Stilbenoid, diarylheptanoid and gingerol biosynthesis	1/86	23/10475	0.172883889023976	0.368338536192009	TRINITY_DN88179_c1_g2	TRINITY_DN88179_c1_g2
ko00860	Porphyrin and chlorophyll metabolism	2/86	92/10475	0.174483634976635	0.368338536192009	TRINITY_DN90223_c0_g1,TRINITY_DN96975_c1_g1	TRINITY_DN90223_c0_g1,TRINITY_DN96975_c1_g1
ko00480	Glutathione metabolism	3/86	176/10475	0.175715172994877	0.368338536192009	TRINITY_DN72220_c1_g1,TRINITY_DN84753_c1_g2,TRINITY_DN98542_c1_g1	TRINITY_DN72220_c1_g1,TRINITY_DN84753_c1_g2,TRINITY_DN98542_c1_g1
ko04713	Circadian entrainment	1/86	24/10475	0.179689475088264	0.368338536192009	TRINITY_DN83723_c0_g2	TRINITY_DN83723_c0_g2
ko04270	Vascular smooth muscle contraction	1/86	32/10475	0.232178454492177	0.463730246489098	TRINITY_DN83723_c0_g2	TRINITY_DN83723_c0_g2
ko04916	Melanogenesis	1/86	35/10475	0.250993902695825	0.476670741131679	TRINITY_DN83723_c0_g2	TRINITY_DN83723_c0_g2
ko00941	Flavonoid biosynthesis	1/86	38/10475	0.269353509978053	0.476670741131679	TRINITY_DN88179_c1_g2	TRINITY_DN88179_c1_g2
ko04113	Meiosis - yeast	2/86	125/10475	0.273971668758869	0.476670741131679	TRINITY_DN87435_c0_g1,TRINITY_DN97354_c1_g2	TRINITY_DN87435_c0_g1,TRINITY_DN97354_c1_g2
ko00590	Arachidonic acid metabolism	1/86	39/10475	0.275373975451071	0.476670741131679	TRINITY_DN98542_c1_g1	TRINITY_DN98542_c1_g1
ko04912	GnRH signaling pathway	1/86	39/10475	0.275373975451071	0.476670741131679	TRINITY_DN83723_c0_g2	TRINITY_DN83723_c0_g2
ko04924	Renin secretion	1/86	39/10475	0.275373975451071	0.476670741131679	TRINITY_DN83723_c0_g2	TRINITY_DN83723_c0_g2
ko04918	Thyroid hormone synthesis	1/86	41/10475	0.287268193166181	0.486449571951886	TRINITY_DN98542_c1_g1	TRINITY_DN98542_c1_g1
ko00520	Amino sugar and nucleotide sugar metabolism	3/86	233/10475	0.299370235381566	0.489092139282555	TRINITY_DN84177_c3_g1,TRINITY_DN79880_c1_g2,TRINITY_DN94964_c1_g1	TRINITY_DN84177_c3_g1,TRINITY_DN79880_c1_g2,TRINITY_DN94964_c1_g1
ko00040	Pentose and glucuronate interconversions	2/86	134/10475	0.30138650744979	0.489092139282555	TRINITY_DN84177_c3_g1,TRINITY_DN76510_c0_g1	TRINITY_DN84177_c3_g1,TRINITY_DN76510_c0_g1
ko04962	Vasopressin-regulated water reabsorption	1/86	48/10475	0.327398259829364	0.510312735443814	TRINITY_DN76862_c0_g3	TRINITY_DN76862_c0_g3
ko00940	Phenylpropanoid biosynthesis	2/86	145/10475	0.334661135603447	0.510312735443814	TRINITY_DN90447_c0_g1,TRINITY_DN88179_c1_g2	TRINITY_DN90447_c0_g1,TRINITY_DN88179_c1_g2
ko04015	Rap1 signaling pathway	1/86	50/10475	0.338448026478453	0.510312735443814	TRINITY_DN83723_c0_g2	TRINITY_DN83723_c0_g2
ko04910	Insulin signaling pathway	2/86	147/10475	0.340668231498978	0.510312735443814	TRINITY_DN76409_c1_g3,TRINITY_DN83723_c0_g2	TRINITY_DN76409_c1_g3,TRINITY_DN83723_c0_g2
ko00906	Carotenoid biosynthesis	1/86	52/10475	0.349318339700069	0.513397361227509	TRINITY_DN95921_c2_g1	TRINITY_DN95921_c2_g1
ko00500	Starch and sucrose metabolism	3/86	262/10475	0.364772522426843	0.517353648325071	TRINITY_DN84177_c3_g1,TRINITY_DN76510_c0_g1,TRINITY_DN98216_c1_g2	TRINITY_DN84177_c3_g1,TRINITY_DN76510_c0_g1,TRINITY_DN98216_c1_g2
ko04720	Long-term potentiation	1/86	55/10475	0.365293623310607	0.517353648325071	TRINITY_DN83723_c0_g2	TRINITY_DN83723_c0_g2
ko04915	Estrogen signaling pathway	1/86	57/10475	0.375727806131482	0.518392723108064	TRINITY_DN83723_c0_g2	TRINITY_DN83723_c0_g2
ko04114	Oocyte meiosis	2/86	161/10475	0.382210095268419	0.518392723108064	TRINITY_DN83723_c0_g2,TRINITY_DN97354_c1_g2	TRINITY_DN83723_c0_g2,TRINITY_DN97354_c1_g2
ko04261	Adrenergic signaling in cardiomyocytes	1/86	59/10475	0.385992419503437	0.518392723108064	TRINITY_DN83723_c0_g2	TRINITY_DN83723_c0_g2
ko04722	Neurotrophin signaling pathway	1/86	64/10475	0.410929855493544	0.530955894098277	TRINITY_DN83723_c0_g2	TRINITY_DN83723_c0_g2
ko04130	SNARE interactions in vesicular transport	1/86	65/10475	0.415795865716151	0.530955894098277	TRINITY_DN76774_c1_g1	TRINITY_DN76774_c1_g1
ko04260	Cardiac muscle contraction	1/86	65/10475	0.415795865716151	0.530955894098277	TRINITY_DN94873_c1_g1	TRINITY_DN94873_c1_g1
ko04111	Cell cycle - yeast	2/86	177/10475	0.428309404706126	0.531856341041605	TRINITY_DN87435_c0_g1,TRINITY_DN97354_c1_g2	TRINITY_DN87435_c0_g1,TRINITY_DN97354_c1_g2
ko00053	Ascorbate and aldarate metabolism	1/86	68/10475	0.430156783937028	0.531856341041605	TRINITY_DN84177_c3_g1	TRINITY_DN84177_c3_g1
ko04146	Peroxisome	2/86	185/10475	0.450695624019905	0.540353380421708	TRINITY_DN70804_c0_g1,TRINITY_DN93109_c0_g3	TRINITY_DN70804_c0_g1,TRINITY_DN93109_c0_g3
ko00195	Photosynthesis	1/86	73/10475	0.453320206631646	0.540353380421708	TRINITY_DN86394_c1_g1	TRINITY_DN86394_c1_g1
ko04728	Dopaminergic synapse	1/86	74/10475	0.457839958816772	0.540353380421708	TRINITY_DN83723_c0_g2	TRINITY_DN83723_c0_g2
ko04110	Cell cycle	2/86	194/10475	0.475291210550061	0.552577369688994	TRINITY_DN87435_c0_g1,TRINITY_DN97354_c1_g2	TRINITY_DN87435_c0_g1,TRINITY_DN97354_c1_g2
ko04014	Ras signaling pathway	1/86	81/10475	0.488460536786603	0.554241764310403	TRINITY_DN83723_c0_g2	TRINITY_DN83723_c0_g2
ko00270	Cysteine and methionine metabolism	2/86	203/10475	0.49922436172121	0.554241764310403	TRINITY_DN73736_c1_g2,TRINITY_DN95971_c1_g2	TRINITY_DN73736_c1_g2,TRINITY_DN95971_c1_g2
ko04919	Thyroid hormone signaling pathway	1/86	85/10475	0.505183878415361	0.554241764310403	TRINITY_DN92948_c0_g1	TRINITY_DN92948_c0_g1
ko04921	Oxytocin signaling pathway	1/86	85/10475	0.505183878415361	0.554241764310403	TRINITY_DN83723_c0_g2	TRINITY_DN83723_c0_g2
ko04022	cGMP - PKG signaling pathway	1/86	89/10475	0.52136664871705	0.564051637500902	TRINITY_DN83723_c0_g2	TRINITY_DN83723_c0_g2
ko00071	Fatty acid degradation	1/86	106/10475	0.584504013249745	0.623695702674566	TRINITY_DN93109_c0_g3	TRINITY_DN93109_c0_g3
ko00562	Inositol phosphate metabolism	1/86	116/10475	0.617720795212036	0.650232416012669	TRINITY_DN92948_c0_g1	TRINITY_DN92948_c0_g1
ko04922	Glucagon signaling pathway	1/86	132/10475	0.665489467815135	0.684931349024992	TRINITY_DN83723_c0_g2	TRINITY_DN83723_c0_g2
ko03420	Nucleotide excision repair	1/86	133/10475	0.668270856751411	0.684931349024992	TRINITY_DN78172_c2_g3	TRINITY_DN78172_c2_g3
ko04142	Lysosome	1/86	143/10475	0.694857599125391	0.697335629972616	TRINITY_DN95776_c1_g2	TRINITY_DN95776_c1_g2
ko00250	Alanine, aspartate and glutamate metabolism	1/86	145/10475	0.699916501618196	0.697335629972616	TRINITY_DN87633_c0_g1	TRINITY_DN87633_c0_g1
ko04144	Endocytosis	2/86	298/10475	0.70723025715466	0.697335629972616	TRINITY_DN98326_c3_g2,TRINITY_DN76476_c0_g3	TRINITY_DN98326_c3_g2,TRINITY_DN76476_c0_g3
ko04120	Ubiquitin mediated proteolysis	1/86	270/10475	0.895132596395487	0.871576475437712	TRINITY_DN97354_c1_g2	TRINITY_DN97354_c1_g2
ko00230	Purine metabolism	1/86	413/10475	0.969000867627351	0.921237323812348	TRINITY_DN87633_c0_g1	TRINITY_DN87633_c0_g1
ko03013	RNA transport	1/86	416/10475	0.969789020607863	0.921237323812348	TRINITY_DN81848_c2_g1	TRINITY_DN81848_c2_g1
ko01230	Biosynthesis of amino acids	1/86	519/10475	0.987580338841406	0.925214515247535	TRINITY_DN95971_c1_g2	TRINITY_DN95971_c1_g2
ko03010	Ribosome	2/86	968/10475	0.997731328604774	0.925214515247535	TRINITY_DN75319_c2_g1,TRINITY_DN95255_c1_g1	TRINITY_DN75319_c2_g1,TRINITY_DN95255_c1_g1
