# Supplementary material for: De novo Transcriptome Sequencing Coupled With Co-expression Analysis Reveal the Transcriptional Regulation of Key Genes Involved in the Formation of Active Ingredients in Peucedanum praeruptorum Dunn Under Bolting Period
Source: Front Genet. 2021 Jun 14;12:683037. doi: 10.3389/fgene.2021.683037 (PMC8236723; doi:10.3389/fgene.2021.683037)
Supplement: Supplementary Table 6 — The significantly differential expressed genes between group A and C. [file Data_Sheet_6.zip › table s10/gene_co-express_module.brown_KEGG_enrichment.xls]

id	Description	Significant	Annotated	Pvalue	Qvalue	Signi_id	Signi_symbol
ko04075	Plant hormone signal transduction	15/78	272/10475	1.12902734657243e-09	9.82253791518015e-08	TRINITY_DN86120_c2_g3,TRINITY_DN72157_c2_g1,TRINITY_DN89061_c0_g2,TRINITY_DN79989_c1_g2,TRINITY_DN73550_c1_g1,TRINITY_DN88273_c1_g1,TRINITY_DN89338_c2_g1,TRINITY_DN87704_c0_g2,TRINITY_DN75691_c0_g1,TRINITY_DN81580_c1_g1,TRINITY_DN91987_c1_g4,TRINITY_DN76934_c0_g1,TRINITY_DN80774_c0_g1,TRINITY_DN83614_c0_g1,TRINITY_DN87173_c0_g1	TRINITY_DN86120_c2_g3,TRINITY_DN72157_c2_g1,TRINITY_DN89061_c0_g2,TRINITY_DN79989_c1_g2,TRINITY_DN73550_c1_g1,TRINITY_DN88273_c1_g1,TRINITY_DN89338_c2_g1,TRINITY_DN87704_c0_g2,TRINITY_DN75691_c0_g1,TRINITY_DN81580_c1_g1,TRINITY_DN91987_c1_g4,TRINITY_DN76934_c0_g1,TRINITY_DN80774_c0_g1,TRINITY_DN83614_c0_g1,TRINITY_DN87173_c0_g1
ko00905	Brassinosteroid biosynthesis	2/78	15/10475	0.00539780165814939	0.234804372129498	TRINITY_DN95742_c1_g1,TRINITY_DN98250_c0_g1	TRINITY_DN95742_c1_g1,TRINITY_DN98250_c0_g1
ko00531	Glycosaminoglycan degradation	2/78	28/10475	0.0182567294706385	0.529445154648518	TRINITY_DN79675_c0_g3,TRINITY_DN79269_c0_g2	TRINITY_DN79675_c0_g3,TRINITY_DN79269_c0_g2
ko04921	Oxytocin signaling pathway	3/78	85/10475	0.0253634478725986	0.55165499122902	TRINITY_DN78965_c2_g1,TRINITY_DN74570_c0_g1,TRINITY_DN92112_c2_g4	TRINITY_DN78965_c2_g1,TRINITY_DN74570_c0_g1,TRINITY_DN92112_c2_g4
ko04710	Circadian rhythm	2/78	49/10475	0.0514028955960888	0.648045669591282	TRINITY_DN74570_c0_g1,TRINITY_DN92112_c2_g4	TRINITY_DN74570_c0_g1,TRINITY_DN92112_c2_g4
ko04920	Adipocytokine signaling pathway	2/78	52/10475	0.0571444272357517	0.648045669591282	TRINITY_DN74570_c0_g1,TRINITY_DN92112_c2_g4	TRINITY_DN74570_c0_g1,TRINITY_DN92112_c2_g4
ko04712	Circadian rhythm - plant	2/78	59/10475	0.0713465624258821	0.648045669591282	TRINITY_DN98033_c2_g1,TRINITY_DN94990_c1_g3	TRINITY_DN98033_c2_g1,TRINITY_DN94990_c1_g3
ko00540	Lipopolysaccharide biosynthesis	1/78	12/10475	0.085828654623189	0.648045669591282	TRINITY_DN75945_c1_g2	TRINITY_DN75945_c1_g2
ko03440	Homologous recombination	2/78	79/10475	0.117022224108277	0.648045669591282	TRINITY_DN86584_c0_g1,TRINITY_DN74152_c3_g1	TRINITY_DN86584_c0_g1,TRINITY_DN74152_c3_g1
ko03460	Fanconi anemia pathway	2/78	81/10475	0.121925449479743	0.648045669591282	TRINITY_DN86584_c0_g1,TRINITY_DN74152_c3_g1	TRINITY_DN86584_c0_g1,TRINITY_DN74152_c3_g1
ko00561	Glycerolipid metabolism	3/78	165/10475	0.124766329366095	0.648045669591282	TRINITY_DN74748_c3_g2,TRINITY_DN79063_c0_g1,TRINITY_DN93378_c1_g1	TRINITY_DN74748_c3_g2,TRINITY_DN79063_c0_g1,TRINITY_DN93378_c1_g1
ko00982	Drug metabolism - cytochrome P450	2/78	84/10475	0.129373465300472	0.648045669591282	TRINITY_DN71728_c0_g1,TRINITY_DN86869_c0_g1	TRINITY_DN71728_c0_g1,TRINITY_DN86869_c0_g1
ko00350	Tyrosine metabolism	2/78	89/10475	0.142014657511061	0.648045669591282	TRINITY_DN84137_c0_g1,TRINITY_DN94362_c0_g3	TRINITY_DN84137_c0_g1,TRINITY_DN94362_c0_g3
ko00980	Metabolism of xenobiotics by cytochrome P450	2/78	90/10475	0.144574378382808	0.648045669591282	TRINITY_DN71728_c0_g1,TRINITY_DN86869_c0_g1	TRINITY_DN71728_c0_g1,TRINITY_DN86869_c0_g1
ko04925	Aldosterone synthesis and secretion	1/78	21/10475	0.145388259357922	0.648045669591282	TRINITY_DN78965_c2_g1	TRINITY_DN78965_c2_g1
ko04213	Longevity regulating pathway - multiple species	2/78	91/10475	0.147143917012981	0.648045669591282	TRINITY_DN74570_c0_g1,TRINITY_DN92112_c2_g4	TRINITY_DN74570_c0_g1,TRINITY_DN92112_c2_g4
ko02024	Quorum sensing	2/78	95/10475	0.157514649980245	0.648045669591282	TRINITY_DN84698_c0_g1,TRINITY_DN87831_c0_g1	TRINITY_DN84698_c0_g1,TRINITY_DN87831_c0_g1
ko00904	Diterpenoid biosynthesis	1/78	24/10475	0.164377125833871	0.648045669591282	TRINITY_DN89680_c0_g1	TRINITY_DN89680_c0_g1
ko04068	FoxO signaling pathway	2/78	101/10475	0.173318839570813	0.648045669591282	TRINITY_DN74570_c0_g1,TRINITY_DN92112_c2_g4	TRINITY_DN74570_c0_g1,TRINITY_DN92112_c2_g4
ko04211	Longevity regulating pathway - mammal	2/78	102/10475	0.175978487060096	0.648045669591282	TRINITY_DN74570_c0_g1,TRINITY_DN92112_c2_g4	TRINITY_DN74570_c0_g1,TRINITY_DN92112_c2_g4
ko00410	beta-Alanine metabolism	2/78	104/10475	0.181317501062944	0.648045669591282	TRINITY_DN80949_c0_g3,TRINITY_DN84137_c0_g1	TRINITY_DN80949_c0_g3,TRINITY_DN84137_c0_g1
ko04122	Sulfur relay system	1/78	27/10475	0.182949363510374	0.648045669591282	TRINITY_DN94026_c1_g2	TRINITY_DN94026_c1_g2
ko00643	Styrene degradation	1/78	28/10475	0.189049090697031	0.648045669591282	TRINITY_DN94362_c0_g3	TRINITY_DN94362_c0_g3
ko00230	Purine metabolism	5/78	413/10475	0.193663910687769	0.648045669591282	TRINITY_DN79538_c1_g1,TRINITY_DN86241_c1_g1,TRINITY_DN89257_c0_g1,TRINITY_DN72719_c0_g2,TRINITY_DN97183_c1_g2	TRINITY_DN79538_c1_g1,TRINITY_DN86241_c1_g1,TRINITY_DN89257_c0_g1,TRINITY_DN72719_c0_g2,TRINITY_DN97183_c1_g2
ko04923	Regulation of lipolysis in adipocyte	1/78	29/10475	0.195103859618791	0.648045669591282	TRINITY_DN79063_c0_g1	TRINITY_DN79063_c0_g1
ko04070	Phosphatidylinositol signaling system	2/78	115/10475	0.211074331985727	0.648045669591282	TRINITY_DN97411_c0_g2,TRINITY_DN89362_c2_g2	TRINITY_DN97411_c0_g2,TRINITY_DN89362_c2_g2
ko00562	Inositol phosphate metabolism	2/78	116/10475	0.213806208648787	0.648045669591282	TRINITY_DN84698_c0_g1,TRINITY_DN97411_c0_g2	TRINITY_DN84698_c0_g1,TRINITY_DN97411_c0_g2
ko00790	Folate biosynthesis	1/78	37/10475	0.24196227572909	0.648045669591282	TRINITY_DN94026_c1_g2	TRINITY_DN94026_c1_g2
ko00950	Isoquinoline alkaloid biosynthesis	1/78	37/10475	0.24196227572909	0.648045669591282	TRINITY_DN84137_c0_g1	TRINITY_DN84137_c0_g1
ko04510	Focal adhesion	1/78	37/10475	0.24196227572909	0.648045669591282	TRINITY_DN81246_c0_g1	TRINITY_DN81246_c0_g1
ko04922	Glucagon signaling pathway	2/78	132/10475	0.257867141759195	0.648045669591282	TRINITY_DN74570_c0_g1,TRINITY_DN92112_c2_g4	TRINITY_DN74570_c0_g1,TRINITY_DN92112_c2_g4
ko00960	Tropane, piperidine and pyridine alkaloid biosynthesis	1/78	40/10475	0.258830963179234	0.648045669591282	TRINITY_DN84137_c0_g1	TRINITY_DN84137_c0_g1
ko03420	Nucleotide excision repair	2/78	133/10475	0.260633631347948	0.648045669591282	TRINITY_DN72719_c0_g2,TRINITY_DN86782_c1_g2	TRINITY_DN72719_c0_g2,TRINITY_DN86782_c1_g2
ko04016	MAPK signaling pathway - plant	2/78	136/10475	0.268935314220206	0.648045669591282	TRINITY_DN89061_c0_g2,TRINITY_DN91987_c1_g4	TRINITY_DN89061_c0_g2,TRINITY_DN91987_c1_g4
ko04142	Lysosome	2/78	143/10475	0.288299219459193	0.648045669591282	TRINITY_DN86925_c1_g3,TRINITY_DN79675_c0_g3	TRINITY_DN86925_c1_g3,TRINITY_DN79675_c0_g3
ko00511	Other glycan degradation	1/78	47/10475	0.296763598684686	0.648045669591282	TRINITY_DN83553_c0_g1	TRINITY_DN83553_c0_g1
ko00260	Glycine, serine and threonine metabolism	2/78	147/10475	0.299345257389972	0.648045669591282	TRINITY_DN93750_c0_g1,TRINITY_DN84137_c0_g1	TRINITY_DN93750_c0_g1,TRINITY_DN84137_c0_g1
ko04910	Insulin signaling pathway	2/78	147/10475	0.299345257389972	0.648045669591282	TRINITY_DN74570_c0_g1,TRINITY_DN92112_c2_g4	TRINITY_DN74570_c0_g1,TRINITY_DN92112_c2_g4
ko04723	Retrograde endocannabinoid signaling	1/78	49/10475	0.307244976820544	0.648045669591282	TRINITY_DN79063_c0_g1	TRINITY_DN79063_c0_g1
ko00565	Ether lipid metabolism	1/78	52/10475	0.322678533827322	0.648045669591282	TRINITY_DN84698_c0_g1	TRINITY_DN84698_c0_g1
ko00906	Carotenoid biosynthesis	1/78	52/10475	0.322678533827322	0.648045669591282	TRINITY_DN84810_c0_g1	TRINITY_DN84810_c0_g1
ko04152	AMPK signaling pathway	2/78	157/10475	0.326834926772775	0.648045669591282	TRINITY_DN74570_c0_g1,TRINITY_DN92112_c2_g4	TRINITY_DN74570_c0_g1,TRINITY_DN92112_c2_g4
ko00563	Glycosylphosphatidylinositol(GPI)-anchor biosynthesis	1/78	53/10475	0.327747235195591	0.648045669591282	TRINITY_DN92020_c0_g1	TRINITY_DN92020_c0_g1
ko04360	Axon guidance	1/78	53/10475	0.327747235195591	0.648045669591282	TRINITY_DN81246_c0_g1	TRINITY_DN81246_c0_g1
ko04010	MAPK signaling pathway	1/78	60/10475	0.362194739542015	0.700243163114562	TRINITY_DN76022_c0_g1	TRINITY_DN76022_c0_g1
ko00480	Glutathione metabolism	2/78	176/10475	0.378227657297762	0.714005997330388	TRINITY_DN71728_c0_g1,TRINITY_DN86869_c0_g1	TRINITY_DN71728_c0_g1,TRINITY_DN86869_c0_g1
ko04140	Regulation of autophagy	1/78	65/10475	0.385727377868141	0.714005997330388	TRINITY_DN84936_c1_g2	TRINITY_DN84936_c1_g2
ko00053	Ascorbate and aldarate metabolism	1/78	68/10475	0.399433340840951	0.723179010259622	TRINITY_DN95840_c1_g3	TRINITY_DN95840_c1_g3
ko00564	Glycerophospholipid metabolism	2/78	191/10475	0.417675582623223	0.723179010259622	TRINITY_DN84698_c0_g1,TRINITY_DN89362_c2_g2	TRINITY_DN84698_c0_g1,TRINITY_DN89362_c2_g2
ko00592	alpha-Linolenic acid metabolism	1/78	76/10475	0.434524005185068	0.723179010259622	TRINITY_DN95773_c0_g1	TRINITY_DN95773_c0_g1
ko04612	Antigen processing and presentation	1/78	77/10475	0.438765482980583	0.723179010259622	TRINITY_DN86925_c1_g3	TRINITY_DN86925_c1_g3
ko00600	Sphingolipid metabolism	1/78	78/10475	0.442975551486788	0.723179010259622	TRINITY_DN83553_c0_g1	TRINITY_DN83553_c0_g1
ko03410	Base excision repair	1/78	80/10475	0.451302377357495	0.723179010259622	TRINITY_DN72719_c0_g2	TRINITY_DN72719_c0_g2
ko03320	PPAR signaling pathway	1/78	81/10475	0.455419588955967	0.723179010259622	TRINITY_DN81246_c0_g1	TRINITY_DN81246_c0_g1
ko04919	Thyroid hormone signaling pathway	1/78	85/10475	0.471585649739772	0.723179010259622	TRINITY_DN84698_c0_g1	TRINITY_DN84698_c0_g1
ko00360	Phenylalanine metabolism	1/78	86/10475	0.475552571714777	0.723179010259622	TRINITY_DN84137_c0_g1	TRINITY_DN84137_c0_g1
ko00720	Carbon fixation pathways in prokaryotes	1/78	88/10475	0.48339842603718	0.723179010259622	TRINITY_DN91965_c1_g2	TRINITY_DN91965_c1_g2
ko00100	Steroid biosynthesis	1/78	90/10475	0.491128387140466	0.723179010259622	TRINITY_DN96441_c1_g2	TRINITY_DN96441_c1_g2
ko00513	Various types of N-glycan biosynthesis	1/78	91/10475	0.494950436808549	0.723179010259622	TRINITY_DN88461_c0_g1	TRINITY_DN88461_c0_g1
ko00860	Porphyrin and chlorophyll metabolism	1/78	92/10475	0.498744145006636	0.723179010259622	TRINITY_DN88247_c0_g2	TRINITY_DN88247_c0_g2
ko03030	DNA replication	1/78	103/10475	0.538662670923876	0.768256596235692	TRINITY_DN72719_c0_g2	TRINITY_DN72719_c0_g2
ko00900	Terpenoid backbone biosynthesis	1/78	117/10475	0.584957202749074	0.802599716625984	TRINITY_DN83797_c1_g1	TRINITY_DN83797_c1_g1
ko00680	Methane metabolism	1/78	119/10475	0.591184852297907	0.802599716625984	TRINITY_DN91965_c1_g2	TRINITY_DN91965_c1_g2
ko00510	N-Glycan biosynthesis	1/78	121/10475	0.597320237225278	0.802599716625984	TRINITY_DN91981_c1_g1	TRINITY_DN91981_c1_g1
ko00330	Arginine and proline metabolism	1/78	122/10475	0.600353752919351	0.802599716625984	TRINITY_DN80949_c0_g3	TRINITY_DN80949_c0_g3
ko04113	Meiosis - yeast	1/78	125/10475	0.609319591484874	0.802599716625984	TRINITY_DN77712_c1_g2	TRINITY_DN77712_c1_g2
ko00710	Carbon fixation in photosynthetic organisms	1/78	133/10475	0.632269210028911	0.802599716625984	TRINITY_DN91965_c1_g2	TRINITY_DN91965_c1_g2
ko00040	Pentose and glucuronate interconversions	1/78	134/10475	0.635042658261143	0.802599716625984	TRINITY_DN87831_c0_g1	TRINITY_DN87831_c0_g1
ko00240	Pyrimidine metabolism	2/78	298/10475	0.655364342380203	0.802599716625984	TRINITY_DN80478_c1_g2,TRINITY_DN72719_c0_g2	TRINITY_DN80478_c1_g2,TRINITY_DN72719_c0_g2
ko04144	Endocytosis	2/78	298/10475	0.655364342380203	0.802599716625984	TRINITY_DN97509_c0_g1,TRINITY_DN66883_c0_g1	TRINITY_DN97509_c0_g1,TRINITY_DN66883_c0_g1
ko04150	mTOR signaling pathway	1/78	143/10475	0.65909236748816	0.802599716625984	TRINITY_DN98034_c6_g1	TRINITY_DN98034_c6_g1
ko00940	Phenylpropanoid biosynthesis	1/78	145/10475	0.664220455138745	0.802599716625984	TRINITY_DN81190_c0_g1	TRINITY_DN81190_c0_g1
ko04114	Oocyte meiosis	1/78	161/10475	0.702595024884931	0.837339276232726	TRINITY_DN77712_c1_g2	TRINITY_DN77712_c1_g2
ko04111	Cell cycle - yeast	1/78	177/10475	0.736633768715926	0.863199354544978	TRINITY_DN77712_c1_g2	TRINITY_DN77712_c1_g2
ko00630	Glyoxylate and dicarboxylate metabolism	1/78	182/10475	0.746459751845746	0.863199354544978	TRINITY_DN93890_c1_g2	TRINITY_DN93890_c1_g2
ko04626	Plant-pathogen interaction	1/78	186/10475	0.754059206269176	0.863199354544978	TRINITY_DN75745_c1_g1	TRINITY_DN75745_c1_g1
ko04110	Cell cycle	1/78	194/10475	0.768589846945133	0.86840671018476	TRINITY_DN77712_c1_g2	TRINITY_DN77712_c1_g2
ko00620	Pyruvate metabolism	1/78	202/10475	0.78227235106854	0.872534545422602	TRINITY_DN91965_c1_g2	TRINITY_DN91965_c1_g2
ko03018	RNA degradation	1/78	222/10475	0.813082100864272	0.895419528799895	TRINITY_DN96470_c1_g1	TRINITY_DN96470_c1_g1
ko00520	Amino sugar and nucleotide sugar metabolism	1/78	233/10475	0.828149386982629	0.900612458343609	TRINITY_DN86548_c0_g1	TRINITY_DN86548_c0_g1
ko04141	Protein processing in endoplasmic reticulum	2/78	450/10475	0.854490976078736	0.912508112607312	TRINITY_DN84947_c1_g1,TRINITY_DN79199_c0_g1	TRINITY_DN84947_c1_g1,TRINITY_DN79199_c0_g1
ko00500	Starch and sucrose metabolism	1/78	262/10475	0.862362940848583	0.912508112607312	TRINITY_DN86548_c0_g1	TRINITY_DN86548_c0_g1
ko04120	Ubiquitin mediated proteolysis	1/78	270/10475	0.870553716625367	0.912508112607312	TRINITY_DN86782_c1_g2	TRINITY_DN86782_c1_g2
ko01200	Carbon metabolism	2/78	588/10475	0.938402903070177	0.97191729246554	TRINITY_DN93890_c1_g2,TRINITY_DN91965_c1_g2	TRINITY_DN93890_c1_g2,TRINITY_DN91965_c1_g2
ko03013	RNA transport	1/78	416/10475	0.958112399456155	0.980656220619829	TRINITY_DN72612_c0_g3	TRINITY_DN72612_c0_g3
ko03040	Spliceosome	1/78	472/10475	0.972945356769937	0.984258674871913	TRINITY_DN91971_c3_g1	TRINITY_DN91971_c3_g1
ko03010	Ribosome	1/78	968/10475	0.999495762743278	0.999495762743278	TRINITY_DN87398_c1_g2	TRINITY_DN87398_c1_g2
