# Supplementary material for: De novo Transcriptome Sequencing Coupled With Co-expression Analysis Reveal the Transcriptional Regulation of Key Genes Involved in the Formation of Active Ingredients in Peucedanum praeruptorum Dunn Under Bolting Period
Source: Front Genet. 2021 Jun 14;12:683037. doi: 10.3389/fgene.2021.683037 (PMC8236723; doi:10.3389/fgene.2021.683037)
Supplement: Supplementary Table 6 — The significantly differential expressed genes between group A and C. [file Data_Sheet_6.zip › table s10/gene_co-express_module.green_KEGG_enrichment.xls]

id	Description	Significant	Annotated	Pvalue	Qvalue	Signi_id	Signi_symbol
ko04712	Circadian rhythm - plant	3/39	59/10475	0.00134307413264941	0.0989633571425883	TRINITY_DN96996_c3_g1,TRINITY_DN89650_c0_g2,TRINITY_DN78434_c1_g1	TRINITY_DN96996_c3_g1,TRINITY_DN89650_c0_g2,TRINITY_DN78434_c1_g1
ko00590	Arachidonic acid metabolism	2/39	39/10475	0.00917620668633092	0.338070772654297	TRINITY_DN92859_c0_g1,TRINITY_DN94016_c0_g3	TRINITY_DN92859_c0_g1,TRINITY_DN94016_c0_g3
ko04350	TGF-beta signaling pathway	2/39	55/10475	0.0177154818070924	0.435117097016304	TRINITY_DN85740_c1_g2,TRINITY_DN89717_c1_g1	TRINITY_DN85740_c1_g2,TRINITY_DN89717_c1_g1
ko04975	Fat digestion and absorption	1/39	12/10475	0.0437967136051083	0.453054826299144	TRINITY_DN94016_c0_g3	TRINITY_DN94016_c0_g3
ko04066	HIF-1 signaling pathway	2/39	94/10475	0.0476360370084929	0.453054826299144	TRINITY_DN85740_c1_g2,TRINITY_DN89717_c1_g1	TRINITY_DN85740_c1_g2,TRINITY_DN89717_c1_g1
ko04550	Signaling pathways regulating pluripotency of stem cells	1/39	14/10475	0.0509121111841615	0.453054826299144	TRINITY_DN93262_c0_g2	TRINITY_DN93262_c0_g2
ko00430	Taurine and hypotaurine metabolism	1/39	16/10475	0.0579759087262277	0.453054826299144	TRINITY_DN92859_c0_g1	TRINITY_DN92859_c0_g1
ko00591	Linoleic acid metabolism	1/39	19/10475	0.068475651452878	0.453054826299144	TRINITY_DN94016_c0_g3	TRINITY_DN94016_c0_g3
ko04630	Jak-STAT signaling pathway	1/39	20/10475	0.0719501588738171	0.453054826299144	TRINITY_DN89717_c1_g1	TRINITY_DN89717_c1_g1
ko04075	Plant hormone signal transduction	3/39	272/10475	0.0798576854898742	0.453054826299144	TRINITY_DN98810_c3_g2,TRINITY_DN95646_c1_g2,TRINITY_DN66469_c0_g2	TRINITY_DN98810_c3_g2,TRINITY_DN95646_c1_g2,TRINITY_DN66469_c0_g2
ko04012	ErbB signaling pathway	1/39	23/10475	0.0822980885876037	0.453054826299144	TRINITY_DN85740_c1_g2	TRINITY_DN85740_c1_g2
ko00904	Diterpenoid biosynthesis	1/39	24/10475	0.0857223494510826	0.453054826299144	TRINITY_DN84048_c1_g6	TRINITY_DN84048_c1_g6
ko04016	MAPK signaling pathway - plant	2/39	136/10475	0.0908513220139806	0.453054826299144	TRINITY_DN98810_c3_g2,TRINITY_DN89503_c0_g1	TRINITY_DN98810_c3_g2,TRINITY_DN89503_c0_g1
ko04142	Lysosome	2/39	143/10475	0.0988893186377419	0.453054826299144	TRINITY_DN94538_c1_g4,TRINITY_DN82927_c2_g2	TRINITY_DN94538_c1_g4,TRINITY_DN82927_c2_g2
ko00531	Glycosaminoglycan degradation	1/39	28/10475	0.0992953263207443	0.453054826299144	TRINITY_DN82927_c2_g2	TRINITY_DN82927_c2_g2
ko00909	Sesquiterpenoid and triterpenoid biosynthesis	1/39	31/10475	0.109346014924724	0.453054826299144	TRINITY_DN82753_c0_g1	TRINITY_DN82753_c0_g1
ko04270	Vascular smooth muscle contraction	1/39	32/10475	0.112671896332033	0.453054826299144	TRINITY_DN94016_c0_g3	TRINITY_DN94016_c0_g3
ko04330	Notch signaling pathway	1/39	35/10475	0.122577098611539	0.453054826299144	TRINITY_DN89717_c1_g1	TRINITY_DN89717_c1_g1
ko04916	Melanogenesis	1/39	35/10475	0.122577098611539	0.453054826299144	TRINITY_DN89717_c1_g1	TRINITY_DN89717_c1_g1
ko04520	Adherens junction	1/39	36/10475	0.125854827840863	0.453054826299144	TRINITY_DN89717_c1_g1	TRINITY_DN89717_c1_g1
ko04972	Pancreatic secretion	1/39	37/10475	0.129120625495256	0.453054826299144	TRINITY_DN94016_c0_g3	TRINITY_DN94016_c0_g3
ko00564	Glycerophospholipid metabolism	2/39	191/10475	0.158531945374625	0.507362729637662	TRINITY_DN73282_c0_g1,TRINITY_DN94016_c0_g3	TRINITY_DN73282_c0_g1,TRINITY_DN94016_c0_g3
ko04110	Cell cycle	2/39	194/10475	0.162464969363619	0.507362729637662	TRINITY_DN73343_c2_g1,TRINITY_DN89717_c1_g1	TRINITY_DN73343_c2_g1,TRINITY_DN89717_c1_g1
ko00620	Pyruvate metabolism	2/39	202/10475	0.173041048780624	0.507362729637662	TRINITY_DN92428_c0_g1,TRINITY_DN93139_c0_g1	TRINITY_DN92428_c0_g1,TRINITY_DN93139_c0_g1
ko00565	Ether lipid metabolism	1/39	52/10475	0.176704217270287	0.507362729637662	TRINITY_DN94016_c0_g3	TRINITY_DN94016_c0_g3
ko00460	Cyanoamino acid metabolism	1/39	55/10475	0.185912200217229	0.507362729637662	TRINITY_DN92859_c0_g1	TRINITY_DN92859_c0_g1
ko04720	Long-term potentiation	1/39	55/10475	0.185912200217229	0.507362729637662	TRINITY_DN89717_c1_g1	TRINITY_DN89717_c1_g1
ko03018	RNA degradation	2/39	222/10475	0.199952406687452	0.526190543914349	TRINITY_DN77956_c0_g1,TRINITY_DN84953_c0_g1	TRINITY_DN77956_c0_g1,TRINITY_DN84953_c0_g1
ko00290	Valine, leucine and isoleucine biosynthesis	1/39	63/10475	0.209978998456931	0.533521956151913	TRINITY_DN86966_c1_g1	TRINITY_DN86966_c1_g1
ko00770	Pantothenate and CoA biosynthesis	1/39	70/10475	0.230467668744827	0.542960554922131	TRINITY_DN86966_c1_g1	TRINITY_DN86966_c1_g1
ko00592	alpha-Linolenic acid metabolism	1/39	76/10475	0.247616549062899	0.542960554922131	TRINITY_DN94016_c0_g3	TRINITY_DN94016_c0_g3
ko04612	Antigen processing and presentation	1/39	77/10475	0.250438258322111	0.542960554922131	TRINITY_DN94538_c1_g4	TRINITY_DN94538_c1_g4
ko00500	Starch and sucrose metabolism	2/39	262/10475	0.255046228812351	0.542960554922131	TRINITY_DN95880_c0_g1,TRINITY_DN97096_c2_g2	TRINITY_DN95880_c0_g1,TRINITY_DN97096_c2_g2
ko03040	Spliceosome	3/39	472/10475	0.256273303595696	0.542960554922131	TRINITY_DN81789_c0_g1,TRINITY_DN73224_c0_g1,TRINITY_DN84026_c0_g1	TRINITY_DN81789_c0_g1,TRINITY_DN73224_c0_g1,TRINITY_DN84026_c0_g1
ko04014	Ras signaling pathway	1/39	81/10475	0.261622340955581	0.542960554922131	TRINITY_DN94016_c0_g3	TRINITY_DN94016_c0_g3
ko04024	cAMP signaling pathway	1/39	85/10475	0.27264376436447	0.542960554922131	TRINITY_DN89717_c1_g1	TRINITY_DN89717_c1_g1
ko04919	Thyroid hormone signaling pathway	1/39	85/10475	0.27264376436447	0.542960554922131	TRINITY_DN89717_c1_g1	TRINITY_DN89717_c1_g1
ko00720	Carbon fixation pathways in prokaryotes	1/39	88/10475	0.280804474192379	0.544496210345333	TRINITY_DN93139_c0_g1	TRINITY_DN93139_c0_g1
ko04213	Longevity regulating pathway - multiple species	1/39	91/10475	0.288875945418078	0.545784512260876	TRINITY_DN85740_c1_g2	TRINITY_DN85740_c1_g2
ko04666	Fc gamma R-mediated phagocytosis	1/39	99/10475	0.309970787872904	0.556620551913894	TRINITY_DN85740_c1_g2	TRINITY_DN85740_c1_g2
ko04068	FoxO signaling pathway	1/39	101/10475	0.315148477969805	0.556620551913894	TRINITY_DN89717_c1_g1	TRINITY_DN89717_c1_g1
ko04211	Longevity regulating pathway - mammal	1/39	102/10475	0.317723107751874	0.556620551913894	TRINITY_DN85740_c1_g2	TRINITY_DN85740_c1_g2
ko03022	Basal transcription factors	1/39	109/10475	0.335483302198022	0.556620551913894	TRINITY_DN88998_c0_g1	TRINITY_DN88998_c0_g1
ko04310	Wnt signaling pathway	1/39	112/10475	0.342956170487363	0.556620551913894	TRINITY_DN89717_c1_g1	TRINITY_DN89717_c1_g1
ko00900	Terpenoid backbone biosynthesis	1/39	117/10475	0.35522937088279	0.556620551913894	TRINITY_DN82219_c5_g2	TRINITY_DN82219_c5_g2
ko00680	Methane metabolism	1/39	119/10475	0.360075851650466	0.556620551913894	TRINITY_DN93139_c0_g1	TRINITY_DN93139_c0_g1
ko00330	Arginine and proline metabolism	1/39	122/10475	0.367279086124596	0.556620551913894	TRINITY_DN95015_c0_g1	TRINITY_DN95015_c0_g1
ko04113	Meiosis - yeast	1/39	125/10475	0.374403294404441	0.556620551913894	TRINITY_DN73343_c2_g1	TRINITY_DN73343_c2_g1
ko04212	Longevity regulating pathway - worm	1/39	126/10475	0.376760615324076	0.556620551913894	TRINITY_DN85740_c1_g2	TRINITY_DN85740_c1_g2
ko04922	Glucagon signaling pathway	1/39	132/10475	0.390723849880533	0.556620551913894	TRINITY_DN89717_c1_g1	TRINITY_DN89717_c1_g1
ko00710	Carbon fixation in photosynthetic organisms	1/39	133/10475	0.393021226836412	0.556620551913894	TRINITY_DN93139_c0_g1	TRINITY_DN93139_c0_g1
ko00280	Valine, leucine and isoleucine degradation	1/39	138/10475	0.404382094021446	0.556620551913894	TRINITY_DN86966_c1_g1	TRINITY_DN86966_c1_g1
ko04150	mTOR signaling pathway	1/39	143/10475	0.415535671731896	0.556620551913894	TRINITY_DN85740_c1_g2	TRINITY_DN85740_c1_g2
ko00940	Phenylpropanoid biosynthesis	1/39	145/10475	0.419939889228592	0.556620551913894	TRINITY_DN74397_c1_g1	TRINITY_DN74397_c1_g1
ko00260	Glycine, serine and threonine metabolism	1/39	147/10475	0.424311763564678	0.556620551913894	TRINITY_DN98704_c3_g1	TRINITY_DN98704_c3_g1
ko04910	Insulin signaling pathway	1/39	147/10475	0.424311763564678	0.556620551913894	TRINITY_DN85740_c1_g2	TRINITY_DN85740_c1_g2
ko01210	2-Oxocarboxylic acid metabolism	1/39	153/10475	0.437235632691205	0.556620551913894	TRINITY_DN86966_c1_g1	TRINITY_DN86966_c1_g1
ko04151	PI3K-Akt signaling pathway	1/39	156/10475	0.443591115876779	0.556620551913894	TRINITY_DN85740_c1_g2	TRINITY_DN85740_c1_g2
ko04152	AMPK signaling pathway	1/39	157/10475	0.445694027639625	0.556620551913894	TRINITY_DN85740_c1_g2	TRINITY_DN85740_c1_g2
ko00561	Glycerolipid metabolism	1/39	165/10475	0.462240830584582	0.558501403603347	TRINITY_DN73282_c0_g1	TRINITY_DN73282_c0_g1
ko03013	RNA transport	2/39	416/10475	0.46235937626877	0.558501403603347	TRINITY_DN96164_c1_g6,TRINITY_DN77956_c0_g1	TRINITY_DN96164_c1_g6,TRINITY_DN77956_c0_g1
ko00480	Glutathione metabolism	1/39	176/10475	0.484209041991817	0.568610791240851	TRINITY_DN92859_c0_g1	TRINITY_DN92859_c0_g1
ko04111	Cell cycle - yeast	1/39	177/10475	0.486162226510928	0.568610791240851	TRINITY_DN73343_c2_g1	TRINITY_DN73343_c2_g1
ko00630	Glyoxylate and dicarboxylate metabolism	1/39	182/10475	0.495820555864343	0.570846034712237	TRINITY_DN92428_c0_g1	TRINITY_DN92428_c0_g1
ko00270	Cysteine and methionine metabolism	1/39	203/10475	0.534489440451546	0.605898960835761	TRINITY_DN86966_c1_g1	TRINITY_DN86966_c1_g1
ko00520	Amino sugar and nucleotide sugar metabolism	1/39	233/10475	0.584760929415871	0.643827010366819	TRINITY_DN97096_c2_g2	TRINITY_DN97096_c2_g2
ko03015	mRNA surveillance pathway	1/39	237/10475	0.591050484308375	0.643827010366819	TRINITY_DN77956_c0_g1	TRINITY_DN77956_c0_g1
ko00010	Glycolysis / Gluconeogenesis	1/39	239/10475	0.594160355281379	0.643827010366819	TRINITY_DN96714_c1_g3	TRINITY_DN96714_c1_g3
ko03008	Ribosome biogenesis in eukaryotes	1/39	260/10475	0.625453856290653	0.667914110455312	TRINITY_DN84953_c0_g1	TRINITY_DN84953_c0_g1
ko01200	Carbon metabolism	2/39	588/10475	0.651736516472646	0.686038438392259	TRINITY_DN92428_c0_g1,TRINITY_DN93139_c0_g1	TRINITY_DN92428_c0_g1,TRINITY_DN93139_c0_g1
ko04144	Endocytosis	1/39	298/10475	0.676210964023522	0.701775648356509	TRINITY_DN97509_c1_g2	TRINITY_DN97509_c1_g2
ko00190	Oxidative phosphorylation	1/39	365/10475	0.749864167504734	0.767404849785547	TRINITY_DN78429_c5_g4	TRINITY_DN78429_c5_g4
ko04141	Protein processing in endoplasmic reticulum	1/39	450/10475	0.820153855214711	0.827840949748086	TRINITY_DN85690_c1_g3	TRINITY_DN85690_c1_g3
ko01230	Biosynthesis of amino acids	1/39	519/10475	0.862691367161283	0.859009896177665	TRINITY_DN86966_c1_g1	TRINITY_DN86966_c1_g1
ko03010	Ribosome	1/39	968/10475	0.97737686160627	0.960229899121949	TRINITY_DN87276_c0_g2	TRINITY_DN87276_c0_g2
