# Supplementary material for: De novo Transcriptome Sequencing Coupled With Co-expression Analysis Reveal the Transcriptional Regulation of Key Genes Involved in the Formation of Active Ingredients in Peucedanum praeruptorum Dunn Under Bolting Period
Source: Front Genet. 2021 Jun 14;12:683037. doi: 10.3389/fgene.2021.683037 (PMC8236723; doi:10.3389/fgene.2021.683037)
Supplement: Supplementary Table 6 — The significantly differential expressed genes between group A and C. [file Data_Sheet_6.zip › table s10/gene_co-express_module.red_KEGG_enrichment.xls]

id	Description	Significant	Annotated	Pvalue	Qvalue	Signi_id	Signi_symbol
ko00603	Glycosphingolipid biosynthesis - globo series	2/39	25/10475	0.00383890471720197	0.0876090424912868	TRINITY_DN93413_c1_g1,TRINITY_DN93413_c0_g1	TRINITY_DN93413_c1_g1,TRINITY_DN93413_c0_g1
ko04540	Gap junction	2/39	29/10475	0.00514681443620834	0.0876090424912868	TRINITY_DN87508_c2_g1,TRINITY_DN96644_c2_g2	TRINITY_DN87508_c2_g1,TRINITY_DN96644_c2_g2
ko00073	Cutin, suberine and wax biosynthesis	2/39	32/10475	0.00624369129814351	0.0876090424912868	TRINITY_DN92960_c0_g1,TRINITY_DN71353_c4_g2	TRINITY_DN92960_c0_g1,TRINITY_DN71353_c4_g2
ko03030	DNA replication	3/39	103/10475	0.00652773257778216	0.0876090424912868	TRINITY_DN79694_c0_g1,TRINITY_DN91807_c0_g2,TRINITY_DN91592_c0_g4	TRINITY_DN79694_c0_g1,TRINITY_DN91807_c0_g2,TRINITY_DN91592_c0_g4
ko00561	Glycerolipid metabolism	3/39	165/10475	0.0231723936868599	0.207760297306866	TRINITY_DN87965_c0_g2,TRINITY_DN93413_c1_g1,TRINITY_DN93413_c0_g1	TRINITY_DN87965_c0_g2,TRINITY_DN93413_c1_g1,TRINITY_DN93413_c0_g1
ko04145	Phagosome	3/39	168/10475	0.024282056112279	0.207760297306866	TRINITY_DN87508_c2_g1,TRINITY_DN96644_c2_g2,TRINITY_DN98417_c2_g3	TRINITY_DN87508_c2_g1,TRINITY_DN96644_c2_g2,TRINITY_DN98417_c2_g3
ko04210	Apoptosis	2/39	69/10475	0.0270903132762874	0.207760297306866	TRINITY_DN87508_c2_g1,TRINITY_DN96644_c2_g2	TRINITY_DN87508_c2_g1,TRINITY_DN96644_c2_g2
ko00600	Sphingolipid metabolism	2/39	78/10475	0.0339606751081566	0.217046510752286	TRINITY_DN93413_c1_g1,TRINITY_DN93413_c0_g1	TRINITY_DN93413_c1_g1,TRINITY_DN93413_c0_g1
ko03430	Mismatch repair	2/39	81/10475	0.0363872091555302	0.217046510752286	TRINITY_DN79694_c0_g1,TRINITY_DN91807_c0_g2	TRINITY_DN79694_c0_g1,TRINITY_DN91807_c0_g2
ko00052	Galactose metabolism	2/39	90/10475	0.0440522307891003	0.236490923183591	TRINITY_DN93413_c1_g1,TRINITY_DN93413_c0_g1	TRINITY_DN93413_c1_g1,TRINITY_DN93413_c0_g1
ko02024	Quorum sensing	2/39	95/10475	0.0485483265254616	0.236934416535746	TRINITY_DN86704_c2_g2,TRINITY_DN85706_c1_g1	TRINITY_DN86704_c2_g2,TRINITY_DN85706_c1_g1
ko00627	Aminobenzoate degradation	1/39	17/10475	0.0614885714625962	0.275080451280036	TRINITY_DN90473_c0_g1	TRINITY_DN90473_c0_g1
ko00500	Starch and sucrose metabolism	3/39	262/10475	0.0731468934845267	0.289173979398378	TRINITY_DN96129_c1_g1,TRINITY_DN94835_c0_g6,TRINITY_DN98356_c2_g1	TRINITY_DN96129_c1_g1,TRINITY_DN94835_c0_g6,TRINITY_DN98356_c2_g1
ko00750	Vitamin B6 metabolism	1/39	21/10475	0.075412037764675	0.289173979398378	TRINITY_DN73369_c1_g1	TRINITY_DN73369_c1_g1
ko03420	Nucleotide excision repair	2/39	133/10475	0.0874700917044702	0.313050854521262	TRINITY_DN79694_c0_g1,TRINITY_DN91807_c0_g2	TRINITY_DN79694_c0_g1,TRINITY_DN91807_c0_g2
ko00643	Styrene degradation	1/39	28/10475	0.0992953263207443	0.324182441601358	TRINITY_DN90473_c0_g1	TRINITY_DN90473_c0_g1
ko00730	Thiamine metabolism	1/39	29/10475	0.102657773173763	0.324182441601358	TRINITY_DN98107_c1_g2	TRINITY_DN98107_c1_g2
ko04918	Thyroid hormone synthesis	1/39	41/10475	0.142065344064882	0.399546877610374	TRINITY_DN88349_c1_g1	TRINITY_DN88349_c1_g1
ko00511	Other glycan degradation	1/39	47/10475	0.161131598344929	0.399546877610374	TRINITY_DN74519_c0_g3	TRINITY_DN74519_c0_g3
ko04110	Cell cycle	2/39	194/10475	0.162464969363619	0.399546877610374	TRINITY_DN79694_c0_g1,TRINITY_DN98885_c0_g1	TRINITY_DN79694_c0_g1,TRINITY_DN98885_c0_g1
ko04962	Vasopressin-regulated water reabsorption	1/39	48/10475	0.164268908247552	0.399546877610374	TRINITY_DN73394_c0_g1	TRINITY_DN73394_c0_g1
ko04920	Adipocytokine signaling pathway	1/39	52/10475	0.176704217270287	0.399546877610374	TRINITY_DN85706_c1_g1	TRINITY_DN85706_c1_g1
ko04360	Axon guidance	1/39	53/10475	0.179784763708593	0.399546877610374	TRINITY_DN82238_c0_g1	TRINITY_DN82238_c0_g1
ko00460	Cyanoamino acid metabolism	1/39	55/10475	0.185912200217229	0.399546877610374	TRINITY_DN98356_c2_g1	TRINITY_DN98356_c2_g1
ko00062	Fatty acid elongation	1/39	57/10475	0.191995026745243	0.399546877610374	TRINITY_DN86497_c2_g1	TRINITY_DN86497_c2_g1
ko04722	Neurotrophin signaling pathway	1/39	64/10475	0.212938162792331	0.399546877610374	TRINITY_DN73394_c0_g1	TRINITY_DN73394_c0_g1
ko00910	Nitrogen metabolism	1/39	66/10475	0.218824127130955	0.399546877610374	TRINITY_DN83906_c0_g1	TRINITY_DN83906_c0_g1
ko00053	Ascorbate and aldarate metabolism	1/39	68/10475	0.224667194292543	0.399546877610374	TRINITY_DN84975_c0_g1	TRINITY_DN84975_c0_g1
ko04612	Antigen processing and presentation	1/39	77/10475	0.250438258322111	0.399546877610374	TRINITY_DN98417_c2_g3	TRINITY_DN98417_c2_g3
ko03440	Homologous recombination	1/39	79/10475	0.256050777314464	0.399546877610374	TRINITY_DN91807_c0_g2	TRINITY_DN91807_c0_g2
ko00380	Tryptophan metabolism	1/39	80/10475	0.258841660316074	0.399546877610374	TRINITY_DN90473_c0_g1	TRINITY_DN90473_c0_g1
ko03410	Base excision repair	1/39	80/10475	0.258841660316074	0.399546877610374	TRINITY_DN79694_c0_g1	TRINITY_DN79694_c0_g1
ko03320	PPAR signaling pathway	1/39	81/10475	0.261622340955581	0.399546877610374	TRINITY_DN85706_c1_g1	TRINITY_DN85706_c1_g1
ko03460	Fanconi anemia pathway	1/39	81/10475	0.261622340955581	0.399546877610374	TRINITY_DN91807_c0_g2	TRINITY_DN91807_c0_g2
ko00061	Fatty acid biosynthesis	1/39	82/10475	0.264392855550802	0.399546877610374	TRINITY_DN85706_c1_g1	TRINITY_DN85706_c1_g1
ko04075	Plant hormone signal transduction	2/39	272/10475	0.268943178514632	0.399546877610374	TRINITY_DN76333_c0_g3,TRINITY_DN91103_c0_g2	TRINITY_DN76333_c0_g3,TRINITY_DN91103_c0_g2
ko00360	Phenylalanine metabolism	1/39	86/10475	0.275373975451072	0.399546877610374	TRINITY_DN90473_c0_g1	TRINITY_DN90473_c0_g1
ko00100	Steroid biosynthesis	1/39	90/10475	0.286195311537477	0.404320246216381	TRINITY_DN91847_c0_g1	TRINITY_DN91847_c0_g1
ko00240	Pyrimidine metabolism	2/39	298/10475	0.305062312665535	0.416013425829424	TRINITY_DN91592_c0_g4,TRINITY_DN71384_c2_g2	TRINITY_DN91592_c0_g4,TRINITY_DN71384_c2_g2
ko04666	Fc gamma R-mediated phagocytosis	1/39	99/10475	0.309970787872904	0.416013425829424	TRINITY_DN82238_c0_g1	TRINITY_DN82238_c0_g1
ko00071	Fatty acid degradation	1/39	106/10475	0.327927644881429	0.421456291428994	TRINITY_DN85706_c1_g1	TRINITY_DN85706_c1_g1
ko03060	Protein export	1/39	112/10475	0.342956170487363	0.421456291428994	TRINITY_DN88349_c1_g1	TRINITY_DN88349_c1_g1
ko04310	Wnt signaling pathway	1/39	112/10475	0.342956170487363	0.421456291428994	TRINITY_DN85454_c1_g3	TRINITY_DN85454_c1_g3
ko04810	Regulation of actin cytoskeleton	1/39	113/10475	0.345428881994744	0.421456291428994	TRINITY_DN82238_c0_g1	TRINITY_DN82238_c0_g1
ko00330	Arginine and proline metabolism	1/39	122/10475	0.367279086124596	0.438157506253904	TRINITY_DN90473_c0_g1	TRINITY_DN90473_c0_g1
ko00040	Pentose and glucuronate interconversions	1/39	134/10475	0.395310162453641	0.456730220589801	TRINITY_DN86704_c2_g2	TRINITY_DN86704_c2_g2
ko04016	MAPK signaling pathway - plant	1/39	136/10475	0.39986283037911	0.456730220589801	TRINITY_DN90622_c0_g1	TRINITY_DN90622_c0_g1
ko04142	Lysosome	1/39	143/10475	0.415535671731896	0.460084518811132	TRINITY_DN91847_c0_g1	TRINITY_DN91847_c0_g1
ko00940	Phenylpropanoid biosynthesis	1/39	145/10475	0.419939889228592	0.460084518811132	TRINITY_DN98356_c2_g1	TRINITY_DN98356_c2_g1
ko00020	Citrate cycle (TCA cycle)	1/39	153/10475	0.437235632691205	0.466938016712399	TRINITY_DN94416_c1_g1	TRINITY_DN94416_c1_g1
ko04151	PI3K-Akt signaling pathway	1/39	156/10475	0.443591115876779	0.466938016712399	TRINITY_DN92816_c0_g3	TRINITY_DN92816_c0_g3
ko00230	Purine metabolism	2/39	413/10475	0.458583128462383	0.467702314523053	TRINITY_DN67887_c0_g1,TRINITY_DN91592_c0_g4	TRINITY_DN67887_c0_g1,TRINITY_DN91592_c0_g4
ko00480	Glutathione metabolism	1/39	176/10475	0.484209041991817	0.467702314523053	TRINITY_DN84975_c0_g1	TRINITY_DN84975_c0_g1
ko04111	Cell cycle - yeast	1/39	177/10475	0.486162226510928	0.467702314523053	TRINITY_DN98885_c0_g1	TRINITY_DN98885_c0_g1
ko04146	Peroxisome	1/39	185/10475	0.501530403092611	0.467702314523053	TRINITY_DN85706_c1_g1	TRINITY_DN85706_c1_g1
ko04626	Plant-pathogen interaction	1/39	186/10475	0.503419646462814	0.467702314523053	TRINITY_DN70020_c0_g1	TRINITY_DN70020_c0_g1
ko04141	Protein processing in endoplasmic reticulum	2/39	450/10475	0.504113018028186	0.467702314523053	TRINITY_DN88349_c1_g1,TRINITY_DN98417_c2_g3	TRINITY_DN88349_c1_g1,TRINITY_DN98417_c2_g3
ko01212	Fatty acid metabolism	1/39	187/10475	0.505301912357259	0.467702314523053	TRINITY_DN85706_c1_g1	TRINITY_DN85706_c1_g1
ko00270	Cysteine and methionine metabolism	1/39	203/10475	0.534489440451546	0.486332943140568	TRINITY_DN96000_c1_g2	TRINITY_DN96000_c1_g2
ko04144	Endocytosis	1/39	298/10475	0.676210964023522	0.605030862547362	TRINITY_DN93303_c1_g1	TRINITY_DN93303_c1_g1
ko00190	Oxidative phosphorylation	1/39	365/10475	0.749864167504734	0.659932226794503	TRINITY_DN94416_c1_g1	TRINITY_DN94416_c1_g1
ko01200	Carbon metabolism	1/39	588/10475	0.895364782976086	0.77527341140544	TRINITY_DN94416_c1_g1	TRINITY_DN94416_c1_g1
