# Supplementary material for: De novo Transcriptome Sequencing Coupled With Co-expression Analysis Reveal the Transcriptional Regulation of Key Genes Involved in the Formation of Active Ingredients in Peucedanum praeruptorum Dunn Under Bolting Period
Source: Front Genet. 2021 Jun 14;12:683037. doi: 10.3389/fgene.2021.683037 (PMC8236723; doi:10.3389/fgene.2021.683037)
Supplement: Supplementary Table 6 — The significantly differential expressed genes between group A and C. [file Data_Sheet_6.zip › table s10/gene_co-express_module.yellow_KEGG_enrichment.xls]

id	Description	Significant	Annotated	Pvalue	Qvalue	Signi_id	Signi_symbol
ko04626	Plant-pathogen interaction	10/43	186/10475	2.82225960999245e-09	1.54481578652218e-07	TRINITY_DN75582_c1_g3,TRINITY_DN87724_c1_g3,TRINITY_DN83018_c0_g4,TRINITY_DN95142_c1_g2,TRINITY_DN88604_c0_g1,TRINITY_DN88820_c1_g3,TRINITY_DN85142_c0_g4,TRINITY_DN76663_c0_g1,TRINITY_DN76663_c0_g3,TRINITY_DN69751_c0_g2	TRINITY_DN75582_c1_g3,TRINITY_DN87724_c1_g3,TRINITY_DN83018_c0_g4,TRINITY_DN95142_c1_g2,TRINITY_DN88604_c0_g1,TRINITY_DN88820_c1_g3,TRINITY_DN85142_c0_g4,TRINITY_DN76663_c0_g1,TRINITY_DN76663_c0_g3,TRINITY_DN69751_c0_g2
ko04016	MAPK signaling pathway - plant	8/43	136/10475	6.49458166741998e-08	1.77746445634652e-06	TRINITY_DN87724_c1_g3,TRINITY_DN95142_c1_g2,TRINITY_DN88604_c0_g1,TRINITY_DN86043_c0_g1,TRINITY_DN88820_c1_g3,TRINITY_DN93901_c2_g1,TRINITY_DN73035_c0_g1,TRINITY_DN86457_c0_g1	TRINITY_DN87724_c1_g3,TRINITY_DN95142_c1_g2,TRINITY_DN88604_c0_g1,TRINITY_DN86043_c0_g1,TRINITY_DN88820_c1_g3,TRINITY_DN93901_c2_g1,TRINITY_DN73035_c0_g1,TRINITY_DN86457_c0_g1
ko04970	Salivary secretion	2/43	20/10475	0.00298414898493521	0.0411098810576987	TRINITY_DN94388_c0_g1,TRINITY_DN69751_c0_g2	TRINITY_DN94388_c0_g1,TRINITY_DN69751_c0_g2
ko04910	Insulin signaling pathway	4/43	147/10475	0.0030041836157549	0.0411098810576987	TRINITY_DN91879_c1_g1,TRINITY_DN95778_c1_g2,TRINITY_DN77593_c0_g1,TRINITY_DN69751_c0_g2	TRINITY_DN91879_c1_g1,TRINITY_DN95778_c1_g2,TRINITY_DN77593_c0_g1,TRINITY_DN69751_c0_g2
ko00500	Starch and sucrose metabolism	5/43	262/10475	0.00417201052555379	0.0445992128980462	TRINITY_DN88900_c1_g4,TRINITY_DN98074_c1_g1,TRINITY_DN95611_c1_g2,TRINITY_DN89504_c0_g1,TRINITY_DN79580_c1_g1	TRINITY_DN88900_c1_g4,TRINITY_DN98074_c1_g1,TRINITY_DN95611_c1_g2,TRINITY_DN89504_c0_g1,TRINITY_DN79580_c1_g1
ko04075	Plant hormone signal transduction	5/43	272/10475	0.00488875987536275	0.0445992128980462	TRINITY_DN74165_c1_g1,TRINITY_DN69952_c1_g3,TRINITY_DN93901_c2_g1,TRINITY_DN96075_c1_g2,TRINITY_DN73035_c0_g1	TRINITY_DN74165_c1_g1,TRINITY_DN69952_c1_g3,TRINITY_DN93901_c2_g1,TRINITY_DN96075_c1_g2,TRINITY_DN73035_c0_g1
ko00943	Isoflavonoid biosynthesis	1/43	4/10475	0.016321540404546	0.127627082862616	TRINITY_DN87502_c0_g1	TRINITY_DN87502_c0_g1
ko00905	Brassinosteroid biosynthesis	1/43	15/10475	0.05987578168659	0.278852909957499	TRINITY_DN69820_c0_g1	TRINITY_DN69820_c0_g1
ko04392	Hippo signaling pathway - multiple species	1/43	15/10475	0.05987578168659	0.278852909957499	TRINITY_DN77493_c0_g2	TRINITY_DN77493_c0_g2
ko04745	Phototransduction - fly	1/43	16/10475	0.0637405370773619	0.278852909957499	TRINITY_DN69751_c0_g2	TRINITY_DN69751_c0_g2
ko00072	Synthesis and degradation of ketone bodies	1/43	17/10475	0.0675897728461426	0.278852909957499	TRINITY_DN96056_c0_g2	TRINITY_DN96056_c0_g2
ko04971	Gastric acid secretion	1/43	18/10475	0.0714235498367349	0.278852909957499	TRINITY_DN69751_c0_g2	TRINITY_DN69751_c0_g2
ko04973	Carbohydrate digestion and absorption	1/43	19/10475	0.0752419286602043	0.278852909957499	TRINITY_DN98074_c1_g1	TRINITY_DN98074_c1_g1
ko04740	Olfactory transduction	1/43	21/10475	0.082832733091544	0.278852909957499	TRINITY_DN69751_c0_g2	TRINITY_DN69751_c0_g2
ko04744	Phototransduction	1/43	21/10475	0.082832733091544	0.278852909957499	TRINITY_DN69751_c0_g2	TRINITY_DN69751_c0_g2
ko04925	Aldosterone synthesis and secretion	1/43	21/10475	0.082832733091544	0.278852909957499	TRINITY_DN69751_c0_g2	TRINITY_DN69751_c0_g2
ko04750	Inflammatory mediator regulation of TRP channels	1/43	22/10475	0.0866052787656464	0.278852909957499	TRINITY_DN69751_c0_g2	TRINITY_DN69751_c0_g2
ko04713	Circadian entrainment	1/43	24/10475	0.0941049554753615	0.286167116065427	TRINITY_DN69751_c0_g2	TRINITY_DN69751_c0_g2
ko03420	Nucleotide excision repair	2/43	133/10475	0.103217811660109	0.297358792594221	TRINITY_DN78172_c2_g2,TRINITY_DN76849_c1_g2	TRINITY_DN78172_c2_g2,TRINITY_DN76849_c1_g2
ko04270	Vascular smooth muscle contraction	1/43	32/10475	0.123506779939545	0.338018555624018	TRINITY_DN69751_c0_g2	TRINITY_DN69751_c0_g2
ko04916	Melanogenesis	1/43	35/10475	0.13429040897697	0.35003013868684	TRINITY_DN69751_c0_g2	TRINITY_DN69751_c0_g2
ko04912	GnRH signaling pathway	1/43	39/10475	0.148467206646265	0.353331567304612	TRINITY_DN69751_c0_g2	TRINITY_DN69751_c0_g2
ko04924	Renin secretion	1/43	39/10475	0.148467206646265	0.353331567304612	TRINITY_DN69751_c0_g2	TRINITY_DN69751_c0_g2
ko04391	Hippo signaling pathway -fly	1/43	47/10475	0.176143809646864	0.372838722229918	TRINITY_DN77493_c0_g2	TRINITY_DN77493_c0_g2
ko04390	Hippo signaling pathway	1/43	49/10475	0.182924490221595	0.372838722229918	TRINITY_DN77493_c0_g2	TRINITY_DN77493_c0_g2
ko00564	Glycerophospholipid metabolism	2/43	191/10475	0.184587041640414	0.372838722229918	TRINITY_DN85265_c0_g1,TRINITY_DN95169_c1_g1	TRINITY_DN85265_c0_g1,TRINITY_DN95169_c1_g1
ko04015	Rap1 signaling pathway	1/43	50/10475	0.186294358523961	0.372838722229918	TRINITY_DN69751_c0_g2	TRINITY_DN69751_c0_g2
ko04720	Long-term potentiation	1/43	55/10475	0.202941118235018	0.372838722229918	TRINITY_DN69751_c0_g2	TRINITY_DN69751_c0_g2
ko04915	Estrogen signaling pathway	1/43	57/10475	0.209506272160059	0.372838722229918	TRINITY_DN69751_c0_g2	TRINITY_DN69751_c0_g2
ko04261	Adrenergic signaling in cardiomyocytes	1/43	59/10475	0.216018598166896	0.372838722229918	TRINITY_DN69751_c0_g2	TRINITY_DN69751_c0_g2
ko00650	Butanoate metabolism	1/43	64/10475	0.232071006979479	0.372838722229918	TRINITY_DN96056_c0_g2	TRINITY_DN96056_c0_g2
ko04722	Neurotrophin signaling pathway	1/43	64/10475	0.232071006979479	0.372838722229918	TRINITY_DN69751_c0_g2	TRINITY_DN69751_c0_g2
ko04130	SNARE interactions in vesicular transport	1/43	65/10475	0.235242743287219	0.372838722229918	TRINITY_DN85833_c1_g1	TRINITY_DN85833_c1_g1
ko00910	Nitrogen metabolism	1/43	66/10475	0.238401682964323	0.372838722229918	TRINITY_DN93428_c1_g2	TRINITY_DN93428_c1_g2
ko04914	Progesterone-mediated oocyte maturation	1/43	66/10475	0.238401682964323	0.372838722229918	TRINITY_DN85583_c3_g2	TRINITY_DN85583_c3_g2
ko04728	Dopaminergic synapse	1/43	74/10475	0.263218529736799	0.386274721476593	TRINITY_DN69751_c0_g2	TRINITY_DN69751_c0_g2
ko04020	Calcium signaling pathway	1/43	80/10475	0.281311069411654	0.386274721476593	TRINITY_DN69751_c0_g2	TRINITY_DN69751_c0_g2
ko04014	Ras signaling pathway	1/43	81/10475	0.284284001014857	0.386274721476593	TRINITY_DN69751_c0_g2	TRINITY_DN69751_c0_g2
ko00982	Drug metabolism - cytochrome P450	1/43	84/10475	0.293130907202343	0.386274721476593	TRINITY_DN96952_c1_g3	TRINITY_DN96952_c1_g3
ko04024	cAMP signaling pathway	1/43	85/10475	0.296056070419579	0.386274721476593	TRINITY_DN69751_c0_g2	TRINITY_DN69751_c0_g2
ko04921	Oxytocin signaling pathway	1/43	85/10475	0.296056070419579	0.386274721476593	TRINITY_DN69751_c0_g2	TRINITY_DN69751_c0_g2
ko04022	cGMP - PKG signaling pathway	1/43	89/10475	0.307638943754781	0.386274721476593	TRINITY_DN69751_c0_g2	TRINITY_DN69751_c0_g2
ko00052	Galactose metabolism	1/43	90/10475	0.310505449186953	0.386274721476593	TRINITY_DN86027_c0_g1	TRINITY_DN86027_c0_g1
ko00980	Metabolism of xenobiotics by cytochrome P450	1/43	90/10475	0.310505449186953	0.386274721476593	TRINITY_DN96952_c1_g3	TRINITY_DN96952_c1_g3
ko04070	Phosphatidylinositol signaling system	1/43	115/10475	0.378516780396938	0.456535430869167	TRINITY_DN69751_c0_g2	TRINITY_DN69751_c0_g2
ko00900	Terpenoid backbone biosynthesis	1/43	117/10475	0.383665352480435	0.456535430869167	TRINITY_DN96056_c0_g2	TRINITY_DN96056_c0_g2
ko00510	N-Glycan biosynthesis	1/43	121/10475	0.393837820161962	0.45866890589971	TRINITY_DN76118_c0_g3	TRINITY_DN76118_c0_g3
ko04721	Synaptic vesicle cycle	1/43	126/10475	0.406323009067621	0.463350799813954	TRINITY_DN85833_c1_g1	TRINITY_DN85833_c1_g1
ko04922	Glucagon signaling pathway	1/43	132/10475	0.420973957550441	0.470260919282984	TRINITY_DN69751_c0_g2	TRINITY_DN69751_c0_g2
ko00280	Valine, leucine and isoleucine degradation	1/43	138/10475	0.435271550472816	0.476507802622872	TRINITY_DN96056_c0_g2	TRINITY_DN96056_c0_g2
ko04152	AMPK signaling pathway	1/43	157/10475	0.478309502918748	0.512582174504533	TRINITY_DN85583_c3_g2	TRINITY_DN85583_c3_g2
ko04114	Oocyte meiosis	1/43	161/10475	0.486953065779307	0.512582174504533	TRINITY_DN69751_c0_g2	TRINITY_DN69751_c0_g2
ko00480	Glutathione metabolism	1/43	176/10475	0.518138085527149	0.527247499887203	TRINITY_DN96952_c1_g3	TRINITY_DN96952_c1_g3
ko04111	Cell cycle - yeast	1/43	177/10475	0.520149937388721	0.527247499887203	TRINITY_DN77493_c0_g2	TRINITY_DN77493_c0_g2
ko04110	Cell cycle	1/43	194/10475	0.553122289511562	0.550475771379928	TRINITY_DN85583_c3_g2	TRINITY_DN85583_c3_g2
ko03018	RNA degradation	1/43	222/10475	0.602666705414681	0.589072719578259	TRINITY_DN89537_c0_g2	TRINITY_DN89537_c0_g2
ko00520	Amino sugar and nucleotide sugar metabolism	1/43	233/10475	0.620625818105482	0.595984165124378	TRINITY_DN89504_c0_g1	TRINITY_DN89504_c0_g1
ko04144	Endocytosis	1/43	298/10475	0.711644882430646	0.67160678559698	TRINITY_DN92700_c0_g3	TRINITY_DN92700_c0_g3
ko03010	Ribosome	1/43	968/10475	0.98467416895647	0.913524652733924	TRINITY_DN75852_c0_g1	TRINITY_DN75852_c0_g1
