# Supplementary material for: De novo Transcriptome Sequencing Coupled With Co-expression Analysis Reveal the Transcriptional Regulation of Key Genes Involved in the Formation of Active Ingredients in Peucedanum praeruptorum Dunn Under Bolting Period
Source: Front Genet. 2021 Jun 14;12:683037. doi: 10.3389/fgene.2021.683037 (PMC8236723; doi:10.3389/fgene.2021.683037)
Supplement: Supplementary Table 7 — The significantly differential expressed genes between group C and D. [file Data_Sheet_7.zip › table s7/C_vs_D.gene_DE.signi.xls]

Gene id	MeanTPM (C)	MeanTPM (D)	log2FoldChange	pValue	qValue	result
TRINITY_DN88050_c1_g5	0.0365135	6.24089533333	-7.41717924122	8.28471698096e-09	6.8918588013e-06	down
TRINITY_DN81596_c0_g2	5.86886426667	0.0001	15.8407937218	5.61351005316e-21	4.93028022438e-17	up
TRINITY_DN93041_c0_g1	10.2509620013	0.0001	16.6453997802	1.93650345039e-16	4.83279333946e-13	up
TRINITY_DN97019_c4_g1	0.545665116667	179.675912167	-8.36316547701	2.46148419331e-06	0.000731303604873	down
TRINITY_DN95396_c0_g5	7.18005	0.0001	16.1317062702	2.59933972093e-16	5.85048963742e-13	up
TRINITY_DN73700_c0_g2	0.0001	12.5659867333	-16.9391644365	1.0919773466e-06	0.000413834573611	down
TRINITY_DN80887_c0_g1	5.91394	0.0001	15.8518319862	3.72870411962e-17	1.80939510409e-13	up
TRINITY_DN77935_c0_g1	869.58292694	3.43908471667	7.98215515017	1.17696512309e-06	0.000429848246493	up
TRINITY_DN96939_c2_g4	0.102044833333	25.282385	-7.95278561692	7.02735985316e-09	5.95940583586e-06	down
TRINITY_DN43759_c0_g1	0.0001	8.06294833333	-16.299019857	1.24132563313e-15	2.25887645994e-12	down
TRINITY_DN90150_c0_g4	0.299462883333	22.1207781667	-6.20688112698	7.61349311667e-07	0.000307877677436	down
TRINITY_DN92806_c0_g6	0.0001	13.5391821667	-17.0467810701	2.65526170195e-06	0.000776123788896	down
TRINITY_DN82402_c3_g1	0.0001	11.500616	-16.8113516118	4.27076309712e-19	2.48692229496e-15	down
TRINITY_DN56435_c0_g1	17.5566525833	0.0001	17.4216582759	2.4350951044e-31	1.06349126042e-26	up
TRINITY_DN79438_c2_g1	15.8318209167	0.186728175	6.40574375912	6.4831972924e-07	0.000270951116698	up
TRINITY_DN92444_c0_g1	13.1093683333	0.00239715	12.416990364	1.76514575576e-09	1.71311318143e-06	up
TRINITY_DN73717_c1_g2	0.485858333333	16.520159	-5.08754804812	6.5307164512e-07	0.000271637376125	down
TRINITY_DN95550_c2_g3	21.2336656167	0.0434913833333	8.93140813575	1.0258479305e-08	8.45327728163e-06	up
TRINITY_DN72261_c1_g1	162.80112965	1.53213308333	6.73142528272	3.23586622631e-06	0.000900137602768	up
TRINITY_DN92680_c1_g5	0.077597	6.766055	-6.44617021731	1.1887141757e-06	0.000429848246493	down
TRINITY_DN91782_c0_g3	5.18944916667	0.0001	15.6632937916	1.17141236102e-16	4.09277421991e-13	up
TRINITY_DN88126_c0_g1	237.821612476	4.51143142381	5.7201507622	3.39040828249e-06	0.000937158203326	up
TRINITY_DN77233_c0_g1	0.780592877545	83.2245076504	-6.73629432121	2.52767811413e-08	1.91987043682e-05	down
TRINITY_DN97658_c3_g2	0.00636636666667	6.82074475	-10.0652433084	1.5253403713e-09	1.49701017316e-06	down
TRINITY_DN70409_c3_g4	0.0001	43.6106133333	-18.7343197549	1.65560607903e-21	2.06588891693e-17	down
TRINITY_DN87530_c0_g3	0.0001	6.186601	-15.916859371	4.88188595488e-20	3.55348410418e-16	down
TRINITY_DN77154_c1_g3	5.89075333333	0.0001	15.8461645231	2.60892941214e-23	4.60702367283e-19	up
TRINITY_DN97992_c2_g1	0.170532833333	9.265282	-5.76371344842	3.55460061361e-06	0.000970261561867	down
TRINITY_DN64463_c0_g1	0.0205855	7.072449	-8.42443756742	4.49348877451e-07	0.000209889178603	down
TRINITY_DN91042_c0_g1	31.64382785	0.0001	18.2715646029	2.94404107104e-32	2.57153155432e-27	up
TRINITY_DN85775_c0_g2	59.6732469167	0.740172266667	6.33307938748	3.2558182167e-07	0.000158874834511	up
TRINITY_DN68540_c0_g1	0.10771	7.57289916667	-6.13562161557	1.7750285131e-06	0.00055771012782	down
TRINITY_DN82686_c0_g4	1143.26830683	0.411336066667	11.4405588249	9.23805278409e-12	1.00864524566e-08	up
TRINITY_DN94426_c0_g4	40.3386556667	0.239429333333	7.39641928224	1.06869720884e-06	0.000409418838159	up
TRINITY_DN94426_c0_g1	17.2645505	0.175262316667	6.62215312836	8.27432935239e-07	0.000331531121992	up
TRINITY_DN88519_c0_g2	0.0001	849.871849167	-23.0188138853	1.69562858994e-23	4.60702367283e-19	down
TRINITY_DN87373_c0_g7	0.0001	14.5986666667	-17.1554770846	8.75962836057e-16	1.7389255873e-12	down
TRINITY_DN83729_c0_g4	0.121291183333	11.1319990333	-6.52009419364	1.74402500038e-08	1.37239055593e-05	down
TRINITY_DN92098_c0_g5	37.6164573167	0.0984686833333	8.57748330085	1.13738642986e-06	0.000424561079011	up
TRINITY_DN79781_c1_g1	29.1672552167	0.069877	8.70531624157	3.54780933158e-07	0.000170269506421	up
TRINITY_DN84241_c0_g1	0.0001	69.0350717167	-19.3969699514	3.24814987822e-21	3.54645184266e-17	down
TRINITY_DN74675_c1_g4	0.0001	6.74260416667	-16.0410182844	1.09191529743e-06	0.000413834573611	down
TRINITY_DN70723_c1_g4	0.0001	5.39523	-15.719396843	4.48182161494e-15	6.63514699322e-12	down
TRINITY_DN95431_c1_g2	13.4508356667	0.1797001	6.22596078468	1.54734101385e-06	0.000510021115234	up
TRINITY_DN68778_c1_g1	0.680774	24.08385695	-5.14474670429	1.11636993316e-06	0.000420308467896	down
TRINITY_DN68671_c0_g1	16.74683025	0.06035725	8.11614526529	2.23496777847e-09	2.12193185377e-06	up
TRINITY_DN67705_c5_g5	0.0267366666667	5.173124	-7.59607235128	4.21968526489e-07	0.000199230729099	down
TRINITY_DN69787_c0_g4	0.14979795	29.9178093333	-7.64184285015	2.82148447099e-06	0.000813360409529	down
TRINITY_DN69787_c0_g1	0.0503431833333	39.3113134333	-9.6089324064	1.77400858416e-06	0.00055771012782	down
TRINITY_DN70321_c0_g4	24.7683166667	0.0001	17.9181362962	2.09233948328e-17	1.07505633439e-13	up
TRINITY_DN83920_c0_g3	53.4814816833	0.0052769	13.3070611709	2.31203547862e-07	0.000120927762246	up
TRINITY_DN73738_c0_g4	0.10006595	11.9851083333	-6.90414799556	5.77506346051e-07	0.000249720033706	down
TRINITY_DN74895_c0_g5	6.43802457833	0.0001	15.9743304641	3.51119201439e-07	0.000170169910587	up
TRINITY_DN84046_c2_g1	0.0001	20.85985	-17.6703692581	1.68028415377e-15	2.88264051133e-12	down
TRINITY_DN93361_c1_g1	112.146997167	0.0001	20.0969595609	4.06654207534e-17	1.86947500344e-13	up
TRINITY_DN88159_c0_g1	26.10850658	0.414143483333	5.97824543928	1.00309706498e-07	6.34909560394e-05	up
TRINITY_DN68951_c1_g5	0.0001	13.4644346667	-17.0387941309	1.68311065152e-15	2.88264051133e-12	down
TRINITY_DN71096_c2_g1	0.0498321833333	18.4753769	-8.53431029525	1.17424457446e-07	7.12523356176e-05	down
TRINITY_DN71591_c0_g5	5.401817	0.0001	15.7211571453	1.5740273992e-16	4.16625973448e-13	up
TRINITY_DN90489_c0_g1	11.8903987662	0.0001	16.8594375737	1.15329817717e-06	0.000428668663323	up
TRINITY_DN69166_c0_g1	0.149304083333	9.19489316667	-5.94450728485	1.53589358026e-06	0.000508165517255	down
TRINITY_DN96334_c0_g2	0.0001	18.2789702551	-17.479825273	2.17987866297e-06	0.000665754760751	down
TRINITY_DN88982_c0_g2	7.82940133333	0.0202521666667	8.59468192523	1.18427651091e-06	0.000429848246493	up
TRINITY_DN73260_c1_g4	0.14561215	5.88122816667	-5.33591481667	1.72307703449e-08	1.36823281574e-05	down
TRINITY_DN69863_c1_g1	875.4271829	10.8813237833	6.33006119626	1.25117581983e-06	0.000444253879409	up
TRINITY_DN69563_c0_g1	7.48158915	0.18900525	5.30684652888	1.48457220017e-06	0.000494934839573	up
TRINITY_DN72889_c1_g2	0.0217551666667	15.2270973333	-9.45106716941	6.67569419904e-08	4.66481488963e-05	down
TRINITY_DN88455_c3_g11	0.0001	5.551905	-15.7606952614	1.2639672337e-06	0.000445176395007	down
TRINITY_DN66539_c1_g1	0.0261257333333	5.27974333333	-7.65885245332	2.71261099151e-12	2.99922066172e-09	down
TRINITY_DN93041_c1_g1	14.2347606134	0.0001	17.1190587059	2.02867312237e-17	1.07505633439e-13	up
TRINITY_DN81956_c4_g2	101.435329067	0.0836015710481	10.2447425441	1.16114918441e-07	7.12523356176e-05	up
TRINITY_DN86264_c1_g2	6.6776765	0.0001	16.0270585833	7.70297657093e-17	2.99259892414e-13	up
TRINITY_DN90933_c1_g3	26.7617183333	0.457175833333	5.87127779861	1.60208290119e-06	0.00051637319251	up
TRINITY_DN90933_c1_g1	46.2394760005	0.703540962583	6.03834681406	1.45659280873e-06	0.000492208766498	up
TRINITY_DN86897_c0_g5	0.21946027585	228.848137885	-10.0262150141	1.35376467727e-06	0.000471104714205	down
TRINITY_DN76263_c0_g4	0.350969333333	118.357502483	-8.39759046606	2.12800942188e-07	0.000112651659984	down
TRINITY_DN80416_c1_g2	0.0001	10.22709	-16.6420361757	2.92719392359e-20	2.32437825131e-16	down
TRINITY_DN81622_c4_g1	0.0001	5.37683766667	-15.7144702951	1.91788773867e-15	3.20695208348e-12	down
TRINITY_DN73269_c0_g1	0.13950485	42.8179496667	-8.26175662444	1.91054689907e-07	0.000104300337496	down
TRINITY_DN69933_c3_g1	0.110379666667	8.12544533333	-6.20190054635	2.68994867133e-07	0.000138211145056	down
TRINITY_DN74763_c0_g1	29.3211877333	0.134351016667	7.76979249605	1.33174780395e-07	7.80699163973e-05	up
TRINITY_DN95543_c0_g1	0.7543495	100.714236167	-7.06081881248	9.08971481486e-08	6.01484333283e-05	down
