# Supplementary material for: De novo Transcriptome Sequencing Coupled With Co-expression Analysis Reveal the Transcriptional Regulation of Key Genes Involved in the Formation of Active Ingredients in Peucedanum praeruptorum Dunn Under Bolting Period
Source: Front Genet. 2021 Jun 14;12:683037. doi: 10.3389/fgene.2021.683037 (PMC8236723; doi:10.3389/fgene.2021.683037)
Supplement: Supplementary Table 8 — The significantly differential expressed genes between group E and F. [file Data_Sheet_8.zip › table s8/E_vs_F.gene_DE.signi.xls]

Gene id	MeanTPM (E)	MeanTPM (F)	log2FoldChange	pValue	qValue	result
TRINITY_DN98984_c5_g4	9.03592333333	0.0001	16.4633844096	5.63674401538e-06	0.000784038503226	up
TRINITY_DN96996_c2_g1	0.180868666667	15.6980466667	-6.43949874324	1.39466026211e-08	8.62789968059e-06	down
TRINITY_DN89669_c0_g4	0.176056	164.229816667	-9.86546596819	5.49322271495e-08	2.62370049923e-05	down
TRINITY_DN89669_c0_g2	0.0001	183.414956667	-20.8066798584	1.07218396592e-08	6.82802488965e-06	down
TRINITY_DN91186_c2_g1	305.208629767	0.0001	21.5413643242	3.17780297303e-26	2.06420547719e-21	up
TRINITY_DN77500_c1_g1	5.54556633333	0.0747679333333	6.21277133499	4.94605863439e-06	0.000717145381058	up
TRINITY_DN82575_c0_g5	61.8199766667	0.954274	6.01752573375	2.59283282661e-09	2.12812465025e-06	up
TRINITY_DN81667_c1_g1	0.169951966667	31.8802161	-7.55139054175	2.49412383875e-07	7.86460204823e-05	down
TRINITY_DN86538_c0_g2	0.414911966667	13.3769953333	-5.01080502473	4.81925671102e-06	0.000705055085985	down
TRINITY_DN83977_c2_g2	14.7041754333	0.0201900333333	9.50836687655	4.35088322408e-06	0.000659141659894	up
TRINITY_DN87287_c1_g4	40.9106816667	0.368244	6.795671747	1.30275813889e-06	0.000278775178608	up
TRINITY_DN65708_c0_g1	7.32863626667	0.0455776666667	7.32907388414	6.56232386311e-09	4.4730478919e-06	up
TRINITY_DN50408_c0_g1	10.2239133333	0.0159052	9.32823328342	4.68208675208e-07	0.000127787524855	up
TRINITY_DN92741_c1_g3	13.530663	0.343383333333	5.30026870512	4.29030048173e-06	0.000652658192955	up
TRINITY_DN74963_c2_g4	13.62918	0.105272	7.016433192	2.86331280857e-06	0.000484354713819	up
TRINITY_DN94305_c0_g1	128.374581333	2.679712	5.58213780481	1.62282817243e-07	5.85633608871e-05	up
TRINITY_DN81369_c1_g2	21.2545475185	0.116139667008	7.51576693327	1.85427873952e-10	2.21654617991e-07	up
TRINITY_DN81369_c1_g1	241.566452067	0.0001	21.2039886813	1.35014155083e-18	1.25287349596e-14	up
TRINITY_DN97654_c0_g1	0.0001	10.6941667667	-16.7064645541	1.71533787131e-06	0.000331616672937	down
TRINITY_DN98400_c4_g1	0.0001	13.16937	-17.0068268056	6.96215888511e-06	0.00089552664297	down
TRINITY_DN76409_c1_g3	81.0004516333	2.11996666667	5.2558164662	1.12761704268e-06	0.000257910634653	up
TRINITY_DN65190_c0_g1	5.83880196667	0.0001	15.8333847599	1.36129086176e-07	5.0528783147e-05	up
TRINITY_DN89193_c2_g9	407.341633333	0.779129	9.0301613463	3.48436126264e-08	1.77466961419e-05	up
TRINITY_DN89193_c2_g5	385.154871	2.86149466667	7.07252594281	2.24267429636e-12	5.39545904699e-09	up
TRINITY_DN73976_c1_g1	0.93384701024	341.958741561	-8.51642033814	2.4430735257e-07	7.8174742369e-05	down
TRINITY_DN94183_c2_g2	21.0440266667	0.584863066667	5.16916808546	1.43624756354e-07	5.28506303063e-05	up
TRINITY_DN72543_c0_g3	6.829	0.0333376666667	7.67837739135	9.96282108455e-07	0.000232789557262	up
TRINITY_DN82616_c1_g3	5.24856666667	0.0001	15.6796358699	4.36336212809e-06	0.000659141659894	up
TRINITY_DN73703_c4_g5	14.65503	0.0001	17.1610363958	5.19451827243e-06	0.000746505140314	up
TRINITY_DN93749_c1_g1	568.906479667	0.360682	10.6232483711	1.29624285131e-16	8.42000468923e-13	up
TRINITY_DN91047_c2_g3	10.493801	0.294851633333	5.15340434047	2.67067628464e-07	8.20154225128e-05	up
TRINITY_DN68815_c0_g1	189.9683723	0.696393666667	8.09164044744	9.15454182989e-14	3.4979504332e-10	up
TRINITY_DN77939_c1_g4	54.5205666667	0.910779333333	5.90355519146	2.6209642074e-09	2.12812465025e-06	up
TRINITY_DN91188_c0_g2	0.234034266667	24.95060818	-6.73621139118	1.04826243338e-09	1.01629825202e-06	down
TRINITY_DN96334_c0_g3	0.472657	214.845774667	-8.82829206743	4.37657548825e-11	6.31753808867e-08	down
TRINITY_DN82878_c2_g5	18.1732513333	0.501970333333	5.1780706388	8.95720716269e-08	3.80283206318e-05	up
TRINITY_DN85146_c1_g3	0.241878666667	8.84093	-5.19184270186	3.2672258287e-06	0.000541400990191	down
TRINITY_DN74324_c3_g4	27.5577063333	0.237575333333	6.85792695165	1.88022688142e-06	0.000357116659463	up
TRINITY_DN88481_c3_g1	0.834011433333	34.1437368967	-5.35540999255	8.46275166049e-10	8.58929624391e-07	down
TRINITY_DN91041_c0_g6	902.399	21.8477533333	5.36820863298	2.13042387205e-08	1.19298227118e-05	up
TRINITY_DN74936_c0_g2	193.02317	2.92575	6.04382372594	5.65249015844e-13	1.52987001342e-09	up
TRINITY_DN88156_c0_g2	1.23549533333	57.6523295333	-5.54421743693	2.39943571397e-06	0.000428180428772	down
TRINITY_DN86264_c0_g1	17.286149	0.0001	17.3992569763	5.32950459387e-06	0.000760854131658	up
TRINITY_DN95548_c1_g4	17.074807	0.0316730333333	9.07439851499	4.24228178055e-07	0.000116765210856	up
TRINITY_DN94906_c0_g1	57.5028116667	1.11366233333	5.69024872657	5.79496377608e-06	0.000795101220249	up
TRINITY_DN81074_c4_g1	0.239701245817	15.9081262	-6.05238269482	3.25316511449e-07	9.56180300189e-05	down
TRINITY_DN69492_c2_g1	0.587275044967	97.9947746667	-7.38252467804	6.26228611385e-08	2.90556656498e-05	down
TRINITY_DN72411_c1_g3	53.2564933333	0.0001	19.0225979121	1.19400102041e-07	4.62518097264e-05	up
TRINITY_DN67795_c0_g1	5.78907533333	0.0141860333333	8.67271787763	5.48312994085e-08	2.62370049923e-05	up
TRINITY_DN92102_c1_g4	9.04282333333	0.0597763333333	7.24105506314	1.23331513532e-06	0.000268856589538	up
TRINITY_DN86260_c0_g1	0.266754333333	11.0632233333	-5.37411626671	7.20472758745e-07	0.000179999034576	down
TRINITY_DN65241_c0_g2	0.506059666667	37.7541066667	-6.22118227546	4.11695738087e-06	0.000635125479919	down
TRINITY_DN72356_c2_g2	1396.06641367	10.8403073333	7.00881810575	1.72680666445e-07	6.11450536272e-05	up
TRINITY_DN72521_c0_g1	0.146261466667	37.3936425	-7.99809946604	4.12212221162e-06	0.000635125479919	down
TRINITY_DN72521_c0_g3	0.0785341666667	26.8531799333	-8.41755678386	4.58896970299e-11	6.48012402167e-08	down
TRINITY_DN89168_c1_g1	103.455992333	0.595105333333	7.44165644815	2.04992978934e-07	6.82857893981e-05	up
TRINITY_DN67179_c0_g1	0.0833522666667	5.57422	-6.06340470063	4.92578931701e-08	2.40574809523e-05	down
TRINITY_DN82139_c2_g4	86.5902	2.17965	5.31203535844	3.68915870253e-09	2.83622072536e-06	up
TRINITY_DN78047_c1_g2	0.782026633333	101.836058668	-7.02481503191	1.57551930491e-06	0.000314763833408	down
TRINITY_DN88885_c2_g1	0.0680473333333	15.9563633333	-7.87337753845	6.66609746864e-06	0.000870234144042	down
TRINITY_DN76499_c1_g6	0.0001	22.2935	-17.7662636068	1.46387146105e-12	3.65725763444e-09	down
TRINITY_DN73901_c1_g3	8.98239966667	0.0001	16.454813295	1.73202116283e-07	6.11450536272e-05	up
TRINITY_DN67739_c0_g1	0.185924933333	10.3548119	-5.7994372815	3.16803945476e-07	9.35392449378e-05	down
TRINITY_DN86776_c3_g4	22.0407863333	0.583966166667	5.23814709871	1.59646533787e-08	9.51390816075e-06	up
TRINITY_DN98501_c3_g1	14.0175166667	0.0972001	7.17205727173	9.45918339684e-08	3.91363169369e-05	up
TRINITY_DN96186_c1_g3	5.561628	0.0001	15.7632196301	1.21959295847e-06	0.000268546101029	up
TRINITY_DN88126_c0_g1	3.6049249	369.585595967	-6.67979551612	1.10383805636e-07	4.37207369678e-05	down
TRINITY_DN88034_c1_g1	8.51371333333	0.160269933333	5.73121280756	5.71558219029e-07	0.000151537580545	up
TRINITY_DN90636_c1_g3	505.665333333	14.5397166667	5.12011181462	6.05696763055e-09	4.18555794019e-06	up
TRINITY_DN81211_c2_g2	7.08602966667	0.0233797666667	8.24357316365	9.55298584061e-07	0.000224019242328	up
TRINITY_DN70774_c1_g4	35.5478048762	0.0001	18.4394009487	2.66092654819e-07	8.20154225128e-05	up
TRINITY_DN81157_c0_g3	704.189003333	13.112783	5.74691688366	1.21400529666e-06	0.000268224972978	up
TRINITY_DN75964_c1_g5	11.2415466667	0.0925696666667	6.9240852999	4.71259128257e-06	0.000695717708959	up
TRINITY_DN88223_c3_g3	44.5869	0.077941	9.16002173961	8.84411967385e-10	8.83826894853e-07	up
TRINITY_DN83465_c1_g1	707.396603333	13.723575	5.68779103319	8.83966838275e-07	0.00021345663165	up
TRINITY_DN90512_c0_g2	0.841530166667	90.1625051933	-6.74336880223	3.50410261074e-08	1.77466961419e-05	down
TRINITY_DN68849_c0_g1	0.0367154	11.0833788333	-8.23779672953	5.53239729085e-06	0.000776172636764	down
TRINITY_DN79641_c1_g1	13.49186	0.166004666667	6.34472164432	4.15858028292e-06	0.000638602599143	up
TRINITY_DN68773_c0_g2	0.438452733333	47.7510986667	-6.7669687934	2.20201353799e-08	1.20487216443e-05	down
TRINITY_DN96143_c2_g1	53.6309473333	0.368147333333	7.18663867561	8.24605386213e-07	0.000201368015309	up
TRINITY_DN74263_c0_g1	27.6674737637	0.58724466746	5.55808540372	3.42453282294e-11	5.29636615665e-08	up
TRINITY_DN78047_c0_g1	0.380413333333	55.004801	-7.17584592412	1.14865585756e-06	0.00026088544944	down
TRINITY_DN88809_c1_g1	14.284039	2177.43735467	-7.25208342449	1.73144635379e-06	0.00033373756915	down
TRINITY_DN81808_c0_g4	145.060666667	0.0001	20.4682249537	9.38081510489e-13	2.43739842707e-09	up
TRINITY_DN81808_c0_g1	978.581000627	0.149959333333	12.6719042404	3.89385731419e-19	4.21555482596e-15	up
TRINITY_DN77040_c0_g7	184.051333333	1.29416766667	7.15193985227	3.09784212201e-19	4.02453061439e-15	up
TRINITY_DN90180_c2_g4	16.6473624333	0.085792	7.60023477862	3.65506513001e-07	0.000102780115	up
TRINITY_DN95762_c1_g2	0.0001	11.48449	-16.8093272658	2.29856304771e-07	7.47198719854e-05	down
TRINITY_DN91809_c3_g4	5.537306	0.157129	5.139162873	2.64931828349e-06	0.000457690871651	up
TRINITY_DN98825_c2_g1	70.0206446667	0.381063333333	7.52160573836	7.39163902246e-10	7.62124914257e-07	up
TRINITY_DN86776_c3_g3	90.1522833333	0.351910333333	8.00101234443	2.36800314457e-09	1.97203051618e-06	up
TRINITY_DN91170_c1_g3	8.30062666667	0.222260333333	5.22289785918	1.99960753126e-06	0.000370226383504	up
TRINITY_DN75736_c0_g1	17.5021633333	0.442411333333	5.30600110156	6.61072090187e-09	4.4730478919e-06	up
TRINITY_DN90337_c1_g1	45.0874333333	0.41526	6.76256666403	6.22238784978e-06	0.000833376592903	up
TRINITY_DN72642_c0_g1	11.9725033333	0.0001	16.8693653117	1.82730228944e-07	6.24761901489e-05	up
TRINITY_DN90190_c1_g4	27.9377003333	0.268876833333	6.69912400459	3.57384513938e-09	2.79694287613e-06	up
TRINITY_DN94426_c0_g1	0.1040552	21.3063336667	-7.67778948603	1.10228423266e-07	4.37207369678e-05	down
TRINITY_DN76714_c4_g2	77.0048	0.624367333333	6.94640950899	1.67759914968e-06	0.0003262628981	up
TRINITY_DN92686_c0_g3	0.00719980666667	20.651668	-11.4860125229	1.98542670534e-10	2.30298861605e-07	down
TRINITY_DN68567_c0_g1	0.239436733333	16.4094923686	-6.09874229801	1.47822080109e-06	0.000304827900243	down
TRINITY_DN83337_c0_g1	0.173699666667	8.98304166667	-5.69253713503	5.09283847885e-06	0.000733515541176	down
TRINITY_DN83337_c0_g7	0.359834666667	12.5862633333	-5.12837203928	9.3506726367e-07	0.000220869688168	down
TRINITY_DN90531_c2_g2	22.9122452	0.142773666667	7.32624511523	1.52132470311e-06	0.00031075688283	up
TRINITY_DN73311_c2_g2	9.113122	0.0001	16.4756577609	8.83298732691e-12	1.55071448053e-08	up
TRINITY_DN88519_c0_g2	0.0001	1141.693778	-23.4446724111	1.00647946647e-24	2.17926289011e-20	down
TRINITY_DN77444_c4_g1	214.442666667	0.0001	21.03216055	6.52743865152e-06	0.000863278004608	up
TRINITY_DN79610_c1_g3	615.025833333	0.348434433333	10.7855440924	7.89332187533e-26	2.56363254528e-21	up
TRINITY_DN86747_c3_g4	12.3170556667	0.0977799	6.97690378265	2.57867995221e-11	4.08544667453e-08	up
TRINITY_DN79972_c0_g2	35.3259350367	0.0629150333333	9.13310724682	1.86984673741e-09	1.68693936836e-06	up
TRINITY_DN80408_c0_g1	77.2100993333	0.1435	9.07159502194	5.02295647358e-14	2.03922614784e-10	up
TRINITY_DN63136_c0_g1	15.6014317898	0.0001	17.25131891	2.13351033264e-07	7.07073625904e-05	up
TRINITY_DN88359_c2_g4	3.49316866667	239.39789	-6.09873032198	2.88924806978e-07	8.68874476245e-05	down
TRINITY_DN92239_c3_g1	0.0001	5.567379	-15.7647106777	6.78804733868e-06	0.000881862381957	down
TRINITY_DN91371_c1_g1	21.7051986667	0.301905666667	6.16779898135	2.20730310155e-08	1.20487216443e-05	up
TRINITY_DN92098_c0_g5	0.1811031	21.7452766667	-6.90774701263	9.38013126028e-08	3.90580247611e-05	down
TRINITY_DN92390_c4_g2	0.0198508333333	8.44519633333	-8.73278758023	3.64869665739e-06	0.00058376450437	down
TRINITY_DN82686_c0_g1	11.2146906667	1132.0781843	-6.6574399604	4.25018076906e-11	6.27452255036e-08	down
TRINITY_DN86186_c0_g1	47.5635066667	0.823410409667	5.85209958538	2.00536300375e-06	0.000370226383504	up
TRINITY_DN76871_c2_g3	34.24834	0.532048	6.008333845	5.36444507778e-06	0.000762304018605	up
TRINITY_DN85613_c0_g1	0.0581781666667	6.86609	-6.88286712351	1.56211371767e-06	0.000314149290275	down
TRINITY_DN82722_c0_g3	27.3021667396	0.776422335362	5.13603001914	5.83075636481e-07	0.000153962780971	up
TRINITY_DN89193_c2_g8	602.228933333	0.0001	22.5218805915	1.58400930015e-13	5.41539432155e-10	up
TRINITY_DN82868_c1_g2	10.775367	0.0542276666667	7.63449219707	2.60344151605e-06	0.000455826820912	up
TRINITY_DN71728_c0_g1	4.17047	149.775075333	-5.1664437685	8.39852495884e-09	5.56676516073e-06	down
TRINITY_DN80432_c3_g1	158.587946	0.137865666667	10.1678041826	4.99625898558e-13	1.47519088603e-09	up
TRINITY_DN78107_c1_g1	0.0001	5.67926033333	-15.793415425	4.45870279768e-08	2.19412089113e-05	down
TRINITY_DN75966_c1_g3	0.3374384	30.6081468	-6.50314772834	2.52217372354e-06	0.000442791455567	down
TRINITY_DN98877_c1_g3	802.115666667	3.07603266667	8.02659565651	1.09205739549e-14	5.45667478762e-11	up
TRINITY_DN94621_c1_g1	1614.40594626	1.49758133333	10.0741533204	1.87678063789e-10	2.21654617991e-07	up
TRINITY_DN98155_c1_g3	0.0001	15.0206363333	-17.1965864068	2.24959267709e-06	0.00040931874377	down
TRINITY_DN87584_c0_g1	0.0001	8.41851	-16.3612772915	1.91612081381e-06	0.000362873060358	down
TRINITY_DN74440_c0_g2	8.66697666667	0.0273165333333	8.30961060361	2.94273152119e-07	8.80880236967e-05	up
TRINITY_DN77221_c1_g2	267.224666667	6.79068666667	5.2983519088	1.1334856458e-09	1.08276216316e-06	up
TRINITY_DN81671_c2_g1	0.0001	5.24782363333	-15.6794316148	6.8217689699e-08	3.14270671615e-05	down
TRINITY_DN86290_c1_g1	6.6128251	407.3775017	-5.94495575153	2.19365245463e-07	7.23315139571e-05	down
TRINITY_DN87211_c0_g4	0.110619266667	10.24150363	-6.53268105019	1.06636936202e-07	4.32597007313e-05	down
TRINITY_DN91853_c2_g5	18.1283362333	0.0723737966667	7.96856335328	5.6228793534e-07	0.000149696095483	up
TRINITY_DN72065_c3_g2	15.1918106667	0.152117	6.64196862837	1.81812277482e-06	0.00034633372752	up
TRINITY_DN98825_c4_g2	7.87403	0.0717533333333	6.77791254455	5.72637053657e-06	0.000791420959456	up
TRINITY_DN86646_c1_g3	1077.28832	4.32884333333	7.95920711341	1.9236522994e-09	1.71170797825e-06	up
TRINITY_DN78336_c0_g1	0.3915372	17.380758	-5.47219780665	5.74698929001e-06	0.000792584253315	down
TRINITY_DN69787_c0_g3	171.729333333	0.040176	12.061514935	2.87376744949e-15	1.55559426847e-11	up
TRINITY_DN96292_c1_g3	130.074805987	0.920067666667	7.14338587159	3.01999621569e-06	0.000507472634717	up
TRINITY_DN81643_c0_g1	43.3989576667	0.731402766667	5.89085049902	1.50379771384e-06	0.000308850637372	up
TRINITY_DN80821_c0_g2	0.0746088666667	17.8206796333	-7.8999895497	2.7241078393e-07	8.30750577076e-05	down
TRINITY_DN79919_c3_g6	14.1834680333	0.342133333333	5.37350785256	6.57130226248e-06	0.000865825722239	up
TRINITY_DN66436_c0_g1	0.251368	9.10550866667	-5.17886670704	5.34393444268e-06	0.000761241117529	down
TRINITY_DN95679_c1_g4	62.4251593333	0.140094666667	8.79958175411	8.37481230284e-08	3.6756938024e-05	up
TRINITY_DN97999_c2_g1	0.133167432223	5.46676873	-5.35937514268	1.31608018298e-07	4.9415387541e-05	down
TRINITY_DN82047_c1_g5	1442.78952667	0.291474333333	12.2732043871	1.23168040685e-17	1.00007830234e-13	up
TRINITY_DN87076_c1_g1	112.058928067	2.65931125333	5.39706114279	1.11258995378e-06	0.00025627838875	up
TRINITY_DN95613_c0_g2	0.0264680666667	12.4265826667	-8.8749610733	7.13356724529e-07	0.000178909315657	down
TRINITY_DN94621_c0_g1	26.1877403333	0.0001	17.9985320534	1.68763586554e-06	0.000327235113187	up
TRINITY_DN77123_c1_g1	0.067978	6.61080308403	-6.60361381498	2.81576507015e-06	0.000478805370842	down
TRINITY_DN89193_c2_g6	550.641283333	0.120478	12.1581273363	5.5134907643e-13	1.52987001342e-09	up
TRINITY_DN81902_c1_g1	54.893193	0.0001	19.0662677342	2.62918130736e-06	0.000457690871651	up
TRINITY_DN81902_c1_g3	24.7654333333	0.0393117	9.29915339623	4.01463142062e-06	0.000626871185551	up
TRINITY_DN78140_c1_g3	12.7935933333	0.0001	16.965062005	8.16693309139e-08	3.633558033e-05	up
TRINITY_DN88159_c0_g1	0.345923866667	79.9051582667	-7.85169027449	4.88323783228e-14	2.03922614784e-10	down
TRINITY_DN77699_c0_g1	48.5226793333	0.219076	7.79108396114	8.65380865816e-08	3.74750299339e-05	up
TRINITY_DN92547_c1_g2	5.20500133333	0.0001	15.6676109126	1.42583883481e-06	0.000298768429654	up
TRINITY_DN84447_c0_g3	61.0061506333	0.633853366667	6.588661761	5.33256443709e-10	5.58689335709e-07	up
TRINITY_DN84596_c1_g1	32.2103196067	0.177936633333	7.50001560457	3.54767253069e-07	0.0001010728792	up
TRINITY_DN92122_c6_g1	97.0254060008	2.93230366667	5.04825614446	2.14484141177e-09	1.88273599438e-06	up
TRINITY_DN96308_c1_g3	294.776900333	2.62582576667	6.8107084732	3.30889836441e-06	0.000542767957215	up
TRINITY_DN81239_c3_g3	33.7895176667	0.617424666667	5.77416882541	4.89286955188e-06	0.000711020419421	up
TRINITY_DN94364_c2_g2	0.103523866667	5.89588466667	-5.83167298927	6.6518840842e-06	0.000870234144042	down
TRINITY_DN73369_c0_g1	52.339872	1.250465	5.38737381344	3.88505871471e-10	4.20602931553e-07	up
TRINITY_DN90992_c1_g1	74.0634266667	0.445816	7.37616909473	2.71908498451e-13	8.41064777805e-10	up
TRINITY_DN85804_c0_g5	11.2869153333	0.0001	16.7842917319	4.04347325865e-06	0.000628353809719	up
TRINITY_DN88809_c1_g3	1.98597	487.555441667	-7.93957864223	8.28555740187e-08	3.66125817791e-05	down
TRINITY_DN86519_c1_g1	0.0001	13.442304191	-17.036420931	3.576611715e-10	3.93772825714e-07	down
TRINITY_DN98324_c1_g1	33.5163859333	0.5130699	6.02956739143	1.23668700263e-07	4.75334187159e-05	up
TRINITY_DN86416_c1_g1	23.5630633333	0.487294666667	5.59558886713	3.74397479888e-06	0.000595670261511	up
TRINITY_DN73481_c0_g4	12.7697860667	0.2715402	5.55542474869	1.20481519296e-06	0.000268224972978	up
TRINITY_DN94857_c1_g1	0.12708876729	11.6920282333	-6.52354488406	5.97113832814e-06	0.000808056734128	down
TRINITY_DN91043_c0_g1	57.7682847	0.833364	6.11518706823	2.00150094103e-07	6.77491286171e-05	up
TRINITY_DN87531_c1_g1	167.712843333	0.0236942333333	12.7891695724	2.03548857697e-14	9.44423082102e-11	up
TRINITY_DN79796_c0_g5	11.5883766667	0.0001	16.822318958	7.99086791739e-11	1.06421019576e-07	up
TRINITY_DN89157_c1_g1	26.442343	0.162052166667	7.35024789656	2.27426349971e-08	1.23107778459e-05	up
TRINITY_DN72908_c3_g1	10.5919266667	0.0001	16.6926055132	2.40598944689e-06	0.000428180428772	up
TRINITY_DN97773_c0_g1	198.186388933	1.60145033333	6.95133501843	1.39248654222e-13	5.02509712905e-10	up
TRINITY_DN70409_c3_g2	8.84934633333	0.137660133709	6.00638817141	1.75212342155e-06	0.000336723908561	up
TRINITY_DN80680_c1_g1	1.553685	94.27737	-5.92314557211	1.28980714788e-07	4.87104668053e-05	down
TRINITY_DN67772_c0_g1	21.7064566667	0.1942581	6.80400567522	1.77167421819e-07	6.18723882748e-05	up
TRINITY_DN85822_c2_g1	186.083836667	4.697111803	5.30803500366	9.32319665128e-12	1.59370232862e-08	up
TRINITY_DN85338_c0_g1	10.3116785667	0.0496377666667	7.69862527651	4.26054142777e-06	0.000649652557567	up
TRINITY_DN69863_c1_g1	2.78483913333	1083.10689867	-8.60336593086	2.72053975441e-09	2.18170494849e-06	down
TRINITY_DN93749_c1_g2	4116.1344196	0.0001	25.294786761	2.66886023323e-21	4.33402885424e-17	up
TRINITY_DN90028_c3_g1	23.5574683333	0.0001	17.8458249788	3.29272235862e-06	0.000542767957215	up
TRINITY_DN98896_c5_g1	27.7408933333	0.287307666667	6.59327394594	7.14963828959e-06	0.000916013913959	up
TRINITY_DN89508_c2_g3	182.250234333	2.23870466667	6.3471126411	1.31863301568e-15	7.78676770906e-12	up
TRINITY_DN83923_c2_g1	48.9125483333	0.440157333333	6.7960415162	6.66818727898e-11	9.21586044852e-08	up
TRINITY_DN88952_c0_g2	169.4428782	1.61822063333	6.71024686762	2.87354223565e-07	8.68170618611e-05	up
TRINITY_DN82858_c0_g3	0.2411471	11.1775933333	-5.5345523217	1.50723789656e-06	0.000308850637372	down
TRINITY_DN98599_c2_g2	288.499454	6.887009	5.38854721592	2.48768850739e-07	7.86460204823e-05	up
TRINITY_DN88809_c0_g1	7.26683433333	701.425295333	-6.59281863221	2.47138860387e-07	7.86460204823e-05	down
TRINITY_DN96072_c0_g1	15.743352	0.0988223333333	7.31568990978	1.71703359756e-08	1.01393955815e-05	up
TRINITY_DN76882_c1_g4	45.4757766667	0.786332666667	5.8538146776	5.46669992745e-06	0.000770282922315	up
TRINITY_DN74174_c0_g1	0.2365823	16.0203205667	-6.08141706424	4.54227481632e-06	0.000675177449071	down
TRINITY_DN77566_c2_g2	11.50456	0.2117	5.76404072816	2.27134656526e-06	0.000412122510725	up
TRINITY_DN87671_c0_g2	5.883515	0.0377313333333	7.28477143218	2.36507003938e-06	0.00042321723016	up
TRINITY_DN74055_c1_g7	11.3167333333	0.110741333333	6.6751199652	2.81536456447e-06	0.000478805370842	up
TRINITY_DN74055_c1_g2	7.72383206667	0.0001	16.2370291768	5.29456223528e-06	0.000759202823657	up
TRINITY_DN68099_c0_g1	21.0028731	0.0314114666667	9.38507967335	3.35620357855e-09	2.65864531526e-06	up
TRINITY_DN69872_c0_g2	17.70944	0.525348666667	5.07509954486	5.89997324233e-08	2.77713450654e-05	up
TRINITY_DN72329_c1_g1	43.257431	0.190654333333	7.82584485584	1.21202367135e-06	0.000268224972978	up
TRINITY_DN94621_c2_g1	778.5021008	2.639244	8.2044323872	2.43604171638e-11	3.95594904426e-08	up
TRINITY_DN94621_c2_g2	226.966318667	1.49357	7.24756955536	1.67626157176e-13	5.44424614583e-10	up
TRINITY_DN96552_c2_g1	0.0001	9.67400223333	-16.5618252504	1.70789359218e-07	6.09558483886e-05	down
TRINITY_DN97097_c0_g5	0.0001	24.554684	-17.9056387307	2.18200812514e-06	0.000398136802766	down
TRINITY_DN97744_c2_g2	17.1809686667	0.0001	17.3904518527	5.32863729277e-06	0.000760854131658	up
TRINITY_DN98799_c4_g1	41.6317234333	0.687080466667	5.92106040434	3.47981908903e-07	0.000100017083436	up
TRINITY_DN95381_c1_g2	53.54737	0.0001	19.0304561926	4.15523209967e-09	3.06717513067e-06	up
TRINITY_DN94801_c2_g1	29.6539483333	0.912847666667	5.02170627022	7.11364153356e-06	0.000913203187936	up
TRINITY_DN92540_c1_g1	182.070922606	4.86870966667	5.22481725514	5.42347184012e-07	0.000145575396826	up
TRINITY_DN80870_c0_g4	24.9307338333	0.00825473333333	11.5604161185	1.1962227372e-07	4.62518097264e-05	up
TRINITY_DN90849_c2_g1	12.0572683333	0.0305588333333	8.62409790967	2.04210948095e-07	6.82857893981e-05	up
TRINITY_DN86500_c1_g1	780.316913633	7.07951833333	6.7842651535	3.05781452467e-12	7.09380207425e-09	up
TRINITY_DN81119_c2_g4	21.3608066667	0.0593603333333	8.49125122114	4.39408078824e-08	2.17882676154e-05	up
TRINITY_DN87259_c1_g1	10.6587193006	0.298458466667	5.1583601104	2.3448351606e-06	0.000420755407533	up
TRINITY_DN90736_c2_g1	183.859626667	3.30713733333	5.79687794942	8.58178721306e-09	5.63077931312e-06	up
TRINITY_DN95124_c1_g2	6.40257333333	0.0001	15.9663642517	1.50819003775e-08	9.07106484094e-06	up
TRINITY_DN96285_c2_g7	0.0001	13.9635519533	-17.0913064456	8.75572788059e-09	5.68745815939e-06	down
TRINITY_DN82642_c2_g1	0.2154296	9.71780085906	-5.49534147376	2.11784882596e-06	0.000389714181835	down
TRINITY_DN75766_c1_g1	1.52828333333	49.474626	-5.01670486223	1.04742104613e-08	6.73636919738e-06	down
TRINITY_DN71135_c1_g4	27.816968875	0.199362906267	7.12442440751	3.98103210728e-07	0.000110511069484	up
TRINITY_DN91621_c1_g4	935.397021	9.90247433333	6.56164596718	3.07880906353e-07	9.13892889636e-05	up
TRINITY_DN92299_c0_g1	300.562763333	0.0001	21.5192348544	3.72497050186e-12	8.34354858239e-09	up
TRINITY_DN92299_c0_g2	4332.59363	3.07272266667	10.4614976518	8.56148752908e-17	6.17920606029e-13	up
TRINITY_DN94914_c0_g1	0.543001	20.4564066667	-5.23545408113	3.34565934308e-06	0.000544671664031	down
TRINITY_DN84823_c0_g1	26.82352	0.697409666667	5.26534840041	4.24775513113e-06	0.000649226894241	up
TRINITY_DN95689_c0_g3	7.2747583	0.160046	5.5063407906	2.37576613124e-07	7.67774331277e-05	up
TRINITY_DN97585_c0_g1	25.1364	0.0001	17.9394185182	1.07221882441e-07	4.32597007313e-05	up
TRINITY_DN88615_c0_g1	10.5783622667	0.0001	16.6907567623	1.81929815096e-08	1.05514419636e-05	up
TRINITY_DN82392_c0_g1	10.5011972667	0.0208235666667	8.97812091201	6.13662681506e-06	0.00082529372262	up
TRINITY_DN71798_c0_g4	10.58114	0.189977733333	5.79952092501	1.8190119276e-07	6.24761901489e-05	up
TRINITY_DN68386_c0_g4	12.7824	0.178024333333	6.1659404792	7.91697018915e-06	0.000994705285448	up
TRINITY_DN85423_c2_g3	153.680639	3.672949	5.38685274864	4.08721167405e-10	4.3523444051e-07	up
TRINITY_DN87355_c1_g1	3.84095066667	472.342553	-6.94222626852	4.77700142368e-07	0.000129291533949	down
TRINITY_DN84075_c2_g4	7.61315766667	0.0001	16.2162073359	7.23142192857e-08	3.30796812827e-05	up
TRINITY_DN97360_c1_g1	5.56867073333	0.0694396333333	6.32542985082	2.30059491619e-07	7.47198719854e-05	up
TRINITY_DN89515_c3_g1	17.2149566663	0.0001	17.3933030238	1.44407177886e-07	5.28506303063e-05	up
TRINITY_DN88126_c0_g2	2.198333709	227.877963733	-6.69570720426	2.48012376028e-06	0.000437775541023	down
TRINITY_DN82075_c1_g1	0.95108343374	53.7172162171	-5.81966882483	4.48706266157e-09	3.2749003293e-06	down
TRINITY_DN77021_c0_g1	8.42606687	0.0001	16.3625717448	6.02461985597e-07	0.000157798883865	up
TRINITY_DN82081_c3_g2	17.3315975333	0.0292822666667	9.20916169181	4.42501565185e-06	0.000661008220417	up
TRINITY_DN81613_c1_g1	7.126231	0.192279613333	5.21186153734	4.80014819269e-06	0.000703844754295	up
TRINITY_DN97207_c0_g4	0.372113666667	151.885379667	-8.67302391133	2.28702299127e-06	0.000413811009594	down
TRINITY_DN83452_c1_g2	1.98120390012	82.2980048	-5.37640818371	1.25275162817e-06	0.000272157148867	down
TRINITY_DN74776_c1_g1	19.1035333333	0.0001	17.543479974	8.98446262551e-07	0.000215690492019	up
TRINITY_DN94597_c0_g2	3780.00687467	69.863054	5.75771533783	5.6230810071e-07	0.000149696095483	up
TRINITY_DN94597_c0_g1	152.7808396	0.949214666667	7.33051351721	2.33229877675e-06	0.000419726429859	up
TRINITY_DN74763_c0_g3	0.0684686333333	24.986428	-8.51148574076	1.3840604225e-06	0.000292848250372	down
TRINITY_DN74763_c0_g1	0.0229626333333	36.000104	-10.6144972606	1.77723030464e-08	1.04003197206e-05	down
TRINITY_DN72898_c4_g7	9.20600333333	0.0001	16.4902873445	8.99858727116e-07	0.000215690492019	up
