# Supplementary material for: De novo Transcriptome Sequencing Coupled With Co-expression Analysis Reveal the Transcriptional Regulation of Key Genes Involved in the Formation of Active Ingredients in Peucedanum praeruptorum Dunn Under Bolting Period
Source: Front Genet. 2021 Jun 14;12:683037. doi: 10.3389/fgene.2021.683037 (PMC8236723; doi:10.3389/fgene.2021.683037)
Supplement: Supplementary Table 9 — The functional GO enrichment of seven modules obtained by co-expression analysis. [file Data_Sheet_9.zip › table s9/gene_co-express_module.black_GO_enrichment.xls]

GO.ID	Term	Ontology	Significant	Annotated	Pvalue	Qvalue	Signi_id	Signi_symbol
GO:0009791	post-embryonic development	biological process	28/157	3776/93642	4.0e-11	5.4652e-07	TRINITY_DN71268_c0_g1,TRINITY_DN73559_c1_g3,TRINITY_DN74096_c0_g1,TRINITY_DN74599_c2_g1,TRINITY_DN74923_c0_g5,TRINITY_DN77465_c0_g1,TRINITY_DN79430_c0_g1,TRINITY_DN84644_c1_g1,TRINITY_DN85713_c1_g1,TRINITY_DN86921_c0_g3,TRINITY_DN87452_c1_g1,TRINITY_DN88485_c3_g1,TRINITY_DN91039_c0_g1,TRINITY_DN92589_c2_g1,TRINITY_DN92776_c1_g3,TRINITY_DN93419_c0_g1,TRINITY_DN93943_c0_g2,TRINITY_DN94032_c0_g1,TRI…	TRINITY_DN71268_c0_g1,TRINITY_DN73559_c1_g3,TRINITY_DN74096_c0_g1,TRINITY_DN74599_c2_g1,TRINITY_DN74923_c0_g5,TRINITY_DN77465_c0_g1,TRINITY_DN79430_c0_g1,TRINITY_DN84644_c1_g1,TRINITY_DN85713_c1_g1,TRINITY_DN86921_c0_g3,TRINITY_DN87452_c1_g1,TRINITY_DN88485_c3_g1,TRINITY_DN91039_c0_g1,TRINITY_DN92589_c2_g1,TRINITY_DN92776_c1_g3,TRINITY_DN93419_c0_g1,TRINITY_DN93943_c0_g2,TRINITY_DN94032_c0_g1,TRI…
GO:0004672	protein kinase activity	molecular function	37/179	6571/102170	2.5e-10	1.15125e-06	TRINITY_DN68985_c2_g2,TRINITY_DN71198_c0_g1,TRINITY_DN72364_c0_g3,TRINITY_DN74599_c2_g1,TRINITY_DN76615_c4_g3,TRINITY_DN76849_c0_g2,TRINITY_DN77098_c1_g3,TRINITY_DN77465_c0_g1,TRINITY_DN78468_c0_g2,TRINITY_DN78970_c0_g1,TRINITY_DN79083_c0_g1,TRINITY_DN79298_c0_g1,TRINITY_DN79725_c0_g1,TRINITY_DN81975_c0_g1,TRINITY_DN82569_c0_g2,TRINITY_DN83162_c2_g1,TRINITY_DN83224_c0_g1,TRINITY_DN84516_c0_g2,TRI…	TRINITY_DN68985_c2_g2,TRINITY_DN71198_c0_g1,TRINITY_DN72364_c0_g3,TRINITY_DN74599_c2_g1,TRINITY_DN76615_c4_g3,TRINITY_DN76849_c0_g2,TRINITY_DN77098_c1_g3,TRINITY_DN77465_c0_g1,TRINITY_DN78468_c0_g2,TRINITY_DN78970_c0_g1,TRINITY_DN79083_c0_g1,TRINITY_DN79298_c0_g1,TRINITY_DN79725_c0_g1,TRINITY_DN81975_c0_g1,TRINITY_DN82569_c0_g2,TRINITY_DN83162_c2_g1,TRINITY_DN83224_c0_g1,TRINITY_DN84516_c0_g2,TRI…
GO:0071944	cell periphery	cellular component	72/191	18906/96716	4.5e-09	8.532e-06	TRINITY_DN68673_c1_g1,TRINITY_DN68828_c0_g2,TRINITY_DN68985_c2_g2,TRINITY_DN72364_c0_g3,TRINITY_DN73596_c0_g2,TRINITY_DN74096_c0_g1,TRINITY_DN74378_c1_g1,TRINITY_DN76123_c1_g1,TRINITY_DN76615_c4_g3,TRINITY_DN76849_c0_g2,TRINITY_DN76877_c0_g1,TRINITY_DN77465_c0_g1,TRINITY_DN77673_c0_g2,TRINITY_DN77771_c0_g1,TRINITY_DN78810_c0_g2,TRINITY_DN79083_c0_g1,TRINITY_DN79232_c0_g1,TRINITY_DN79298_c0_g1,TRI…	TRINITY_DN68673_c1_g1,TRINITY_DN68828_c0_g2,TRINITY_DN68985_c2_g2,TRINITY_DN72364_c0_g3,TRINITY_DN73596_c0_g2,TRINITY_DN74096_c0_g1,TRINITY_DN74378_c1_g1,TRINITY_DN76123_c1_g1,TRINITY_DN76615_c4_g3,TRINITY_DN76849_c0_g2,TRINITY_DN76877_c0_g1,TRINITY_DN77465_c0_g1,TRINITY_DN77673_c0_g2,TRINITY_DN77771_c0_g1,TRINITY_DN78810_c0_g2,TRINITY_DN79083_c0_g1,TRINITY_DN79232_c0_g1,TRINITY_DN79298_c0_g1,TRI…
GO:0005618	cell wall	cellular component	21/191	2509/96716	3.4e-08	2.7176e-05	TRINITY_DN68673_c1_g1,TRINITY_DN68828_c0_g2,TRINITY_DN74378_c1_g1,TRINITY_DN76123_c1_g1,TRINITY_DN79232_c0_g1,TRINITY_DN80952_c0_g1,TRINITY_DN81526_c0_g2,TRINITY_DN84285_c2_g1,TRINITY_DN84285_c2_g6,TRINITY_DN84706_c0_g2,TRINITY_DN85914_c2_g4,TRINITY_DN87713_c1_g1,TRINITY_DN88526_c2_g1,TRINITY_DN90880_c1_g2,TRINITY_DN92589_c2_g1,TRINITY_DN93694_c0_g1,TRINITY_DN94114_c0_g1,TRINITY_DN94239_c2_g1,TRI…	TRINITY_DN68673_c1_g1,TRINITY_DN68828_c0_g2,TRINITY_DN74378_c1_g1,TRINITY_DN76123_c1_g1,TRINITY_DN79232_c0_g1,TRINITY_DN80952_c0_g1,TRINITY_DN81526_c0_g2,TRINITY_DN84285_c2_g1,TRINITY_DN84285_c2_g6,TRINITY_DN84706_c0_g2,TRINITY_DN85914_c2_g4,TRINITY_DN87713_c1_g1,TRINITY_DN88526_c2_g1,TRINITY_DN90880_c1_g2,TRINITY_DN92589_c2_g1,TRINITY_DN93694_c0_g1,TRINITY_DN94114_c0_g1,TRINITY_DN94239_c2_g1,TRI…
GO:0030312	external encapsulating structure	cellular component	21/191	2547/96716	4.3e-08	2.7176e-05	TRINITY_DN68673_c1_g1,TRINITY_DN68828_c0_g2,TRINITY_DN74378_c1_g1,TRINITY_DN76123_c1_g1,TRINITY_DN79232_c0_g1,TRINITY_DN80952_c0_g1,TRINITY_DN81526_c0_g2,TRINITY_DN84285_c2_g1,TRINITY_DN84285_c2_g6,TRINITY_DN84706_c0_g2,TRINITY_DN85914_c2_g4,TRINITY_DN87713_c1_g1,TRINITY_DN88526_c2_g1,TRINITY_DN90880_c1_g2,TRINITY_DN92589_c2_g1,TRINITY_DN93694_c0_g1,TRINITY_DN94114_c0_g1,TRINITY_DN94239_c2_g1,TRI…	TRINITY_DN68673_c1_g1,TRINITY_DN68828_c0_g2,TRINITY_DN74378_c1_g1,TRINITY_DN76123_c1_g1,TRINITY_DN79232_c0_g1,TRINITY_DN80952_c0_g1,TRINITY_DN81526_c0_g2,TRINITY_DN84285_c2_g1,TRINITY_DN84285_c2_g6,TRINITY_DN84706_c0_g2,TRINITY_DN85914_c2_g4,TRINITY_DN87713_c1_g1,TRINITY_DN88526_c2_g1,TRINITY_DN90880_c1_g2,TRINITY_DN92589_c2_g1,TRINITY_DN93694_c0_g1,TRINITY_DN94114_c0_g1,TRINITY_DN94239_c2_g1,TRI…
GO:0016773	phosphotransferase activity, alcohol group as acceptor	molecular function	37/179	7635/102170	1.4e-08	3.2235e-05	TRINITY_DN68985_c2_g2,TRINITY_DN71198_c0_g1,TRINITY_DN72364_c0_g3,TRINITY_DN74599_c2_g1,TRINITY_DN76615_c4_g3,TRINITY_DN76849_c0_g2,TRINITY_DN77098_c1_g3,TRINITY_DN77465_c0_g1,TRINITY_DN78468_c0_g2,TRINITY_DN78970_c0_g1,TRINITY_DN79083_c0_g1,TRINITY_DN79298_c0_g1,TRINITY_DN79725_c0_g1,TRINITY_DN81975_c0_g1,TRINITY_DN82569_c0_g2,TRINITY_DN83162_c2_g1,TRINITY_DN83224_c0_g1,TRINITY_DN84516_c0_g2,TRI…	TRINITY_DN68985_c2_g2,TRINITY_DN71198_c0_g1,TRINITY_DN72364_c0_g3,TRINITY_DN74599_c2_g1,TRINITY_DN76615_c4_g3,TRINITY_DN76849_c0_g2,TRINITY_DN77098_c1_g3,TRINITY_DN77465_c0_g1,TRINITY_DN78468_c0_g2,TRINITY_DN78970_c0_g1,TRINITY_DN79083_c0_g1,TRINITY_DN79298_c0_g1,TRINITY_DN79725_c0_g1,TRINITY_DN81975_c0_g1,TRINITY_DN82569_c0_g2,TRINITY_DN83162_c2_g1,TRINITY_DN83224_c0_g1,TRINITY_DN84516_c0_g2,TRI…
GO:0016301	kinase activity	molecular function	38/179	8387/102170	5.0e-08	7.675e-05	TRINITY_DN68985_c2_g2,TRINITY_DN71198_c0_g1,TRINITY_DN72364_c0_g3,TRINITY_DN74599_c2_g1,TRINITY_DN75139_c0_g1,TRINITY_DN76615_c4_g3,TRINITY_DN76849_c0_g2,TRINITY_DN77098_c1_g3,TRINITY_DN77465_c0_g1,TRINITY_DN78468_c0_g2,TRINITY_DN78970_c0_g1,TRINITY_DN79083_c0_g1,TRINITY_DN79298_c0_g1,TRINITY_DN79725_c0_g1,TRINITY_DN81975_c0_g1,TRINITY_DN82569_c0_g2,TRINITY_DN83162_c2_g1,TRINITY_DN83224_c0_g1,TRI…	TRINITY_DN68985_c2_g2,TRINITY_DN71198_c0_g1,TRINITY_DN72364_c0_g3,TRINITY_DN74599_c2_g1,TRINITY_DN75139_c0_g1,TRINITY_DN76615_c4_g3,TRINITY_DN76849_c0_g2,TRINITY_DN77098_c1_g3,TRINITY_DN77465_c0_g1,TRINITY_DN78468_c0_g2,TRINITY_DN78970_c0_g1,TRINITY_DN79083_c0_g1,TRINITY_DN79298_c0_g1,TRINITY_DN79725_c0_g1,TRINITY_DN81975_c0_g1,TRINITY_DN82569_c0_g2,TRINITY_DN83162_c2_g1,TRINITY_DN83224_c0_g1,TRI…
GO:0047259	glucomannan 4-beta-mannosyltransferase activity	molecular function	4/179	24/102170	9.4e-08	0.0001082175	TRINITY_DN71268_c0_g1,TRINITY_DN74923_c0_g5,TRINITY_DN94032_c0_g1,TRINITY_DN94032_c1_g4	TRINITY_DN71268_c0_g1,TRINITY_DN74923_c0_g5,TRINITY_DN94032_c0_g1,TRINITY_DN94032_c1_g4
GO:0048608	reproductive structure development	biological process	21/157	3032/93642	4.5e-08	0.000195185714285714	TRINITY_DN71268_c0_g1,TRINITY_DN73559_c1_g3,TRINITY_DN74096_c0_g1,TRINITY_DN74923_c0_g5,TRINITY_DN77465_c0_g1,TRINITY_DN79430_c0_g1,TRINITY_DN84644_c1_g1,TRINITY_DN87452_c1_g1,TRINITY_DN88485_c3_g1,TRINITY_DN91039_c0_g1,TRINITY_DN92589_c2_g1,TRINITY_DN92776_c1_g3,TRINITY_DN93419_c0_g1,TRINITY_DN94032_c0_g1,TRINITY_DN94032_c1_g4,TRINITY_DN94114_c0_g1,TRINITY_DN95355_c2_g3,TRINITY_DN96041_c0_g2,TRI…	TRINITY_DN71268_c0_g1,TRINITY_DN73559_c1_g3,TRINITY_DN74096_c0_g1,TRINITY_DN74923_c0_g5,TRINITY_DN77465_c0_g1,TRINITY_DN79430_c0_g1,TRINITY_DN84644_c1_g1,TRINITY_DN87452_c1_g1,TRINITY_DN88485_c3_g1,TRINITY_DN91039_c0_g1,TRINITY_DN92589_c2_g1,TRINITY_DN92776_c1_g3,TRINITY_DN93419_c0_g1,TRINITY_DN94032_c0_g1,TRINITY_DN94032_c1_g4,TRINITY_DN94114_c0_g1,TRINITY_DN95355_c2_g3,TRINITY_DN96041_c0_g2,TRI…
GO:0061458	reproductive system development	biological process	21/157	3032/93642	4.5e-08	0.000195185714285714	TRINITY_DN71268_c0_g1,TRINITY_DN73559_c1_g3,TRINITY_DN74096_c0_g1,TRINITY_DN74923_c0_g5,TRINITY_DN77465_c0_g1,TRINITY_DN79430_c0_g1,TRINITY_DN84644_c1_g1,TRINITY_DN87452_c1_g1,TRINITY_DN88485_c3_g1,TRINITY_DN91039_c0_g1,TRINITY_DN92589_c2_g1,TRINITY_DN92776_c1_g3,TRINITY_DN93419_c0_g1,TRINITY_DN94032_c0_g1,TRINITY_DN94032_c1_g4,TRINITY_DN94114_c0_g1,TRINITY_DN95355_c2_g3,TRINITY_DN96041_c0_g2,TRI…	TRINITY_DN71268_c0_g1,TRINITY_DN73559_c1_g3,TRINITY_DN74096_c0_g1,TRINITY_DN74923_c0_g5,TRINITY_DN77465_c0_g1,TRINITY_DN79430_c0_g1,TRINITY_DN84644_c1_g1,TRINITY_DN87452_c1_g1,TRINITY_DN88485_c3_g1,TRINITY_DN91039_c0_g1,TRINITY_DN92589_c2_g1,TRINITY_DN92776_c1_g3,TRINITY_DN93419_c0_g1,TRINITY_DN94032_c0_g1,TRINITY_DN94032_c1_g4,TRINITY_DN94114_c0_g1,TRINITY_DN95355_c2_g3,TRINITY_DN96041_c0_g2,TRI…
GO:0048316	seed development	biological process	14/157	1362/93642	9.0e-08	0.000195185714285714	TRINITY_DN71268_c0_g1,TRINITY_DN74923_c0_g5,TRINITY_DN79430_c0_g1,TRINITY_DN84644_c1_g1,TRINITY_DN87452_c1_g1,TRINITY_DN88485_c3_g1,TRINITY_DN91039_c0_g1,TRINITY_DN92589_c2_g1,TRINITY_DN94032_c0_g1,TRINITY_DN94032_c1_g4,TRINITY_DN94114_c0_g1,TRINITY_DN96041_c0_g2,TRINITY_DN97388_c1_g1,TRINITY_DN97570_c0_g1	TRINITY_DN71268_c0_g1,TRINITY_DN74923_c0_g5,TRINITY_DN79430_c0_g1,TRINITY_DN84644_c1_g1,TRINITY_DN87452_c1_g1,TRINITY_DN88485_c3_g1,TRINITY_DN91039_c0_g1,TRINITY_DN92589_c2_g1,TRINITY_DN94032_c0_g1,TRINITY_DN94032_c1_g4,TRINITY_DN94114_c0_g1,TRINITY_DN96041_c0_g2,TRINITY_DN97388_c1_g1,TRINITY_DN97570_c0_g1
GO:0003006	developmental process involved in reproduction	biological process	24/157	4085/93642	9.6e-08	0.000195185714285714	TRINITY_DN69539_c0_g2,TRINITY_DN71268_c0_g1,TRINITY_DN73559_c1_g3,TRINITY_DN74096_c0_g1,TRINITY_DN74923_c0_g5,TRINITY_DN77465_c0_g1,TRINITY_DN79430_c0_g1,TRINITY_DN84644_c1_g1,TRINITY_DN87452_c1_g1,TRINITY_DN88485_c3_g1,TRINITY_DN88669_c0_g2,TRINITY_DN91039_c0_g1,TRINITY_DN92589_c2_g1,TRINITY_DN92776_c1_g3,TRINITY_DN93419_c0_g1,TRINITY_DN94032_c0_g1,TRINITY_DN94032_c1_g4,TRINITY_DN94114_c0_g1,TRI…	TRINITY_DN69539_c0_g2,TRINITY_DN71268_c0_g1,TRINITY_DN73559_c1_g3,TRINITY_DN74096_c0_g1,TRINITY_DN74923_c0_g5,TRINITY_DN77465_c0_g1,TRINITY_DN79430_c0_g1,TRINITY_DN84644_c1_g1,TRINITY_DN87452_c1_g1,TRINITY_DN88485_c3_g1,TRINITY_DN88669_c0_g2,TRINITY_DN91039_c0_g1,TRINITY_DN92589_c2_g1,TRINITY_DN92776_c1_g3,TRINITY_DN93419_c0_g1,TRINITY_DN94032_c0_g1,TRINITY_DN94032_c1_g4,TRINITY_DN94114_c0_g1,TRI…
GO:0071554	cell wall organization or biogenesis	biological process	24/157	4089/93642	9.8e-08	0.000195185714285714	TRINITY_DN68828_c0_g2,TRINITY_DN70630_c0_g3,TRINITY_DN71268_c0_g1,TRINITY_DN72292_c0_g1,TRINITY_DN73463_c0_g3,TRINITY_DN74923_c0_g5,TRINITY_DN76123_c1_g1,TRINITY_DN76278_c0_g1,TRINITY_DN76849_c0_g2,TRINITY_DN79232_c0_g1,TRINITY_DN80952_c0_g1,TRINITY_DN81526_c0_g2,TRINITY_DN83556_c1_g2,TRINITY_DN84706_c0_g2,TRINITY_DN85851_c1_g1,TRINITY_DN85851_c1_g2,TRINITY_DN87713_c1_g1,TRINITY_DN90880_c1_g2,TRI…	TRINITY_DN68828_c0_g2,TRINITY_DN70630_c0_g3,TRINITY_DN71268_c0_g1,TRINITY_DN72292_c0_g1,TRINITY_DN73463_c0_g3,TRINITY_DN74923_c0_g5,TRINITY_DN76123_c1_g1,TRINITY_DN76278_c0_g1,TRINITY_DN76849_c0_g2,TRINITY_DN79232_c0_g1,TRINITY_DN80952_c0_g1,TRINITY_DN81526_c0_g2,TRINITY_DN83556_c1_g2,TRINITY_DN84706_c0_g2,TRINITY_DN85851_c1_g1,TRINITY_DN85851_c1_g2,TRINITY_DN87713_c1_g1,TRINITY_DN90880_c1_g2,TRI…
GO:0007275	multicellular organism development	biological process	35/157	7943/93642	1.0e-07	0.000195185714285714	TRINITY_DN71268_c0_g1,TRINITY_DN73559_c1_g3,TRINITY_DN74096_c0_g1,TRINITY_DN74599_c2_g1,TRINITY_DN74923_c0_g5,TRINITY_DN77465_c0_g1,TRINITY_DN77875_c1_g2,TRINITY_DN79430_c0_g1,TRINITY_DN82569_c0_g2,TRINITY_DN84644_c1_g1,TRINITY_DN85713_c1_g1,TRINITY_DN85887_c3_g1,TRINITY_DN86921_c0_g3,TRINITY_DN87452_c1_g1,TRINITY_DN88485_c3_g1,TRINITY_DN90197_c1_g1,TRINITY_DN91039_c0_g1,TRINITY_DN92589_c2_g1,TRI…	TRINITY_DN71268_c0_g1,TRINITY_DN73559_c1_g3,TRINITY_DN74096_c0_g1,TRINITY_DN74599_c2_g1,TRINITY_DN74923_c0_g5,TRINITY_DN77465_c0_g1,TRINITY_DN77875_c1_g2,TRINITY_DN79430_c0_g1,TRINITY_DN82569_c0_g2,TRINITY_DN84644_c1_g1,TRINITY_DN85713_c1_g1,TRINITY_DN85887_c3_g1,TRINITY_DN86921_c0_g3,TRINITY_DN87452_c1_g1,TRINITY_DN88485_c3_g1,TRINITY_DN90197_c1_g1,TRINITY_DN91039_c0_g1,TRINITY_DN92589_c2_g1,TRI…
GO:0032502	developmental process	biological process	43/157	11279/93642	1.5e-07	0.00025618125	TRINITY_DN69539_c0_g2,TRINITY_DN71268_c0_g1,TRINITY_DN71895_c1_g1,TRINITY_DN73559_c1_g3,TRINITY_DN74096_c0_g1,TRINITY_DN74599_c2_g1,TRINITY_DN74923_c0_g5,TRINITY_DN76757_c3_g2,TRINITY_DN77465_c0_g1,TRINITY_DN77875_c1_g2,TRINITY_DN78227_c0_g4,TRINITY_DN79430_c0_g1,TRINITY_DN81446_c0_g1,TRINITY_DN82569_c0_g2,TRINITY_DN84644_c1_g1,TRINITY_DN85713_c1_g1,TRINITY_DN85887_c3_g1,TRINITY_DN86921_c0_g3,TRI…	TRINITY_DN69539_c0_g2,TRINITY_DN71268_c0_g1,TRINITY_DN71895_c1_g1,TRINITY_DN73559_c1_g3,TRINITY_DN74096_c0_g1,TRINITY_DN74599_c2_g1,TRINITY_DN74923_c0_g5,TRINITY_DN76757_c3_g2,TRINITY_DN77465_c0_g1,TRINITY_DN77875_c1_g2,TRINITY_DN78227_c0_g4,TRINITY_DN79430_c0_g1,TRINITY_DN81446_c0_g1,TRINITY_DN82569_c0_g2,TRINITY_DN84644_c1_g1,TRINITY_DN85713_c1_g1,TRINITY_DN85887_c3_g1,TRINITY_DN86921_c0_g3,TRI…
GO:0048856	anatomical structure development	biological process	41/157	10611/93642	2.3e-07	0.000327912	TRINITY_DN69539_c0_g2,TRINITY_DN71268_c0_g1,TRINITY_DN73559_c1_g3,TRINITY_DN74096_c0_g1,TRINITY_DN74599_c2_g1,TRINITY_DN74923_c0_g5,TRINITY_DN76757_c3_g2,TRINITY_DN77465_c0_g1,TRINITY_DN77875_c1_g2,TRINITY_DN78227_c0_g4,TRINITY_DN79430_c0_g1,TRINITY_DN82569_c0_g2,TRINITY_DN84644_c1_g1,TRINITY_DN85713_c1_g1,TRINITY_DN85887_c3_g1,TRINITY_DN86921_c0_g3,TRINITY_DN87452_c1_g1,TRINITY_DN88485_c3_g1,TRI…	TRINITY_DN69539_c0_g2,TRINITY_DN71268_c0_g1,TRINITY_DN73559_c1_g3,TRINITY_DN74096_c0_g1,TRINITY_DN74599_c2_g1,TRINITY_DN74923_c0_g5,TRINITY_DN76757_c3_g2,TRINITY_DN77465_c0_g1,TRINITY_DN77875_c1_g2,TRINITY_DN78227_c0_g4,TRINITY_DN79430_c0_g1,TRINITY_DN82569_c0_g2,TRINITY_DN84644_c1_g1,TRINITY_DN85713_c1_g1,TRINITY_DN85887_c3_g1,TRINITY_DN86921_c0_g3,TRINITY_DN87452_c1_g1,TRINITY_DN88485_c3_g1,TRI…
GO:0010154	fruit development	biological process	14/157	1477/93642	2.4e-07	0.000327912	TRINITY_DN71268_c0_g1,TRINITY_DN74923_c0_g5,TRINITY_DN79430_c0_g1,TRINITY_DN84644_c1_g1,TRINITY_DN87452_c1_g1,TRINITY_DN88485_c3_g1,TRINITY_DN91039_c0_g1,TRINITY_DN92589_c2_g1,TRINITY_DN94032_c0_g1,TRINITY_DN94032_c1_g4,TRINITY_DN94114_c0_g1,TRINITY_DN96041_c0_g2,TRINITY_DN97388_c1_g1,TRINITY_DN97570_c0_g1	TRINITY_DN71268_c0_g1,TRINITY_DN74923_c0_g5,TRINITY_DN79430_c0_g1,TRINITY_DN84644_c1_g1,TRINITY_DN87452_c1_g1,TRINITY_DN88485_c3_g1,TRINITY_DN91039_c0_g1,TRINITY_DN92589_c2_g1,TRINITY_DN94032_c0_g1,TRINITY_DN94032_c1_g4,TRINITY_DN94114_c0_g1,TRINITY_DN96041_c0_g2,TRINITY_DN97388_c1_g1,TRINITY_DN97570_c0_g1
GO:0009719	response to endogenous stimulus	biological process	24/157	4322/93642	2.7e-07	0.000330189166666667	TRINITY_DN69234_c0_g2,TRINITY_DN70028_c0_g2,TRINITY_DN72387_c1_g3,TRINITY_DN73456_c0_g1,TRINITY_DN74096_c0_g1,TRINITY_DN76248_c1_g6,TRINITY_DN76615_c4_g3,TRINITY_DN78468_c0_g2,TRINITY_DN79400_c0_g1,TRINITY_DN79430_c0_g1,TRINITY_DN85006_c4_g1,TRINITY_DN85713_c1_g1,TRINITY_DN87089_c0_g3,TRINITY_DN87452_c1_g1,TRINITY_DN87533_c3_g2,TRINITY_DN88926_c1_g1,TRINITY_DN90197_c1_g1,TRINITY_DN92836_c0_g1,TRI…	TRINITY_DN69234_c0_g2,TRINITY_DN70028_c0_g2,TRINITY_DN72387_c1_g3,TRINITY_DN73456_c0_g1,TRINITY_DN74096_c0_g1,TRINITY_DN76248_c1_g6,TRINITY_DN76615_c4_g3,TRINITY_DN78468_c0_g2,TRINITY_DN79400_c0_g1,TRINITY_DN79430_c0_g1,TRINITY_DN85006_c4_g1,TRINITY_DN85713_c1_g1,TRINITY_DN87089_c0_g3,TRINITY_DN87452_c1_g1,TRINITY_DN87533_c3_g2,TRINITY_DN88926_c1_g1,TRINITY_DN90197_c1_g1,TRINITY_DN92836_c0_g1,TRI…
GO:0009725	response to hormone	biological process	23/157	4015/93642	2.9e-07	0.000330189166666667	TRINITY_DN69234_c0_g2,TRINITY_DN70028_c0_g2,TRINITY_DN72387_c1_g3,TRINITY_DN73456_c0_g1,TRINITY_DN74096_c0_g1,TRINITY_DN76248_c1_g6,TRINITY_DN76615_c4_g3,TRINITY_DN79400_c0_g1,TRINITY_DN79430_c0_g1,TRINITY_DN85006_c4_g1,TRINITY_DN85713_c1_g1,TRINITY_DN87089_c0_g3,TRINITY_DN87452_c1_g1,TRINITY_DN87533_c3_g2,TRINITY_DN88926_c1_g1,TRINITY_DN90197_c1_g1,TRINITY_DN92836_c0_g1,TRINITY_DN93943_c0_g2,TRI…	TRINITY_DN69234_c0_g2,TRINITY_DN70028_c0_g2,TRINITY_DN72387_c1_g3,TRINITY_DN73456_c0_g1,TRINITY_DN74096_c0_g1,TRINITY_DN76248_c1_g6,TRINITY_DN76615_c4_g3,TRINITY_DN79400_c0_g1,TRINITY_DN79430_c0_g1,TRINITY_DN85006_c4_g1,TRINITY_DN85713_c1_g1,TRINITY_DN87089_c0_g3,TRINITY_DN87452_c1_g1,TRINITY_DN87533_c3_g2,TRINITY_DN88926_c1_g1,TRINITY_DN90197_c1_g1,TRINITY_DN92836_c0_g1,TRINITY_DN93943_c0_g2,TRI…
GO:0004674	protein serine/threonine kinase activity	molecular function	28/179	5639/102170	6.6e-07	0.00060786	TRINITY_DN68985_c2_g2,TRINITY_DN71198_c0_g1,TRINITY_DN72364_c0_g3,TRINITY_DN74599_c2_g1,TRINITY_DN76615_c4_g3,TRINITY_DN77098_c1_g3,TRINITY_DN77465_c0_g1,TRINITY_DN78468_c0_g2,TRINITY_DN79298_c0_g1,TRINITY_DN79725_c0_g1,TRINITY_DN81975_c0_g1,TRINITY_DN82569_c0_g2,TRINITY_DN83162_c2_g1,TRINITY_DN87317_c0_g1,TRINITY_DN88926_c1_g1,TRINITY_DN92589_c2_g1,TRINITY_DN92836_c0_g1,TRINITY_DN93419_c0_g1,TRI…	TRINITY_DN68985_c2_g2,TRINITY_DN71198_c0_g1,TRINITY_DN72364_c0_g3,TRINITY_DN74599_c2_g1,TRINITY_DN76615_c4_g3,TRINITY_DN77098_c1_g3,TRINITY_DN77465_c0_g1,TRINITY_DN78468_c0_g2,TRINITY_DN79298_c0_g1,TRINITY_DN79725_c0_g1,TRINITY_DN81975_c0_g1,TRINITY_DN82569_c0_g2,TRINITY_DN83162_c2_g1,TRINITY_DN87317_c0_g1,TRINITY_DN88926_c1_g1,TRINITY_DN92589_c2_g1,TRINITY_DN92836_c0_g1,TRINITY_DN93419_c0_g1,TRI…
GO:0051753	mannan synthase activity	molecular function	4/179	44/102170	1.2e-06	0.000855214285714286	TRINITY_DN71268_c0_g1,TRINITY_DN74923_c0_g5,TRINITY_DN94032_c0_g1,TRINITY_DN94032_c1_g4	TRINITY_DN71268_c0_g1,TRINITY_DN74923_c0_g5,TRINITY_DN94032_c0_g1,TRINITY_DN94032_c1_g4
GO:0019187	beta-1,4-mannosyltransferase activity	molecular function	4/179	45/102170	1.3e-06	0.000855214285714286	TRINITY_DN71268_c0_g1,TRINITY_DN74923_c0_g5,TRINITY_DN94032_c0_g1,TRINITY_DN94032_c1_g4	TRINITY_DN71268_c0_g1,TRINITY_DN74923_c0_g5,TRINITY_DN94032_c0_g1,TRINITY_DN94032_c1_g4
GO:0032501	multicellular organismal process	biological process	37/157	9507/93642	8.8e-07	0.00092488	TRINITY_DN69539_c0_g2,TRINITY_DN71268_c0_g1,TRINITY_DN73559_c1_g3,TRINITY_DN74096_c0_g1,TRINITY_DN74599_c2_g1,TRINITY_DN74923_c0_g5,TRINITY_DN77465_c0_g1,TRINITY_DN77875_c1_g2,TRINITY_DN79430_c0_g1,TRINITY_DN82569_c0_g2,TRINITY_DN84644_c1_g1,TRINITY_DN85713_c1_g1,TRINITY_DN85887_c3_g1,TRINITY_DN86921_c0_g3,TRINITY_DN87452_c1_g1,TRINITY_DN88485_c3_g1,TRINITY_DN88669_c0_g2,TRINITY_DN90197_c1_g1,TRI…	TRINITY_DN69539_c0_g2,TRINITY_DN71268_c0_g1,TRINITY_DN73559_c1_g3,TRINITY_DN74096_c0_g1,TRINITY_DN74599_c2_g1,TRINITY_DN74923_c0_g5,TRINITY_DN77465_c0_g1,TRINITY_DN77875_c1_g2,TRINITY_DN79430_c0_g1,TRINITY_DN82569_c0_g2,TRINITY_DN84644_c1_g1,TRINITY_DN85713_c1_g1,TRINITY_DN85887_c3_g1,TRINITY_DN86921_c0_g3,TRINITY_DN87452_c1_g1,TRINITY_DN88485_c3_g1,TRINITY_DN88669_c0_g2,TRINITY_DN90197_c1_g1,TRI…
GO:0032870	cellular response to hormone stimulus	biological process	17/157	2499/93642	1.2e-06	0.00117111428571429	TRINITY_DN69234_c0_g2,TRINITY_DN70028_c0_g2,TRINITY_DN73456_c0_g1,TRINITY_DN74096_c0_g1,TRINITY_DN76248_c1_g6,TRINITY_DN76615_c4_g3,TRINITY_DN79430_c0_g1,TRINITY_DN85006_c4_g1,TRINITY_DN87089_c0_g3,TRINITY_DN87533_c3_g2,TRINITY_DN88926_c1_g1,TRINITY_DN90197_c1_g1,TRINITY_DN92836_c0_g1,TRINITY_DN93943_c0_g2,TRINITY_DN95264_c1_g3,TRINITY_DN98628_c1_g1,TRINITY_DN98772_c1_g2	TRINITY_DN69234_c0_g2,TRINITY_DN70028_c0_g2,TRINITY_DN73456_c0_g1,TRINITY_DN74096_c0_g1,TRINITY_DN76248_c1_g6,TRINITY_DN76615_c4_g3,TRINITY_DN79430_c0_g1,TRINITY_DN85006_c4_g1,TRINITY_DN87089_c0_g3,TRINITY_DN87533_c3_g2,TRINITY_DN88926_c1_g1,TRINITY_DN90197_c1_g1,TRINITY_DN92836_c0_g1,TRINITY_DN93943_c0_g2,TRINITY_DN95264_c1_g3,TRINITY_DN98628_c1_g1,TRINITY_DN98772_c1_g2
GO:0071495	cellular response to endogenous stimulus	biological process	18/157	2817/93642	1.4e-06	0.00127521333333333	TRINITY_DN69234_c0_g2,TRINITY_DN70028_c0_g2,TRINITY_DN73456_c0_g1,TRINITY_DN74096_c0_g1,TRINITY_DN76248_c1_g6,TRINITY_DN76615_c4_g3,TRINITY_DN78468_c0_g2,TRINITY_DN79430_c0_g1,TRINITY_DN85006_c4_g1,TRINITY_DN87089_c0_g3,TRINITY_DN87533_c3_g2,TRINITY_DN88926_c1_g1,TRINITY_DN90197_c1_g1,TRINITY_DN92836_c0_g1,TRINITY_DN93943_c0_g2,TRINITY_DN95264_c1_g3,TRINITY_DN98628_c1_g1,TRINITY_DN98772_c1_g2	TRINITY_DN69234_c0_g2,TRINITY_DN70028_c0_g2,TRINITY_DN73456_c0_g1,TRINITY_DN74096_c0_g1,TRINITY_DN76248_c1_g6,TRINITY_DN76615_c4_g3,TRINITY_DN78468_c0_g2,TRINITY_DN79430_c0_g1,TRINITY_DN85006_c4_g1,TRINITY_DN87089_c0_g3,TRINITY_DN87533_c3_g2,TRINITY_DN88926_c1_g1,TRINITY_DN90197_c1_g1,TRINITY_DN92836_c0_g1,TRINITY_DN93943_c0_g2,TRINITY_DN95264_c1_g3,TRINITY_DN98628_c1_g1,TRINITY_DN98772_c1_g2
GO:0010192	mucilage biosynthetic process	biological process	4/157	58/93642	3.0e-06	0.00245934	TRINITY_DN71268_c0_g1,TRINITY_DN74923_c0_g5,TRINITY_DN94032_c0_g1,TRINITY_DN94032_c1_g4	TRINITY_DN71268_c0_g1,TRINITY_DN74923_c0_g5,TRINITY_DN94032_c0_g1,TRINITY_DN94032_c1_g4
GO:0071669	plant-type cell wall organization or biogenesis	biological process	8/157	524/93642	3.4e-06	0.00245934	TRINITY_DN68828_c0_g2,TRINITY_DN70630_c0_g3,TRINITY_DN72292_c0_g1,TRINITY_DN76849_c0_g2,TRINITY_DN84706_c0_g2,TRINITY_DN90880_c1_g2,TRINITY_DN92277_c1_g1,TRINITY_DN93142_c0_g1	TRINITY_DN68828_c0_g2,TRINITY_DN70630_c0_g3,TRINITY_DN72292_c0_g1,TRINITY_DN76849_c0_g2,TRINITY_DN84706_c0_g2,TRINITY_DN90880_c1_g2,TRINITY_DN92277_c1_g1,TRINITY_DN93142_c0_g1
GO:0048731	system development	biological process	26/157	5735/93642	3.6e-06	0.00245934	TRINITY_DN71268_c0_g1,TRINITY_DN73559_c1_g3,TRINITY_DN74096_c0_g1,TRINITY_DN74599_c2_g1,TRINITY_DN74923_c0_g5,TRINITY_DN77465_c0_g1,TRINITY_DN77875_c1_g2,TRINITY_DN79430_c0_g1,TRINITY_DN84644_c1_g1,TRINITY_DN87452_c1_g1,TRINITY_DN88485_c3_g1,TRINITY_DN90197_c1_g1,TRINITY_DN91039_c0_g1,TRINITY_DN92589_c2_g1,TRINITY_DN92776_c1_g3,TRINITY_DN93419_c0_g1,TRINITY_DN93943_c0_g2,TRINITY_DN94032_c0_g1,TRI…	TRINITY_DN71268_c0_g1,TRINITY_DN73559_c1_g3,TRINITY_DN74096_c0_g1,TRINITY_DN74599_c2_g1,TRINITY_DN74923_c0_g5,TRINITY_DN77465_c0_g1,TRINITY_DN77875_c1_g2,TRINITY_DN79430_c0_g1,TRINITY_DN84644_c1_g1,TRINITY_DN87452_c1_g1,TRINITY_DN88485_c3_g1,TRINITY_DN90197_c1_g1,TRINITY_DN91039_c0_g1,TRINITY_DN92589_c2_g1,TRINITY_DN92776_c1_g3,TRINITY_DN93419_c0_g1,TRINITY_DN93943_c0_g2,TRINITY_DN94032_c0_g1,TRI…
GO:0009755	hormone-mediated signaling pathway	biological process	15/157	2135/93642	3.6e-06	0.00245934	TRINITY_DN69234_c0_g2,TRINITY_DN70028_c0_g2,TRINITY_DN73456_c0_g1,TRINITY_DN74096_c0_g1,TRINITY_DN76248_c1_g6,TRINITY_DN76615_c4_g3,TRINITY_DN79430_c0_g1,TRINITY_DN85006_c4_g1,TRINITY_DN87089_c0_g3,TRINITY_DN88926_c1_g1,TRINITY_DN90197_c1_g1,TRINITY_DN92836_c0_g1,TRINITY_DN93943_c0_g2,TRINITY_DN95264_c1_g3,TRINITY_DN98628_c1_g1	TRINITY_DN69234_c0_g2,TRINITY_DN70028_c0_g2,TRINITY_DN73456_c0_g1,TRINITY_DN74096_c0_g1,TRINITY_DN76248_c1_g6,TRINITY_DN76615_c4_g3,TRINITY_DN79430_c0_g1,TRINITY_DN85006_c4_g1,TRINITY_DN87089_c0_g3,TRINITY_DN88926_c1_g1,TRINITY_DN90197_c1_g1,TRINITY_DN92836_c0_g1,TRINITY_DN93943_c0_g2,TRINITY_DN95264_c1_g3,TRINITY_DN98628_c1_g1
GO:0048507	meristem development	biological process	9/157	709/93642	3.6e-06	0.00245934	TRINITY_DN77465_c0_g1,TRINITY_DN79430_c0_g1,TRINITY_DN84644_c1_g1,TRINITY_DN93419_c0_g1,TRINITY_DN93943_c0_g2,TRINITY_DN95355_c2_g3,TRINITY_DN96041_c0_g2,TRINITY_DN96394_c1_g1,TRINITY_DN97388_c1_g1	TRINITY_DN77465_c0_g1,TRINITY_DN79430_c0_g1,TRINITY_DN84644_c1_g1,TRINITY_DN93419_c0_g1,TRINITY_DN93943_c0_g2,TRINITY_DN95355_c2_g3,TRINITY_DN96041_c0_g2,TRINITY_DN96394_c1_g1,TRINITY_DN97388_c1_g1
GO:0008356	asymmetric cell division	biological process	4/157	69/93642	6.0e-06	0.00390371428571429	TRINITY_DN73452_c0_g2,TRINITY_DN79400_c0_g1,TRINITY_DN92589_c2_g1,TRINITY_DN94114_c0_g1	TRINITY_DN73452_c0_g2,TRINITY_DN79400_c0_g1,TRINITY_DN92589_c2_g1,TRINITY_DN94114_c0_g1
GO:0048359	mucilage metabolic process involved in seed coat development	biological process	4/157	71/93642	6.8e-06	0.00422310909090909	TRINITY_DN71268_c0_g1,TRINITY_DN74923_c0_g5,TRINITY_DN94032_c0_g1,TRINITY_DN94032_c1_g4	TRINITY_DN71268_c0_g1,TRINITY_DN74923_c0_g5,TRINITY_DN94032_c0_g1,TRINITY_DN94032_c1_g4
GO:0010191	mucilage metabolic process	biological process	4/157	81/93642	1.1e-05	0.00653447826086957	TRINITY_DN71268_c0_g1,TRINITY_DN74923_c0_g5,TRINITY_DN94032_c0_g1,TRINITY_DN94032_c1_g4	TRINITY_DN71268_c0_g1,TRINITY_DN74923_c0_g5,TRINITY_DN94032_c0_g1,TRINITY_DN94032_c1_g4
GO:0016020	membrane	cellular component	113/191	42377/96716	1.4e-05	0.006636	TRINITY_DN68828_c0_g2,TRINITY_DN68985_c2_g2,TRINITY_DN69839_c1_g1,TRINITY_DN70630_c0_g3,TRINITY_DN71268_c0_g1,TRINITY_DN71726_c1_g2,TRINITY_DN72292_c0_g1,TRINITY_DN72364_c0_g3,TRINITY_DN73258_c1_g4,TRINITY_DN73405_c1_g1,TRINITY_DN73463_c0_g3,TRINITY_DN73596_c0_g2,TRINITY_DN74096_c0_g1,TRINITY_DN74378_c1_g1,TRINITY_DN74923_c0_g5,TRINITY_DN75426_c1_g1,TRINITY_DN75435_c1_g3,TRINITY_DN75643_c1_g1,TRI…	TRINITY_DN68828_c0_g2,TRINITY_DN68985_c2_g2,TRINITY_DN69839_c1_g1,TRINITY_DN70630_c0_g3,TRINITY_DN71268_c0_g1,TRINITY_DN71726_c1_g2,TRINITY_DN72292_c0_g1,TRINITY_DN72364_c0_g3,TRINITY_DN73258_c1_g4,TRINITY_DN73405_c1_g1,TRINITY_DN73463_c0_g3,TRINITY_DN73596_c0_g2,TRINITY_DN74096_c0_g1,TRINITY_DN74378_c1_g1,TRINITY_DN74923_c0_g5,TRINITY_DN75426_c1_g1,TRINITY_DN75435_c1_g3,TRINITY_DN75643_c1_g1,TRI…
GO:0022414	reproductive process	biological process	26/157	6365/93642	2.2e-05	0.0125244166666667	TRINITY_DN69539_c0_g2,TRINITY_DN71268_c0_g1,TRINITY_DN73559_c1_g3,TRINITY_DN74096_c0_g1,TRINITY_DN74599_c2_g1,TRINITY_DN74923_c0_g5,TRINITY_DN77465_c0_g1,TRINITY_DN79430_c0_g1,TRINITY_DN80388_c1_g1,TRINITY_DN84644_c1_g1,TRINITY_DN87452_c1_g1,TRINITY_DN88485_c3_g1,TRINITY_DN88669_c0_g2,TRINITY_DN91039_c0_g1,TRINITY_DN92589_c2_g1,TRINITY_DN92776_c1_g3,TRINITY_DN93419_c0_g1,TRINITY_DN94032_c0_g1,TRI…	TRINITY_DN69539_c0_g2,TRINITY_DN71268_c0_g1,TRINITY_DN73559_c1_g3,TRINITY_DN74096_c0_g1,TRINITY_DN74599_c2_g1,TRINITY_DN74923_c0_g5,TRINITY_DN77465_c0_g1,TRINITY_DN79430_c0_g1,TRINITY_DN80388_c1_g1,TRINITY_DN84644_c1_g1,TRINITY_DN87452_c1_g1,TRINITY_DN88485_c3_g1,TRINITY_DN88669_c0_g2,TRINITY_DN91039_c0_g1,TRINITY_DN92589_c2_g1,TRINITY_DN92776_c1_g3,TRINITY_DN93419_c0_g1,TRINITY_DN94032_c0_g1,TRI…
GO:0010214	seed coat development	biological process	4/157	104/93642	3.1e-05	0.01694212	TRINITY_DN71268_c0_g1,TRINITY_DN74923_c0_g5,TRINITY_DN94032_c0_g1,TRINITY_DN94032_c1_g4	TRINITY_DN71268_c0_g1,TRINITY_DN74923_c0_g5,TRINITY_DN94032_c0_g1,TRINITY_DN94032_c1_g4
GO:0010033	response to organic substance	biological process	26/157	6558/93642	3.7e-05	0.0194435	TRINITY_DN69234_c0_g2,TRINITY_DN70028_c0_g2,TRINITY_DN72387_c1_g3,TRINITY_DN73456_c0_g1,TRINITY_DN74096_c0_g1,TRINITY_DN75665_c2_g1,TRINITY_DN76248_c1_g6,TRINITY_DN76615_c4_g3,TRINITY_DN78468_c0_g2,TRINITY_DN79400_c0_g1,TRINITY_DN79430_c0_g1,TRINITY_DN85006_c4_g1,TRINITY_DN85713_c1_g1,TRINITY_DN87089_c0_g3,TRINITY_DN87452_c1_g1,TRINITY_DN87533_c3_g2,TRINITY_DN88926_c1_g1,TRINITY_DN90197_c1_g1,TRI…	TRINITY_DN69234_c0_g2,TRINITY_DN70028_c0_g2,TRINITY_DN72387_c1_g3,TRINITY_DN73456_c0_g1,TRINITY_DN74096_c0_g1,TRINITY_DN75665_c2_g1,TRINITY_DN76248_c1_g6,TRINITY_DN76615_c4_g3,TRINITY_DN78468_c0_g2,TRINITY_DN79400_c0_g1,TRINITY_DN79430_c0_g1,TRINITY_DN85006_c4_g1,TRINITY_DN85713_c1_g1,TRINITY_DN87089_c0_g3,TRINITY_DN87452_c1_g1,TRINITY_DN87533_c3_g2,TRINITY_DN88926_c1_g1,TRINITY_DN90197_c1_g1,TRI…
GO:0071555	cell wall organization	biological process	16/157	2960/93642	4.2e-05	0.0212535555555556	TRINITY_DN68828_c0_g2,TRINITY_DN70630_c0_g3,TRINITY_DN71268_c0_g1,TRINITY_DN74923_c0_g5,TRINITY_DN76123_c1_g1,TRINITY_DN76278_c0_g1,TRINITY_DN80952_c0_g1,TRINITY_DN81526_c0_g2,TRINITY_DN83556_c1_g2,TRINITY_DN84706_c0_g2,TRINITY_DN87713_c1_g1,TRINITY_DN90880_c1_g2,TRINITY_DN92277_c1_g1,TRINITY_DN94032_c0_g1,TRINITY_DN94032_c1_g4,TRINITY_DN98423_c1_g1	TRINITY_DN68828_c0_g2,TRINITY_DN70630_c0_g3,TRINITY_DN71268_c0_g1,TRINITY_DN74923_c0_g5,TRINITY_DN76123_c1_g1,TRINITY_DN76278_c0_g1,TRINITY_DN80952_c0_g1,TRINITY_DN81526_c0_g2,TRINITY_DN83556_c1_g2,TRINITY_DN84706_c0_g2,TRINITY_DN87713_c1_g1,TRINITY_DN90880_c1_g2,TRINITY_DN92277_c1_g1,TRINITY_DN94032_c0_g1,TRINITY_DN94032_c1_g4,TRINITY_DN98423_c1_g1
GO:0000003	reproduction	biological process	26/157	6722/93642	5.6e-05	0.027326	TRINITY_DN69539_c0_g2,TRINITY_DN71268_c0_g1,TRINITY_DN73559_c1_g3,TRINITY_DN74096_c0_g1,TRINITY_DN74599_c2_g1,TRINITY_DN74923_c0_g5,TRINITY_DN77465_c0_g1,TRINITY_DN79430_c0_g1,TRINITY_DN80388_c1_g1,TRINITY_DN84644_c1_g1,TRINITY_DN87452_c1_g1,TRINITY_DN88485_c3_g1,TRINITY_DN88669_c0_g2,TRINITY_DN91039_c0_g1,TRINITY_DN92589_c2_g1,TRINITY_DN92776_c1_g3,TRINITY_DN93419_c0_g1,TRINITY_DN94032_c0_g1,TRI…	TRINITY_DN69539_c0_g2,TRINITY_DN71268_c0_g1,TRINITY_DN73559_c1_g3,TRINITY_DN74096_c0_g1,TRINITY_DN74599_c2_g1,TRINITY_DN74923_c0_g5,TRINITY_DN77465_c0_g1,TRINITY_DN79430_c0_g1,TRINITY_DN80388_c1_g1,TRINITY_DN84644_c1_g1,TRINITY_DN87452_c1_g1,TRINITY_DN88485_c3_g1,TRINITY_DN88669_c0_g2,TRINITY_DN91039_c0_g1,TRINITY_DN92589_c2_g1,TRINITY_DN92776_c1_g3,TRINITY_DN93419_c0_g1,TRINITY_DN94032_c0_g1,TRI…
GO:0009505	plant-type cell wall	cellular component	7/191	522/96716	9.0e-05	0.0297942857142857	TRINITY_DN74378_c1_g1,TRINITY_DN79232_c0_g1,TRINITY_DN88526_c2_g1,TRINITY_DN90880_c1_g2,TRINITY_DN92589_c2_g1,TRINITY_DN94114_c0_g1,TRINITY_DN96421_c0_g1	TRINITY_DN74378_c1_g1,TRINITY_DN79232_c0_g1,TRINITY_DN88526_c2_g1,TRINITY_DN90880_c1_g2,TRINITY_DN92589_c2_g1,TRINITY_DN94114_c0_g1,TRINITY_DN96421_c0_g1
GO:0005886	plasma membrane	cellular component	53/191	16211/96716	9.7e-05	0.0297942857142857	TRINITY_DN68985_c2_g2,TRINITY_DN72364_c0_g3,TRINITY_DN73596_c0_g2,TRINITY_DN74096_c0_g1,TRINITY_DN74378_c1_g1,TRINITY_DN76615_c4_g3,TRINITY_DN76849_c0_g2,TRINITY_DN76877_c0_g1,TRINITY_DN77465_c0_g1,TRINITY_DN77673_c0_g2,TRINITY_DN77771_c0_g1,TRINITY_DN78810_c0_g2,TRINITY_DN79083_c0_g1,TRINITY_DN79298_c0_g1,TRINITY_DN79400_c0_g1,TRINITY_DN79445_c0_g2,TRINITY_DN79725_c0_g1,TRINITY_DN81975_c0_g1,TRI…	TRINITY_DN68985_c2_g2,TRINITY_DN72364_c0_g3,TRINITY_DN73596_c0_g2,TRINITY_DN74096_c0_g1,TRINITY_DN74378_c1_g1,TRINITY_DN76615_c4_g3,TRINITY_DN76849_c0_g2,TRINITY_DN76877_c0_g1,TRINITY_DN77465_c0_g1,TRINITY_DN77673_c0_g2,TRINITY_DN77771_c0_g1,TRINITY_DN78810_c0_g2,TRINITY_DN79083_c0_g1,TRINITY_DN79298_c0_g1,TRINITY_DN79400_c0_g1,TRINITY_DN79445_c0_g2,TRINITY_DN79725_c0_g1,TRINITY_DN81975_c0_g1,TRI…
GO:0031224	intrinsic component of membrane	cellular component	86/191	30951/96716	0.00011	0.0297942857142857	TRINITY_DN68985_c2_g2,TRINITY_DN69839_c1_g1,TRINITY_DN70630_c0_g3,TRINITY_DN71268_c0_g1,TRINITY_DN71726_c1_g2,TRINITY_DN72292_c0_g1,TRINITY_DN72364_c0_g3,TRINITY_DN73258_c1_g4,TRINITY_DN73405_c1_g1,TRINITY_DN74096_c0_g1,TRINITY_DN74923_c0_g5,TRINITY_DN75435_c1_g3,TRINITY_DN75643_c1_g1,TRINITY_DN75665_c2_g1,TRINITY_DN76849_c0_g2,TRINITY_DN76877_c0_g1,TRINITY_DN77465_c0_g1,TRINITY_DN77673_c0_g2,TRI…	TRINITY_DN68985_c2_g2,TRINITY_DN69839_c1_g1,TRINITY_DN70630_c0_g3,TRINITY_DN71268_c0_g1,TRINITY_DN71726_c1_g2,TRINITY_DN72292_c0_g1,TRINITY_DN72364_c0_g3,TRINITY_DN73258_c1_g4,TRINITY_DN73405_c1_g1,TRINITY_DN74096_c0_g1,TRINITY_DN74923_c0_g5,TRINITY_DN75435_c1_g3,TRINITY_DN75643_c1_g1,TRINITY_DN75665_c2_g1,TRINITY_DN76849_c0_g2,TRINITY_DN76877_c0_g1,TRINITY_DN77465_c0_g1,TRINITY_DN77673_c0_g2,TRI…
GO:0048367	shoot system development	biological process	13/157	2121/93642	6.6e-05	0.0300586	TRINITY_DN73559_c1_g3,TRINITY_DN74096_c0_g1,TRINITY_DN77465_c0_g1,TRINITY_DN77875_c1_g2,TRINITY_DN79430_c0_g1,TRINITY_DN84644_c1_g1,TRINITY_DN88485_c3_g1,TRINITY_DN93419_c0_g1,TRINITY_DN93943_c0_g2,TRINITY_DN95355_c2_g3,TRINITY_DN96041_c0_g2,TRINITY_DN96394_c1_g1,TRINITY_DN97570_c0_g1	TRINITY_DN73559_c1_g3,TRINITY_DN74096_c0_g1,TRINITY_DN77465_c0_g1,TRINITY_DN77875_c1_g2,TRINITY_DN79430_c0_g1,TRINITY_DN84644_c1_g1,TRINITY_DN88485_c3_g1,TRINITY_DN93419_c0_g1,TRINITY_DN93943_c0_g2,TRINITY_DN95355_c2_g3,TRINITY_DN96041_c0_g2,TRINITY_DN96394_c1_g1,TRINITY_DN97570_c0_g1
GO:0045229	external encapsulating structure organization	biological process	16/157	3077/93642	6.6e-05	0.0300586	TRINITY_DN68828_c0_g2,TRINITY_DN70630_c0_g3,TRINITY_DN71268_c0_g1,TRINITY_DN74923_c0_g5,TRINITY_DN76123_c1_g1,TRINITY_DN76278_c0_g1,TRINITY_DN80952_c0_g1,TRINITY_DN81526_c0_g2,TRINITY_DN83556_c1_g2,TRINITY_DN84706_c0_g2,TRINITY_DN87713_c1_g1,TRINITY_DN90880_c1_g2,TRINITY_DN92277_c1_g1,TRINITY_DN94032_c0_g1,TRINITY_DN94032_c1_g4,TRINITY_DN98423_c1_g1	TRINITY_DN68828_c0_g2,TRINITY_DN70630_c0_g3,TRINITY_DN71268_c0_g1,TRINITY_DN74923_c0_g5,TRINITY_DN76123_c1_g1,TRINITY_DN76278_c0_g1,TRINITY_DN80952_c0_g1,TRINITY_DN81526_c0_g2,TRINITY_DN83556_c1_g2,TRINITY_DN84706_c0_g2,TRINITY_DN87713_c1_g1,TRINITY_DN90880_c1_g2,TRINITY_DN92277_c1_g1,TRINITY_DN94032_c0_g1,TRINITY_DN94032_c1_g4,TRINITY_DN98423_c1_g1
GO:0140096	catalytic activity, acting on a protein	molecular function	53/179	18042/102170	6.1e-05	0.035113125	TRINITY_DN68828_c0_g2,TRINITY_DN68985_c2_g2,TRINITY_DN71198_c0_g1,TRINITY_DN71726_c1_g2,TRINITY_DN72364_c0_g3,TRINITY_DN74422_c1_g3,TRINITY_DN74599_c2_g1,TRINITY_DN75385_c0_g2,TRINITY_DN75426_c1_g1,TRINITY_DN75665_c2_g1,TRINITY_DN76615_c4_g3,TRINITY_DN76849_c0_g2,TRINITY_DN76877_c0_g1,TRINITY_DN77098_c1_g3,TRINITY_DN77465_c0_g1,TRINITY_DN78468_c0_g2,TRINITY_DN78970_c0_g1,TRINITY_DN79083_c0_g1,TRI…	TRINITY_DN68828_c0_g2,TRINITY_DN68985_c2_g2,TRINITY_DN71198_c0_g1,TRINITY_DN71726_c1_g2,TRINITY_DN72364_c0_g3,TRINITY_DN74422_c1_g3,TRINITY_DN74599_c2_g1,TRINITY_DN75385_c0_g2,TRINITY_DN75426_c1_g1,TRINITY_DN75665_c2_g1,TRINITY_DN76615_c4_g3,TRINITY_DN76849_c0_g2,TRINITY_DN76877_c0_g1,TRINITY_DN77098_c1_g3,TRINITY_DN77465_c0_g1,TRINITY_DN78468_c0_g2,TRINITY_DN78970_c0_g1,TRINITY_DN79083_c0_g1,TRI…
GO:0010588	cotyledon vascular tissue pattern formation	biological process	3/157	51/93642	9.1e-05	0.0401075161290323	TRINITY_DN79430_c0_g1,TRINITY_DN88485_c3_g1,TRINITY_DN97570_c0_g1	TRINITY_DN79430_c0_g1,TRINITY_DN88485_c3_g1,TRINITY_DN97570_c0_g1
GO:0001101	response to acid chemical	biological process	15/157	2847/93642	9.8e-05	0.0414030303030303	TRINITY_DN70028_c0_g2,TRINITY_DN72387_c1_g3,TRINITY_DN79400_c0_g1,TRINITY_DN79430_c0_g1,TRINITY_DN85006_c4_g1,TRINITY_DN85713_c1_g1,TRINITY_DN87089_c0_g3,TRINITY_DN87452_c1_g1,TRINITY_DN87533_c3_g2,TRINITY_DN92776_c1_g3,TRINITY_DN92836_c0_g1,TRINITY_DN93943_c0_g2,TRINITY_DN95264_c1_g3,TRINITY_DN97570_c0_g1,TRINITY_DN98628_c1_g1	TRINITY_DN70028_c0_g2,TRINITY_DN72387_c1_g3,TRINITY_DN79400_c0_g1,TRINITY_DN79430_c0_g1,TRINITY_DN85006_c4_g1,TRINITY_DN85713_c1_g1,TRINITY_DN87089_c0_g3,TRINITY_DN87452_c1_g1,TRINITY_DN87533_c3_g2,TRINITY_DN92776_c1_g3,TRINITY_DN92836_c0_g1,TRINITY_DN93943_c0_g2,TRINITY_DN95264_c1_g3,TRINITY_DN97570_c0_g1,TRINITY_DN98628_c1_g1
GO:0009664	plant-type cell wall organization	biological process	5/157	271/93642	0.00010	0.0414030303030303	TRINITY_DN68828_c0_g2,TRINITY_DN70630_c0_g3,TRINITY_DN84706_c0_g2,TRINITY_DN90880_c1_g2,TRINITY_DN92277_c1_g1	TRINITY_DN68828_c0_g2,TRINITY_DN70630_c0_g3,TRINITY_DN84706_c0_g2,TRINITY_DN90880_c1_g2,TRINITY_DN92277_c1_g1
GO:0071310	cellular response to organic substance	biological process	18/157	3987/93642	0.00014	0.0562594117647059	TRINITY_DN69234_c0_g2,TRINITY_DN70028_c0_g2,TRINITY_DN73456_c0_g1,TRINITY_DN74096_c0_g1,TRINITY_DN76248_c1_g6,TRINITY_DN76615_c4_g3,TRINITY_DN78468_c0_g2,TRINITY_DN79430_c0_g1,TRINITY_DN85006_c4_g1,TRINITY_DN87089_c0_g3,TRINITY_DN87533_c3_g2,TRINITY_DN88926_c1_g1,TRINITY_DN90197_c1_g1,TRINITY_DN92836_c0_g1,TRINITY_DN93943_c0_g2,TRINITY_DN95264_c1_g3,TRINITY_DN98628_c1_g1,TRINITY_DN98772_c1_g2	TRINITY_DN69234_c0_g2,TRINITY_DN70028_c0_g2,TRINITY_DN73456_c0_g1,TRINITY_DN74096_c0_g1,TRINITY_DN76248_c1_g6,TRINITY_DN76615_c4_g3,TRINITY_DN78468_c0_g2,TRINITY_DN79430_c0_g1,TRINITY_DN85006_c4_g1,TRINITY_DN87089_c0_g3,TRINITY_DN87533_c3_g2,TRINITY_DN88926_c1_g1,TRINITY_DN90197_c1_g1,TRINITY_DN92836_c0_g1,TRINITY_DN93943_c0_g2,TRINITY_DN95264_c1_g3,TRINITY_DN98628_c1_g1,TRINITY_DN98772_c1_g2
GO:0048826	cotyledon morphogenesis	biological process	3/157	60/93642	0.00015	0.0585557142857143	TRINITY_DN79430_c0_g1,TRINITY_DN88485_c3_g1,TRINITY_DN97570_c0_g1	TRINITY_DN79430_c0_g1,TRINITY_DN88485_c3_g1,TRINITY_DN97570_c0_g1
GO:0010065	primary meristem tissue development	biological process	3/157	65/93642	0.00019	0.0701613513513513	TRINITY_DN79430_c0_g1,TRINITY_DN96041_c0_g2,TRINITY_DN97388_c1_g1	TRINITY_DN79430_c0_g1,TRINITY_DN96041_c0_g2,TRINITY_DN97388_c1_g1
GO:0045488	pectin metabolic process	biological process	6/157	488/93642	0.00019	0.0701613513513513	TRINITY_DN70630_c0_g3,TRINITY_DN80952_c0_g1,TRINITY_DN83556_c1_g2,TRINITY_DN91982_c0_g1,TRINITY_DN92277_c1_g1,TRINITY_DN97897_c1_g1	TRINITY_DN70630_c0_g3,TRINITY_DN80952_c0_g1,TRINITY_DN83556_c1_g2,TRINITY_DN91982_c0_g1,TRINITY_DN92277_c1_g1,TRINITY_DN97897_c1_g1
GO:0010393	galacturonan metabolic process	biological process	6/157	505/93642	0.00023	0.0826971052631579	TRINITY_DN70630_c0_g3,TRINITY_DN80952_c0_g1,TRINITY_DN83556_c1_g2,TRINITY_DN91982_c0_g1,TRINITY_DN92277_c1_g1,TRINITY_DN97897_c1_g1	TRINITY_DN70630_c0_g3,TRINITY_DN80952_c0_g1,TRINITY_DN83556_c1_g2,TRINITY_DN91982_c0_g1,TRINITY_DN92277_c1_g1,TRINITY_DN97897_c1_g1
GO:0009737	response to abscisic acid	biological process	9/157	1224/93642	0.00024	0.08408	TRINITY_DN70028_c0_g2,TRINITY_DN79400_c0_g1,TRINITY_DN79430_c0_g1,TRINITY_DN85006_c4_g1,TRINITY_DN85713_c1_g1,TRINITY_DN92836_c0_g1,TRINITY_DN95264_c1_g3,TRINITY_DN97570_c0_g1,TRINITY_DN98628_c1_g1	TRINITY_DN70028_c0_g2,TRINITY_DN79400_c0_g1,TRINITY_DN79430_c0_g1,TRINITY_DN85006_c4_g1,TRINITY_DN85713_c1_g1,TRINITY_DN92836_c0_g1,TRINITY_DN95264_c1_g3,TRINITY_DN97570_c0_g1,TRINITY_DN98628_c1_g1
GO:0009793	embryo development ending in seed dormancy	biological process	8/157	981/93642	0.00027	0.09222525	TRINITY_DN79430_c0_g1,TRINITY_DN88485_c3_g1,TRINITY_DN91039_c0_g1,TRINITY_DN92589_c2_g1,TRINITY_DN94114_c0_g1,TRINITY_DN96041_c0_g2,TRINITY_DN97388_c1_g1,TRINITY_DN97570_c0_g1	TRINITY_DN79430_c0_g1,TRINITY_DN88485_c3_g1,TRINITY_DN91039_c0_g1,TRINITY_DN92589_c2_g1,TRINITY_DN94114_c0_g1,TRINITY_DN96041_c0_g2,TRINITY_DN97388_c1_g1,TRINITY_DN97570_c0_g1
GO:0016021	integral component of membrane	cellular component	82/191	30127/96716	0.00039	0.09243	TRINITY_DN68985_c2_g2,TRINITY_DN69839_c1_g1,TRINITY_DN70630_c0_g3,TRINITY_DN71268_c0_g1,TRINITY_DN71726_c1_g2,TRINITY_DN72292_c0_g1,TRINITY_DN72364_c0_g3,TRINITY_DN73258_c1_g4,TRINITY_DN73405_c1_g1,TRINITY_DN74096_c0_g1,TRINITY_DN74923_c0_g5,TRINITY_DN75435_c1_g3,TRINITY_DN75643_c1_g1,TRINITY_DN75665_c2_g1,TRINITY_DN76849_c0_g2,TRINITY_DN77465_c0_g1,TRINITY_DN77673_c0_g2,TRINITY_DN78356_c0_g1,TRI…	TRINITY_DN68985_c2_g2,TRINITY_DN69839_c1_g1,TRINITY_DN70630_c0_g3,TRINITY_DN71268_c0_g1,TRINITY_DN71726_c1_g2,TRINITY_DN72292_c0_g1,TRINITY_DN72364_c0_g3,TRINITY_DN73258_c1_g4,TRINITY_DN73405_c1_g1,TRINITY_DN74096_c0_g1,TRINITY_DN74923_c0_g5,TRINITY_DN75435_c1_g3,TRINITY_DN75643_c1_g1,TRINITY_DN75665_c2_g1,TRINITY_DN76849_c0_g2,TRINITY_DN77465_c0_g1,TRINITY_DN77673_c0_g2,TRINITY_DN78356_c0_g1,TRI…
GO:1901700	response to oxygen-containing compound	biological process	19/157	4739/93642	0.00040	0.13329756097561	TRINITY_DN70028_c0_g2,TRINITY_DN72387_c1_g3,TRINITY_DN75665_c2_g1,TRINITY_DN76248_c1_g6,TRINITY_DN78227_c0_g4,TRINITY_DN79400_c0_g1,TRINITY_DN79430_c0_g1,TRINITY_DN85006_c4_g1,TRINITY_DN85713_c1_g1,TRINITY_DN87089_c0_g3,TRINITY_DN87452_c1_g1,TRINITY_DN87533_c3_g2,TRINITY_DN92776_c1_g3,TRINITY_DN92836_c0_g1,TRINITY_DN93943_c0_g2,TRINITY_DN94685_c0_g3,TRINITY_DN95264_c1_g3,TRINITY_DN97570_c0_g1,TRI…	TRINITY_DN70028_c0_g2,TRINITY_DN72387_c1_g3,TRINITY_DN75665_c2_g1,TRINITY_DN76248_c1_g6,TRINITY_DN78227_c0_g4,TRINITY_DN79400_c0_g1,TRINITY_DN79430_c0_g1,TRINITY_DN85006_c4_g1,TRINITY_DN85713_c1_g1,TRINITY_DN87089_c0_g3,TRINITY_DN87452_c1_g1,TRINITY_DN87533_c3_g2,TRINITY_DN92776_c1_g3,TRINITY_DN92836_c0_g1,TRINITY_DN93943_c0_g2,TRINITY_DN94685_c0_g3,TRINITY_DN95264_c1_g3,TRINITY_DN97570_c0_g1,TRI…
GO:0009506	plasmodesma	cellular component	15/191	2934/96716	0.00079	0.149784	TRINITY_DN68673_c1_g1,TRINITY_DN68818_c0_g1,TRINITY_DN72387_c1_g3,TRINITY_DN73596_c0_g2,TRINITY_DN74096_c0_g1,TRINITY_DN76278_c0_g1,TRINITY_DN83224_c0_g1,TRINITY_DN85914_c2_g4,TRINITY_DN87452_c1_g1,TRINITY_DN87533_c3_g2,TRINITY_DN89084_c0_g1,TRINITY_DN90880_c1_g2,TRINITY_DN95391_c0_g3,TRINITY_DN96421_c0_g1,TRINITY_DN98352_c1_g3	TRINITY_DN68673_c1_g1,TRINITY_DN68818_c0_g1,TRINITY_DN72387_c1_g3,TRINITY_DN73596_c0_g2,TRINITY_DN74096_c0_g1,TRINITY_DN76278_c0_g1,TRINITY_DN83224_c0_g1,TRINITY_DN85914_c2_g4,TRINITY_DN87452_c1_g1,TRINITY_DN87533_c3_g2,TRINITY_DN89084_c0_g1,TRINITY_DN90880_c1_g2,TRINITY_DN95391_c0_g3,TRINITY_DN96421_c0_g1,TRINITY_DN98352_c1_g3
GO:0055044	symplast	cellular component	15/191	2934/96716	0.00079	0.149784	TRINITY_DN68673_c1_g1,TRINITY_DN68818_c0_g1,TRINITY_DN72387_c1_g3,TRINITY_DN73596_c0_g2,TRINITY_DN74096_c0_g1,TRINITY_DN76278_c0_g1,TRINITY_DN83224_c0_g1,TRINITY_DN85914_c2_g4,TRINITY_DN87452_c1_g1,TRINITY_DN87533_c3_g2,TRINITY_DN89084_c0_g1,TRINITY_DN90880_c1_g2,TRINITY_DN95391_c0_g3,TRINITY_DN96421_c0_g1,TRINITY_DN98352_c1_g3	TRINITY_DN68673_c1_g1,TRINITY_DN68818_c0_g1,TRINITY_DN72387_c1_g3,TRINITY_DN73596_c0_g2,TRINITY_DN74096_c0_g1,TRINITY_DN76278_c0_g1,TRINITY_DN83224_c0_g1,TRINITY_DN85914_c2_g4,TRINITY_DN87452_c1_g1,TRINITY_DN87533_c3_g2,TRINITY_DN89084_c0_g1,TRINITY_DN90880_c1_g2,TRINITY_DN95391_c0_g3,TRINITY_DN96421_c0_g1,TRINITY_DN98352_c1_g3
GO:0016772	transferase activity, transferring phosphorus-containing groups	molecular function	40/179	13164/102170	0.00033	0.15657	TRINITY_DN68985_c2_g2,TRINITY_DN71198_c0_g1,TRINITY_DN72364_c0_g3,TRINITY_DN74599_c2_g1,TRINITY_DN75139_c0_g1,TRINITY_DN76615_c4_g3,TRINITY_DN76849_c0_g2,TRINITY_DN77098_c1_g3,TRINITY_DN77465_c0_g1,TRINITY_DN78468_c0_g2,TRINITY_DN78970_c0_g1,TRINITY_DN79083_c0_g1,TRINITY_DN79298_c0_g1,TRINITY_DN79725_c0_g1,TRINITY_DN81975_c0_g1,TRINITY_DN82569_c0_g2,TRINITY_DN83162_c2_g1,TRINITY_DN83224_c0_g1,TRI…	TRINITY_DN68985_c2_g2,TRINITY_DN71198_c0_g1,TRINITY_DN72364_c0_g3,TRINITY_DN74599_c2_g1,TRINITY_DN75139_c0_g1,TRINITY_DN76615_c4_g3,TRINITY_DN76849_c0_g2,TRINITY_DN77098_c1_g3,TRINITY_DN77465_c0_g1,TRINITY_DN78468_c0_g2,TRINITY_DN78970_c0_g1,TRINITY_DN79083_c0_g1,TRINITY_DN79298_c0_g1,TRINITY_DN79725_c0_g1,TRINITY_DN81975_c0_g1,TRINITY_DN82569_c0_g2,TRINITY_DN83162_c2_g1,TRINITY_DN83224_c0_g1,TRI…
GO:0016740	transferase activity	molecular function	64/179	24702/102170	0.00034	0.15657	TRINITY_DN68985_c2_g2,TRINITY_DN70630_c0_g3,TRINITY_DN71198_c0_g1,TRINITY_DN71268_c0_g1,TRINITY_DN71726_c1_g2,TRINITY_DN72364_c0_g3,TRINITY_DN73405_c1_g1,TRINITY_DN74599_c2_g1,TRINITY_DN74923_c0_g5,TRINITY_DN75139_c0_g1,TRINITY_DN75665_c2_g1,TRINITY_DN76123_c1_g1,TRINITY_DN76615_c4_g3,TRINITY_DN76849_c0_g2,TRINITY_DN77098_c1_g3,TRINITY_DN77465_c0_g1,TRINITY_DN78468_c0_g2,TRINITY_DN78970_c0_g1,TRI…	TRINITY_DN68985_c2_g2,TRINITY_DN70630_c0_g3,TRINITY_DN71198_c0_g1,TRINITY_DN71268_c0_g1,TRINITY_DN71726_c1_g2,TRINITY_DN72364_c0_g3,TRINITY_DN73405_c1_g1,TRINITY_DN74599_c2_g1,TRINITY_DN74923_c0_g5,TRINITY_DN75139_c0_g1,TRINITY_DN75665_c2_g1,TRINITY_DN76123_c1_g1,TRINITY_DN76615_c4_g3,TRINITY_DN76849_c0_g2,TRINITY_DN77098_c1_g3,TRINITY_DN77465_c0_g1,TRINITY_DN78468_c0_g2,TRINITY_DN78970_c0_g1,TRI…
GO:0099402	plant organ development	biological process	12/157	2279/93642	0.00050	0.162654761904762	TRINITY_DN73559_c1_g3,TRINITY_DN74096_c0_g1,TRINITY_DN74599_c2_g1,TRINITY_DN77465_c0_g1,TRINITY_DN79430_c0_g1,TRINITY_DN84644_c1_g1,TRINITY_DN88485_c3_g1,TRINITY_DN90197_c1_g1,TRINITY_DN93419_c0_g1,TRINITY_DN93943_c0_g2,TRINITY_DN95264_c1_g3,TRINITY_DN97570_c0_g1	TRINITY_DN73559_c1_g3,TRINITY_DN74096_c0_g1,TRINITY_DN74599_c2_g1,TRINITY_DN77465_c0_g1,TRINITY_DN79430_c0_g1,TRINITY_DN84644_c1_g1,TRINITY_DN88485_c3_g1,TRINITY_DN90197_c1_g1,TRINITY_DN93419_c0_g1,TRINITY_DN93943_c0_g2,TRINITY_DN95264_c1_g3,TRINITY_DN97570_c0_g1
GO:0016762	xyloglucan:xyloglucosyl transferase activity	molecular function	3/179	82/102170	0.00042	0.16885	TRINITY_DN76123_c1_g1,TRINITY_DN81526_c0_g2,TRINITY_DN87713_c1_g1	TRINITY_DN76123_c1_g1,TRINITY_DN81526_c0_g2,TRINITY_DN87713_c1_g1
GO:0003700	DNA binding transcription factor activity	molecular function	17/179	3823/102170	0.00044	0.16885	TRINITY_DN69234_c0_g2,TRINITY_DN70028_c0_g2,TRINITY_DN70709_c0_g1,TRINITY_DN71895_c1_g1,TRINITY_DN73452_c0_g2,TRINITY_DN73456_c0_g1,TRINITY_DN76248_c1_g6,TRINITY_DN76757_c3_g2,TRINITY_DN76965_c1_g1,TRINITY_DN78468_c0_g2,TRINITY_DN81446_c0_g1,TRINITY_DN83114_c0_g2,TRINITY_DN84644_c1_g1,TRINITY_DN85887_c3_g1,TRINITY_DN91039_c0_g1,TRINITY_DN95355_c2_g3,TRINITY_DN96394_c1_g1	TRINITY_DN69234_c0_g2,TRINITY_DN70028_c0_g2,TRINITY_DN70709_c0_g1,TRINITY_DN71895_c1_g1,TRINITY_DN73452_c0_g2,TRINITY_DN73456_c0_g1,TRINITY_DN76248_c1_g6,TRINITY_DN76757_c3_g2,TRINITY_DN76965_c1_g1,TRINITY_DN78468_c0_g2,TRINITY_DN81446_c0_g1,TRINITY_DN83114_c0_g2,TRINITY_DN84644_c1_g1,TRINITY_DN85887_c3_g1,TRINITY_DN91039_c0_g1,TRINITY_DN95355_c2_g3,TRINITY_DN96394_c1_g1
GO:0042546	cell wall biogenesis	biological process	8/157	1097/93642	0.00057	0.181114186046512	TRINITY_DN72292_c0_g1,TRINITY_DN73463_c0_g3,TRINITY_DN76123_c1_g1,TRINITY_DN76849_c0_g2,TRINITY_DN81526_c0_g2,TRINITY_DN87713_c1_g1,TRINITY_DN92277_c1_g1,TRINITY_DN93142_c0_g1	TRINITY_DN72292_c0_g1,TRINITY_DN73463_c0_g3,TRINITY_DN76123_c1_g1,TRINITY_DN76849_c0_g2,TRINITY_DN81526_c0_g2,TRINITY_DN87713_c1_g1,TRINITY_DN92277_c1_g1,TRINITY_DN93142_c0_g1
GO:0005911	cell-cell junction	cellular component	15/191	3059/96716	0.00120	0.191058461538462	TRINITY_DN68673_c1_g1,TRINITY_DN68818_c0_g1,TRINITY_DN72387_c1_g3,TRINITY_DN73596_c0_g2,TRINITY_DN74096_c0_g1,TRINITY_DN76278_c0_g1,TRINITY_DN83224_c0_g1,TRINITY_DN85914_c2_g4,TRINITY_DN87452_c1_g1,TRINITY_DN87533_c3_g2,TRINITY_DN89084_c0_g1,TRINITY_DN90880_c1_g2,TRINITY_DN95391_c0_g3,TRINITY_DN96421_c0_g1,TRINITY_DN98352_c1_g3	TRINITY_DN68673_c1_g1,TRINITY_DN68818_c0_g1,TRINITY_DN72387_c1_g3,TRINITY_DN73596_c0_g2,TRINITY_DN74096_c0_g1,TRINITY_DN76278_c0_g1,TRINITY_DN83224_c0_g1,TRINITY_DN85914_c2_g4,TRINITY_DN87452_c1_g1,TRINITY_DN87533_c3_g2,TRINITY_DN89084_c0_g1,TRINITY_DN90880_c1_g2,TRINITY_DN95391_c0_g3,TRINITY_DN96421_c0_g1,TRINITY_DN98352_c1_g3
GO:0044425	membrane part	cellular component	89/191	34518/96716	0.00124	0.191058461538462	TRINITY_DN68985_c2_g2,TRINITY_DN69839_c1_g1,TRINITY_DN70630_c0_g3,TRINITY_DN71268_c0_g1,TRINITY_DN71726_c1_g2,TRINITY_DN72292_c0_g1,TRINITY_DN72364_c0_g3,TRINITY_DN73258_c1_g4,TRINITY_DN73405_c1_g1,TRINITY_DN74096_c0_g1,TRINITY_DN74923_c0_g5,TRINITY_DN75435_c1_g3,TRINITY_DN75643_c1_g1,TRINITY_DN75665_c2_g1,TRINITY_DN76849_c0_g2,TRINITY_DN76877_c0_g1,TRINITY_DN77465_c0_g1,TRINITY_DN77673_c0_g2,TRI…	TRINITY_DN68985_c2_g2,TRINITY_DN69839_c1_g1,TRINITY_DN70630_c0_g3,TRINITY_DN71268_c0_g1,TRINITY_DN71726_c1_g2,TRINITY_DN72292_c0_g1,TRINITY_DN72364_c0_g3,TRINITY_DN73258_c1_g4,TRINITY_DN73405_c1_g1,TRINITY_DN74096_c0_g1,TRINITY_DN74923_c0_g5,TRINITY_DN75435_c1_g3,TRINITY_DN75643_c1_g1,TRINITY_DN75665_c2_g1,TRINITY_DN76849_c0_g2,TRINITY_DN76877_c0_g1,TRINITY_DN77465_c0_g1,TRINITY_DN77673_c0_g2,TRI…
GO:0005874	microtubule	cellular component	8/191	1058/96716	0.00131	0.191058461538462	TRINITY_DN76278_c0_g1,TRINITY_DN81623_c1_g1,TRINITY_DN94051_c0_g3,TRINITY_DN95695_c3_g1,TRINITY_DN97448_c1_g1,TRINITY_DN97888_c3_g1,TRINITY_DN98393_c0_g1,TRINITY_DN98423_c1_g1	TRINITY_DN76278_c0_g1,TRINITY_DN81623_c1_g1,TRINITY_DN94051_c0_g3,TRINITY_DN95695_c3_g1,TRINITY_DN97448_c1_g1,TRINITY_DN97888_c3_g1,TRINITY_DN98393_c0_g1,TRINITY_DN98423_c1_g1
GO:0009738	abscisic acid-activated signaling pathway	biological process	6/157	611/93642	0.00062	0.191282	TRINITY_DN70028_c0_g2,TRINITY_DN79430_c0_g1,TRINITY_DN85006_c4_g1,TRINITY_DN92836_c0_g1,TRINITY_DN95264_c1_g3,TRINITY_DN98628_c1_g1	TRINITY_DN70028_c0_g2,TRINITY_DN79430_c0_g1,TRINITY_DN85006_c4_g1,TRINITY_DN92836_c0_g1,TRINITY_DN95264_c1_g3,TRINITY_DN98628_c1_g1
GO:0009653	anatomical structure morphogenesis	biological process	18/157	4533/93642	0.00063	0.191282	TRINITY_DN69539_c0_g2,TRINITY_DN74599_c2_g1,TRINITY_DN76757_c3_g2,TRINITY_DN78227_c0_g4,TRINITY_DN79430_c0_g1,TRINITY_DN84644_c1_g1,TRINITY_DN88485_c3_g1,TRINITY_DN88669_c0_g2,TRINITY_DN90880_c1_g2,TRINITY_DN93943_c0_g2,TRINITY_DN94685_c0_g3,TRINITY_DN94899_c4_g1,TRINITY_DN95695_c3_g1,TRINITY_DN96041_c0_g2,TRINITY_DN96353_c0_g1,TRINITY_DN97388_c1_g1,TRINITY_DN97570_c0_g1,TRINITY_DN97888_c3_g1	TRINITY_DN69539_c0_g2,TRINITY_DN74599_c2_g1,TRINITY_DN76757_c3_g2,TRINITY_DN78227_c0_g4,TRINITY_DN79430_c0_g1,TRINITY_DN84644_c1_g1,TRINITY_DN88485_c3_g1,TRINITY_DN88669_c0_g2,TRINITY_DN90880_c1_g2,TRINITY_DN93943_c0_g2,TRINITY_DN94685_c0_g3,TRINITY_DN94899_c4_g1,TRINITY_DN95695_c3_g1,TRINITY_DN96041_c0_g2,TRINITY_DN96353_c0_g1,TRINITY_DN97388_c1_g1,TRINITY_DN97570_c0_g1,TRINITY_DN97888_c3_g1
GO:0048598	embryonic morphogenesis	biological process	4/157	232/93642	0.00066	0.196034347826087	TRINITY_DN79430_c0_g1,TRINITY_DN88485_c3_g1,TRINITY_DN93943_c0_g2,TRINITY_DN97570_c0_g1	TRINITY_DN79430_c0_g1,TRINITY_DN88485_c3_g1,TRINITY_DN93943_c0_g2,TRINITY_DN97570_c0_g1
GO:0033993	response to lipid	biological process	11/157	2042/93642	0.00071	0.204945	TRINITY_DN70028_c0_g2,TRINITY_DN79400_c0_g1,TRINITY_DN79430_c0_g1,TRINITY_DN85006_c4_g1,TRINITY_DN85713_c1_g1,TRINITY_DN87089_c0_g3,TRINITY_DN92836_c0_g1,TRINITY_DN94685_c0_g3,TRINITY_DN95264_c1_g3,TRINITY_DN97570_c0_g1,TRINITY_DN98628_c1_g1	TRINITY_DN70028_c0_g2,TRINITY_DN79400_c0_g1,TRINITY_DN79430_c0_g1,TRINITY_DN85006_c4_g1,TRINITY_DN85713_c1_g1,TRINITY_DN87089_c0_g3,TRINITY_DN92836_c0_g1,TRINITY_DN94685_c0_g3,TRINITY_DN95264_c1_g3,TRINITY_DN97570_c0_g1,TRINITY_DN98628_c1_g1
GO:0009790	embryo development	biological process	9/157	1422/93642	0.00072	0.204945	TRINITY_DN79430_c0_g1,TRINITY_DN88485_c3_g1,TRINITY_DN91039_c0_g1,TRINITY_DN92589_c2_g1,TRINITY_DN93943_c0_g2,TRINITY_DN94114_c0_g1,TRINITY_DN96041_c0_g2,TRINITY_DN97388_c1_g1,TRINITY_DN97570_c0_g1	TRINITY_DN79430_c0_g1,TRINITY_DN88485_c3_g1,TRINITY_DN91039_c0_g1,TRINITY_DN92589_c2_g1,TRINITY_DN93943_c0_g2,TRINITY_DN94114_c0_g1,TRINITY_DN96041_c0_g2,TRINITY_DN97388_c1_g1,TRINITY_DN97570_c0_g1
GO:0010069	zygote asymmetric cytokinesis in embryo sac	biological process	2/157	24/93642	0.00075	0.209127551020408	TRINITY_DN92589_c2_g1,TRINITY_DN94114_c0_g1	TRINITY_DN92589_c2_g1,TRINITY_DN94114_c0_g1
GO:0010070	zygote asymmetric cell division	biological process	2/157	25/93642	0.00082	0.2240732	TRINITY_DN92589_c2_g1,TRINITY_DN94114_c0_g1	TRINITY_DN92589_c2_g1,TRINITY_DN94114_c0_g1
GO:0071215	cellular response to abscisic acid stimulus	biological process	6/157	660/93642	0.00092	0.246469803921569	TRINITY_DN70028_c0_g2,TRINITY_DN79430_c0_g1,TRINITY_DN85006_c4_g1,TRINITY_DN92836_c0_g1,TRINITY_DN95264_c1_g3,TRINITY_DN98628_c1_g1	TRINITY_DN70028_c0_g2,TRINITY_DN79430_c0_g1,TRINITY_DN85006_c4_g1,TRINITY_DN92836_c0_g1,TRINITY_DN95264_c1_g3,TRINITY_DN98628_c1_g1
GO:0048825	cotyledon development	biological process	3/157	113/93642	0.00095	0.2496125	TRINITY_DN79430_c0_g1,TRINITY_DN88485_c3_g1,TRINITY_DN97570_c0_g1	TRINITY_DN79430_c0_g1,TRINITY_DN88485_c3_g1,TRINITY_DN97570_c0_g1
GO:0009921	auxin efflux carrier complex	cellular component	1/191	1/96716	0.00197	0.266794285714286	TRINITY_DN90197_c1_g1	TRINITY_DN90197_c1_g1
GO:0009744	response to sucrose	biological process	3/157	117/93642	0.00105	0.270682075471698	TRINITY_DN85006_c4_g1,TRINITY_DN87089_c0_g3,TRINITY_DN93943_c0_g2	TRINITY_DN85006_c4_g1,TRINITY_DN87089_c0_g3,TRINITY_DN93943_c0_g2
GO:0099513	polymeric cytoskeletal fiber	cellular component	8/191	1164/96716	0.00236	0.28677	TRINITY_DN76278_c0_g1,TRINITY_DN81623_c1_g1,TRINITY_DN94051_c0_g3,TRINITY_DN95695_c3_g1,TRINITY_DN97448_c1_g1,TRINITY_DN97888_c3_g1,TRINITY_DN98393_c0_g1,TRINITY_DN98423_c1_g1	TRINITY_DN76278_c0_g1,TRINITY_DN81623_c1_g1,TRINITY_DN94051_c0_g3,TRINITY_DN95695_c3_g1,TRINITY_DN97448_c1_g1,TRINITY_DN97888_c3_g1,TRINITY_DN98393_c0_g1,TRINITY_DN98423_c1_g1
GO:0048046	apoplast	cellular component	7/191	914/96716	0.00242	0.28677	TRINITY_DN76123_c1_g1,TRINITY_DN76877_c0_g1,TRINITY_DN79232_c0_g1,TRINITY_DN81526_c0_g2,TRINITY_DN87533_c3_g2,TRINITY_DN87713_c1_g1,TRINITY_DN96421_c0_g1	TRINITY_DN76123_c1_g1,TRINITY_DN76877_c0_g1,TRINITY_DN79232_c0_g1,TRINITY_DN81526_c0_g2,TRINITY_DN87533_c3_g2,TRINITY_DN87713_c1_g1,TRINITY_DN96421_c0_g1
GO:0045489	pectin biosynthetic process	biological process	3/157	126/93642	0.00129	0.319616607142857	TRINITY_DN70630_c0_g3,TRINITY_DN83556_c1_g2,TRINITY_DN92277_c1_g1	TRINITY_DN70630_c0_g3,TRINITY_DN83556_c1_g2,TRINITY_DN92277_c1_g1
GO:0071229	cellular response to acid chemical	biological process	8/157	1248/93642	0.00130	0.319616607142857	TRINITY_DN70028_c0_g2,TRINITY_DN79430_c0_g1,TRINITY_DN85006_c4_g1,TRINITY_DN87089_c0_g3,TRINITY_DN87533_c3_g2,TRINITY_DN92836_c0_g1,TRINITY_DN95264_c1_g3,TRINITY_DN98628_c1_g1	TRINITY_DN70028_c0_g2,TRINITY_DN79430_c0_g1,TRINITY_DN85006_c4_g1,TRINITY_DN87089_c0_g3,TRINITY_DN87533_c3_g2,TRINITY_DN92836_c0_g1,TRINITY_DN95264_c1_g3,TRINITY_DN98628_c1_g1
GO:0097305	response to alcohol	biological process	9/157	1552/93642	0.00131	0.319616607142857	TRINITY_DN70028_c0_g2,TRINITY_DN79400_c0_g1,TRINITY_DN79430_c0_g1,TRINITY_DN85006_c4_g1,TRINITY_DN85713_c1_g1,TRINITY_DN92836_c0_g1,TRINITY_DN95264_c1_g3,TRINITY_DN97570_c0_g1,TRINITY_DN98628_c1_g1	TRINITY_DN70028_c0_g2,TRINITY_DN79400_c0_g1,TRINITY_DN79430_c0_g1,TRINITY_DN85006_c4_g1,TRINITY_DN85713_c1_g1,TRINITY_DN92836_c0_g1,TRINITY_DN95264_c1_g3,TRINITY_DN97570_c0_g1,TRINITY_DN98628_c1_g1
GO:0030054	cell junction	cellular component	15/191	3352/96716	0.00288	0.321204705882353	TRINITY_DN68673_c1_g1,TRINITY_DN68818_c0_g1,TRINITY_DN72387_c1_g3,TRINITY_DN73596_c0_g2,TRINITY_DN74096_c0_g1,TRINITY_DN76278_c0_g1,TRINITY_DN83224_c0_g1,TRINITY_DN85914_c2_g4,TRINITY_DN87452_c1_g1,TRINITY_DN87533_c3_g2,TRINITY_DN89084_c0_g1,TRINITY_DN90880_c1_g2,TRINITY_DN95391_c0_g3,TRINITY_DN96421_c0_g1,TRINITY_DN98352_c1_g3	TRINITY_DN68673_c1_g1,TRINITY_DN68818_c0_g1,TRINITY_DN72387_c1_g3,TRINITY_DN73596_c0_g2,TRINITY_DN74096_c0_g1,TRINITY_DN76278_c0_g1,TRINITY_DN83224_c0_g1,TRINITY_DN85914_c2_g4,TRINITY_DN87452_c1_g1,TRINITY_DN87533_c3_g2,TRINITY_DN89084_c0_g1,TRINITY_DN90880_c1_g2,TRINITY_DN95391_c0_g3,TRINITY_DN96421_c0_g1,TRINITY_DN98352_c1_g3
GO:0009834	plant-type secondary cell wall biogenesis	biological process	3/157	128/93642	0.00135	0.323597368421053	TRINITY_DN72292_c0_g1,TRINITY_DN76849_c0_g2,TRINITY_DN93142_c0_g1	TRINITY_DN72292_c0_g1,TRINITY_DN76849_c0_g2,TRINITY_DN93142_c0_g1
GO:0048509	regulation of meristem development	biological process	4/157	286/93642	0.00144	0.338215245901639	TRINITY_DN77465_c0_g1,TRINITY_DN93419_c0_g1,TRINITY_DN93943_c0_g2,TRINITY_DN95355_c2_g3	TRINITY_DN77465_c0_g1,TRINITY_DN93419_c0_g1,TRINITY_DN93943_c0_g2,TRINITY_DN95355_c2_g3
GO:0090698	post-embryonic plant morphogenesis	biological process	5/157	490/93642	0.00149	0.338215245901639	TRINITY_DN74599_c2_g1,TRINITY_DN79430_c0_g1,TRINITY_DN84644_c1_g1,TRINITY_DN88485_c3_g1,TRINITY_DN97570_c0_g1	TRINITY_DN74599_c2_g1,TRINITY_DN79430_c0_g1,TRINITY_DN84644_c1_g1,TRINITY_DN88485_c3_g1,TRINITY_DN97570_c0_g1
GO:0010073	meristem maintenance	biological process	4/157	289/93642	0.00149	0.338215245901639	TRINITY_DN77465_c0_g1,TRINITY_DN84644_c1_g1,TRINITY_DN93419_c0_g1,TRINITY_DN96394_c1_g1	TRINITY_DN77465_c0_g1,TRINITY_DN84644_c1_g1,TRINITY_DN93419_c0_g1,TRINITY_DN96394_c1_g1
GO:0034285	response to disaccharide	biological process	3/157	133/93642	0.00151	0.338215245901639	TRINITY_DN85006_c4_g1,TRINITY_DN87089_c0_g3,TRINITY_DN93943_c0_g2	TRINITY_DN85006_c4_g1,TRINITY_DN87089_c0_g3,TRINITY_DN93943_c0_g2
GO:0048508	embryonic meristem development	biological process	3/157	135/93642	0.00158	0.348186129032258	TRINITY_DN79430_c0_g1,TRINITY_DN96041_c0_g2,TRINITY_DN97388_c1_g1	TRINITY_DN79430_c0_g1,TRINITY_DN96041_c0_g2,TRINITY_DN97388_c1_g1
GO:0048437	floral organ development	biological process	5/157	501/93642	0.00165	0.353136	TRINITY_DN73559_c1_g3,TRINITY_DN74096_c0_g1,TRINITY_DN77465_c0_g1,TRINITY_DN84644_c1_g1,TRINITY_DN93419_c0_g1	TRINITY_DN73559_c1_g3,TRINITY_DN74096_c0_g1,TRINITY_DN77465_c0_g1,TRINITY_DN84644_c1_g1,TRINITY_DN93419_c0_g1
GO:0018243	protein O-linked glycosylation via threonine	biological process	1/157	1/93642	0.00168	0.353136	TRINITY_DN86921_c0_g3	TRINITY_DN86921_c0_g3
GO:0097370	protein O-GlcNAcylation via threonine	biological process	1/157	1/93642	0.00168	0.353136	TRINITY_DN86921_c0_g3	TRINITY_DN86921_c0_g3
GO:0010411	xyloglucan metabolic process	biological process	3/157	142/93642	0.00182	0.371144179104478	TRINITY_DN76123_c1_g1,TRINITY_DN81526_c0_g2,TRINITY_DN87713_c1_g1	TRINITY_DN76123_c1_g1,TRINITY_DN81526_c0_g2,TRINITY_DN87713_c1_g1
GO:0010410	hemicellulose metabolic process	biological process	5/157	513/93642	0.00182	0.371144179104478	TRINITY_DN76123_c1_g1,TRINITY_DN79232_c0_g1,TRINITY_DN81526_c0_g2,TRINITY_DN87713_c1_g1,TRINITY_DN96421_c0_g1	TRINITY_DN76123_c1_g1,TRINITY_DN79232_c0_g1,TRINITY_DN81526_c0_g2,TRINITY_DN87713_c1_g1,TRINITY_DN96421_c0_g1
GO:0071369	cellular response to ethylene stimulus	biological process	5/157	526/93642	0.00203	0.407880735294118	TRINITY_DN69234_c0_g2,TRINITY_DN73456_c0_g1,TRINITY_DN76248_c1_g6,TRINITY_DN88926_c1_g1,TRINITY_DN98772_c1_g2	TRINITY_DN69234_c0_g2,TRINITY_DN73456_c0_g1,TRINITY_DN76248_c1_g6,TRINITY_DN88926_c1_g1,TRINITY_DN98772_c1_g2
GO:0010067	procambium histogenesis	biological process	2/157	40/93642	0.00209	0.413850289855072	TRINITY_DN79430_c0_g1,TRINITY_DN96041_c0_g2	TRINITY_DN79430_c0_g1,TRINITY_DN96041_c0_g2
GO:0046855	inositol phosphate dephosphorylation	biological process	2/157	41/93642	0.00219	0.421436197183099	TRINITY_DN79430_c0_g1,TRINITY_DN96512_c0_g3	TRINITY_DN79430_c0_g1,TRINITY_DN96512_c0_g3
GO:0071545	inositol phosphate catabolic process	biological process	2/157	41/93642	0.00219	0.421436197183099	TRINITY_DN79430_c0_g1,TRINITY_DN96512_c0_g3	TRINITY_DN79430_c0_g1,TRINITY_DN96512_c0_g3
GO:0009299	mRNA transcription	biological process	2/157	42/93642	0.00230	0.426507162162162	TRINITY_DN94899_c4_g1,TRINITY_DN96353_c0_g1	TRINITY_DN94899_c4_g1,TRINITY_DN96353_c0_g1
GO:0009827	plant-type cell wall modification	biological process	2/157	42/93642	0.00230	0.426507162162162	TRINITY_DN68828_c0_g2,TRINITY_DN70630_c0_g3	TRINITY_DN68828_c0_g2,TRINITY_DN70630_c0_g3
GO:0010383	cell wall polysaccharide metabolic process	biological process	6/157	792/93642	0.00231	0.426507162162162	TRINITY_DN76123_c1_g1,TRINITY_DN79232_c0_g1,TRINITY_DN81526_c0_g2,TRINITY_DN87713_c1_g1,TRINITY_DN92277_c1_g1,TRINITY_DN96421_c0_g1	TRINITY_DN76123_c1_g1,TRINITY_DN79232_c0_g1,TRINITY_DN81526_c0_g2,TRINITY_DN87713_c1_g1,TRINITY_DN92277_c1_g1,TRINITY_DN96421_c0_g1
GO:0046777	protein autophosphorylation	biological process	6/157	796/93642	0.00237	0.4317508	TRINITY_DN78468_c0_g2,TRINITY_DN92589_c2_g1,TRINITY_DN92836_c0_g1,TRINITY_DN94114_c0_g1,TRINITY_DN97388_c1_g1,TRINITY_DN98628_c1_g1	TRINITY_DN78468_c0_g2,TRINITY_DN92589_c2_g1,TRINITY_DN92836_c0_g1,TRINITY_DN94114_c0_g1,TRINITY_DN97388_c1_g1,TRINITY_DN98628_c1_g1
GO:0097306	cellular response to alcohol	biological process	6/157	799/93642	0.00241	0.433260921052632	TRINITY_DN70028_c0_g2,TRINITY_DN79430_c0_g1,TRINITY_DN85006_c4_g1,TRINITY_DN92836_c0_g1,TRINITY_DN95264_c1_g3,TRINITY_DN98628_c1_g1	TRINITY_DN70028_c0_g2,TRINITY_DN79430_c0_g1,TRINITY_DN85006_c4_g1,TRINITY_DN92836_c0_g1,TRINITY_DN95264_c1_g3,TRINITY_DN98628_c1_g1
GO:0099080	supramolecular complex	cellular component	8/191	1310/96716	0.00479	0.454092	TRINITY_DN76278_c0_g1,TRINITY_DN81623_c1_g1,TRINITY_DN94051_c0_g3,TRINITY_DN95695_c3_g1,TRINITY_DN97448_c1_g1,TRINITY_DN97888_c3_g1,TRINITY_DN98393_c0_g1,TRINITY_DN98423_c1_g1	TRINITY_DN76278_c0_g1,TRINITY_DN81623_c1_g1,TRINITY_DN94051_c0_g3,TRINITY_DN95695_c3_g1,TRINITY_DN97448_c1_g1,TRINITY_DN97888_c3_g1,TRINITY_DN98393_c0_g1,TRINITY_DN98423_c1_g1
GO:0099081	supramolecular polymer	cellular component	8/191	1310/96716	0.00479	0.454092	TRINITY_DN76278_c0_g1,TRINITY_DN81623_c1_g1,TRINITY_DN94051_c0_g3,TRINITY_DN95695_c3_g1,TRINITY_DN97448_c1_g1,TRINITY_DN97888_c3_g1,TRINITY_DN98393_c0_g1,TRINITY_DN98423_c1_g1	TRINITY_DN76278_c0_g1,TRINITY_DN81623_c1_g1,TRINITY_DN94051_c0_g3,TRINITY_DN95695_c3_g1,TRINITY_DN97448_c1_g1,TRINITY_DN97888_c3_g1,TRINITY_DN98393_c0_g1,TRINITY_DN98423_c1_g1
GO:0099512	supramolecular fiber	cellular component	8/191	1310/96716	0.00479	0.454092	TRINITY_DN76278_c0_g1,TRINITY_DN81623_c1_g1,TRINITY_DN94051_c0_g3,TRINITY_DN95695_c3_g1,TRINITY_DN97448_c1_g1,TRINITY_DN97888_c3_g1,TRINITY_DN98393_c0_g1,TRINITY_DN98423_c1_g1	TRINITY_DN76278_c0_g1,TRINITY_DN81623_c1_g1,TRINITY_DN94051_c0_g3,TRINITY_DN95695_c3_g1,TRINITY_DN97448_c1_g1,TRINITY_DN97888_c3_g1,TRINITY_DN98393_c0_g1,TRINITY_DN98423_c1_g1
GO:0009888	tissue development	biological process	10/157	2053/93642	0.00257	0.456024805194805	TRINITY_DN77465_c0_g1,TRINITY_DN79430_c0_g1,TRINITY_DN84644_c1_g1,TRINITY_DN88485_c3_g1,TRINITY_DN93419_c0_g1,TRINITY_DN93943_c0_g2,TRINITY_DN95355_c2_g3,TRINITY_DN96041_c0_g2,TRINITY_DN96394_c1_g1,TRINITY_DN97388_c1_g1	TRINITY_DN77465_c0_g1,TRINITY_DN79430_c0_g1,TRINITY_DN84644_c1_g1,TRINITY_DN88485_c3_g1,TRINITY_DN93419_c0_g1,TRINITY_DN93943_c0_g2,TRINITY_DN95355_c2_g3,TRINITY_DN96041_c0_g2,TRINITY_DN96394_c1_g1,TRINITY_DN97388_c1_g1
GO:0042221	response to chemical	biological process	32/157	11487/93642	0.00261	0.457185	TRINITY_DN69234_c0_g2,TRINITY_DN70028_c0_g2,TRINITY_DN72387_c1_g3,TRINITY_DN73456_c0_g1,TRINITY_DN74096_c0_g1,TRINITY_DN75665_c2_g1,TRINITY_DN76248_c1_g6,TRINITY_DN76615_c4_g3,TRINITY_DN77673_c0_g2,TRINITY_DN78227_c0_g4,TRINITY_DN78468_c0_g2,TRINITY_DN79400_c0_g1,TRINITY_DN79430_c0_g1,TRINITY_DN80583_c0_g1,TRINITY_DN81338_c1_g1,TRINITY_DN85006_c4_g1,TRINITY_DN85713_c1_g1,TRINITY_DN87089_c0_g3,TRI…	TRINITY_DN69234_c0_g2,TRINITY_DN70028_c0_g2,TRINITY_DN72387_c1_g3,TRINITY_DN73456_c0_g1,TRINITY_DN74096_c0_g1,TRINITY_DN75665_c2_g1,TRINITY_DN76248_c1_g6,TRINITY_DN76615_c4_g3,TRINITY_DN77673_c0_g2,TRINITY_DN78227_c0_g4,TRINITY_DN78468_c0_g2,TRINITY_DN79400_c0_g1,TRINITY_DN79430_c0_g1,TRINITY_DN80583_c0_g1,TRINITY_DN81338_c1_g1,TRINITY_DN85006_c4_g1,TRINITY_DN85713_c1_g1,TRINITY_DN87089_c0_g3,TRI…
GO:0009832	plant-type cell wall biogenesis	biological process	4/157	340/93642	0.00269	0.465233797468354	TRINITY_DN72292_c0_g1,TRINITY_DN76849_c0_g2,TRINITY_DN92277_c1_g1,TRINITY_DN93142_c0_g1	TRINITY_DN72292_c0_g1,TRINITY_DN76849_c0_g2,TRINITY_DN92277_c1_g1,TRINITY_DN93142_c0_g1
GO:0046838	phosphorylated carbohydrate dephosphorylation	biological process	2/157	48/93642	0.00300	0.5123625	TRINITY_DN79430_c0_g1,TRINITY_DN96512_c0_g3	TRINITY_DN79430_c0_g1,TRINITY_DN96512_c0_g3
GO:0009926	auxin polar transport	biological process	3/157	180/93642	0.00356	0.598172804878049	TRINITY_DN74096_c0_g1,TRINITY_DN76615_c4_g3,TRINITY_DN90197_c1_g1	TRINITY_DN74096_c0_g1,TRINITY_DN76615_c4_g3,TRINITY_DN90197_c1_g1
GO:1905392	plant organ morphogenesis	biological process	6/157	867/93642	0.00359	0.598172804878049	TRINITY_DN74599_c2_g1,TRINITY_DN79430_c0_g1,TRINITY_DN84644_c1_g1,TRINITY_DN88485_c3_g1,TRINITY_DN93943_c0_g2,TRINITY_DN97570_c0_g1	TRINITY_DN74599_c2_g1,TRINITY_DN79430_c0_g1,TRINITY_DN84644_c1_g1,TRINITY_DN88485_c3_g1,TRINITY_DN93943_c0_g2,TRINITY_DN97570_c0_g1
GO:0000030	mannosyltransferase activity	molecular function	4/179	292/102170	0.00183	0.648242307692308	TRINITY_DN71268_c0_g1,TRINITY_DN74923_c0_g5,TRINITY_DN94032_c0_g1,TRINITY_DN94032_c1_g4	TRINITY_DN71268_c0_g1,TRINITY_DN74923_c0_g5,TRINITY_DN94032_c0_g1,TRINITY_DN94032_c1_g4
GO:0007018	microtubule-based movement	biological process	4/157	384/93642	0.00414	0.681503855421687	TRINITY_DN76278_c0_g1,TRINITY_DN81623_c1_g1,TRINITY_DN95695_c3_g1,TRINITY_DN98393_c0_g1	TRINITY_DN76278_c0_g1,TRINITY_DN81623_c1_g1,TRINITY_DN95695_c3_g1,TRINITY_DN98393_c0_g1
GO:0140110	transcription regulator activity	molecular function	17/179	4440/102170	0.00220	0.723642857142857	TRINITY_DN69234_c0_g2,TRINITY_DN70028_c0_g2,TRINITY_DN70709_c0_g1,TRINITY_DN71895_c1_g1,TRINITY_DN73452_c0_g2,TRINITY_DN73456_c0_g1,TRINITY_DN76248_c1_g6,TRINITY_DN76757_c3_g2,TRINITY_DN76965_c1_g1,TRINITY_DN78468_c0_g2,TRINITY_DN81446_c0_g1,TRINITY_DN83114_c0_g2,TRINITY_DN84644_c1_g1,TRINITY_DN85887_c3_g1,TRINITY_DN91039_c0_g1,TRINITY_DN95355_c2_g3,TRINITY_DN96394_c1_g1	TRINITY_DN69234_c0_g2,TRINITY_DN70028_c0_g2,TRINITY_DN70709_c0_g1,TRINITY_DN71895_c1_g1,TRINITY_DN73452_c0_g2,TRINITY_DN73456_c0_g1,TRINITY_DN76248_c1_g6,TRINITY_DN76757_c3_g2,TRINITY_DN76965_c1_g1,TRINITY_DN78468_c0_g2,TRINITY_DN81446_c0_g1,TRINITY_DN83114_c0_g2,TRINITY_DN84644_c1_g1,TRINITY_DN85887_c3_g1,TRINITY_DN91039_c0_g1,TRINITY_DN95355_c2_g3,TRINITY_DN96394_c1_g1
GO:0070887	cellular response to chemical stimulus	biological process	19/157	5868/93642	0.00458	0.744958809523809	TRINITY_DN69234_c0_g2,TRINITY_DN70028_c0_g2,TRINITY_DN73456_c0_g1,TRINITY_DN74096_c0_g1,TRINITY_DN76248_c1_g6,TRINITY_DN76615_c4_g3,TRINITY_DN77673_c0_g2,TRINITY_DN78468_c0_g2,TRINITY_DN79430_c0_g1,TRINITY_DN85006_c4_g1,TRINITY_DN87089_c0_g3,TRINITY_DN87533_c3_g2,TRINITY_DN88926_c1_g1,TRINITY_DN90197_c1_g1,TRINITY_DN92836_c0_g1,TRINITY_DN93943_c0_g2,TRINITY_DN95264_c1_g3,TRINITY_DN98628_c1_g1,TRI…	TRINITY_DN69234_c0_g2,TRINITY_DN70028_c0_g2,TRINITY_DN73456_c0_g1,TRINITY_DN74096_c0_g1,TRINITY_DN76248_c1_g6,TRINITY_DN76615_c4_g3,TRINITY_DN77673_c0_g2,TRINITY_DN78468_c0_g2,TRINITY_DN79430_c0_g1,TRINITY_DN85006_c4_g1,TRINITY_DN87089_c0_g3,TRINITY_DN87533_c3_g2,TRINITY_DN88926_c1_g1,TRINITY_DN90197_c1_g1,TRINITY_DN92836_c0_g1,TRINITY_DN93943_c0_g2,TRINITY_DN95264_c1_g3,TRINITY_DN98628_c1_g1,TRI…
GO:0009886	post-embryonic animal morphogenesis	biological process	2/157	62/93642	0.00494	0.794061411764706	TRINITY_DN94899_c4_g1,TRINITY_DN96353_c0_g1	TRINITY_DN94899_c4_g1,TRINITY_DN96353_c0_g1
GO:0008363	larval chitin-based cuticle development	biological process	1/157	3/93642	0.00502	0.797537906976744	TRINITY_DN86921_c0_g3	TRINITY_DN86921_c0_g3
GO:0009908	flower development	biological process	7/157	1242/93642	0.00520	0.81663908045977	TRINITY_DN73559_c1_g3,TRINITY_DN74096_c0_g1,TRINITY_DN77465_c0_g1,TRINITY_DN84644_c1_g1,TRINITY_DN93419_c0_g1,TRINITY_DN95355_c2_g3,TRINITY_DN96394_c1_g1	TRINITY_DN73559_c1_g3,TRINITY_DN74096_c0_g1,TRINITY_DN77465_c0_g1,TRINITY_DN84644_c1_g1,TRINITY_DN93419_c0_g1,TRINITY_DN95355_c2_g3,TRINITY_DN96394_c1_g1
GO:0071396	cellular response to lipid	biological process	7/157	1261/93642	0.00564	0.875674090909091	TRINITY_DN70028_c0_g2,TRINITY_DN79430_c0_g1,TRINITY_DN85006_c4_g1,TRINITY_DN87089_c0_g3,TRINITY_DN92836_c0_g1,TRINITY_DN95264_c1_g3,TRINITY_DN98628_c1_g1	TRINITY_DN70028_c0_g2,TRINITY_DN79430_c0_g1,TRINITY_DN85006_c4_g1,TRINITY_DN87089_c0_g3,TRINITY_DN92836_c0_g1,TRINITY_DN95264_c1_g3,TRINITY_DN98628_c1_g1
GO:0060918	auxin transport	biological process	3/157	215/93642	0.00583	0.889613111111111	TRINITY_DN74096_c0_g1,TRINITY_DN76615_c4_g3,TRINITY_DN90197_c1_g1	TRINITY_DN74096_c0_g1,TRINITY_DN76615_c4_g3,TRINITY_DN90197_c1_g1
GO:0009657	plastid organization	biological process	4/157	424/93642	0.00586	0.889613111111111	TRINITY_DN71198_c0_g1,TRINITY_DN77098_c1_g3,TRINITY_DN82569_c0_g2,TRINITY_DN94733_c3_g2	TRINITY_DN71198_c0_g1,TRINITY_DN77098_c1_g3,TRINITY_DN82569_c0_g2,TRINITY_DN94733_c3_g2
GO:0009723	response to ethylene	biological process	5/157	678/93642	0.00594	0.891848571428571	TRINITY_DN69234_c0_g2,TRINITY_DN73456_c0_g1,TRINITY_DN76248_c1_g6,TRINITY_DN88926_c1_g1,TRINITY_DN98772_c1_g2	TRINITY_DN69234_c0_g2,TRINITY_DN73456_c0_g1,TRINITY_DN76248_c1_g6,TRINITY_DN88926_c1_g1,TRINITY_DN98772_c1_g2
GO:0010051	xylem and phloem pattern formation	biological process	3/157	218/93642	0.00605	0.898490760869565	TRINITY_DN79430_c0_g1,TRINITY_DN88485_c3_g1,TRINITY_DN97570_c0_g1	TRINITY_DN79430_c0_g1,TRINITY_DN88485_c3_g1,TRINITY_DN97570_c0_g1
GO:0016758	transferase activity, transferring hexosyl groups	molecular function	11/179	2353/102170	0.00310	0.899329411764706	TRINITY_DN71268_c0_g1,TRINITY_DN74923_c0_g5,TRINITY_DN76123_c1_g1,TRINITY_DN81526_c0_g2,TRINITY_DN83556_c1_g2,TRINITY_DN86921_c0_g3,TRINITY_DN87713_c1_g1,TRINITY_DN94032_c0_g1,TRINITY_DN94032_c1_g4,TRINITY_DN94239_c2_g1,TRINITY_DN99048_c9_g2	TRINITY_DN71268_c0_g1,TRINITY_DN74923_c0_g5,TRINITY_DN76123_c1_g1,TRINITY_DN81526_c0_g2,TRINITY_DN83556_c1_g2,TRINITY_DN86921_c0_g3,TRINITY_DN87713_c1_g1,TRINITY_DN94032_c0_g1,TRINITY_DN94032_c1_g4,TRINITY_DN94239_c2_g1,TRINITY_DN99048_c9_g2
GO:0016757	transferase activity, transferring glycosyl groups	molecular function	13/179	3086/102170	0.00328	0.899329411764706	TRINITY_DN71268_c0_g1,TRINITY_DN73405_c1_g1,TRINITY_DN74923_c0_g5,TRINITY_DN76123_c1_g1,TRINITY_DN81526_c0_g2,TRINITY_DN83556_c1_g2,TRINITY_DN86921_c0_g3,TRINITY_DN86930_c0_g1,TRINITY_DN87713_c1_g1,TRINITY_DN94032_c0_g1,TRINITY_DN94032_c1_g4,TRINITY_DN94239_c2_g1,TRINITY_DN99048_c9_g2	TRINITY_DN71268_c0_g1,TRINITY_DN73405_c1_g1,TRINITY_DN74923_c0_g5,TRINITY_DN76123_c1_g1,TRINITY_DN81526_c0_g2,TRINITY_DN83556_c1_g2,TRINITY_DN86921_c0_g3,TRINITY_DN86930_c0_g1,TRINITY_DN87713_c1_g1,TRINITY_DN94032_c0_g1,TRINITY_DN94032_c1_g4,TRINITY_DN94239_c2_g1,TRINITY_DN99048_c9_g2
GO:0003777	microtubule motor activity	molecular function	4/179	345/102170	0.00332	0.899329411764706	TRINITY_DN76278_c0_g1,TRINITY_DN81623_c1_g1,TRINITY_DN95695_c3_g1,TRINITY_DN98393_c0_g1	TRINITY_DN76278_c0_g1,TRINITY_DN81623_c1_g1,TRINITY_DN95695_c3_g1,TRINITY_DN98393_c0_g1
GO:0008327	methyl-CpG binding	molecular function	2/179	50/102170	0.00354	0.90565	TRINITY_DN79988_c0_g1,TRINITY_DN84124_c2_g1	TRINITY_DN79988_c0_g1,TRINITY_DN84124_c2_g1
GO:0009743	response to carbohydrate	biological process	4/157	431/93642	0.00620	0.909897659574468	TRINITY_DN85006_c4_g1,TRINITY_DN87089_c0_g3,TRINITY_DN93943_c0_g2,TRINITY_DN95264_c1_g3	TRINITY_DN85006_c4_g1,TRINITY_DN87089_c0_g3,TRINITY_DN93943_c0_g2,TRINITY_DN95264_c1_g3
GO:1901000	regulation of response to salt stress	biological process	2/157	70/93642	0.00626	0.909897659574468	TRINITY_DN87452_c1_g1,TRINITY_DN92776_c1_g3	TRINITY_DN87452_c1_g1,TRINITY_DN92776_c1_g3
GO:0046505	sulfolipid metabolic process	biological process	1/157	4/93642	0.00669	0.946550103092784	TRINITY_DN86930_c0_g1	TRINITY_DN86930_c0_g1
GO:0046506	sulfolipid biosynthetic process	biological process	1/157	4/93642	0.00669	0.946550103092784	TRINITY_DN86930_c0_g1	TRINITY_DN86930_c0_g1
GO:0090567	reproductive shoot system development	biological process	7/157	1304/93642	0.00672	0.946550103092784	TRINITY_DN73559_c1_g3,TRINITY_DN74096_c0_g1,TRINITY_DN77465_c0_g1,TRINITY_DN84644_c1_g1,TRINITY_DN93419_c0_g1,TRINITY_DN95355_c2_g3,TRINITY_DN96394_c1_g1	TRINITY_DN73559_c1_g3,TRINITY_DN74096_c0_g1,TRINITY_DN77465_c0_g1,TRINITY_DN84644_c1_g1,TRINITY_DN93419_c0_g1,TRINITY_DN95355_c2_g3,TRINITY_DN96394_c1_g1
GO:0009965	leaf morphogenesis	biological process	3/157	230/93642	0.00701	0.977322755102041	TRINITY_DN79430_c0_g1,TRINITY_DN88485_c3_g1,TRINITY_DN97570_c0_g1	TRINITY_DN79430_c0_g1,TRINITY_DN88485_c3_g1,TRINITY_DN97570_c0_g1
GO:0010016	shoot system morphogenesis	biological process	4/157	455/93642	0.00748	1	TRINITY_DN79430_c0_g1,TRINITY_DN88485_c3_g1,TRINITY_DN96041_c0_g2,TRINITY_DN97570_c0_g1	TRINITY_DN79430_c0_g1,TRINITY_DN88485_c3_g1,TRINITY_DN96041_c0_g2,TRINITY_DN97570_c0_g1
GO:0000160	phosphorelay signal transduction system	biological process	5/157	720/93642	0.00759	1	TRINITY_DN69234_c0_g2,TRINITY_DN73456_c0_g1,TRINITY_DN76248_c1_g6,TRINITY_DN88926_c1_g1,TRINITY_DN93943_c0_g2	TRINITY_DN69234_c0_g2,TRINITY_DN73456_c0_g1,TRINITY_DN76248_c1_g6,TRINITY_DN88926_c1_g1,TRINITY_DN93943_c0_g2
GO:0061088	regulation of sequestering of zinc ion	biological process	2/157	79/93642	0.00791	1	TRINITY_DN81338_c1_g1,TRINITY_DN97252_c3_g1	TRINITY_DN81338_c1_g1,TRINITY_DN97252_c3_g1
GO:0044036	cell wall macromolecule metabolic process	biological process	6/157	1026/93642	0.00798	1	TRINITY_DN76123_c1_g1,TRINITY_DN79232_c0_g1,TRINITY_DN81526_c0_g2,TRINITY_DN87713_c1_g1,TRINITY_DN92277_c1_g1,TRINITY_DN96421_c0_g1	TRINITY_DN76123_c1_g1,TRINITY_DN79232_c0_g1,TRINITY_DN81526_c0_g2,TRINITY_DN87713_c1_g1,TRINITY_DN92277_c1_g1,TRINITY_DN96421_c0_g1
GO:0002168	instar larval development	biological process	1/157	5/93642	0.00836	1	TRINITY_DN86921_c0_g3	TRINITY_DN86921_c0_g3
GO:0080165	callose deposition in phloem sieve plate	biological process	1/157	5/93642	0.00836	1	TRINITY_DN94239_c2_g1	TRINITY_DN94239_c2_g1
GO:0061640	cytoskeleton-dependent cytokinesis	biological process	5/157	745/93642	0.00871	1	TRINITY_DN74599_c2_g1,TRINITY_DN81623_c1_g1,TRINITY_DN92589_c2_g1,TRINITY_DN94114_c0_g1,TRINITY_DN95695_c3_g1	TRINITY_DN74599_c2_g1,TRINITY_DN81623_c1_g1,TRINITY_DN92589_c2_g1,TRINITY_DN94114_c0_g1,TRINITY_DN95695_c3_g1
GO:0032119	sequestering of zinc ion	biological process	2/157	88/93642	0.00973	1	TRINITY_DN81338_c1_g1,TRINITY_DN97252_c3_g1	TRINITY_DN81338_c1_g1,TRINITY_DN97252_c3_g1
GO:0042337	cuticle development involved in chitin-based cuticle molting cycle	biological process	1/157	6/93642	0.01002	1	TRINITY_DN86921_c0_g3	TRINITY_DN86921_c0_g3
GO:0009873	ethylene-activated signaling pathway	biological process	4/157	496/93642	0.01003	1	TRINITY_DN69234_c0_g2,TRINITY_DN73456_c0_g1,TRINITY_DN76248_c1_g6,TRINITY_DN88926_c1_g1	TRINITY_DN69234_c0_g2,TRINITY_DN73456_c0_g1,TRINITY_DN76248_c1_g6,TRINITY_DN88926_c1_g1
GO:0042335	cuticle development	biological process	2/157	90/93642	0.01016	1	TRINITY_DN86921_c0_g3,TRINITY_DN97388_c1_g1	TRINITY_DN86921_c0_g3,TRINITY_DN97388_c1_g1
GO:1905393	plant organ formation	biological process	3/157	264/93642	0.01019	1	TRINITY_DN74599_c2_g1,TRINITY_DN84644_c1_g1,TRINITY_DN96041_c0_g2	TRINITY_DN74599_c2_g1,TRINITY_DN84644_c1_g1,TRINITY_DN96041_c0_g2
GO:0042545	cell wall modification	biological process	3/157	271/93642	0.01093	1	TRINITY_DN68828_c0_g2,TRINITY_DN70630_c0_g3,TRINITY_DN80952_c0_g1	TRINITY_DN68828_c0_g2,TRINITY_DN70630_c0_g3,TRINITY_DN80952_c0_g1
GO:0009607	response to biotic stimulus	biological process	12/157	3360/93642	0.01141	1	TRINITY_DN68243_c0_g1,TRINITY_DN74096_c0_g1,TRINITY_DN74378_c1_g1,TRINITY_DN78227_c0_g4,TRINITY_DN79298_c0_g1,TRINITY_DN83879_c0_g2,TRINITY_DN87533_c3_g2,TRINITY_DN91526_c1_g2,TRINITY_DN93943_c0_g2,TRINITY_DN96433_c0_g1,TRINITY_DN97992_c3_g1,TRINITY_DN98772_c1_g2	TRINITY_DN68243_c0_g1,TRINITY_DN74096_c0_g1,TRINITY_DN74378_c1_g1,TRINITY_DN78227_c0_g4,TRINITY_DN79298_c0_g1,TRINITY_DN83879_c0_g2,TRINITY_DN87533_c3_g2,TRINITY_DN91526_c1_g2,TRINITY_DN93943_c0_g2,TRINITY_DN96433_c0_g1,TRINITY_DN97992_c3_g1,TRINITY_DN98772_c1_g2
GO:0047484	regulation of response to osmotic stress	biological process	2/157	96/93642	0.01149	1	TRINITY_DN87452_c1_g1,TRINITY_DN92776_c1_g3	TRINITY_DN87452_c1_g1,TRINITY_DN92776_c1_g3
GO:0040003	chitin-based cuticle development	biological process	1/157	7/93642	0.01168	1	TRINITY_DN86921_c0_g3	TRINITY_DN86921_c0_g3
GO:1901002	positive regulation of response to salt stress	biological process	1/157	7/93642	0.01168	1	TRINITY_DN87452_c1_g1	TRINITY_DN87452_c1_g1
GO:0043647	inositol phosphate metabolic process	biological process	2/157	97/93642	0.01172	1	TRINITY_DN79430_c0_g1,TRINITY_DN96512_c0_g3	TRINITY_DN79430_c0_g1,TRINITY_DN96512_c0_g3
GO:0048827	phyllome development	biological process	6/157	1127/93642	0.01226	1	TRINITY_DN73559_c1_g3,TRINITY_DN74096_c0_g1,TRINITY_DN79430_c0_g1,TRINITY_DN84644_c1_g1,TRINITY_DN88485_c3_g1,TRINITY_DN97570_c0_g1	TRINITY_DN73559_c1_g3,TRINITY_DN74096_c0_g1,TRINITY_DN79430_c0_g1,TRINITY_DN84644_c1_g1,TRINITY_DN88485_c3_g1,TRINITY_DN97570_c0_g1
GO:0009623	response to parasitic fungus	biological process	1/157	8/93642	0.01333	1	TRINITY_DN98772_c1_g2	TRINITY_DN98772_c1_g2
GO:0000910	cytokinesis	biological process	5/157	833/93642	0.01358	1	TRINITY_DN74599_c2_g1,TRINITY_DN81623_c1_g1,TRINITY_DN92589_c2_g1,TRINITY_DN94114_c0_g1,TRINITY_DN95695_c3_g1	TRINITY_DN74599_c2_g1,TRINITY_DN81623_c1_g1,TRINITY_DN92589_c2_g1,TRINITY_DN94114_c0_g1,TRINITY_DN95695_c3_g1
GO:0003002	regionalization	biological process	4/157	551/93642	0.01426	1	TRINITY_DN79430_c0_g1,TRINITY_DN84644_c1_g1,TRINITY_DN88485_c3_g1,TRINITY_DN97570_c0_g1	TRINITY_DN79430_c0_g1,TRINITY_DN84644_c1_g1,TRINITY_DN88485_c3_g1,TRINITY_DN97570_c0_g1
GO:0010075	regulation of meristem growth	biological process	2/157	110/93642	0.01487	1	TRINITY_DN77465_c0_g1,TRINITY_DN93419_c0_g1	TRINITY_DN77465_c0_g1,TRINITY_DN93419_c0_g1
GO:0051238	sequestering of metal ion	biological process	2/157	110/93642	0.01487	1	TRINITY_DN81338_c1_g1,TRINITY_DN97252_c3_g1	TRINITY_DN81338_c1_g1,TRINITY_DN97252_c3_g1
GO:0007591	molting cycle, chitin-based cuticle	biological process	1/157	9/93642	0.01499	1	TRINITY_DN86921_c0_g3	TRINITY_DN86921_c0_g3
GO:0010086	embryonic root morphogenesis	biological process	1/157	9/93642	0.01499	1	TRINITY_DN93943_c0_g2	TRINITY_DN93943_c0_g2
GO:0010618	aerenchyma formation	biological process	1/157	9/93642	0.01499	1	TRINITY_DN78227_c0_g4	TRINITY_DN78227_c0_g4
GO:0015720	allantoin transport	biological process	1/157	9/93642	0.01499	1	TRINITY_DN80583_c0_g1	TRINITY_DN80583_c0_g1
GO:0090309	positive regulation of methylation-dependent chromatin silencing	biological process	1/157	9/93642	0.01499	1	TRINITY_DN84124_c2_g1	TRINITY_DN84124_c2_g1
GO:0010431	seed maturation	biological process	2/157	114/93642	0.01591	1	TRINITY_DN87452_c1_g1,TRINITY_DN91039_c0_g1	TRINITY_DN87452_c1_g1,TRINITY_DN91039_c0_g1
GO:0009914	hormone transport	biological process	3/157	313/93642	0.01603	1	TRINITY_DN74096_c0_g1,TRINITY_DN76615_c4_g3,TRINITY_DN90197_c1_g1	TRINITY_DN74096_c0_g1,TRINITY_DN76615_c4_g3,TRINITY_DN90197_c1_g1
GO:1901701	cellular response to oxygen-containing compound	biological process	9/157	2301/93642	0.01604	1	TRINITY_DN70028_c0_g2,TRINITY_DN79430_c0_g1,TRINITY_DN85006_c4_g1,TRINITY_DN87089_c0_g3,TRINITY_DN87533_c3_g2,TRINITY_DN92836_c0_g1,TRINITY_DN93943_c0_g2,TRINITY_DN95264_c1_g3,TRINITY_DN98628_c1_g1	TRINITY_DN70028_c0_g2,TRINITY_DN79430_c0_g1,TRINITY_DN85006_c4_g1,TRINITY_DN87089_c0_g3,TRINITY_DN87533_c3_g2,TRINITY_DN92836_c0_g1,TRINITY_DN93943_c0_g2,TRINITY_DN95264_c1_g3,TRINITY_DN98628_c1_g1
GO:0016068	type I hypersensitivity	biological process	1/157	10/93642	0.01664	1	TRINITY_DN83879_c0_g2	TRINITY_DN83879_c0_g2
GO:2001289	lipid X metabolic process	biological process	1/157	10/93642	0.01664	1	TRINITY_DN98827_c8_g1	TRINITY_DN98827_c8_g1
GO:0048229	gametophyte development	biological process	5/157	887/93642	0.01733	1	TRINITY_DN77465_c0_g1,TRINITY_DN82569_c0_g2,TRINITY_DN93419_c0_g1,TRINITY_DN94733_c3_g2,TRINITY_DN95695_c3_g1	TRINITY_DN77465_c0_g1,TRINITY_DN82569_c0_g2,TRINITY_DN93419_c0_g1,TRINITY_DN94733_c3_g2,TRINITY_DN95695_c3_g1
GO:0009594	detection of nutrient	biological process	1/157	11/93642	0.01829	1	TRINITY_DN95264_c1_g3	TRINITY_DN95264_c1_g3
GO:0010031	circumnutation	biological process	1/157	11/93642	0.01829	1	TRINITY_DN97888_c3_g1	TRINITY_DN97888_c3_g1
GO:0031508	pericentric heterochromatin assembly	biological process	1/157	11/93642	0.01829	1	TRINITY_DN84124_c2_g1	TRINITY_DN84124_c2_g1
GO:0010286	heat acclimation	biological process	2/157	123/93642	0.01836	1	TRINITY_DN72387_c1_g3,TRINITY_DN87452_c1_g1	TRINITY_DN72387_c1_g3,TRINITY_DN87452_c1_g1
GO:0009658	chloroplast organization	biological process	3/157	333/93642	0.01886	1	TRINITY_DN71198_c0_g1,TRINITY_DN77098_c1_g3,TRINITY_DN82569_c0_g2	TRINITY_DN71198_c0_g1,TRINITY_DN77098_c1_g3,TRINITY_DN82569_c0_g2
GO:0048646	anatomical structure formation involved in morphogenesis	biological process	7/157	1618/93642	0.01989	1	TRINITY_DN74599_c2_g1,TRINITY_DN78227_c0_g4,TRINITY_DN84644_c1_g1,TRINITY_DN90880_c1_g2,TRINITY_DN95695_c3_g1,TRINITY_DN96041_c0_g2,TRINITY_DN97388_c1_g1	TRINITY_DN74599_c2_g1,TRINITY_DN78227_c0_g4,TRINITY_DN84644_c1_g1,TRINITY_DN90880_c1_g2,TRINITY_DN95695_c3_g1,TRINITY_DN96041_c0_g2,TRINITY_DN97388_c1_g1
GO:0007112	male meiosis cytokinesis	biological process	1/157	12/93642	0.01994	1	TRINITY_DN74599_c2_g1	TRINITY_DN74599_c2_g1
GO:0071329	cellular response to sucrose stimulus	biological process	1/157	12/93642	0.01994	1	TRINITY_DN93943_c0_g2	TRINITY_DN93943_c0_g2
GO:0051301	cell division	biological process	9/157	2398/93642	0.02034	1	TRINITY_DN73452_c0_g2,TRINITY_DN74599_c2_g1,TRINITY_DN79400_c0_g1,TRINITY_DN81623_c1_g1,TRINITY_DN84124_c2_g1,TRINITY_DN92589_c2_g1,TRINITY_DN94114_c0_g1,TRINITY_DN95695_c3_g1,TRINITY_DN96041_c0_g2	TRINITY_DN73452_c0_g2,TRINITY_DN74599_c2_g1,TRINITY_DN79400_c0_g1,TRINITY_DN81623_c1_g1,TRINITY_DN84124_c2_g1,TRINITY_DN92589_c2_g1,TRINITY_DN94114_c0_g1,TRINITY_DN95695_c3_g1,TRINITY_DN96041_c0_g2
GO:0006664	glycolipid metabolic process	biological process	3/157	346/93642	0.02084	1	TRINITY_DN86930_c0_g1,TRINITY_DN91526_c1_g2,TRINITY_DN98827_c8_g1	TRINITY_DN86930_c0_g1,TRINITY_DN91526_c1_g2,TRINITY_DN98827_c8_g1
GO:0045490	pectin catabolic process	biological process	3/157	346/93642	0.02084	1	TRINITY_DN80952_c0_g1,TRINITY_DN91982_c0_g1,TRINITY_DN97897_c1_g1	TRINITY_DN80952_c0_g1,TRINITY_DN91982_c0_g1,TRINITY_DN97897_c1_g1
GO:0002438	acute inflammatory response to antigenic stimulus	biological process	1/157	13/93642	0.02158	1	TRINITY_DN83879_c0_g2	TRINITY_DN83879_c0_g2
GO:0002524	hypersensitivity	biological process	1/157	13/93642	0.02158	1	TRINITY_DN83879_c0_g2	TRINITY_DN83879_c0_g2
GO:0006882	cellular zinc ion homeostasis	biological process	2/157	135/93642	0.02184	1	TRINITY_DN81338_c1_g1,TRINITY_DN97252_c3_g1	TRINITY_DN81338_c1_g1,TRINITY_DN97252_c3_g1
GO:0009814	defense response, incompatible interaction	biological process	4/157	629/93642	0.02196	1	TRINITY_DN78227_c0_g4,TRINITY_DN87533_c3_g2,TRINITY_DN96433_c0_g1,TRINITY_DN98772_c1_g2	TRINITY_DN78227_c0_g4,TRINITY_DN87533_c3_g2,TRINITY_DN96433_c0_g1,TRINITY_DN98772_c1_g2
GO:0007389	pattern specification process	biological process	4/157	632/93642	0.02230	1	TRINITY_DN79430_c0_g1,TRINITY_DN84644_c1_g1,TRINITY_DN88485_c3_g1,TRINITY_DN97570_c0_g1	TRINITY_DN79430_c0_g1,TRINITY_DN84644_c1_g1,TRINITY_DN88485_c3_g1,TRINITY_DN97570_c0_g1
GO:0016036	cellular response to phosphate starvation	biological process	2/157	138/93642	0.02275	1	TRINITY_DN86930_c0_g1,TRINITY_DN93943_c0_g2	TRINITY_DN86930_c0_g1,TRINITY_DN93943_c0_g2
GO:0006747	FAD biosynthetic process	biological process	1/157	14/93642	0.02322	1	TRINITY_DN95405_c1_g1	TRINITY_DN95405_c1_g1
GO:0046713	borate transport	biological process	1/157	14/93642	0.02322	1	TRINITY_DN77673_c0_g2	TRINITY_DN77673_c0_g2
GO:0072388	flavin adenine dinucleotide biosynthetic process	biological process	1/157	14/93642	0.02322	1	TRINITY_DN95405_c1_g1	TRINITY_DN95405_c1_g1
GO:0030644	cellular chloride ion homeostasis	biological process	1/157	15/93642	0.02486	1	TRINITY_DN87452_c1_g1	TRINITY_DN87452_c1_g1
GO:0080029	cellular response to boron-containing substance levels	biological process	1/157	15/93642	0.02486	1	TRINITY_DN77673_c0_g2	TRINITY_DN77673_c0_g2
GO:1901562	response to paraquat	biological process	1/157	15/93642	0.02486	1	TRINITY_DN87452_c1_g1	TRINITY_DN87452_c1_g1
GO:0007017	microtubule-based process	biological process	6/157	1326/93642	0.02495	1	TRINITY_DN76278_c0_g1,TRINITY_DN81623_c1_g1,TRINITY_DN94051_c0_g3,TRINITY_DN95695_c3_g1,TRINITY_DN97448_c1_g1,TRINITY_DN98393_c0_g1	TRINITY_DN76278_c0_g1,TRINITY_DN81623_c1_g1,TRINITY_DN94051_c0_g3,TRINITY_DN95695_c3_g1,TRINITY_DN97448_c1_g1,TRINITY_DN98393_c0_g1
GO:1903509	liposaccharide metabolic process	biological process	3/157	372/93642	0.02512	1	TRINITY_DN86930_c0_g1,TRINITY_DN91526_c1_g2,TRINITY_DN98827_c8_g1	TRINITY_DN86930_c0_g1,TRINITY_DN91526_c1_g2,TRINITY_DN98827_c8_g1
GO:0009558	embryo sac cellularization	biological process	1/157	16/93642	0.02649	1	TRINITY_DN95695_c3_g1	TRINITY_DN95695_c3_g1
GO:0019745	pentacyclic triterpenoid biosynthetic process	biological process	1/157	16/93642	0.02649	1	TRINITY_DN94733_c3_g2	TRINITY_DN94733_c3_g2
GO:0048438	floral whorl development	biological process	3/157	386/93642	0.02760	1	TRINITY_DN73559_c1_g3,TRINITY_DN74096_c0_g1,TRINITY_DN84644_c1_g1	TRINITY_DN73559_c1_g3,TRINITY_DN74096_c0_g1,TRINITY_DN84644_c1_g1
GO:0009245	lipid A biosynthetic process	biological process	1/157	17/93642	0.02813	1	TRINITY_DN98827_c8_g1	TRINITY_DN98827_c8_g1
GO:0010424	DNA methylation on cytosine within a CG sequence	biological process	1/157	17/93642	0.02813	1	TRINITY_DN84124_c2_g1	TRINITY_DN84124_c2_g1
GO:0019742	pentacyclic triterpenoid metabolic process	biological process	1/157	17/93642	0.02813	1	TRINITY_DN94733_c3_g2	TRINITY_DN94733_c3_g2
GO:0031055	chromatin remodeling at centromere	biological process	1/157	17/93642	0.02813	1	TRINITY_DN84124_c2_g1	TRINITY_DN84124_c2_g1
GO:0046493	lipid A metabolic process	biological process	1/157	17/93642	0.02813	1	TRINITY_DN98827_c8_g1	TRINITY_DN98827_c8_g1
GO:0061512	protein localization to cilium	biological process	1/157	17/93642	0.02813	1	TRINITY_DN97761_c2_g6	TRINITY_DN97761_c2_g6
GO:1901269	lipooligosaccharide metabolic process	biological process	1/157	17/93642	0.02813	1	TRINITY_DN98827_c8_g1	TRINITY_DN98827_c8_g1
GO:1901271	lipooligosaccharide biosynthetic process	biological process	1/157	17/93642	0.02813	1	TRINITY_DN98827_c8_g1	TRINITY_DN98827_c8_g1
GO:0010043	response to zinc ion	biological process	2/157	156/93642	0.02854	1	TRINITY_DN81338_c1_g1,TRINITY_DN97252_c3_g1	TRINITY_DN81338_c1_g1,TRINITY_DN97252_c3_g1
GO:0035556	intracellular signal transduction	biological process	12/157	3854/93642	0.02951	1	TRINITY_DN69234_c0_g2,TRINITY_DN73456_c0_g1,TRINITY_DN73463_c0_g3,TRINITY_DN76248_c1_g6,TRINITY_DN76615_c4_g3,TRINITY_DN79430_c0_g1,TRINITY_DN88926_c1_g1,TRINITY_DN91247_c0_g2,TRINITY_DN92836_c0_g1,TRINITY_DN93943_c0_g2,TRINITY_DN95264_c1_g3,TRINITY_DN98628_c1_g1	TRINITY_DN69234_c0_g2,TRINITY_DN73456_c0_g1,TRINITY_DN73463_c0_g3,TRINITY_DN76248_c1_g6,TRINITY_DN76615_c4_g3,TRINITY_DN79430_c0_g1,TRINITY_DN88926_c1_g1,TRINITY_DN91247_c0_g2,TRINITY_DN92836_c0_g1,TRINITY_DN93943_c0_g2,TRINITY_DN95264_c1_g3,TRINITY_DN98628_c1_g1
GO:0005976	polysaccharide metabolic process	biological process	11/157	3417/93642	0.02963	1	TRINITY_DN70630_c0_g3,TRINITY_DN76123_c1_g1,TRINITY_DN79232_c0_g1,TRINITY_DN80952_c0_g1,TRINITY_DN81526_c0_g2,TRINITY_DN83556_c1_g2,TRINITY_DN87713_c1_g1,TRINITY_DN91982_c0_g1,TRINITY_DN92277_c1_g1,TRINITY_DN96421_c0_g1,TRINITY_DN97897_c1_g1	TRINITY_DN70630_c0_g3,TRINITY_DN76123_c1_g1,TRINITY_DN79232_c0_g1,TRINITY_DN80952_c0_g1,TRINITY_DN81526_c0_g2,TRINITY_DN83556_c1_g2,TRINITY_DN87713_c1_g1,TRINITY_DN91982_c0_g1,TRINITY_DN92277_c1_g1,TRINITY_DN96421_c0_g1,TRINITY_DN97897_c1_g1
GO:0034051	negative regulation of plant-type hypersensitive response	biological process	1/157	18/93642	0.02976	1	TRINITY_DN96433_c0_g1	TRINITY_DN96433_c0_g1
GO:0043100	pyrimidine nucleobase salvage	biological process	1/157	18/93642	0.02976	1	TRINITY_DN80583_c0_g1	TRINITY_DN80583_c0_g1
GO:0010088	phloem development	biological process	1/157	19/93642	0.03138	1	TRINITY_DN88485_c3_g1	TRINITY_DN88485_c3_g1
GO:0015857	uracil transport	biological process	1/157	19/93642	0.03138	1	TRINITY_DN80583_c0_g1	TRINITY_DN80583_c0_g1
GO:0090308	regulation of methylation-dependent chromatin silencing	biological process	1/157	19/93642	0.03138	1	TRINITY_DN84124_c2_g1	TRINITY_DN84124_c2_g1
GO:0009627	systemic acquired resistance	biological process	2/157	165/93642	0.03163	1	TRINITY_DN78227_c0_g4,TRINITY_DN87533_c3_g2	TRINITY_DN78227_c0_g4,TRINITY_DN87533_c3_g2
GO:0002437	inflammatory response to antigenic stimulus	biological process	1/157	20/93642	0.03301	1	TRINITY_DN83879_c0_g2	TRINITY_DN83879_c0_g2
GO:0055069	zinc ion homeostasis	biological process	2/157	169/93642	0.03304	1	TRINITY_DN81338_c1_g1,TRINITY_DN97252_c3_g1	TRINITY_DN81338_c1_g1,TRINITY_DN97252_c3_g1
GO:0000281	mitotic cytokinesis	biological process	4/157	723/93642	0.03409	1	TRINITY_DN81623_c1_g1,TRINITY_DN92589_c2_g1,TRINITY_DN94114_c0_g1,TRINITY_DN95695_c3_g1	TRINITY_DN81623_c1_g1,TRINITY_DN92589_c2_g1,TRINITY_DN94114_c0_g1,TRINITY_DN95695_c3_g1
GO:0032447	protein urmylation	biological process	1/157	21/93642	0.03463	1	TRINITY_DN68948_c3_g1	TRINITY_DN68948_c3_g1
GO:0080051	cutin transport	biological process	1/157	21/93642	0.03463	1	TRINITY_DN97570_c0_g1	TRINITY_DN97570_c0_g1
GO:0098542	defense response to other organism	biological process	8/157	2225/93642	0.03468	1	TRINITY_DN74378_c1_g1,TRINITY_DN78227_c0_g4,TRINITY_DN79298_c0_g1,TRINITY_DN87533_c3_g2,TRINITY_DN93943_c0_g2,TRINITY_DN96433_c0_g1,TRINITY_DN97992_c3_g1,TRINITY_DN98772_c1_g2	TRINITY_DN74378_c1_g1,TRINITY_DN78227_c0_g4,TRINITY_DN79298_c0_g1,TRINITY_DN87533_c3_g2,TRINITY_DN93943_c0_g2,TRINITY_DN96433_c0_g1,TRINITY_DN97992_c3_g1,TRINITY_DN98772_c1_g2
GO:0035266	meristem growth	biological process	2/157	176/93642	0.03557	1	TRINITY_DN77465_c0_g1,TRINITY_DN93419_c0_g1	TRINITY_DN77465_c0_g1,TRINITY_DN93419_c0_g1
GO:0048443	stamen development	biological process	2/157	176/93642	0.03557	1	TRINITY_DN73559_c1_g3,TRINITY_DN74096_c0_g1	TRINITY_DN73559_c1_g3,TRINITY_DN74096_c0_g1
GO:0048466	androecium development	biological process	2/157	176/93642	0.03557	1	TRINITY_DN73559_c1_g3,TRINITY_DN74096_c0_g1	TRINITY_DN73559_c1_g3,TRINITY_DN74096_c0_g1
GO:0010036	response to boron-containing substance	biological process	1/157	22/93642	0.03625	1	TRINITY_DN77673_c0_g2	TRINITY_DN77673_c0_g2
GO:0016104	triterpenoid biosynthetic process	biological process	1/157	22/93642	0.03625	1	TRINITY_DN94733_c3_g2	TRINITY_DN94733_c3_g2
GO:0046443	FAD metabolic process	biological process	1/157	22/93642	0.03625	1	TRINITY_DN95405_c1_g1	TRINITY_DN95405_c1_g1
GO:0006722	triterpenoid metabolic process	biological process	1/157	23/93642	0.03786	1	TRINITY_DN94733_c3_g2	TRINITY_DN94733_c3_g2
GO:0010304	PSII associated light-harvesting complex II catabolic process	biological process	1/157	23/93642	0.03786	1	TRINITY_DN95879_c1_g1	TRINITY_DN95879_c1_g1
GO:0015700	arsenite transport	biological process	1/157	23/93642	0.03786	1	TRINITY_DN77673_c0_g2	TRINITY_DN77673_c0_g2
GO:0080167	response to karrikin	biological process	2/157	184/93642	0.03856	1	TRINITY_DN87089_c0_g3,TRINITY_DN88526_c2_g1	TRINITY_DN87089_c0_g3,TRINITY_DN88526_c2_g1
GO:0031937	positive regulation of chromatin silencing	biological process	1/157	24/93642	0.03948	1	TRINITY_DN84124_c2_g1	TRINITY_DN84124_c2_g1
GO:0055064	chloride ion homeostasis	biological process	1/157	24/93642	0.03948	1	TRINITY_DN87452_c1_g1	TRINITY_DN87452_c1_g1
GO:0043207	response to external biotic stimulus	biological process	10/157	3149/93642	0.04018	1	TRINITY_DN74096_c0_g1,TRINITY_DN74378_c1_g1,TRINITY_DN78227_c0_g4,TRINITY_DN79298_c0_g1,TRINITY_DN87533_c3_g2,TRINITY_DN91526_c1_g2,TRINITY_DN93943_c0_g2,TRINITY_DN96433_c0_g1,TRINITY_DN97992_c3_g1,TRINITY_DN98772_c1_g2	TRINITY_DN74096_c0_g1,TRINITY_DN74378_c1_g1,TRINITY_DN78227_c0_g4,TRINITY_DN79298_c0_g1,TRINITY_DN87533_c3_g2,TRINITY_DN91526_c1_g2,TRINITY_DN93943_c0_g2,TRINITY_DN96433_c0_g1,TRINITY_DN97992_c3_g1,TRINITY_DN98772_c1_g2
GO:0051707	response to other organism	biological process	10/157	3149/93642	0.04018	1	TRINITY_DN74096_c0_g1,TRINITY_DN74378_c1_g1,TRINITY_DN78227_c0_g4,TRINITY_DN79298_c0_g1,TRINITY_DN87533_c3_g2,TRINITY_DN91526_c1_g2,TRINITY_DN93943_c0_g2,TRINITY_DN96433_c0_g1,TRINITY_DN97992_c3_g1,TRINITY_DN98772_c1_g2	TRINITY_DN74096_c0_g1,TRINITY_DN74378_c1_g1,TRINITY_DN78227_c0_g4,TRINITY_DN79298_c0_g1,TRINITY_DN87533_c3_g2,TRINITY_DN91526_c1_g2,TRINITY_DN93943_c0_g2,TRINITY_DN96433_c0_g1,TRINITY_DN97992_c3_g1,TRINITY_DN98772_c1_g2
GO:0000911	cytokinesis by cell plate formation	biological process	2/157	189/93642	0.04047	1	TRINITY_DN81623_c1_g1,TRINITY_DN95695_c3_g1	TRINITY_DN81623_c1_g1,TRINITY_DN95695_c3_g1
GO:0010087	phloem or xylem histogenesis	biological process	2/157	190/93642	0.04085	1	TRINITY_DN88485_c3_g1,TRINITY_DN96041_c0_g2	TRINITY_DN88485_c3_g1,TRINITY_DN96041_c0_g2
GO:0010068	protoderm histogenesis	biological process	1/157	25/93642	0.04109	1	TRINITY_DN97388_c1_g1	TRINITY_DN97388_c1_g1
GO:0033206	meiotic cytokinesis	biological process	1/157	25/93642	0.04109	1	TRINITY_DN74599_c2_g1	TRINITY_DN74599_c2_g1
GO:0048830	adventitious root development	biological process	1/157	25/93642	0.04109	1	TRINITY_DN90197_c1_g1	TRINITY_DN90197_c1_g1
GO:0071324	cellular response to disaccharide stimulus	biological process	1/157	26/93642	0.04270	1	TRINITY_DN93943_c0_g2	TRINITY_DN93943_c0_g2
GO:0009610	response to symbiotic fungus	biological process	1/157	27/93642	0.04430	1	TRINITY_DN98772_c1_g2	TRINITY_DN98772_c1_g2
GO:0046174	polyol catabolic process	biological process	2/157	202/93642	0.04560	1	TRINITY_DN79430_c0_g1,TRINITY_DN96512_c0_g3	TRINITY_DN79430_c0_g1,TRINITY_DN96512_c0_g3
GO:0010260	animal organ senescence	biological process	1/157	28/93642	0.04590	1	TRINITY_DN95264_c1_g3	TRINITY_DN95264_c1_g3
GO:0015855	pyrimidine nucleobase transport	biological process	1/157	28/93642	0.04590	1	TRINITY_DN80583_c0_g1	TRINITY_DN80583_c0_g1
GO:0043478	pigment accumulation in response to UV light	biological process	1/157	28/93642	0.04590	1	TRINITY_DN74096_c0_g1	TRINITY_DN74096_c0_g1
GO:0043479	pigment accumulation in tissues in response to UV light	biological process	1/157	28/93642	0.04590	1	TRINITY_DN74096_c0_g1	TRINITY_DN74096_c0_g1
GO:0043480	pigment accumulation in tissues	biological process	1/157	28/93642	0.04590	1	TRINITY_DN74096_c0_g1	TRINITY_DN74096_c0_g1
GO:0043481	anthocyanin accumulation in tissues in response to UV light	biological process	1/157	28/93642	0.04590	1	TRINITY_DN74096_c0_g1	TRINITY_DN74096_c0_g1
GO:0048589	developmental growth	biological process	6/157	1545/93642	0.04673	1	TRINITY_DN69539_c0_g2,TRINITY_DN77465_c0_g1,TRINITY_DN88669_c0_g2,TRINITY_DN93419_c0_g1,TRINITY_DN94685_c0_g3,TRINITY_DN97888_c3_g1	TRINITY_DN69539_c0_g2,TRINITY_DN77465_c0_g1,TRINITY_DN88669_c0_g2,TRINITY_DN93419_c0_g1,TRINITY_DN94685_c0_g3,TRINITY_DN97888_c3_g1
GO:2000652	regulation of secondary cell wall biogenesis	biological process	1/157	29/93642	0.04750	1	TRINITY_DN72292_c0_g1	TRINITY_DN72292_c0_g1
GO:0006468	protein phosphorylation	biological process	9/157	2805/93642	0.04758	1	TRINITY_DN76615_c4_g3,TRINITY_DN78468_c0_g2,TRINITY_DN92589_c2_g1,TRINITY_DN92836_c0_g1,TRINITY_DN93943_c0_g2,TRINITY_DN94114_c0_g1,TRINITY_DN96433_c0_g1,TRINITY_DN97388_c1_g1,TRINITY_DN98628_c1_g1	TRINITY_DN76615_c4_g3,TRINITY_DN78468_c0_g2,TRINITY_DN92589_c2_g1,TRINITY_DN92836_c0_g1,TRINITY_DN93943_c0_g2,TRINITY_DN94114_c0_g1,TRINITY_DN96433_c0_g1,TRINITY_DN97388_c1_g1,TRINITY_DN98628_c1_g1
GO:0050879	multicellular organismal movement	biological process	1/157	30/93642	0.04910	1	TRINITY_DN97888_c3_g1	TRINITY_DN97888_c3_g1
GO:0006949	syncytium formation	biological process	1/157	32/93642	0.05229	1	TRINITY_DN90880_c1_g2	TRINITY_DN90880_c1_g2
GO:0042303	molting cycle	biological process	1/157	32/93642	0.05229	1	TRINITY_DN86921_c0_g3	TRINITY_DN86921_c0_g3
GO:0072387	flavin adenine dinucleotide metabolic process	biological process	1/157	32/93642	0.05229	1	TRINITY_DN95405_c1_g1	TRINITY_DN95405_c1_g1
GO:0009750	response to fructose	biological process	1/157	33/93642	0.05388	1	TRINITY_DN87089_c0_g3	TRINITY_DN87089_c0_g3
GO:0010048	vernalization response	biological process	1/157	33/93642	0.05388	1	TRINITY_DN95355_c2_g3	TRINITY_DN95355_c2_g3
GO:0010093	specification of floral organ identity	biological process	1/157	33/93642	0.05388	1	TRINITY_DN84644_c1_g1	TRINITY_DN84644_c1_g1
GO:0010222	stem vascular tissue pattern formation	biological process	1/157	33/93642	0.05388	1	TRINITY_DN97570_c0_g1	TRINITY_DN97570_c0_g1
GO:0090701	specification of plant organ identity	biological process	1/157	33/93642	0.05388	1	TRINITY_DN84644_c1_g1	TRINITY_DN84644_c1_g1
GO:0007165	signal transduction	biological process	21/157	8656/93642	0.05491	1	TRINITY_DN69234_c0_g2,TRINITY_DN70028_c0_g2,TRINITY_DN73456_c0_g1,TRINITY_DN73463_c0_g3,TRINITY_DN74096_c0_g1,TRINITY_DN76248_c1_g6,TRINITY_DN76615_c4_g3,TRINITY_DN79430_c0_g1,TRINITY_DN83162_c2_g1,TRINITY_DN85006_c4_g1,TRINITY_DN87089_c0_g3,TRINITY_DN87533_c3_g2,TRINITY_DN88926_c1_g1,TRINITY_DN90197_c1_g1,TRINITY_DN91247_c0_g2,TRINITY_DN92836_c0_g1,TRINITY_DN93943_c0_g2,TRINITY_DN95264_c1_g3,TRI…	TRINITY_DN69234_c0_g2,TRINITY_DN70028_c0_g2,TRINITY_DN73456_c0_g1,TRINITY_DN73463_c0_g3,TRINITY_DN74096_c0_g1,TRINITY_DN76248_c1_g6,TRINITY_DN76615_c4_g3,TRINITY_DN79430_c0_g1,TRINITY_DN83162_c2_g1,TRINITY_DN85006_c4_g1,TRINITY_DN87089_c0_g3,TRINITY_DN87533_c3_g2,TRINITY_DN88926_c1_g1,TRINITY_DN90197_c1_g1,TRINITY_DN91247_c0_g2,TRINITY_DN92836_c0_g1,TRINITY_DN93943_c0_g2,TRINITY_DN95264_c1_g3,TRI…
GO:0022622	root system development	biological process	5/157	1218/93642	0.05517	1	TRINITY_DN74599_c2_g1,TRINITY_DN88485_c3_g1,TRINITY_DN90197_c1_g1,TRINITY_DN93943_c0_g2,TRINITY_DN95264_c1_g3	TRINITY_DN74599_c2_g1,TRINITY_DN88485_c3_g1,TRINITY_DN90197_c1_g1,TRINITY_DN93943_c0_g2,TRINITY_DN95264_c1_g3
GO:0009635	response to herbicide	biological process	1/157	34/93642	0.05546	1	TRINITY_DN87452_c1_g1	TRINITY_DN87452_c1_g1
GO:0031640	killing of cells of other organism	biological process	1/157	35/93642	0.05705	1	TRINITY_DN74378_c1_g1	TRINITY_DN74378_c1_g1
GO:0044364	disruption of cells of other organism	biological process	1/157	35/93642	0.05705	1	TRINITY_DN74378_c1_g1	TRINITY_DN74378_c1_g1
GO:0031667	response to nutrient levels	biological process	5/157	1237/93642	0.05817	1	TRINITY_DN77673_c0_g2,TRINITY_DN78227_c0_g4,TRINITY_DN86930_c0_g1,TRINITY_DN93943_c0_g2,TRINITY_DN95264_c1_g3	TRINITY_DN77673_c0_g2,TRINITY_DN78227_c0_g4,TRINITY_DN86930_c0_g1,TRINITY_DN93943_c0_g2,TRINITY_DN95264_c1_g3
GO:0007349	cellularization	biological process	1/157	36/93642	0.05863	1	TRINITY_DN95695_c3_g1	TRINITY_DN95695_c3_g1
GO:0010232	vascular transport	biological process	1/157	36/93642	0.05863	1	TRINITY_DN88485_c3_g1	TRINITY_DN88485_c3_g1
GO:0010233	phloem transport	biological process	1/157	36/93642	0.05863	1	TRINITY_DN88485_c3_g1	TRINITY_DN88485_c3_g1
GO:0019374	galactolipid metabolic process	biological process	1/157	36/93642	0.05863	1	TRINITY_DN91526_c1_g2	TRINITY_DN91526_c1_g2
GO:0010200	response to chitin	biological process	2/157	234/93642	0.05917	1	TRINITY_DN75665_c2_g1,TRINITY_DN76248_c1_g6	TRINITY_DN75665_c2_g1,TRINITY_DN76248_c1_g6
GO:0034508	centromere complex assembly	biological process	1/157	37/93642	0.06021	1	TRINITY_DN84124_c2_g1	TRINITY_DN84124_c2_g1
GO:0050826	response to freezing	biological process	1/157	37/93642	0.06021	1	TRINITY_DN87452_c1_g1	TRINITY_DN87452_c1_g1
GO:0006346	methylation-dependent chromatin silencing	biological process	1/157	39/93642	0.06336	1	TRINITY_DN84124_c2_g1	TRINITY_DN84124_c2_g1
GO:0032957	inositol trisphosphate metabolic process	biological process	1/157	39/93642	0.06336	1	TRINITY_DN79430_c0_g1	TRINITY_DN79430_c0_g1
GO:0048016	inositol phosphate-mediated signaling	biological process	1/157	39/93642	0.06336	1	TRINITY_DN79430_c0_g1	TRINITY_DN79430_c0_g1
GO:0023052	signaling	biological process	21/157	8805/93642	0.06346	1	TRINITY_DN69234_c0_g2,TRINITY_DN70028_c0_g2,TRINITY_DN73456_c0_g1,TRINITY_DN73463_c0_g3,TRINITY_DN74096_c0_g1,TRINITY_DN76248_c1_g6,TRINITY_DN76615_c4_g3,TRINITY_DN79430_c0_g1,TRINITY_DN83162_c2_g1,TRINITY_DN85006_c4_g1,TRINITY_DN87089_c0_g3,TRINITY_DN87533_c3_g2,TRINITY_DN88926_c1_g1,TRINITY_DN90197_c1_g1,TRINITY_DN91247_c0_g2,TRINITY_DN92836_c0_g1,TRINITY_DN93943_c0_g2,TRINITY_DN95264_c1_g3,TRI…	TRINITY_DN69234_c0_g2,TRINITY_DN70028_c0_g2,TRINITY_DN73456_c0_g1,TRINITY_DN73463_c0_g3,TRINITY_DN74096_c0_g1,TRINITY_DN76248_c1_g6,TRINITY_DN76615_c4_g3,TRINITY_DN79430_c0_g1,TRINITY_DN83162_c2_g1,TRINITY_DN85006_c4_g1,TRINITY_DN87089_c0_g3,TRINITY_DN87533_c3_g2,TRINITY_DN88926_c1_g1,TRINITY_DN90197_c1_g1,TRINITY_DN91247_c0_g2,TRINITY_DN92836_c0_g1,TRINITY_DN93943_c0_g2,TRINITY_DN95264_c1_g3,TRI…
GO:0002165	instar larval or pupal development	biological process	1/157	40/93642	0.06493	1	TRINITY_DN86921_c0_g3	TRINITY_DN86921_c0_g3
GO:0016064	immunoglobulin mediated immune response	biological process	1/157	40/93642	0.06493	1	TRINITY_DN83879_c0_g2	TRINITY_DN83879_c0_g2
GO:0071322	cellular response to carbohydrate stimulus	biological process	2/157	250/93642	0.06641	1	TRINITY_DN93943_c0_g2,TRINITY_DN95264_c1_g3	TRINITY_DN93943_c0_g2,TRINITY_DN95264_c1_g3
GO:0010315	auxin efflux	biological process	1/157	41/93642	0.06650	1	TRINITY_DN74096_c0_g1	TRINITY_DN74096_c0_g1
GO:0010363	regulation of plant-type hypersensitive response	biological process	1/157	41/93642	0.06650	1	TRINITY_DN96433_c0_g1	TRINITY_DN96433_c0_g1
GO:0019724	B cell mediated immunity	biological process	1/157	41/93642	0.06650	1	TRINITY_DN83879_c0_g2	TRINITY_DN83879_c0_g2
GO:0006928	movement of cell or subcellular component	biological process	4/157	906/93642	0.06697	1	TRINITY_DN76278_c0_g1,TRINITY_DN81623_c1_g1,TRINITY_DN95695_c3_g1,TRINITY_DN98393_c0_g1	TRINITY_DN76278_c0_g1,TRINITY_DN81623_c1_g1,TRINITY_DN95695_c3_g1,TRINITY_DN98393_c0_g1
GO:0009651	response to salt stress	biological process	5/157	1292/93642	0.06739	1	TRINITY_DN85006_c4_g1,TRINITY_DN85713_c1_g1,TRINITY_DN87452_c1_g1,TRINITY_DN92776_c1_g3,TRINITY_DN97570_c0_g1	TRINITY_DN85006_c4_g1,TRINITY_DN85713_c1_g1,TRINITY_DN87452_c1_g1,TRINITY_DN92776_c1_g3,TRINITY_DN97570_c0_g1
GO:0050896	response to stimulus	biological process	52/157	25695/93642	0.06782	1	TRINITY_DN68243_c0_g1,TRINITY_DN68673_c1_g1,TRINITY_DN69234_c0_g2,TRINITY_DN70028_c0_g2,TRINITY_DN70935_c0_g1,TRINITY_DN71447_c0_g2,TRINITY_DN72387_c1_g3,TRINITY_DN73456_c0_g1,TRINITY_DN73463_c0_g3,TRINITY_DN74096_c0_g1,TRINITY_DN74378_c1_g1,TRINITY_DN75665_c2_g1,TRINITY_DN76248_c1_g6,TRINITY_DN76615_c4_g3,TRINITY_DN77265_c2_g1,TRINITY_DN77673_c0_g2,TRINITY_DN78227_c0_g4,TRINITY_DN78468_c0_g2,TRI…	TRINITY_DN68243_c0_g1,TRINITY_DN68673_c1_g1,TRINITY_DN69234_c0_g2,TRINITY_DN70028_c0_g2,TRINITY_DN70935_c0_g1,TRINITY_DN71447_c0_g2,TRINITY_DN72387_c1_g3,TRINITY_DN73456_c0_g1,TRINITY_DN73463_c0_g3,TRINITY_DN74096_c0_g1,TRINITY_DN74378_c1_g1,TRINITY_DN75665_c2_g1,TRINITY_DN76248_c1_g6,TRINITY_DN76615_c4_g3,TRINITY_DN77265_c2_g1,TRINITY_DN77673_c0_g2,TRINITY_DN78227_c0_g4,TRINITY_DN78468_c0_g2,TRI…
GO:0043476	pigment accumulation	biological process	1/157	43/93642	0.06963	1	TRINITY_DN74096_c0_g1	TRINITY_DN74096_c0_g1
GO:0080022	primary root development	biological process	1/157	43/93642	0.06963	1	TRINITY_DN95264_c1_g3	TRINITY_DN95264_c1_g3
GO:0010492	maintenance of shoot apical meristem identity	biological process	1/157	44/93642	0.07119	1	TRINITY_DN96394_c1_g1	TRINITY_DN96394_c1_g1
GO:0032446	protein modification by small protein conjugation	biological process	7/157	2151/93642	0.07133	1	TRINITY_DN68948_c3_g1,TRINITY_DN69539_c0_g2,TRINITY_DN71726_c1_g2,TRINITY_DN75665_c2_g1,TRINITY_DN78810_c0_g2,TRINITY_DN84124_c2_g1,TRINITY_DN94665_c1_g1	TRINITY_DN68948_c3_g1,TRINITY_DN69539_c0_g2,TRINITY_DN71726_c1_g2,TRINITY_DN75665_c2_g1,TRINITY_DN78810_c0_g2,TRINITY_DN84124_c2_g1,TRINITY_DN94665_c1_g1
GO:0006883	cellular sodium ion homeostasis	biological process	1/157	46/93642	0.07430	1	TRINITY_DN87452_c1_g1	TRINITY_DN87452_c1_g1
GO:0009991	response to extracellular stimulus	biological process	5/157	1333/93642	0.07475	1	TRINITY_DN77673_c0_g2,TRINITY_DN78227_c0_g4,TRINITY_DN86930_c0_g1,TRINITY_DN93943_c0_g2,TRINITY_DN95264_c1_g3	TRINITY_DN77673_c0_g2,TRINITY_DN78227_c0_g4,TRINITY_DN86930_c0_g1,TRINITY_DN93943_c0_g2,TRINITY_DN95264_c1_g3
GO:0009826	unidimensional cell growth	biological process	4/157	952/93642	0.07713	1	TRINITY_DN69539_c0_g2,TRINITY_DN88669_c0_g2,TRINITY_DN94685_c0_g3,TRINITY_DN97888_c3_g1	TRINITY_DN69539_c0_g2,TRINITY_DN88669_c0_g2,TRINITY_DN94685_c0_g3,TRINITY_DN97888_c3_g1
GO:0015996	chlorophyll catabolic process	biological process	1/157	48/93642	0.07740	1	TRINITY_DN95879_c1_g1	TRINITY_DN95879_c1_g1
GO:0052325	cell wall pectin biosynthetic process	biological process	1/157	48/93642	0.07740	1	TRINITY_DN92277_c1_g1	TRINITY_DN92277_c1_g1
GO:0048609	multicellular organismal reproductive process	biological process	3/157	591/93642	0.07789	1	TRINITY_DN74599_c2_g1,TRINITY_DN87452_c1_g1,TRINITY_DN91039_c0_g1	TRINITY_DN74599_c2_g1,TRINITY_DN87452_c1_g1,TRINITY_DN91039_c0_g1
GO:0030320	cellular monovalent inorganic anion homeostasis	biological process	1/157	49/93642	0.07895	1	TRINITY_DN87452_c1_g1	TRINITY_DN87452_c1_g1
GO:0032776	DNA methylation on cytosine	biological process	1/157	49/93642	0.07895	1	TRINITY_DN84124_c2_g1	TRINITY_DN84124_c2_g1
GO:0006952	defense response	biological process	15/157	6001/93642	0.07958	1	TRINITY_DN68243_c0_g1,TRINITY_DN68673_c1_g1,TRINITY_DN71447_c0_g2,TRINITY_DN74378_c1_g1,TRINITY_DN76248_c1_g6,TRINITY_DN78227_c0_g4,TRINITY_DN79298_c0_g1,TRINITY_DN81975_c0_g1,TRINITY_DN83879_c0_g2,TRINITY_DN87533_c3_g2,TRINITY_DN93694_c0_g1,TRINITY_DN93943_c0_g2,TRINITY_DN96433_c0_g1,TRINITY_DN97992_c3_g1,TRINITY_DN98772_c1_g2	TRINITY_DN68243_c0_g1,TRINITY_DN68673_c1_g1,TRINITY_DN71447_c0_g2,TRINITY_DN74378_c1_g1,TRINITY_DN76248_c1_g6,TRINITY_DN78227_c0_g4,TRINITY_DN79298_c0_g1,TRINITY_DN81975_c0_g1,TRINITY_DN83879_c0_g2,TRINITY_DN87533_c3_g2,TRINITY_DN93694_c0_g1,TRINITY_DN93943_c0_g2,TRINITY_DN96433_c0_g1,TRINITY_DN97992_c3_g1,TRINITY_DN98772_c1_g2
GO:0000919	cell plate assembly	biological process	1/157	50/93642	0.08050	1	TRINITY_DN95695_c3_g1	TRINITY_DN95695_c3_g1
GO:0009668	plastid membrane organization	biological process	1/157	50/93642	0.08050	1	TRINITY_DN94733_c3_g2	TRINITY_DN94733_c3_g2
GO:0010027	thylakoid membrane organization	biological process	1/157	50/93642	0.08050	1	TRINITY_DN94733_c3_g2	TRINITY_DN94733_c3_g2
GO:0010345	suberin biosynthetic process	biological process	1/157	50/93642	0.08050	1	TRINITY_DN92277_c1_g1	TRINITY_DN92277_c1_g1
GO:0030002	cellular anion homeostasis	biological process	1/157	50/93642	0.08050	1	TRINITY_DN87452_c1_g1	TRINITY_DN87452_c1_g1
GO:0048638	regulation of developmental growth	biological process	3/157	602/93642	0.08127	1	TRINITY_DN77465_c0_g1,TRINITY_DN88669_c0_g2,TRINITY_DN93419_c0_g1	TRINITY_DN77465_c0_g1,TRINITY_DN88669_c0_g2,TRINITY_DN93419_c0_g1
GO:0046916	cellular transition metal ion homeostasis	biological process	3/157	604/93642	0.08189	1	TRINITY_DN69028_c0_g1,TRINITY_DN81338_c1_g1,TRINITY_DN97252_c3_g1	TRINITY_DN69028_c0_g1,TRINITY_DN81338_c1_g1,TRINITY_DN97252_c3_g1
GO:0002526	acute inflammatory response	biological process	1/157	51/93642	0.08204	1	TRINITY_DN83879_c0_g2	TRINITY_DN83879_c0_g2
GO:0010223	secondary shoot formation	biological process	1/157	51/93642	0.08204	1	TRINITY_DN96041_c0_g2	TRINITY_DN96041_c0_g2
GO:0010346	shoot axis formation	biological process	1/157	51/93642	0.08204	1	TRINITY_DN96041_c0_g2	TRINITY_DN96041_c0_g2
GO:0006351	transcription, DNA-templated	biological process	23/157	10146/93642	0.08324	1	TRINITY_DN67767_c0_g1,TRINITY_DN69234_c0_g2,TRINITY_DN70028_c0_g2,TRINITY_DN70709_c0_g1,TRINITY_DN71590_c1_g3,TRINITY_DN72292_c0_g1,TRINITY_DN73452_c0_g2,TRINITY_DN73456_c0_g1,TRINITY_DN73559_c1_g3,TRINITY_DN76248_c1_g6,TRINITY_DN76757_c3_g2,TRINITY_DN76965_c1_g1,TRINITY_DN79988_c0_g1,TRINITY_DN80329_c0_g3,TRINITY_DN83114_c0_g2,TRINITY_DN84124_c2_g1,TRINITY_DN84644_c1_g1,TRINITY_DN85887_c3_g1,TRI…	TRINITY_DN67767_c0_g1,TRINITY_DN69234_c0_g2,TRINITY_DN70028_c0_g2,TRINITY_DN70709_c0_g1,TRINITY_DN71590_c1_g3,TRINITY_DN72292_c0_g1,TRINITY_DN73452_c0_g2,TRINITY_DN73456_c0_g1,TRINITY_DN73559_c1_g3,TRINITY_DN76248_c1_g6,TRINITY_DN76757_c3_g2,TRINITY_DN76965_c1_g1,TRINITY_DN79988_c0_g1,TRINITY_DN80329_c0_g3,TRINITY_DN83114_c0_g2,TRINITY_DN84124_c2_g1,TRINITY_DN84644_c1_g1,TRINITY_DN85887_c3_g1,TRI…
GO:0097659	nucleic acid-templated transcription	biological process	23/157	10148/93642	0.08338	1	TRINITY_DN67767_c0_g1,TRINITY_DN69234_c0_g2,TRINITY_DN70028_c0_g2,TRINITY_DN70709_c0_g1,TRINITY_DN71590_c1_g3,TRINITY_DN72292_c0_g1,TRINITY_DN73452_c0_g2,TRINITY_DN73456_c0_g1,TRINITY_DN73559_c1_g3,TRINITY_DN76248_c1_g6,TRINITY_DN76757_c3_g2,TRINITY_DN76965_c1_g1,TRINITY_DN79988_c0_g1,TRINITY_DN80329_c0_g3,TRINITY_DN83114_c0_g2,TRINITY_DN84124_c2_g1,TRINITY_DN84644_c1_g1,TRINITY_DN85887_c3_g1,TRI…	TRINITY_DN67767_c0_g1,TRINITY_DN69234_c0_g2,TRINITY_DN70028_c0_g2,TRINITY_DN70709_c0_g1,TRINITY_DN71590_c1_g3,TRINITY_DN72292_c0_g1,TRINITY_DN73452_c0_g2,TRINITY_DN73456_c0_g1,TRINITY_DN73559_c1_g3,TRINITY_DN76248_c1_g6,TRINITY_DN76757_c3_g2,TRINITY_DN76965_c1_g1,TRINITY_DN79988_c0_g1,TRINITY_DN80329_c0_g3,TRINITY_DN83114_c0_g2,TRINITY_DN84124_c2_g1,TRINITY_DN84644_c1_g1,TRINITY_DN85887_c3_g1,TRI…
GO:0009862	systemic acquired resistance, salicylic acid mediated signaling pathway	biological process	1/157	52/93642	0.08358	1	TRINITY_DN87533_c3_g2	TRINITY_DN87533_c3_g2
GO:0055078	sodium ion homeostasis	biological process	1/157	52/93642	0.08358	1	TRINITY_DN87452_c1_g1	TRINITY_DN87452_c1_g1
GO:0046149	pigment catabolic process	biological process	1/157	53/93642	0.08512	1	TRINITY_DN95879_c1_g1	TRINITY_DN95879_c1_g1
GO:0090697	post-embryonic plant organ morphogenesis	biological process	2/157	289/93642	0.08518	1	TRINITY_DN74599_c2_g1,TRINITY_DN84644_c1_g1	TRINITY_DN74599_c2_g1,TRINITY_DN84644_c1_g1
GO:0032774	RNA biosynthetic process	biological process	23/157	10188/93642	0.08618	1	TRINITY_DN67767_c0_g1,TRINITY_DN69234_c0_g2,TRINITY_DN70028_c0_g2,TRINITY_DN70709_c0_g1,TRINITY_DN71590_c1_g3,TRINITY_DN72292_c0_g1,TRINITY_DN73452_c0_g2,TRINITY_DN73456_c0_g1,TRINITY_DN73559_c1_g3,TRINITY_DN76248_c1_g6,TRINITY_DN76757_c3_g2,TRINITY_DN76965_c1_g1,TRINITY_DN79988_c0_g1,TRINITY_DN80329_c0_g3,TRINITY_DN83114_c0_g2,TRINITY_DN84124_c2_g1,TRINITY_DN84644_c1_g1,TRINITY_DN85887_c3_g1,TRI…	TRINITY_DN67767_c0_g1,TRINITY_DN69234_c0_g2,TRINITY_DN70028_c0_g2,TRINITY_DN70709_c0_g1,TRINITY_DN71590_c1_g3,TRINITY_DN72292_c0_g1,TRINITY_DN73452_c0_g2,TRINITY_DN73456_c0_g1,TRINITY_DN73559_c1_g3,TRINITY_DN76248_c1_g6,TRINITY_DN76757_c3_g2,TRINITY_DN76965_c1_g1,TRINITY_DN79988_c0_g1,TRINITY_DN80329_c0_g3,TRINITY_DN83114_c0_g2,TRINITY_DN84124_c2_g1,TRINITY_DN84644_c1_g1,TRINITY_DN85887_c3_g1,TRI…
GO:0007154	cell communication	biological process	23/157	10189/93642	0.08625	1	TRINITY_DN69234_c0_g2,TRINITY_DN70028_c0_g2,TRINITY_DN73456_c0_g1,TRINITY_DN73463_c0_g3,TRINITY_DN74096_c0_g1,TRINITY_DN76248_c1_g6,TRINITY_DN76615_c4_g3,TRINITY_DN77673_c0_g2,TRINITY_DN79430_c0_g1,TRINITY_DN83162_c2_g1,TRINITY_DN85006_c4_g1,TRINITY_DN86930_c0_g1,TRINITY_DN87089_c0_g3,TRINITY_DN87533_c3_g2,TRINITY_DN88926_c1_g1,TRINITY_DN90197_c1_g1,TRINITY_DN91247_c0_g2,TRINITY_DN92836_c0_g1,TRI…	TRINITY_DN69234_c0_g2,TRINITY_DN70028_c0_g2,TRINITY_DN73456_c0_g1,TRINITY_DN73463_c0_g3,TRINITY_DN74096_c0_g1,TRINITY_DN76248_c1_g6,TRINITY_DN76615_c4_g3,TRINITY_DN77673_c0_g2,TRINITY_DN79430_c0_g1,TRINITY_DN83162_c2_g1,TRINITY_DN85006_c4_g1,TRINITY_DN86930_c0_g1,TRINITY_DN87089_c0_g3,TRINITY_DN87533_c3_g2,TRINITY_DN88926_c1_g1,TRINITY_DN90197_c1_g1,TRINITY_DN91247_c0_g2,TRINITY_DN92836_c0_g1,TRI…
GO:0006787	porphyrin-containing compound catabolic process	biological process	1/157	54/93642	0.08665	1	TRINITY_DN95879_c1_g1	TRINITY_DN95879_c1_g1
GO:0010310	regulation of hydrogen peroxide metabolic process	biological process	1/157	54/93642	0.08665	1	TRINITY_DN78227_c0_g4	TRINITY_DN78227_c0_g4
GO:0033015	tetrapyrrole catabolic process	biological process	1/157	54/93642	0.08665	1	TRINITY_DN95879_c1_g1	TRINITY_DN95879_c1_g1
GO:0032504	multicellular organism reproduction	biological process	3/157	622/93642	0.08758	1	TRINITY_DN74599_c2_g1,TRINITY_DN87452_c1_g1,TRINITY_DN91039_c0_g1	TRINITY_DN74599_c2_g1,TRINITY_DN87452_c1_g1,TRINITY_DN91039_c0_g1
GO:0009247	glycolipid biosynthetic process	biological process	2/157	297/93642	0.08921	1	TRINITY_DN86930_c0_g1,TRINITY_DN98827_c8_g1	TRINITY_DN86930_c0_g1,TRINITY_DN98827_c8_g1
GO:0006021	inositol biosynthetic process	biological process	1/157	56/93642	0.08971	1	TRINITY_DN96512_c0_g3	TRINITY_DN96512_c0_g3
GO:0048645	animal organ formation	biological process	1/157	56/93642	0.08971	1	TRINITY_DN97388_c1_g1	TRINITY_DN97388_c1_g1
GO:0001906	cell killing	biological process	1/157	57/93642	0.09124	1	TRINITY_DN74378_c1_g1	TRINITY_DN74378_c1_g1
GO:0002460	adaptive immune response based on somatic recombination of immune receptors built from immunoglobuli...	biological process	1/157	57/93642	0.09124	1	TRINITY_DN83879_c0_g2	TRINITY_DN83879_c0_g2
GO:0045824	negative regulation of innate immune response	biological process	1/157	57/93642	0.09124	1	TRINITY_DN96433_c0_g1	TRINITY_DN96433_c0_g1
GO:0009608	response to symbiont	biological process	1/157	58/93642	0.09277	1	TRINITY_DN98772_c1_g2	TRINITY_DN98772_c1_g2
GO:0048506	regulation of timing of meristematic phase transition	biological process	1/157	58/93642	0.09277	1	TRINITY_DN95355_c2_g3	TRINITY_DN95355_c2_g3
GO:0048510	regulation of timing of transition from vegetative to reproductive phase	biological process	1/157	58/93642	0.09277	1	TRINITY_DN95355_c2_g3	TRINITY_DN95355_c2_g3
GO:0002449	lymphocyte mediated immunity	biological process	1/157	59/93642	0.09429	1	TRINITY_DN83879_c0_g2	TRINITY_DN83879_c0_g2
GO:0010050	vegetative phase change	biological process	1/157	60/93642	0.09581	1	TRINITY_DN95264_c1_g3	TRINITY_DN95264_c1_g3
GO:0006895	Golgi to endosome transport	biological process	1/157	61/93642	0.09732	1	TRINITY_DN94256_c0_g2	TRINITY_DN94256_c0_g2
GO:0045493	xylan catabolic process	biological process	2/157	313/93642	0.09744	1	TRINITY_DN79232_c0_g1,TRINITY_DN96421_c0_g1	TRINITY_DN79232_c0_g1,TRINITY_DN96421_c0_g1
GO:0005975	carbohydrate metabolic process	biological process	19/157	8276/93642	0.10018	1	TRINITY_DN70630_c0_g3,TRINITY_DN75643_c1_g1,TRINITY_DN76123_c1_g1,TRINITY_DN79232_c0_g1,TRINITY_DN79430_c0_g1,TRINITY_DN80952_c0_g1,TRINITY_DN81526_c0_g2,TRINITY_DN83556_c1_g2,TRINITY_DN85640_c5_g1,TRINITY_DN87713_c1_g1,TRINITY_DN91982_c0_g1,TRINITY_DN92277_c1_g1,TRINITY_DN94239_c2_g1,TRINITY_DN94892_c0_g3,TRINITY_DN95264_c1_g3,TRINITY_DN96421_c0_g1,TRINITY_DN96512_c0_g3,TRINITY_DN97897_c1_g1,TRI…	TRINITY_DN70630_c0_g3,TRINITY_DN75643_c1_g1,TRINITY_DN76123_c1_g1,TRINITY_DN79232_c0_g1,TRINITY_DN79430_c0_g1,TRINITY_DN80952_c0_g1,TRINITY_DN81526_c0_g2,TRINITY_DN83556_c1_g2,TRINITY_DN85640_c5_g1,TRINITY_DN87713_c1_g1,TRINITY_DN91982_c0_g1,TRINITY_DN92277_c1_g1,TRINITY_DN94239_c2_g1,TRINITY_DN94892_c0_g3,TRINITY_DN95264_c1_g3,TRINITY_DN96421_c0_g1,TRINITY_DN96512_c0_g3,TRINITY_DN97897_c1_g1,TRI…
GO:0002443	leukocyte mediated immunity	biological process	1/157	63/93642	0.10035	1	TRINITY_DN83879_c0_g2	TRINITY_DN83879_c0_g2
GO:1902884	positive regulation of response to oxidative stress	biological process	1/157	63/93642	0.10035	1	TRINITY_DN87452_c1_g1	TRINITY_DN87452_c1_g1
GO:0010540	basipetal auxin transport	biological process	1/157	64/93642	0.10186	1	TRINITY_DN76615_c4_g3	TRINITY_DN76615_c4_g3
GO:0009734	auxin-activated signaling pathway	biological process	3/157	670/93642	0.10352	1	TRINITY_DN74096_c0_g1,TRINITY_DN76615_c4_g3,TRINITY_DN90197_c1_g1	TRINITY_DN74096_c0_g1,TRINITY_DN76615_c4_g3,TRINITY_DN90197_c1_g1
GO:0008361	regulation of cell size	biological process	2/157	325/93642	0.10374	1	TRINITY_DN74096_c0_g1,TRINITY_DN77673_c0_g2	TRINITY_DN74096_c0_g1,TRINITY_DN77673_c0_g2
GO:0052546	cell wall pectin metabolic process	biological process	1/157	66/93642	0.10487	1	TRINITY_DN92277_c1_g1	TRINITY_DN92277_c1_g1
GO:0009605	response to external stimulus	biological process	13/157	5265/93642	0.10553	1	TRINITY_DN74096_c0_g1,TRINITY_DN74378_c1_g1,TRINITY_DN77673_c0_g2,TRINITY_DN78227_c0_g4,TRINITY_DN79298_c0_g1,TRINITY_DN86930_c0_g1,TRINITY_DN87533_c3_g2,TRINITY_DN91526_c1_g2,TRINITY_DN93943_c0_g2,TRINITY_DN95264_c1_g3,TRINITY_DN96433_c0_g1,TRINITY_DN97992_c3_g1,TRINITY_DN98772_c1_g2	TRINITY_DN74096_c0_g1,TRINITY_DN74378_c1_g1,TRINITY_DN77673_c0_g2,TRINITY_DN78227_c0_g4,TRINITY_DN79298_c0_g1,TRINITY_DN86930_c0_g1,TRINITY_DN87533_c3_g2,TRINITY_DN91526_c1_g2,TRINITY_DN93943_c0_g2,TRINITY_DN95264_c1_g3,TRINITY_DN96433_c0_g1,TRINITY_DN97992_c3_g1,TRINITY_DN98772_c1_g2
GO:0007140	male meiotic nuclear division	biological process	1/157	67/93642	0.10637	1	TRINITY_DN74599_c2_g1	TRINITY_DN74599_c2_g1
GO:0006875	cellular metal ion homeostasis	biological process	4/157	1071/93642	0.10673	1	TRINITY_DN69028_c0_g1,TRINITY_DN81338_c1_g1,TRINITY_DN87452_c1_g1,TRINITY_DN97252_c3_g1	TRINITY_DN69028_c0_g1,TRINITY_DN81338_c1_g1,TRINITY_DN87452_c1_g1,TRINITY_DN97252_c3_g1
GO:0016567	protein ubiquitination	biological process	6/157	1932/93642	0.10760	1	TRINITY_DN69539_c0_g2,TRINITY_DN71726_c1_g2,TRINITY_DN75665_c2_g1,TRINITY_DN78810_c0_g2,TRINITY_DN84124_c2_g1,TRINITY_DN94665_c1_g1	TRINITY_DN69539_c0_g2,TRINITY_DN71726_c1_g2,TRINITY_DN75665_c2_g1,TRINITY_DN78810_c0_g2,TRINITY_DN84124_c2_g1,TRINITY_DN94665_c1_g1
GO:0071560	cellular response to transforming growth factor beta stimulus	biological process	1/157	68/93642	0.10787	1	TRINITY_DN78468_c0_g2	TRINITY_DN78468_c0_g2
GO:0008272	sulfate transport	biological process	1/157	69/93642	0.10937	1	TRINITY_DN93943_c0_g2	TRINITY_DN93943_c0_g2
GO:0010089	xylem development	biological process	1/157	69/93642	0.10937	1	TRINITY_DN96041_c0_g2	TRINITY_DN96041_c0_g2
GO:0071559	response to transforming growth factor beta	biological process	1/157	69/93642	0.10937	1	TRINITY_DN78468_c0_g2	TRINITY_DN78468_c0_g2
GO:0006970	response to osmotic stress	biological process	6/157	1952/93642	0.11152	1	TRINITY_DN85006_c4_g1,TRINITY_DN85713_c1_g1,TRINITY_DN87452_c1_g1,TRINITY_DN92776_c1_g3,TRINITY_DN93943_c0_g2,TRINITY_DN97570_c0_g1	TRINITY_DN85006_c4_g1,TRINITY_DN85713_c1_g1,TRINITY_DN87452_c1_g1,TRINITY_DN92776_c1_g3,TRINITY_DN93943_c0_g2,TRINITY_DN97570_c0_g1
GO:0008655	pyrimidine-containing compound salvage	biological process	1/157	71/93642	0.11235	1	TRINITY_DN80583_c0_g1	TRINITY_DN80583_c0_g1
GO:0010216	maintenance of DNA methylation	biological process	1/157	72/93642	0.11384	1	TRINITY_DN84124_c2_g1	TRINITY_DN84124_c2_g1
GO:0071365	cellular response to auxin stimulus	biological process	3/157	706/93642	0.11618	1	TRINITY_DN74096_c0_g1,TRINITY_DN76615_c4_g3,TRINITY_DN90197_c1_g1	TRINITY_DN74096_c0_g1,TRINITY_DN76615_c4_g3,TRINITY_DN90197_c1_g1
GO:0031507	heterochromatin assembly	biological process	1/157	75/93642	0.11830	1	TRINITY_DN84124_c2_g1	TRINITY_DN84124_c2_g1
GO:0060560	developmental growth involved in morphogenesis	biological process	4/157	1118/93642	0.11966	1	TRINITY_DN69539_c0_g2,TRINITY_DN88669_c0_g2,TRINITY_DN94685_c0_g3,TRINITY_DN97888_c3_g1	TRINITY_DN69539_c0_g2,TRINITY_DN88669_c0_g2,TRINITY_DN94685_c0_g3,TRINITY_DN97888_c3_g1
GO:0030154	cell differentiation	biological process	10/157	3890/93642	0.11975	1	TRINITY_DN69539_c0_g2,TRINITY_DN71895_c1_g1,TRINITY_DN77465_c0_g1,TRINITY_DN79430_c0_g1,TRINITY_DN81446_c0_g1,TRINITY_DN84644_c1_g1,TRINITY_DN88669_c0_g2,TRINITY_DN93419_c0_g1,TRINITY_DN96394_c1_g1,TRINITY_DN97388_c1_g1	TRINITY_DN69539_c0_g2,TRINITY_DN71895_c1_g1,TRINITY_DN77465_c0_g1,TRINITY_DN79430_c0_g1,TRINITY_DN81446_c0_g1,TRINITY_DN84644_c1_g1,TRINITY_DN88669_c0_g2,TRINITY_DN93419_c0_g1,TRINITY_DN96394_c1_g1,TRINITY_DN97388_c1_g1
GO:0010928	regulation of auxin mediated signaling pathway	biological process	1/157	76/93642	0.11978	1	TRINITY_DN74096_c0_g1	TRINITY_DN74096_c0_g1
GO:0031221	arabinan metabolic process	biological process	1/157	76/93642	0.11978	1	TRINITY_DN96421_c0_g1	TRINITY_DN96421_c0_g1
GO:0031222	arabinan catabolic process	biological process	1/157	76/93642	0.11978	1	TRINITY_DN96421_c0_g1	TRINITY_DN96421_c0_g1
GO:0050777	negative regulation of immune response	biological process	1/157	76/93642	0.11978	1	TRINITY_DN96433_c0_g1	TRINITY_DN96433_c0_g1
GO:0040034	regulation of development, heterochronic	biological process	1/157	77/93642	0.12125	1	TRINITY_DN95355_c2_g3	TRINITY_DN95355_c2_g3
GO:0031497	chromatin assembly	biological process	2/157	362/93642	0.12382	1	TRINITY_DN73596_c0_g2,TRINITY_DN84124_c2_g1	TRINITY_DN73596_c0_g2,TRINITY_DN84124_c2_g1
GO:0002250	adaptive immune response	biological process	1/157	79/93642	0.12420	1	TRINITY_DN83879_c0_g2	TRINITY_DN83879_c0_g2
GO:0000304	response to singlet oxygen	biological process	1/157	80/93642	0.12567	1	TRINITY_DN78227_c0_g4	TRINITY_DN78227_c0_g4
GO:0010105	negative regulation of ethylene-activated signaling pathway	biological process	1/157	81/93642	0.12714	1	TRINITY_DN88926_c1_g1	TRINITY_DN88926_c1_g1
GO:0070298	negative regulation of phosphorelay signal transduction system	biological process	1/157	81/93642	0.12714	1	TRINITY_DN88926_c1_g1	TRINITY_DN88926_c1_g1
GO:0009845	seed germination	biological process	2/157	372/93642	0.12941	1	TRINITY_DN85713_c1_g1,TRINITY_DN93943_c0_g2	TRINITY_DN85713_c1_g1,TRINITY_DN93943_c0_g2
GO:0002164	larval development	biological process	1/157	83/93642	0.13006	1	TRINITY_DN86921_c0_g3	TRINITY_DN86921_c0_g3
GO:0001763	morphogenesis of a branching structure	biological process	1/157	84/93642	0.13152	1	TRINITY_DN96041_c0_g2	TRINITY_DN96041_c0_g2
GO:0048449	floral organ formation	biological process	1/157	85/93642	0.13298	1	TRINITY_DN84644_c1_g1	TRINITY_DN84644_c1_g1
GO:0045491	xylan metabolic process	biological process	2/157	379/93642	0.13335	1	TRINITY_DN79232_c0_g1,TRINITY_DN96421_c0_g1	TRINITY_DN79232_c0_g1,TRINITY_DN96421_c0_g1
GO:0006644	phospholipid metabolic process	biological process	5/157	1606/93642	0.13414	1	TRINITY_DN79430_c0_g1,TRINITY_DN91526_c1_g2,TRINITY_DN94663_c1_g5,TRINITY_DN96512_c0_g3,TRINITY_DN98827_c8_g1	TRINITY_DN79430_c0_g1,TRINITY_DN91526_c1_g2,TRINITY_DN94663_c1_g5,TRINITY_DN96512_c0_g3,TRINITY_DN98827_c8_g1
GO:0030091	protein repair	biological process	1/157	86/93642	0.13444	1	TRINITY_DN85713_c1_g1	TRINITY_DN85713_c1_g1
GO:0007584	response to nutrient	biological process	2/157	381/93642	0.13448	1	TRINITY_DN78227_c0_g4,TRINITY_DN95264_c1_g3	TRINITY_DN78227_c0_g4,TRINITY_DN95264_c1_g3
GO:0070647	protein modification by small protein conjugation or removal	biological process	7/157	2537/93642	0.13573	1	TRINITY_DN68948_c3_g1,TRINITY_DN69539_c0_g2,TRINITY_DN71726_c1_g2,TRINITY_DN75665_c2_g1,TRINITY_DN78810_c0_g2,TRINITY_DN84124_c2_g1,TRINITY_DN94665_c1_g1	TRINITY_DN68948_c3_g1,TRINITY_DN69539_c0_g2,TRINITY_DN71726_c1_g2,TRINITY_DN75665_c2_g1,TRINITY_DN78810_c0_g2,TRINITY_DN84124_c2_g1,TRINITY_DN94665_c1_g1
GO:0010104	regulation of ethylene-activated signaling pathway	biological process	1/157	87/93642	0.13589	1	TRINITY_DN88926_c1_g1	TRINITY_DN88926_c1_g1
GO:0070297	regulation of phosphorelay signal transduction system	biological process	1/157	87/93642	0.13589	1	TRINITY_DN88926_c1_g1	TRINITY_DN88926_c1_g1
GO:2000070	regulation of response to water deprivation	biological process	1/157	87/93642	0.13589	1	TRINITY_DN92776_c1_g3	TRINITY_DN92776_c1_g3
GO:0009414	response to water deprivation	biological process	3/157	762/93642	0.13694	1	TRINITY_DN87452_c1_g1,TRINITY_DN92776_c1_g3,TRINITY_DN93943_c0_g2	TRINITY_DN87452_c1_g1,TRINITY_DN92776_c1_g3,TRINITY_DN93943_c0_g2
GO:0046164	alcohol catabolic process	biological process	2/157	388/93642	0.13845	1	TRINITY_DN79430_c0_g1,TRINITY_DN96512_c0_g3	TRINITY_DN79430_c0_g1,TRINITY_DN96512_c0_g3
GO:0009958	positive gravitropism	biological process	1/157	90/93642	0.14023	1	TRINITY_DN74096_c0_g1	TRINITY_DN74096_c0_g1
GO:0002252	immune effector process	biological process	2/157	396/93642	0.14303	1	TRINITY_DN83879_c0_g2,TRINITY_DN97992_c3_g1	TRINITY_DN83879_c0_g2,TRINITY_DN97992_c3_g1
GO:0043473	pigmentation	biological process	1/157	94/93642	0.14599	1	TRINITY_DN74096_c0_g1	TRINITY_DN74096_c0_g1
GO:0006333	chromatin assembly or disassembly	biological process	2/157	402/93642	0.14648	1	TRINITY_DN73596_c0_g2,TRINITY_DN84124_c2_g1	TRINITY_DN73596_c0_g2,TRINITY_DN84124_c2_g1
GO:0006020	inositol metabolic process	biological process	1/157	95/93642	0.14742	1	TRINITY_DN96512_c0_g3	TRINITY_DN96512_c0_g3
GO:0048364	root development	biological process	4/157	1213/93642	0.14770	1	TRINITY_DN74599_c2_g1,TRINITY_DN90197_c1_g1,TRINITY_DN93943_c0_g2,TRINITY_DN95264_c1_g3	TRINITY_DN74599_c2_g1,TRINITY_DN90197_c1_g1,TRINITY_DN93943_c0_g2,TRINITY_DN95264_c1_g3
GO:0009415	response to water	biological process	3/157	791/93642	0.14816	1	TRINITY_DN87452_c1_g1,TRINITY_DN92776_c1_g3,TRINITY_DN93943_c0_g2	TRINITY_DN87452_c1_g1,TRINITY_DN92776_c1_g3,TRINITY_DN93943_c0_g2
GO:0052545	callose localization	biological process	1/157	96/93642	0.14885	1	TRINITY_DN94239_c2_g1	TRINITY_DN94239_c2_g1
GO:0055076	transition metal ion homeostasis	biological process	3/157	794/93642	0.14933	1	TRINITY_DN69028_c0_g1,TRINITY_DN81338_c1_g1,TRINITY_DN97252_c3_g1	TRINITY_DN69028_c0_g1,TRINITY_DN81338_c1_g1,TRINITY_DN97252_c3_g1
GO:0055083	monovalent inorganic anion homeostasis	biological process	1/157	97/93642	0.15028	1	TRINITY_DN87452_c1_g1	TRINITY_DN87452_c1_g1
GO:0043001	Golgi to plasma membrane protein transport	biological process	1/157	98/93642	0.15171	1	TRINITY_DN94256_c0_g2	TRINITY_DN94256_c0_g2
GO:0061951	establishment of protein localization to plasma membrane	biological process	1/157	98/93642	0.15171	1	TRINITY_DN94256_c0_g2	TRINITY_DN94256_c0_g2
GO:0090351	seedling development	biological process	2/157	413/93642	0.15285	1	TRINITY_DN85713_c1_g1,TRINITY_DN93943_c0_g2	TRINITY_DN85713_c1_g1,TRINITY_DN93943_c0_g2
GO:0033037	polysaccharide localization	biological process	1/157	99/93642	0.15313	1	TRINITY_DN94239_c2_g1	TRINITY_DN94239_c2_g1
GO:0006643	membrane lipid metabolic process	biological process	3/157	813/93642	0.15686	1	TRINITY_DN86930_c0_g1,TRINITY_DN91526_c1_g2,TRINITY_DN98827_c8_g1	TRINITY_DN86930_c0_g1,TRINITY_DN91526_c1_g2,TRINITY_DN98827_c8_g1
GO:0046856	phosphatidylinositol dephosphorylation	biological process	1/157	102/93642	0.15739	1	TRINITY_DN79430_c0_g1	TRINITY_DN79430_c0_g1
GO:0009860	pollen tube growth	biological process	2/157	422/93642	0.15811	1	TRINITY_DN69539_c0_g2,TRINITY_DN88669_c0_g2	TRINITY_DN69539_c0_g2,TRINITY_DN88669_c0_g2
GO:0048869	cellular developmental process	biological process	12/157	5170/93642	0.15985	1	TRINITY_DN69539_c0_g2,TRINITY_DN71895_c1_g1,TRINITY_DN77465_c0_g1,TRINITY_DN79430_c0_g1,TRINITY_DN81446_c0_g1,TRINITY_DN84644_c1_g1,TRINITY_DN88669_c0_g2,TRINITY_DN93419_c0_g1,TRINITY_DN94685_c0_g3,TRINITY_DN96394_c1_g1,TRINITY_DN97388_c1_g1,TRINITY_DN97888_c3_g1	TRINITY_DN69539_c0_g2,TRINITY_DN71895_c1_g1,TRINITY_DN77465_c0_g1,TRINITY_DN79430_c0_g1,TRINITY_DN81446_c0_g1,TRINITY_DN84644_c1_g1,TRINITY_DN88669_c0_g2,TRINITY_DN93419_c0_g1,TRINITY_DN94685_c0_g3,TRINITY_DN96394_c1_g1,TRINITY_DN97388_c1_g1,TRINITY_DN97888_c3_g1
GO:0048366	leaf development	biological process	3/157	821/93642	0.16006	1	TRINITY_DN79430_c0_g1,TRINITY_DN88485_c3_g1,TRINITY_DN97570_c0_g1	TRINITY_DN79430_c0_g1,TRINITY_DN88485_c3_g1,TRINITY_DN97570_c0_g1
GO:0006464	cellular protein modification process	biological process	18/157	8337/93642	0.16088	1	TRINITY_DN68948_c3_g1,TRINITY_DN69539_c0_g2,TRINITY_DN71726_c1_g2,TRINITY_DN75665_c2_g1,TRINITY_DN76615_c4_g3,TRINITY_DN78468_c0_g2,TRINITY_DN78810_c0_g2,TRINITY_DN84124_c2_g1,TRINITY_DN86921_c0_g3,TRINITY_DN92589_c2_g1,TRINITY_DN92836_c0_g1,TRINITY_DN93943_c0_g2,TRINITY_DN94114_c0_g1,TRINITY_DN94665_c1_g1,TRINITY_DN96433_c0_g1,TRINITY_DN97388_c1_g1,TRINITY_DN98628_c1_g1,TRINITY_DN99048_c9_g2	TRINITY_DN68948_c3_g1,TRINITY_DN69539_c0_g2,TRINITY_DN71726_c1_g2,TRINITY_DN75665_c2_g1,TRINITY_DN76615_c4_g3,TRINITY_DN78468_c0_g2,TRINITY_DN78810_c0_g2,TRINITY_DN84124_c2_g1,TRINITY_DN86921_c0_g3,TRINITY_DN92589_c2_g1,TRINITY_DN92836_c0_g1,TRINITY_DN93943_c0_g2,TRINITY_DN94114_c0_g1,TRINITY_DN94665_c1_g1,TRINITY_DN96433_c0_g1,TRINITY_DN97388_c1_g1,TRINITY_DN98628_c1_g1,TRINITY_DN99048_c9_g2
GO:0036211	protein modification process	biological process	18/157	8337/93642	0.16088	1	TRINITY_DN68948_c3_g1,TRINITY_DN69539_c0_g2,TRINITY_DN71726_c1_g2,TRINITY_DN75665_c2_g1,TRINITY_DN76615_c4_g3,TRINITY_DN78468_c0_g2,TRINITY_DN78810_c0_g2,TRINITY_DN84124_c2_g1,TRINITY_DN86921_c0_g3,TRINITY_DN92589_c2_g1,TRINITY_DN92836_c0_g1,TRINITY_DN93943_c0_g2,TRINITY_DN94114_c0_g1,TRINITY_DN94665_c1_g1,TRINITY_DN96433_c0_g1,TRINITY_DN97388_c1_g1,TRINITY_DN98628_c1_g1,TRINITY_DN99048_c9_g2	TRINITY_DN68948_c3_g1,TRINITY_DN69539_c0_g2,TRINITY_DN71726_c1_g2,TRINITY_DN75665_c2_g1,TRINITY_DN76615_c4_g3,TRINITY_DN78468_c0_g2,TRINITY_DN78810_c0_g2,TRINITY_DN84124_c2_g1,TRINITY_DN86921_c0_g3,TRINITY_DN92589_c2_g1,TRINITY_DN92836_c0_g1,TRINITY_DN93943_c0_g2,TRINITY_DN94114_c0_g1,TRINITY_DN94665_c1_g1,TRINITY_DN96433_c0_g1,TRINITY_DN97388_c1_g1,TRINITY_DN98628_c1_g1,TRINITY_DN99048_c9_g2
GO:0016310	phosphorylation	biological process	10/157	4161/93642	0.16226	1	TRINITY_DN76615_c4_g3,TRINITY_DN78468_c0_g2,TRINITY_DN92589_c2_g1,TRINITY_DN92836_c0_g1,TRINITY_DN93943_c0_g2,TRINITY_DN94114_c0_g1,TRINITY_DN96433_c0_g1,TRINITY_DN96512_c0_g3,TRINITY_DN97388_c1_g1,TRINITY_DN98628_c1_g1	TRINITY_DN76615_c4_g3,TRINITY_DN78468_c0_g2,TRINITY_DN92589_c2_g1,TRINITY_DN92836_c0_g1,TRINITY_DN93943_c0_g2,TRINITY_DN94114_c0_g1,TRINITY_DN96433_c0_g1,TRINITY_DN96512_c0_g3,TRINITY_DN97388_c1_g1,TRINITY_DN98628_c1_g1
GO:1902882	regulation of response to oxidative stress	biological process	1/157	106/93642	0.16303	1	TRINITY_DN87452_c1_g1	TRINITY_DN87452_c1_g1
GO:0009735	response to cytokinin	biological process	2/157	432/93642	0.16398	1	TRINITY_DN87452_c1_g1,TRINITY_DN93943_c0_g2	TRINITY_DN87452_c1_g1,TRINITY_DN93943_c0_g2
GO:0046685	response to arsenic-containing substance	biological process	1/157	107/93642	0.16444	1	TRINITY_DN77673_c0_g2	TRINITY_DN77673_c0_g2
GO:0048653	anther development	biological process	1/157	107/93642	0.16444	1	TRINITY_DN73559_c1_g3	TRINITY_DN73559_c1_g3
GO:0010252	auxin homeostasis	biological process	1/157	108/93642	0.16584	1	TRINITY_DN90197_c1_g1	TRINITY_DN90197_c1_g1
GO:0070828	heterochromatin organization	biological process	1/157	108/93642	0.16584	1	TRINITY_DN84124_c2_g1	TRINITY_DN84124_c2_g1
GO:0034227	tRNA thio-modification	biological process	1/157	109/93642	0.16724	1	TRINITY_DN68948_c3_g1	TRINITY_DN68948_c3_g1
GO:0046854	phosphatidylinositol phosphorylation	biological process	1/157	110/93642	0.16864	1	TRINITY_DN96512_c0_g3	TRINITY_DN96512_c0_g3
GO:0000105	histidine biosynthetic process	biological process	1/157	111/93642	0.17003	1	TRINITY_DN96512_c0_g3	TRINITY_DN96512_c0_g3
GO:0005985	sucrose metabolic process	biological process	1/157	111/93642	0.17003	1	TRINITY_DN94239_c2_g1	TRINITY_DN94239_c2_g1
GO:0010074	maintenance of meristem identity	biological process	1/157	111/93642	0.17003	1	TRINITY_DN96394_c1_g1	TRINITY_DN96394_c1_g1
GO:0031935	regulation of chromatin silencing	biological process	1/157	112/93642	0.17143	1	TRINITY_DN84124_c2_g1	TRINITY_DN84124_c2_g1
GO:0046834	lipid phosphorylation	biological process	1/157	112/93642	0.17143	1	TRINITY_DN96512_c0_g3	TRINITY_DN96512_c0_g3
GO:0010305	leaf vascular tissue pattern formation	biological process	1/157	114/93642	0.17420	1	TRINITY_DN79430_c0_g1	TRINITY_DN79430_c0_g1
GO:0071695	anatomical structure maturation	biological process	2/157	451/93642	0.17525	1	TRINITY_DN87452_c1_g1,TRINITY_DN91039_c0_g1	TRINITY_DN87452_c1_g1,TRINITY_DN91039_c0_g1
GO:0048878	chemical homeostasis	biological process	7/157	2731/93642	0.17622	1	TRINITY_DN69028_c0_g1,TRINITY_DN77673_c0_g2,TRINITY_DN81338_c1_g1,TRINITY_DN87452_c1_g1,TRINITY_DN90197_c1_g1,TRINITY_DN93943_c0_g2,TRINITY_DN97252_c3_g1	TRINITY_DN69028_c0_g1,TRINITY_DN77673_c0_g2,TRINITY_DN81338_c1_g1,TRINITY_DN87452_c1_g1,TRINITY_DN90197_c1_g1,TRINITY_DN93943_c0_g2,TRINITY_DN97252_c3_g1
GO:0010311	lateral root formation	biological process	1/157	116/93642	0.17697	1	TRINITY_DN74599_c2_g1	TRINITY_DN74599_c2_g1
GO:0015908	fatty acid transport	biological process	1/157	116/93642	0.17697	1	TRINITY_DN97570_c0_g1	TRINITY_DN97570_c0_g1
GO:0018105	peptidyl-serine phosphorylation	biological process	2/157	455/93642	0.17764	1	TRINITY_DN92836_c0_g1,TRINITY_DN98628_c1_g1	TRINITY_DN92836_c0_g1,TRINITY_DN98628_c1_g1
GO:0009231	riboflavin biosynthetic process	biological process	1/157	117/93642	0.17836	1	TRINITY_DN95405_c1_g1	TRINITY_DN95405_c1_g1
GO:0009751	response to salicylic acid	biological process	2/157	457/93642	0.17884	1	TRINITY_DN72387_c1_g3,TRINITY_DN87533_c3_g2	TRINITY_DN72387_c1_g3,TRINITY_DN87533_c3_g2
GO:0090696	post-embryonic plant organ development	biological process	2/157	457/93642	0.17884	1	TRINITY_DN74599_c2_g1,TRINITY_DN84644_c1_g1	TRINITY_DN74599_c2_g1,TRINITY_DN84644_c1_g1
GO:0009740	gibberellic acid mediated signaling pathway	biological process	1/157	118/93642	0.17974	1	TRINITY_DN87089_c0_g3	TRINITY_DN87089_c0_g3
GO:0010476	gibberellin mediated signaling pathway	biological process	1/157	118/93642	0.17974	1	TRINITY_DN87089_c0_g3	TRINITY_DN87089_c0_g3
GO:0071370	cellular response to gibberellin stimulus	biological process	1/157	118/93642	0.17974	1	TRINITY_DN87089_c0_g3	TRINITY_DN87089_c0_g3
GO:0048444	floral organ morphogenesis	biological process	1/157	119/93642	0.18111	1	TRINITY_DN84644_c1_g1	TRINITY_DN84644_c1_g1
GO:0006323	DNA packaging	biological process	2/157	463/93642	0.18243	1	TRINITY_DN73596_c0_g2,TRINITY_DN84124_c2_g1	TRINITY_DN73596_c0_g2,TRINITY_DN84124_c2_g1
GO:0006547	histidine metabolic process	biological process	1/157	121/93642	0.18386	1	TRINITY_DN96512_c0_g3	TRINITY_DN96512_c0_g3
GO:0006771	riboflavin metabolic process	biological process	1/157	121/93642	0.18386	1	TRINITY_DN95405_c1_g1	TRINITY_DN95405_c1_g1
GO:0016998	cell wall macromolecule catabolic process	biological process	1/157	121/93642	0.18386	1	TRINITY_DN76123_c1_g1	TRINITY_DN76123_c1_g1
GO:0052803	imidazole-containing compound metabolic process	biological process	1/157	121/93642	0.18386	1	TRINITY_DN96512_c0_g3	TRINITY_DN96512_c0_g3
GO:0009644	response to high light intensity	biological process	1/157	122/93642	0.18523	1	TRINITY_DN87452_c1_g1	TRINITY_DN87452_c1_g1
GO:0050789	regulation of biological process	biological process	46/157	24233/93642	0.18631	1	TRINITY_DN67688_c1_g2,TRINITY_DN67767_c0_g1,TRINITY_DN69234_c0_g2,TRINITY_DN70028_c0_g2,TRINITY_DN70709_c0_g1,TRINITY_DN71590_c1_g3,TRINITY_DN72292_c0_g1,TRINITY_DN73456_c0_g1,TRINITY_DN73463_c0_g3,TRINITY_DN73559_c1_g3,TRINITY_DN74096_c0_g1,TRINITY_DN75139_c0_g1,TRINITY_DN76248_c1_g6,TRINITY_DN76615_c4_g3,TRINITY_DN77465_c0_g1,TRINITY_DN78227_c0_g4,TRINITY_DN78577_c1_g2,TRINITY_DN79430_c0_g1,TRI…	TRINITY_DN67688_c1_g2,TRINITY_DN67767_c0_g1,TRINITY_DN69234_c0_g2,TRINITY_DN70028_c0_g2,TRINITY_DN70709_c0_g1,TRINITY_DN71590_c1_g3,TRINITY_DN72292_c0_g1,TRINITY_DN73456_c0_g1,TRINITY_DN73463_c0_g3,TRINITY_DN73559_c1_g3,TRINITY_DN74096_c0_g1,TRINITY_DN75139_c0_g1,TRINITY_DN76248_c1_g6,TRINITY_DN76615_c4_g3,TRINITY_DN77465_c0_g1,TRINITY_DN78227_c0_g4,TRINITY_DN78577_c1_g2,TRINITY_DN79430_c0_g1,TRI…
GO:0042538	hyperosmotic salinity response	biological process	1/157	123/93642	0.18660	1	TRINITY_DN87452_c1_g1	TRINITY_DN87452_c1_g1
GO:0042743	hydrogen peroxide metabolic process	biological process	2/157	471/93642	0.18725	1	TRINITY_DN70935_c0_g1,TRINITY_DN78227_c0_g4	TRINITY_DN70935_c0_g1,TRINITY_DN78227_c0_g4
GO:0002683	negative regulation of immune system process	biological process	1/157	124/93642	0.18796	1	TRINITY_DN96433_c0_g1	TRINITY_DN96433_c0_g1
GO:0018209	peptidyl-serine modification	biological process	2/157	473/93642	0.18845	1	TRINITY_DN92836_c0_g1,TRINITY_DN98628_c1_g1	TRINITY_DN92836_c0_g1,TRINITY_DN98628_c1_g1
GO:0009788	negative regulation of abscisic acid-activated signaling pathway	biological process	1/157	125/93642	0.18933	1	TRINITY_DN85006_c4_g1	TRINITY_DN85006_c4_g1
GO:1901420	negative regulation of response to alcohol	biological process	1/157	125/93642	0.18933	1	TRINITY_DN85006_c4_g1	TRINITY_DN85006_c4_g1
GO:1905958	negative regulation of cellular response to alcohol	biological process	1/157	125/93642	0.18933	1	TRINITY_DN85006_c4_g1	TRINITY_DN85006_c4_g1
GO:0055065	metal ion homeostasis	biological process	4/157	1349/93642	0.19171	1	TRINITY_DN69028_c0_g1,TRINITY_DN81338_c1_g1,TRINITY_DN87452_c1_g1,TRINITY_DN97252_c3_g1	TRINITY_DN69028_c0_g1,TRINITY_DN81338_c1_g1,TRINITY_DN87452_c1_g1,TRINITY_DN97252_c3_g1
GO:0040008	regulation of growth	biological process	4/157	1352/93642	0.19272	1	TRINITY_DN77465_c0_g1,TRINITY_DN88669_c0_g2,TRINITY_DN91526_c1_g2,TRINITY_DN93419_c0_g1	TRINITY_DN77465_c0_g1,TRINITY_DN88669_c0_g2,TRINITY_DN91526_c1_g2,TRINITY_DN93419_c0_g1
GO:1902410	mitotic cytokinetic process	biological process	2/157	482/93642	0.19389	1	TRINITY_DN81623_c1_g1,TRINITY_DN95695_c3_g1	TRINITY_DN81623_c1_g1,TRINITY_DN95695_c3_g1
GO:0042727	flavin-containing compound biosynthetic process	biological process	1/157	129/93642	0.19476	1	TRINITY_DN95405_c1_g1	TRINITY_DN95405_c1_g1
GO:0051187	cofactor catabolic process	biological process	2/157	484/93642	0.19510	1	TRINITY_DN70935_c0_g1,TRINITY_DN95879_c1_g1	TRINITY_DN70935_c0_g1,TRINITY_DN95879_c1_g1
GO:0009992	cellular water homeostasis	biological process	1/157	131/93642	0.19746	1	TRINITY_DN77673_c0_g2	TRINITY_DN77673_c0_g2
GO:0006493	protein O-linked glycosylation	biological process	1/157	132/93642	0.19881	1	TRINITY_DN86921_c0_g3	TRINITY_DN86921_c0_g3
GO:0055082	cellular chemical homeostasis	biological process	5/157	1845/93642	0.19894	1	TRINITY_DN69028_c0_g1,TRINITY_DN77673_c0_g2,TRINITY_DN81338_c1_g1,TRINITY_DN87452_c1_g1,TRINITY_DN97252_c3_g1	TRINITY_DN69028_c0_g1,TRINITY_DN77673_c0_g2,TRINITY_DN81338_c1_g1,TRINITY_DN87452_c1_g1,TRINITY_DN97252_c3_g1
GO:0140013	meiotic nuclear division	biological process	2/157	492/93642	0.19996	1	TRINITY_DN74599_c2_g1,TRINITY_DN80388_c1_g1	TRINITY_DN74599_c2_g1,TRINITY_DN80388_c1_g1
GO:0032506	cytokinetic process	biological process	2/157	495/93642	0.20178	1	TRINITY_DN81623_c1_g1,TRINITY_DN95695_c3_g1	TRINITY_DN81623_c1_g1,TRINITY_DN95695_c3_g1
GO:0009561	megagametogenesis	biological process	1/157	139/93642	0.20818	1	TRINITY_DN95695_c3_g1	TRINITY_DN95695_c3_g1
GO:0002229	defense response to oomycetes	biological process	1/157	140/93642	0.20950	1	TRINITY_DN79298_c0_g1	TRINITY_DN79298_c0_g1
GO:0009395	phospholipid catabolic process	biological process	1/157	140/93642	0.20950	1	TRINITY_DN94663_c1_g5	TRINITY_DN94663_c1_g5
GO:0009932	cell tip growth	biological process	2/157	508/93642	0.20971	1	TRINITY_DN69539_c0_g2,TRINITY_DN88669_c0_g2	TRINITY_DN69539_c0_g2,TRINITY_DN88669_c0_g2
GO:0046488	phosphatidylinositol metabolic process	biological process	2/157	511/93642	0.21154	1	TRINITY_DN79430_c0_g1,TRINITY_DN96512_c0_g3	TRINITY_DN79430_c0_g1,TRINITY_DN96512_c0_g3
GO:1901616	organic hydroxy compound catabolic process	biological process	2/157	513/93642	0.21277	1	TRINITY_DN79430_c0_g1,TRINITY_DN96512_c0_g3	TRINITY_DN79430_c0_g1,TRINITY_DN96512_c0_g3
GO:0051193	regulation of cofactor metabolic process	biological process	1/157	143/93642	0.21348	1	TRINITY_DN78227_c0_g4	TRINITY_DN78227_c0_g4
GO:0031669	cellular response to nutrient levels	biological process	3/157	950/93642	0.21414	1	TRINITY_DN77673_c0_g2,TRINITY_DN86930_c0_g1,TRINITY_DN93943_c0_g2	TRINITY_DN77673_c0_g2,TRINITY_DN86930_c0_g1,TRINITY_DN93943_c0_g2
GO:0018210	peptidyl-threonine modification	biological process	1/157	144/93642	0.21480	1	TRINITY_DN86921_c0_g3	TRINITY_DN86921_c0_g3
GO:0042726	flavin-containing compound metabolic process	biological process	1/157	144/93642	0.21480	1	TRINITY_DN95405_c1_g1	TRINITY_DN95405_c1_g1
GO:0048868	pollen tube development	biological process	2/157	518/93642	0.21583	1	TRINITY_DN69539_c0_g2,TRINITY_DN88669_c0_g2	TRINITY_DN69539_c0_g2,TRINITY_DN88669_c0_g2
GO:0046434	organophosphate catabolic process	biological process	3/157	954/93642	0.21588	1	TRINITY_DN79430_c0_g1,TRINITY_DN94663_c1_g5,TRINITY_DN96512_c0_g3	TRINITY_DN79430_c0_g1,TRINITY_DN94663_c1_g5,TRINITY_DN96512_c0_g3
GO:0016051	carbohydrate biosynthetic process	biological process	5/157	1909/93642	0.21789	1	TRINITY_DN70630_c0_g3,TRINITY_DN83556_c1_g2,TRINITY_DN92277_c1_g1,TRINITY_DN96512_c0_g3,TRINITY_DN98827_c8_g1	TRINITY_DN70630_c0_g3,TRINITY_DN83556_c1_g2,TRINITY_DN92277_c1_g1,TRINITY_DN96512_c0_g3,TRINITY_DN98827_c8_g1
GO:0046467	membrane lipid biosynthetic process	biological process	2/157	522/93642	0.21828	1	TRINITY_DN86930_c0_g1,TRINITY_DN98827_c8_g1	TRINITY_DN86930_c0_g1,TRINITY_DN98827_c8_g1
GO:0030104	water homeostasis	biological process	1/157	147/93642	0.21875	1	TRINITY_DN77673_c0_g2	TRINITY_DN77673_c0_g2
GO:0072503	cellular divalent inorganic cation homeostasis	biological process	2/157	523/93642	0.21890	1	TRINITY_DN81338_c1_g1,TRINITY_DN97252_c3_g1	TRINITY_DN81338_c1_g1,TRINITY_DN97252_c3_g1
GO:0010204	defense response signaling pathway, resistance gene-independent	biological process	1/157	148/93642	0.22006	1	TRINITY_DN96433_c0_g1	TRINITY_DN96433_c0_g1
GO:0048481	plant ovule development	biological process	1/157	148/93642	0.22006	1	TRINITY_DN84644_c1_g1	TRINITY_DN84644_c1_g1
GO:0042493	response to drug	biological process	7/157	2923/93642	0.22078	1	TRINITY_DN72387_c1_g3,TRINITY_DN75665_c2_g1,TRINITY_DN76248_c1_g6,TRINITY_DN77673_c0_g2,TRINITY_DN78227_c0_g4,TRINITY_DN80583_c0_g1,TRINITY_DN87533_c3_g2	TRINITY_DN72387_c1_g3,TRINITY_DN75665_c2_g1,TRINITY_DN76248_c1_g6,TRINITY_DN77673_c0_g2,TRINITY_DN78227_c0_g4,TRINITY_DN80583_c0_g1,TRINITY_DN87533_c3_g2
GO:0015851	nucleobase transport	biological process	1/157	149/93642	0.22137	1	TRINITY_DN80583_c0_g1	TRINITY_DN80583_c0_g1
GO:0035670	plant-type ovary development	biological process	1/157	149/93642	0.22137	1	TRINITY_DN84644_c1_g1	TRINITY_DN84644_c1_g1
GO:0065004	protein-DNA complex assembly	biological process	2/157	528/93642	0.22197	1	TRINITY_DN73596_c0_g2,TRINITY_DN84124_c2_g1	TRINITY_DN73596_c0_g2,TRINITY_DN84124_c2_g1
GO:0006012	galactose metabolic process	biological process	1/157	150/93642	0.22268	1	TRINITY_DN94892_c0_g3	TRINITY_DN94892_c0_g3
GO:0046373	L-arabinose metabolic process	biological process	1/157	151/93642	0.22398	1	TRINITY_DN79232_c0_g1	TRINITY_DN79232_c0_g1
GO:1903338	regulation of cell wall organization or biogenesis	biological process	1/157	151/93642	0.22398	1	TRINITY_DN72292_c0_g1	TRINITY_DN72292_c0_g1
GO:0030003	cellular cation homeostasis	biological process	4/157	1447/93642	0.22568	1	TRINITY_DN69028_c0_g1,TRINITY_DN81338_c1_g1,TRINITY_DN87452_c1_g1,TRINITY_DN97252_c3_g1	TRINITY_DN69028_c0_g1,TRINITY_DN81338_c1_g1,TRINITY_DN87452_c1_g1,TRINITY_DN97252_c3_g1
GO:0015994	chlorophyll metabolic process	biological process	1/157	153/93642	0.22659	1	TRINITY_DN95879_c1_g1	TRINITY_DN95879_c1_g1
GO:0009756	carbohydrate mediated signaling	biological process	1/157	154/93642	0.22789	1	TRINITY_DN95264_c1_g3	TRINITY_DN95264_c1_g3
GO:0010182	sugar mediated signaling pathway	biological process	1/157	154/93642	0.22789	1	TRINITY_DN95264_c1_g3	TRINITY_DN95264_c1_g3
GO:0044262	cellular carbohydrate metabolic process	biological process	8/157	3491/93642	0.23294	1	TRINITY_DN70630_c0_g3,TRINITY_DN76123_c1_g1,TRINITY_DN79430_c0_g1,TRINITY_DN81526_c0_g2,TRINITY_DN87713_c1_g1,TRINITY_DN92277_c1_g1,TRINITY_DN94239_c2_g1,TRINITY_DN96512_c0_g3	TRINITY_DN70630_c0_g3,TRINITY_DN76123_c1_g1,TRINITY_DN79430_c0_g1,TRINITY_DN81526_c0_g2,TRINITY_DN87713_c1_g1,TRINITY_DN92277_c1_g1,TRINITY_DN94239_c2_g1,TRINITY_DN96512_c0_g3
GO:0002098	tRNA wobble uridine modification	biological process	1/157	158/93642	0.23306	1	TRINITY_DN68948_c3_g1	TRINITY_DN68948_c3_g1
GO:0072659	protein localization to plasma membrane	biological process	1/157	158/93642	0.23306	1	TRINITY_DN94256_c0_g2	TRINITY_DN94256_c0_g2
GO:1905269	positive regulation of chromatin organization	biological process	1/157	158/93642	0.23306	1	TRINITY_DN84124_c2_g1	TRINITY_DN84124_c2_g1
GO:0042737	drug catabolic process	biological process	4/157	1469/93642	0.23352	1	TRINITY_DN70935_c0_g1,TRINITY_DN80952_c0_g1,TRINITY_DN91982_c0_g1,TRINITY_DN97897_c1_g1	TRINITY_DN70935_c0_g1,TRINITY_DN80952_c0_g1,TRINITY_DN91982_c0_g1,TRINITY_DN97897_c1_g1
GO:0010015	root morphogenesis	biological process	2/157	547/93642	0.23366	1	TRINITY_DN74599_c2_g1,TRINITY_DN93943_c0_g2	TRINITY_DN74599_c2_g1,TRINITY_DN93943_c0_g2
GO:0015698	inorganic anion transport	biological process	2/157	547/93642	0.23366	1	TRINITY_DN77673_c0_g2,TRINITY_DN93943_c0_g2	TRINITY_DN77673_c0_g2,TRINITY_DN93943_c0_g2
GO:0071363	cellular response to growth factor stimulus	biological process	1/157	159/93642	0.23435	1	TRINITY_DN78468_c0_g2	TRINITY_DN78468_c0_g2
GO:0021700	developmental maturation	biological process	2/157	550/93642	0.23551	1	TRINITY_DN87452_c1_g1,TRINITY_DN91039_c0_g1	TRINITY_DN87452_c1_g1,TRINITY_DN91039_c0_g1
GO:0009637	response to blue light	biological process	1/157	160/93642	0.23563	1	TRINITY_DN74096_c0_g1	TRINITY_DN74096_c0_g1
GO:0040007	growth	biological process	7/157	2999/93642	0.23946	1	TRINITY_DN69539_c0_g2,TRINITY_DN77465_c0_g1,TRINITY_DN88669_c0_g2,TRINITY_DN91526_c1_g2,TRINITY_DN93419_c0_g1,TRINITY_DN94685_c0_g3,TRINITY_DN97888_c3_g1	TRINITY_DN69539_c0_g2,TRINITY_DN77465_c0_g1,TRINITY_DN88669_c0_g2,TRINITY_DN91526_c1_g2,TRINITY_DN93419_c0_g1,TRINITY_DN94685_c0_g3,TRINITY_DN97888_c3_g1
GO:0019856	pyrimidine nucleobase biosynthetic process	biological process	1/157	163/93642	0.23948	1	TRINITY_DN80583_c0_g1	TRINITY_DN80583_c0_g1
GO:0006884	cell volume homeostasis	biological process	1/157	164/93642	0.24076	1	TRINITY_DN77673_c0_g2	TRINITY_DN77673_c0_g2
GO:0009630	gravitropism	biological process	1/157	164/93642	0.24076	1	TRINITY_DN74096_c0_g1	TRINITY_DN74096_c0_g1
GO:0070848	response to growth factor	biological process	1/157	164/93642	0.24076	1	TRINITY_DN78468_c0_g2	TRINITY_DN78468_c0_g2
GO:0006954	inflammatory response	biological process	1/157	165/93642	0.24203	1	TRINITY_DN83879_c0_g2	TRINITY_DN83879_c0_g2
GO:0010102	lateral root morphogenesis	biological process	1/157	167/93642	0.24458	1	TRINITY_DN74599_c2_g1	TRINITY_DN74599_c2_g1
GO:0042752	regulation of circadian rhythm	biological process	1/157	167/93642	0.24458	1	TRINITY_DN75139_c0_g1	TRINITY_DN75139_c0_g1
GO:0010029	regulation of seed germination	biological process	1/157	168/93642	0.24584	1	TRINITY_DN93943_c0_g2	TRINITY_DN93943_c0_g2
GO:0051235	maintenance of location	biological process	2/157	568/93642	0.24663	1	TRINITY_DN81338_c1_g1,TRINITY_DN97252_c3_g1	TRINITY_DN81338_c1_g1,TRINITY_DN97252_c3_g1
GO:0002097	tRNA wobble base modification	biological process	1/157	169/93642	0.24711	1	TRINITY_DN68948_c3_g1	TRINITY_DN68948_c3_g1
GO:0009736	cytokinin-activated signaling pathway	biological process	1/157	169/93642	0.24711	1	TRINITY_DN93943_c0_g2	TRINITY_DN93943_c0_g2
GO:0010101	post-embryonic root morphogenesis	biological process	1/157	170/93642	0.24838	1	TRINITY_DN74599_c2_g1	TRINITY_DN74599_c2_g1
GO:0071368	cellular response to cytokinin stimulus	biological process	1/157	172/93642	0.25090	1	TRINITY_DN93943_c0_g2	TRINITY_DN93943_c0_g2
GO:0009733	response to auxin	biological process	3/157	1035/93642	0.25166	1	TRINITY_DN74096_c0_g1,TRINITY_DN76615_c4_g3,TRINITY_DN90197_c1_g1	TRINITY_DN74096_c0_g1,TRINITY_DN76615_c4_g3,TRINITY_DN90197_c1_g1
GO:0006873	cellular ion homeostasis	biological process	4/157	1526/93642	0.25412	1	TRINITY_DN69028_c0_g1,TRINITY_DN81338_c1_g1,TRINITY_DN87452_c1_g1,TRINITY_DN97252_c3_g1	TRINITY_DN69028_c0_g1,TRINITY_DN81338_c1_g1,TRINITY_DN87452_c1_g1,TRINITY_DN97252_c3_g1
GO:0000272	polysaccharide catabolic process	biological process	5/157	2027/93642	0.25420	1	TRINITY_DN79232_c0_g1,TRINITY_DN80952_c0_g1,TRINITY_DN91982_c0_g1,TRINITY_DN96421_c0_g1,TRINITY_DN97897_c1_g1	TRINITY_DN79232_c0_g1,TRINITY_DN80952_c0_g1,TRINITY_DN91982_c0_g1,TRINITY_DN96421_c0_g1,TRINITY_DN97897_c1_g1
GO:0009863	salicylic acid mediated signaling pathway	biological process	1/157	176/93642	0.25592	1	TRINITY_DN87533_c3_g2	TRINITY_DN87533_c3_g2
GO:0046839	phospholipid dephosphorylation	biological process	1/157	176/93642	0.25592	1	TRINITY_DN79430_c0_g1	TRINITY_DN79430_c0_g1
GO:0031668	cellular response to extracellular stimulus	biological process	3/157	1045/93642	0.25614	1	TRINITY_DN77673_c0_g2,TRINITY_DN86930_c0_g1,TRINITY_DN93943_c0_g2	TRINITY_DN77673_c0_g2,TRINITY_DN86930_c0_g1,TRINITY_DN93943_c0_g2
GO:0009640	photomorphogenesis	biological process	1/157	177/93642	0.25717	1	TRINITY_DN74096_c0_g1	TRINITY_DN74096_c0_g1
GO:0048440	carpel development	biological process	1/157	177/93642	0.25717	1	TRINITY_DN84644_c1_g1	TRINITY_DN84644_c1_g1
GO:0009593	detection of chemical stimulus	biological process	1/157	179/93642	0.25966	1	TRINITY_DN95264_c1_g3	TRINITY_DN95264_c1_g3
GO:0055081	anion homeostasis	biological process	1/157	179/93642	0.25966	1	TRINITY_DN87452_c1_g1	TRINITY_DN87452_c1_g1
GO:0051054	positive regulation of DNA metabolic process	biological process	1/157	180/93642	0.26091	1	TRINITY_DN84124_c2_g1	TRINITY_DN84124_c2_g1
GO:0010035	response to inorganic substance	biological process	7/157	3087/93642	0.26170	1	TRINITY_DN75665_c2_g1,TRINITY_DN78227_c0_g4,TRINITY_DN81338_c1_g1,TRINITY_DN87452_c1_g1,TRINITY_DN92776_c1_g3,TRINITY_DN93943_c0_g2,TRINITY_DN97252_c3_g1	TRINITY_DN75665_c2_g1,TRINITY_DN78227_c0_g4,TRINITY_DN81338_c1_g1,TRINITY_DN87452_c1_g1,TRINITY_DN92776_c1_g3,TRINITY_DN93943_c0_g2,TRINITY_DN97252_c3_g1
GO:2000377	regulation of reactive oxygen species metabolic process	biological process	1/157	182/93642	0.26339	1	TRINITY_DN78227_c0_g4	TRINITY_DN78227_c0_g4
GO:1990778	protein localization to cell periphery	biological process	1/157	183/93642	0.26462	1	TRINITY_DN94256_c0_g2	TRINITY_DN94256_c0_g2
GO:0007231	osmosensory signaling pathway	biological process	1/157	184/93642	0.26586	1	TRINITY_DN93943_c0_g2	TRINITY_DN93943_c0_g2
GO:0072507	divalent inorganic cation homeostasis	biological process	2/157	601/93642	0.26706	1	TRINITY_DN81338_c1_g1,TRINITY_DN97252_c3_g1	TRINITY_DN81338_c1_g1,TRINITY_DN97252_c3_g1
GO:0046173	polyol biosynthetic process	biological process	1/157	185/93642	0.26709	1	TRINITY_DN96512_c0_g3	TRINITY_DN96512_c0_g3
GO:0009555	pollen development	biological process	2/157	608/93642	0.27139	1	TRINITY_DN94733_c3_g2,TRINITY_DN95695_c3_g1	TRINITY_DN94733_c3_g2,TRINITY_DN95695_c3_g1
GO:0019827	stem cell population maintenance	biological process	1/157	189/93642	0.27201	1	TRINITY_DN96394_c1_g1	TRINITY_DN96394_c1_g1
GO:0098727	maintenance of cell number	biological process	1/157	189/93642	0.27201	1	TRINITY_DN96394_c1_g1	TRINITY_DN96394_c1_g1
GO:0009311	oligosaccharide metabolic process	biological process	2/157	609/93642	0.27201	1	TRINITY_DN94239_c2_g1,TRINITY_DN98827_c8_g1	TRINITY_DN94239_c2_g1,TRINITY_DN98827_c8_g1
GO:0045132	meiotic chromosome segregation	biological process	1/157	190/93642	0.27323	1	TRINITY_DN80388_c1_g1	TRINITY_DN80388_c1_g1
GO:0019751	polyol metabolic process	biological process	2/157	611/93642	0.27325	1	TRINITY_DN79430_c0_g1,TRINITY_DN96512_c0_g3	TRINITY_DN79430_c0_g1,TRINITY_DN96512_c0_g3
GO:0006972	hyperosmotic response	biological process	1/157	191/93642	0.27445	1	TRINITY_DN87452_c1_g1	TRINITY_DN87452_c1_g1
GO:0048588	developmental cell growth	biological process	2/157	613/93642	0.27449	1	TRINITY_DN69539_c0_g2,TRINITY_DN88669_c0_g2	TRINITY_DN69539_c0_g2,TRINITY_DN88669_c0_g2
GO:1900140	regulation of seedling development	biological process	1/157	192/93642	0.27567	1	TRINITY_DN93943_c0_g2	TRINITY_DN93943_c0_g2
GO:0009628	response to abiotic stimulus	biological process	12/157	5846/93642	0.27635	1	TRINITY_DN72387_c1_g3,TRINITY_DN74096_c0_g1,TRINITY_DN78227_c0_g4,TRINITY_DN85006_c4_g1,TRINITY_DN85713_c1_g1,TRINITY_DN87089_c0_g3,TRINITY_DN87452_c1_g1,TRINITY_DN88526_c2_g1,TRINITY_DN92776_c1_g3,TRINITY_DN93943_c0_g2,TRINITY_DN95355_c2_g3,TRINITY_DN97570_c0_g1	TRINITY_DN72387_c1_g3,TRINITY_DN74096_c0_g1,TRINITY_DN78227_c0_g4,TRINITY_DN85006_c4_g1,TRINITY_DN85713_c1_g1,TRINITY_DN87089_c0_g3,TRINITY_DN87452_c1_g1,TRINITY_DN88526_c2_g1,TRINITY_DN92776_c1_g3,TRINITY_DN93943_c0_g2,TRINITY_DN95355_c2_g3,TRINITY_DN97570_c0_g1
GO:0016032	viral process	biological process	3/157	1091/93642	0.27689	1	TRINITY_DN81975_c0_g1,TRINITY_DN85648_c2_g1,TRINITY_DN97992_c3_g1	TRINITY_DN81975_c0_g1,TRINITY_DN85648_c2_g1,TRINITY_DN97992_c3_g1
GO:0009629	response to gravity	biological process	1/157	194/93642	0.27810	1	TRINITY_DN74096_c0_g1	TRINITY_DN74096_c0_g1
GO:0006108	malate metabolic process	biological process	1/157	195/93642	0.27931	1	TRINITY_DN92234_c0_g1	TRINITY_DN92234_c0_g1
GO:0071446	cellular response to salicylic acid stimulus	biological process	1/157	196/93642	0.28052	1	TRINITY_DN87533_c3_g2	TRINITY_DN87533_c3_g2
GO:0019566	arabinose metabolic process	biological process	1/157	200/93642	0.28535	1	TRINITY_DN79232_c0_g1	TRINITY_DN79232_c0_g1
GO:0071496	cellular response to external stimulus	biological process	3/157	1113/93642	0.28687	1	TRINITY_DN77673_c0_g2,TRINITY_DN86930_c0_g1,TRINITY_DN93943_c0_g2	TRINITY_DN77673_c0_g2,TRINITY_DN86930_c0_g1,TRINITY_DN93943_c0_g2
GO:0016043	cellular component organization	biological process	32/157	17227/93642	0.28954	1	TRINITY_DN68828_c0_g2,TRINITY_DN69539_c0_g2,TRINITY_DN70630_c0_g3,TRINITY_DN71198_c0_g1,TRINITY_DN71268_c0_g1,TRINITY_DN73596_c0_g2,TRINITY_DN74096_c0_g1,TRINITY_DN74599_c2_g1,TRINITY_DN74923_c0_g5,TRINITY_DN76123_c1_g1,TRINITY_DN76278_c0_g1,TRINITY_DN77098_c1_g3,TRINITY_DN77673_c0_g2,TRINITY_DN80388_c1_g1,TRINITY_DN80952_c0_g1,TRINITY_DN81526_c0_g2,TRINITY_DN82569_c0_g2,TRINITY_DN83556_c1_g2,TRI…	TRINITY_DN68828_c0_g2,TRINITY_DN69539_c0_g2,TRINITY_DN70630_c0_g3,TRINITY_DN71198_c0_g1,TRINITY_DN71268_c0_g1,TRINITY_DN73596_c0_g2,TRINITY_DN74096_c0_g1,TRINITY_DN74599_c2_g1,TRINITY_DN74923_c0_g5,TRINITY_DN76123_c1_g1,TRINITY_DN76278_c0_g1,TRINITY_DN77098_c1_g3,TRINITY_DN77673_c0_g2,TRINITY_DN80388_c1_g1,TRINITY_DN80952_c0_g1,TRINITY_DN81526_c0_g2,TRINITY_DN82569_c0_g2,TRINITY_DN83556_c1_g2,TRI…
GO:0072348	sulfur compound transport	biological process	1/157	204/93642	0.29014	1	TRINITY_DN93943_c0_g2	TRINITY_DN93943_c0_g2
GO:0010817	regulation of hormone levels	biological process	3/157	1129/93642	0.29415	1	TRINITY_DN74096_c0_g1,TRINITY_DN76615_c4_g3,TRINITY_DN90197_c1_g1	TRINITY_DN74096_c0_g1,TRINITY_DN76615_c4_g3,TRINITY_DN90197_c1_g1
GO:0048467	gynoecium development	biological process	1/157	208/93642	0.29490	1	TRINITY_DN84644_c1_g1	TRINITY_DN84644_c1_g1
GO:0016311	dephosphorylation	biological process	2/157	646/93642	0.29490	1	TRINITY_DN79430_c0_g1,TRINITY_DN96512_c0_g3	TRINITY_DN79430_c0_g1,TRINITY_DN96512_c0_g3
GO:0016049	cell growth	biological process	4/157	1640/93642	0.29633	1	TRINITY_DN69539_c0_g2,TRINITY_DN88669_c0_g2,TRINITY_DN94685_c0_g3,TRINITY_DN97888_c3_g1	TRINITY_DN69539_c0_g2,TRINITY_DN88669_c0_g2,TRINITY_DN94685_c0_g3,TRINITY_DN97888_c3_g1
GO:0009787	regulation of abscisic acid-activated signaling pathway	biological process	1/157	210/93642	0.29726	1	TRINITY_DN85006_c4_g1	TRINITY_DN85006_c4_g1
GO:1901419	regulation of response to alcohol	biological process	1/157	210/93642	0.29726	1	TRINITY_DN85006_c4_g1	TRINITY_DN85006_c4_g1
GO:1905957	regulation of cellular response to alcohol	biological process	1/157	210/93642	0.29726	1	TRINITY_DN85006_c4_g1	TRINITY_DN85006_c4_g1
GO:0009749	response to glucose	biological process	1/157	213/93642	0.30080	1	TRINITY_DN87089_c0_g3	TRINITY_DN87089_c0_g3
GO:0030244	cellulose biosynthetic process	biological process	1/157	214/93642	0.30198	1	TRINITY_DN70630_c0_g3	TRINITY_DN70630_c0_g3
GO:0000271	polysaccharide biosynthetic process	biological process	3/157	1147/93642	0.30236	1	TRINITY_DN70630_c0_g3,TRINITY_DN83556_c1_g2,TRINITY_DN92277_c1_g1	TRINITY_DN70630_c0_g3,TRINITY_DN83556_c1_g2,TRINITY_DN92277_c1_g1
GO:0009739	response to gibberellin	biological process	1/157	220/93642	0.30899	1	TRINITY_DN87089_c0_g3	TRINITY_DN87089_c0_g3
GO:0035821	modification of morphology or physiology of other organism	biological process	1/157	220/93642	0.30899	1	TRINITY_DN74378_c1_g1	TRINITY_DN74378_c1_g1
GO:0009606	tropism	biological process	1/157	222/93642	0.31131	1	TRINITY_DN74096_c0_g1	TRINITY_DN74096_c0_g1
GO:0034654	nucleobase-containing compound biosynthetic process	biological process	25/157	13382/93642	0.31140	1	TRINITY_DN67767_c0_g1,TRINITY_DN69234_c0_g2,TRINITY_DN70028_c0_g2,TRINITY_DN70709_c0_g1,TRINITY_DN71590_c1_g3,TRINITY_DN72292_c0_g1,TRINITY_DN73452_c0_g2,TRINITY_DN73456_c0_g1,TRINITY_DN73559_c1_g3,TRINITY_DN76248_c1_g6,TRINITY_DN76757_c3_g2,TRINITY_DN76965_c1_g1,TRINITY_DN79988_c0_g1,TRINITY_DN80329_c0_g3,TRINITY_DN80583_c0_g1,TRINITY_DN83114_c0_g2,TRINITY_DN84124_c2_g1,TRINITY_DN84644_c1_g1,TRI…	TRINITY_DN67767_c0_g1,TRINITY_DN69234_c0_g2,TRINITY_DN70028_c0_g2,TRINITY_DN70709_c0_g1,TRINITY_DN71590_c1_g3,TRINITY_DN72292_c0_g1,TRINITY_DN73452_c0_g2,TRINITY_DN73456_c0_g1,TRINITY_DN73559_c1_g3,TRINITY_DN76248_c1_g6,TRINITY_DN76757_c3_g2,TRINITY_DN76965_c1_g1,TRINITY_DN79988_c0_g1,TRINITY_DN80329_c0_g3,TRINITY_DN80583_c0_g1,TRINITY_DN83114_c0_g2,TRINITY_DN84124_c2_g1,TRINITY_DN84644_c1_g1,TRI…
GO:0006893	Golgi to plasma membrane transport	biological process	1/157	223/93642	0.31246	1	TRINITY_DN94256_c0_g2	TRINITY_DN94256_c0_g2
GO:0006334	nucleosome assembly	biological process	1/157	224/93642	0.31362	1	TRINITY_DN73596_c0_g2	TRINITY_DN73596_c0_g2
GO:0080092	regulation of pollen tube growth	biological process	1/157	225/93642	0.31477	1	TRINITY_DN88669_c0_g2	TRINITY_DN88669_c0_g2
GO:0032535	regulation of cellular component size	biological process	2/157	682/93642	0.31707	1	TRINITY_DN74096_c0_g1,TRINITY_DN77673_c0_g2	TRINITY_DN74096_c0_g1,TRINITY_DN77673_c0_g2
GO:0048232	male gamete generation	biological process	1/157	227/93642	0.31707	1	TRINITY_DN74599_c2_g1	TRINITY_DN74599_c2_g1
GO:0043412	macromolecule modification	biological process	18/157	9437/93642	0.31802	1	TRINITY_DN68948_c3_g1,TRINITY_DN69539_c0_g2,TRINITY_DN71726_c1_g2,TRINITY_DN75665_c2_g1,TRINITY_DN76615_c4_g3,TRINITY_DN78468_c0_g2,TRINITY_DN78810_c0_g2,TRINITY_DN84124_c2_g1,TRINITY_DN86921_c0_g3,TRINITY_DN92589_c2_g1,TRINITY_DN92836_c0_g1,TRINITY_DN93943_c0_g2,TRINITY_DN94114_c0_g1,TRINITY_DN94665_c1_g1,TRINITY_DN96433_c0_g1,TRINITY_DN97388_c1_g1,TRINITY_DN98628_c1_g1,TRINITY_DN99048_c9_g2	TRINITY_DN68948_c3_g1,TRINITY_DN69539_c0_g2,TRINITY_DN71726_c1_g2,TRINITY_DN75665_c2_g1,TRINITY_DN76615_c4_g3,TRINITY_DN78468_c0_g2,TRINITY_DN78810_c0_g2,TRINITY_DN84124_c2_g1,TRINITY_DN86921_c0_g3,TRINITY_DN92589_c2_g1,TRINITY_DN92836_c0_g1,TRINITY_DN93943_c0_g2,TRINITY_DN94114_c0_g1,TRINITY_DN94665_c1_g1,TRINITY_DN96433_c0_g1,TRINITY_DN97388_c1_g1,TRINITY_DN98628_c1_g1,TRINITY_DN99048_c9_g2
GO:0033500	carbohydrate homeostasis	biological process	1/157	228/93642	0.31822	1	TRINITY_DN93943_c0_g2	TRINITY_DN93943_c0_g2
GO:0044264	cellular polysaccharide metabolic process	biological process	5/157	2230/93642	0.31962	1	TRINITY_DN70630_c0_g3,TRINITY_DN76123_c1_g1,TRINITY_DN81526_c0_g2,TRINITY_DN87713_c1_g1,TRINITY_DN92277_c1_g1	TRINITY_DN70630_c0_g3,TRINITY_DN76123_c1_g1,TRINITY_DN81526_c0_g2,TRINITY_DN87713_c1_g1,TRINITY_DN92277_c1_g1
GO:0009312	oligosaccharide biosynthetic process	biological process	1/157	231/93642	0.32165	1	TRINITY_DN98827_c8_g1	TRINITY_DN98827_c8_g1
GO:0002239	response to oomycetes	biological process	1/157	232/93642	0.32279	1	TRINITY_DN79298_c0_g1	TRINITY_DN79298_c0_g1
GO:0009746	response to hexose	biological process	1/157	234/93642	0.32507	1	TRINITY_DN87089_c0_g3	TRINITY_DN87089_c0_g3
GO:0071824	protein-DNA complex subunit organization	biological process	2/157	696/93642	0.32566	1	TRINITY_DN73596_c0_g2,TRINITY_DN84124_c2_g1	TRINITY_DN73596_c0_g2,TRINITY_DN84124_c2_g1
GO:0002376	immune system process	biological process	6/157	2789/93642	0.32648	1	TRINITY_DN78227_c0_g4,TRINITY_DN83879_c0_g2,TRINITY_DN87533_c3_g2,TRINITY_DN96433_c0_g1,TRINITY_DN97992_c3_g1,TRINITY_DN98772_c1_g2	TRINITY_DN78227_c0_g4,TRINITY_DN83879_c0_g2,TRINITY_DN87533_c3_g2,TRINITY_DN96433_c0_g1,TRINITY_DN97992_c3_g1,TRINITY_DN98772_c1_g2
GO:0051017	actin filament bundle assembly	biological process	1/157	238/93642	0.32959	1	TRINITY_DN83867_c1_g5	TRINITY_DN83867_c1_g5
GO:0002237	response to molecule of bacterial origin	biological process	1/157	239/93642	0.33072	1	TRINITY_DN96433_c0_g1	TRINITY_DN96433_c0_g1
GO:0071103	DNA conformation change	biological process	2/157	705/93642	0.33116	1	TRINITY_DN73596_c0_g2,TRINITY_DN84124_c2_g1	TRINITY_DN73596_c0_g2,TRINITY_DN84124_c2_g1
GO:0060968	regulation of gene silencing	biological process	1/157	240/93642	0.33185	1	TRINITY_DN84124_c2_g1	TRINITY_DN84124_c2_g1
GO:0090066	regulation of anatomical structure size	biological process	2/157	707/93642	0.33238	1	TRINITY_DN74096_c0_g1,TRINITY_DN77673_c0_g2	TRINITY_DN74096_c0_g1,TRINITY_DN77673_c0_g2
GO:0061572	actin filament bundle organization	biological process	1/157	242/93642	0.33409	1	TRINITY_DN83867_c1_g5	TRINITY_DN83867_c1_g5
GO:0009409	response to cold	biological process	2/157	713/93642	0.33604	1	TRINITY_DN87452_c1_g1,TRINITY_DN95355_c2_g3	TRINITY_DN87452_c1_g1,TRINITY_DN95355_c2_g3
GO:0001666	response to hypoxia	biological process	1/157	246/93642	0.33856	1	TRINITY_DN78227_c0_g4	TRINITY_DN78227_c0_g4
GO:0034284	response to monosaccharide	biological process	1/157	246/93642	0.33856	1	TRINITY_DN87089_c0_g3	TRINITY_DN87089_c0_g3
GO:0006206	pyrimidine nucleobase metabolic process	biological process	1/157	247/93642	0.33967	1	TRINITY_DN80583_c0_g1	TRINITY_DN80583_c0_g1
GO:0009624	response to nematode	biological process	1/157	247/93642	0.33967	1	TRINITY_DN74096_c0_g1	TRINITY_DN74096_c0_g1
GO:0051716	cellular response to stimulus	biological process	28/157	15319/93642	0.34002	1	TRINITY_DN69234_c0_g2,TRINITY_DN70028_c0_g2,TRINITY_DN73456_c0_g1,TRINITY_DN73463_c0_g3,TRINITY_DN74096_c0_g1,TRINITY_DN76248_c1_g6,TRINITY_DN76615_c4_g3,TRINITY_DN77265_c2_g1,TRINITY_DN77673_c0_g2,TRINITY_DN78227_c0_g4,TRINITY_DN78468_c0_g2,TRINITY_DN79430_c0_g1,TRINITY_DN83162_c2_g1,TRINITY_DN83209_c1_g1,TRINITY_DN85006_c4_g1,TRINITY_DN86930_c0_g1,TRINITY_DN87089_c0_g3,TRINITY_DN87533_c3_g2,TRI…	TRINITY_DN69234_c0_g2,TRINITY_DN70028_c0_g2,TRINITY_DN73456_c0_g1,TRINITY_DN73463_c0_g3,TRINITY_DN74096_c0_g1,TRINITY_DN76248_c1_g6,TRINITY_DN76615_c4_g3,TRINITY_DN77265_c2_g1,TRINITY_DN77673_c0_g2,TRINITY_DN78227_c0_g4,TRINITY_DN78468_c0_g2,TRINITY_DN79430_c0_g1,TRINITY_DN83162_c2_g1,TRINITY_DN83209_c1_g1,TRINITY_DN85006_c4_g1,TRINITY_DN86930_c0_g1,TRINITY_DN87089_c0_g3,TRINITY_DN87533_c3_g2,TRI…
GO:0007568	aging	biological process	2/157	722/93642	0.34152	1	TRINITY_DN85713_c1_g1,TRINITY_DN95264_c1_g3	TRINITY_DN85713_c1_g1,TRINITY_DN95264_c1_g3
GO:0071840	cellular component organization or biogenesis	biological process	36/157	19980/93642	0.34244	1	TRINITY_DN68828_c0_g2,TRINITY_DN69539_c0_g2,TRINITY_DN70630_c0_g3,TRINITY_DN71198_c0_g1,TRINITY_DN71268_c0_g1,TRINITY_DN72292_c0_g1,TRINITY_DN73463_c0_g3,TRINITY_DN73596_c0_g2,TRINITY_DN74096_c0_g1,TRINITY_DN74599_c2_g1,TRINITY_DN74923_c0_g5,TRINITY_DN76123_c1_g1,TRINITY_DN76278_c0_g1,TRINITY_DN76849_c0_g2,TRINITY_DN77098_c1_g3,TRINITY_DN77673_c0_g2,TRINITY_DN80388_c1_g1,TRINITY_DN80952_c0_g1,TRI…	TRINITY_DN68828_c0_g2,TRINITY_DN69539_c0_g2,TRINITY_DN70630_c0_g3,TRINITY_DN71198_c0_g1,TRINITY_DN71268_c0_g1,TRINITY_DN72292_c0_g1,TRINITY_DN73463_c0_g3,TRINITY_DN73596_c0_g2,TRINITY_DN74096_c0_g1,TRINITY_DN74599_c2_g1,TRINITY_DN74923_c0_g5,TRINITY_DN76123_c1_g1,TRINITY_DN76278_c0_g1,TRINITY_DN76849_c0_g2,TRINITY_DN77098_c1_g3,TRINITY_DN77673_c0_g2,TRINITY_DN80388_c1_g1,TRINITY_DN80952_c0_g1,TRI…
GO:0098876	vesicle-mediated transport to the plasma membrane	biological process	1/157	251/93642	0.34410	1	TRINITY_DN94256_c0_g2	TRINITY_DN94256_c0_g2
GO:0009642	response to light intensity	biological process	1/157	252/93642	0.34520	1	TRINITY_DN87452_c1_g1	TRINITY_DN87452_c1_g1
GO:0006869	lipid transport	biological process	2/157	739/93642	0.35183	1	TRINITY_DN87533_c3_g2,TRINITY_DN97570_c0_g1	TRINITY_DN87533_c3_g2,TRINITY_DN97570_c0_g1
GO:0098771	inorganic ion homeostasis	biological process	4/157	1787/93642	0.35187	1	TRINITY_DN69028_c0_g1,TRINITY_DN81338_c1_g1,TRINITY_DN87452_c1_g1,TRINITY_DN97252_c3_g1	TRINITY_DN69028_c0_g1,TRINITY_DN81338_c1_g1,TRINITY_DN87452_c1_g1,TRINITY_DN97252_c3_g1
GO:0055080	cation homeostasis	biological process	4/157	1792/93642	0.35377	1	TRINITY_DN69028_c0_g1,TRINITY_DN81338_c1_g1,TRINITY_DN87452_c1_g1,TRINITY_DN97252_c3_g1	TRINITY_DN69028_c0_g1,TRINITY_DN81338_c1_g1,TRINITY_DN87452_c1_g1,TRINITY_DN97252_c3_g1
GO:0009816	defense response to bacterium, incompatible interaction	biological process	1/157	260/93642	0.35396	1	TRINITY_DN96433_c0_g1	TRINITY_DN96433_c0_g1
GO:0006305	DNA alkylation	biological process	1/157	261/93642	0.35504	1	TRINITY_DN84124_c2_g1	TRINITY_DN84124_c2_g1
GO:0006306	DNA methylation	biological process	1/157	261/93642	0.35504	1	TRINITY_DN84124_c2_g1	TRINITY_DN84124_c2_g1
GO:0009267	cellular response to starvation	biological process	2/157	745/93642	0.35546	1	TRINITY_DN86930_c0_g1,TRINITY_DN93943_c0_g2	TRINITY_DN86930_c0_g1,TRINITY_DN93943_c0_g2
GO:0022412	cellular process involved in reproduction in multicellular organism	biological process	1/157	262/93642	0.35613	1	TRINITY_DN74599_c2_g1	TRINITY_DN74599_c2_g1
GO:0036293	response to decreased oxygen levels	biological process	1/157	262/93642	0.35613	1	TRINITY_DN78227_c0_g4	TRINITY_DN78227_c0_g4
GO:0006073	cellular glucan metabolic process	biological process	4/157	1800/93642	0.35680	1	TRINITY_DN70630_c0_g3,TRINITY_DN76123_c1_g1,TRINITY_DN81526_c0_g2,TRINITY_DN87713_c1_g1	TRINITY_DN70630_c0_g3,TRINITY_DN76123_c1_g1,TRINITY_DN81526_c0_g2,TRINITY_DN87713_c1_g1
GO:0002218	activation of innate immune response	biological process	1/157	269/93642	0.36367	1	TRINITY_DN96433_c0_g1	TRINITY_DN96433_c0_g1
GO:0051607	defense response to virus	biological process	1/157	270/93642	0.36474	1	TRINITY_DN97992_c3_g1	TRINITY_DN97992_c3_g1
GO:0019725	cellular homeostasis	biological process	6/157	2918/93642	0.36481	1	TRINITY_DN69028_c0_g1,TRINITY_DN77673_c0_g2,TRINITY_DN78577_c1_g2,TRINITY_DN81338_c1_g1,TRINITY_DN87452_c1_g1,TRINITY_DN97252_c3_g1	TRINITY_DN69028_c0_g1,TRINITY_DN77673_c0_g2,TRINITY_DN78577_c1_g2,TRINITY_DN81338_c1_g1,TRINITY_DN87452_c1_g1,TRINITY_DN97252_c3_g1
GO:0044042	glucan metabolic process	biological process	4/157	1826/93642	0.36667	1	TRINITY_DN70630_c0_g3,TRINITY_DN76123_c1_g1,TRINITY_DN81526_c0_g2,TRINITY_DN87713_c1_g1	TRINITY_DN70630_c0_g3,TRINITY_DN76123_c1_g1,TRINITY_DN81526_c0_g2,TRINITY_DN87713_c1_g1
GO:0001944	vasculature development	biological process	1/157	274/93642	0.36900	1	TRINITY_DN96041_c0_g2	TRINITY_DN96041_c0_g2
GO:0051704	multi-organism process	biological process	15/157	8030/93642	0.37014	1	TRINITY_DN69539_c0_g2,TRINITY_DN74096_c0_g1,TRINITY_DN74378_c1_g1,TRINITY_DN74599_c2_g1,TRINITY_DN78227_c0_g4,TRINITY_DN79298_c0_g1,TRINITY_DN81975_c0_g1,TRINITY_DN85648_c2_g1,TRINITY_DN87533_c3_g2,TRINITY_DN88669_c0_g2,TRINITY_DN91526_c1_g2,TRINITY_DN93943_c0_g2,TRINITY_DN96433_c0_g1,TRINITY_DN97992_c3_g1,TRINITY_DN98772_c1_g2	TRINITY_DN69539_c0_g2,TRINITY_DN74096_c0_g1,TRINITY_DN74378_c1_g1,TRINITY_DN74599_c2_g1,TRINITY_DN78227_c0_g4,TRINITY_DN79298_c0_g1,TRINITY_DN81975_c0_g1,TRINITY_DN85648_c2_g1,TRINITY_DN87533_c3_g2,TRINITY_DN88669_c0_g2,TRINITY_DN91526_c1_g2,TRINITY_DN93943_c0_g2,TRINITY_DN96433_c0_g1,TRINITY_DN97992_c3_g1,TRINITY_DN98772_c1_g2
GO:0006955	immune response	biological process	5/157	2388/93642	0.37188	1	TRINITY_DN78227_c0_g4,TRINITY_DN83879_c0_g2,TRINITY_DN87533_c3_g2,TRINITY_DN96433_c0_g1,TRINITY_DN98772_c1_g2	TRINITY_DN78227_c0_g4,TRINITY_DN83879_c0_g2,TRINITY_DN87533_c3_g2,TRINITY_DN96433_c0_g1,TRINITY_DN98772_c1_g2
GO:0010942	positive regulation of cell death	biological process	1/157	278/93642	0.37323	1	TRINITY_DN78227_c0_g4	TRINITY_DN78227_c0_g4
GO:0072358	cardiovascular system development	biological process	1/157	280/93642	0.37534	1	TRINITY_DN96041_c0_g2	TRINITY_DN96041_c0_g2
GO:0019438	aromatic compound biosynthetic process	biological process	27/157	15010/93642	0.37720	1	TRINITY_DN67767_c0_g1,TRINITY_DN69234_c0_g2,TRINITY_DN70028_c0_g2,TRINITY_DN70709_c0_g1,TRINITY_DN71590_c1_g3,TRINITY_DN72292_c0_g1,TRINITY_DN73452_c0_g2,TRINITY_DN73456_c0_g1,TRINITY_DN73559_c1_g3,TRINITY_DN76248_c1_g6,TRINITY_DN76757_c3_g2,TRINITY_DN76965_c1_g1,TRINITY_DN79988_c0_g1,TRINITY_DN80329_c0_g3,TRINITY_DN80583_c0_g1,TRINITY_DN83114_c0_g2,TRINITY_DN84124_c2_g1,TRINITY_DN84644_c1_g1,TRI…	TRINITY_DN67767_c0_g1,TRINITY_DN69234_c0_g2,TRINITY_DN70028_c0_g2,TRINITY_DN70709_c0_g1,TRINITY_DN71590_c1_g3,TRINITY_DN72292_c0_g1,TRINITY_DN73452_c0_g2,TRINITY_DN73456_c0_g1,TRINITY_DN73559_c1_g3,TRINITY_DN76248_c1_g6,TRINITY_DN76757_c3_g2,TRINITY_DN76965_c1_g1,TRINITY_DN79988_c0_g1,TRINITY_DN80329_c0_g3,TRINITY_DN80583_c0_g1,TRINITY_DN83114_c0_g2,TRINITY_DN84124_c2_g1,TRINITY_DN84644_c1_g1,TRI…
GO:0034637	cellular carbohydrate biosynthetic process	biological process	3/157	1312/93642	0.37762	1	TRINITY_DN70630_c0_g3,TRINITY_DN92277_c1_g1,TRINITY_DN96512_c0_g3	TRINITY_DN70630_c0_g3,TRINITY_DN92277_c1_g1,TRINITY_DN96512_c0_g3
GO:0070592	cell wall polysaccharide biosynthetic process	biological process	1/157	288/93642	0.38369	1	TRINITY_DN92277_c1_g1	TRINITY_DN92277_c1_g1
GO:0048527	lateral root development	biological process	1/157	289/93642	0.38473	1	TRINITY_DN74599_c2_g1	TRINITY_DN74599_c2_g1
GO:0070482	response to oxygen levels	biological process	1/157	290/93642	0.38576	1	TRINITY_DN78227_c0_g4	TRINITY_DN78227_c0_g4
GO:0044728	DNA methylation or demethylation	biological process	1/157	291/93642	0.38680	1	TRINITY_DN84124_c2_g1	TRINITY_DN84124_c2_g1
GO:0016482	cytosolic transport	biological process	1/157	292/93642	0.38783	1	TRINITY_DN94256_c0_g2	TRINITY_DN94256_c0_g2
GO:0009968	negative regulation of signal transduction	biological process	2/157	804/93642	0.39070	1	TRINITY_DN85006_c4_g1,TRINITY_DN88926_c1_g1	TRINITY_DN85006_c4_g1,TRINITY_DN88926_c1_g1
GO:0010941	regulation of cell death	biological process	2/157	807/93642	0.39248	1	TRINITY_DN78227_c0_g4,TRINITY_DN96433_c0_g1	TRINITY_DN78227_c0_g4,TRINITY_DN96433_c0_g1
GO:0006304	DNA modification	biological process	1/157	301/93642	0.39703	1	TRINITY_DN84124_c2_g1	TRINITY_DN84124_c2_g1
GO:0048585	negative regulation of response to stimulus	biological process	3/157	1357/93642	0.39795	1	TRINITY_DN85006_c4_g1,TRINITY_DN88926_c1_g1,TRINITY_DN96433_c0_g1	TRINITY_DN85006_c4_g1,TRINITY_DN88926_c1_g1,TRINITY_DN96433_c0_g1
GO:0002253	activation of immune response	biological process	1/157	306/93642	0.40209	1	TRINITY_DN96433_c0_g1	TRINITY_DN96433_c0_g1
GO:0019321	pentose metabolic process	biological process	1/157	306/93642	0.40209	1	TRINITY_DN79232_c0_g1	TRINITY_DN79232_c0_g1
GO:0009741	response to brassinosteroid	biological process	1/157	307/93642	0.40309	1	TRINITY_DN94685_c0_g3	TRINITY_DN94685_c0_g3
GO:0031348	negative regulation of defense response	biological process	1/157	307/93642	0.40309	1	TRINITY_DN96433_c0_g1	TRINITY_DN96433_c0_g1
GO:0010648	negative regulation of cell communication	biological process	2/157	827/93642	0.40422	1	TRINITY_DN85006_c4_g1,TRINITY_DN88926_c1_g1	TRINITY_DN85006_c4_g1,TRINITY_DN88926_c1_g1
GO:0023057	negative regulation of signaling	biological process	2/157	827/93642	0.40422	1	TRINITY_DN85006_c4_g1,TRINITY_DN88926_c1_g1	TRINITY_DN85006_c4_g1,TRINITY_DN88926_c1_g1
GO:0010876	lipid localization	biological process	2/157	828/93642	0.40480	1	TRINITY_DN87533_c3_g2,TRINITY_DN97570_c0_g1	TRINITY_DN87533_c3_g2,TRINITY_DN97570_c0_g1
GO:0006486	protein glycosylation	biological process	2/157	833/93642	0.40772	1	TRINITY_DN86921_c0_g3,TRINITY_DN99048_c9_g2	TRINITY_DN86921_c0_g3,TRINITY_DN99048_c9_g2
GO:0043413	macromolecule glycosylation	biological process	2/157	833/93642	0.40772	1	TRINITY_DN86921_c0_g3,TRINITY_DN99048_c9_g2	TRINITY_DN86921_c0_g3,TRINITY_DN99048_c9_g2
GO:0010769	regulation of cell morphogenesis involved in differentiation	biological process	1/157	312/93642	0.40810	1	TRINITY_DN88669_c0_g2	TRINITY_DN88669_c0_g2
GO:0000904	cell morphogenesis involved in differentiation	biological process	2/157	836/93642	0.40947	1	TRINITY_DN69539_c0_g2,TRINITY_DN88669_c0_g2	TRINITY_DN69539_c0_g2,TRINITY_DN88669_c0_g2
GO:0000902	cell morphogenesis	biological process	4/157	1947/93642	0.41243	1	TRINITY_DN69539_c0_g2,TRINITY_DN88669_c0_g2,TRINITY_DN94685_c0_g3,TRINITY_DN97888_c3_g1	TRINITY_DN69539_c0_g2,TRINITY_DN88669_c0_g2,TRINITY_DN94685_c0_g3,TRINITY_DN97888_c3_g1
GO:0042128	nitrate assimilation	biological process	1/157	317/93642	0.41306	1	TRINITY_DN95264_c1_g3	TRINITY_DN95264_c1_g3
GO:0072593	reactive oxygen species metabolic process	biological process	2/157	843/93642	0.41353	1	TRINITY_DN70935_c0_g1,TRINITY_DN78227_c0_g4	TRINITY_DN70935_c0_g1,TRINITY_DN78227_c0_g4
GO:0050801	ion homeostasis	biological process	4/157	1951/93642	0.41393	1	TRINITY_DN69028_c0_g1,TRINITY_DN81338_c1_g1,TRINITY_DN87452_c1_g1,TRINITY_DN97252_c3_g1	TRINITY_DN69028_c0_g1,TRINITY_DN81338_c1_g1,TRINITY_DN87452_c1_g1,TRINITY_DN97252_c3_g1
GO:0042126	nitrate metabolic process	biological process	1/157	318/93642	0.41404	1	TRINITY_DN95264_c1_g3	TRINITY_DN95264_c1_g3
GO:0042594	response to starvation	biological process	2/157	849/93642	0.41701	1	TRINITY_DN86930_c0_g1,TRINITY_DN93943_c0_g2	TRINITY_DN86930_c0_g1,TRINITY_DN93943_c0_g2
GO:0030258	lipid modification	biological process	2/157	852/93642	0.41874	1	TRINITY_DN79430_c0_g1,TRINITY_DN96512_c0_g3	TRINITY_DN79430_c0_g1,TRINITY_DN96512_c0_g3
GO:0009699	phenylpropanoid biosynthetic process	biological process	1/157	326/93642	0.42188	1	TRINITY_DN92277_c1_g1	TRINITY_DN92277_c1_g1
GO:0046112	nucleobase biosynthetic process	biological process	1/157	327/93642	0.42286	1	TRINITY_DN80583_c0_g1	TRINITY_DN80583_c0_g1
GO:0009887	animal organ morphogenesis	biological process	1/157	333/93642	0.42866	1	TRINITY_DN97388_c1_g1	TRINITY_DN97388_c1_g1
GO:0070085	glycosylation	biological process	2/157	871/93642	0.42966	1	TRINITY_DN86921_c0_g3,TRINITY_DN99048_c9_g2	TRINITY_DN86921_c0_g3,TRINITY_DN99048_c9_g2
GO:0044403	symbiont process	biological process	3/157	1429/93642	0.43009	1	TRINITY_DN81975_c0_g1,TRINITY_DN85648_c2_g1,TRINITY_DN97992_c3_g1	TRINITY_DN81975_c0_g1,TRINITY_DN85648_c2_g1,TRINITY_DN97992_c3_g1
GO:1903047	mitotic cell cycle process	biological process	4/157	2004/93642	0.43377	1	TRINITY_DN81623_c1_g1,TRINITY_DN92589_c2_g1,TRINITY_DN94114_c0_g1,TRINITY_DN95695_c3_g1	TRINITY_DN81623_c1_g1,TRINITY_DN92589_c2_g1,TRINITY_DN94114_c0_g1,TRINITY_DN95695_c3_g1
GO:0050794	regulation of cellular process	biological process	38/157	21898/93642	0.43464	1	TRINITY_DN67767_c0_g1,TRINITY_DN69234_c0_g2,TRINITY_DN70028_c0_g2,TRINITY_DN70709_c0_g1,TRINITY_DN71590_c1_g3,TRINITY_DN72292_c0_g1,TRINITY_DN73456_c0_g1,TRINITY_DN73463_c0_g3,TRINITY_DN73559_c1_g3,TRINITY_DN74096_c0_g1,TRINITY_DN76248_c1_g6,TRINITY_DN76615_c4_g3,TRINITY_DN78227_c0_g4,TRINITY_DN78577_c1_g2,TRINITY_DN79430_c0_g1,TRINITY_DN79988_c0_g1,TRINITY_DN80329_c0_g3,TRINITY_DN81338_c1_g1,TRI…	TRINITY_DN67767_c0_g1,TRINITY_DN69234_c0_g2,TRINITY_DN70028_c0_g2,TRINITY_DN70709_c0_g1,TRINITY_DN71590_c1_g3,TRINITY_DN72292_c0_g1,TRINITY_DN73456_c0_g1,TRINITY_DN73463_c0_g3,TRINITY_DN73559_c1_g3,TRINITY_DN74096_c0_g1,TRINITY_DN76248_c1_g6,TRINITY_DN76615_c4_g3,TRINITY_DN78227_c0_g4,TRINITY_DN78577_c1_g2,TRINITY_DN79430_c0_g1,TRINITY_DN79988_c0_g1,TRINITY_DN80329_c0_g3,TRINITY_DN81338_c1_g1,TRI…
GO:0045089	positive regulation of innate immune response	biological process	1/157	342/93642	0.43725	1	TRINITY_DN96433_c0_g1	TRINITY_DN96433_c0_g1
GO:0048528	post-embryonic root development	biological process	1/157	343/93642	0.43820	1	TRINITY_DN74599_c2_g1	TRINITY_DN74599_c2_g1
GO:0009101	glycoprotein biosynthetic process	biological process	2/157	894/93642	0.44274	1	TRINITY_DN86921_c0_g3,TRINITY_DN99048_c9_g2	TRINITY_DN86921_c0_g3,TRINITY_DN99048_c9_g2
GO:2001057	reactive nitrogen species metabolic process	biological process	1/157	355/93642	0.44944	1	TRINITY_DN95264_c1_g3	TRINITY_DN95264_c1_g3
GO:0007276	gamete generation	biological process	1/157	356/93642	0.45037	1	TRINITY_DN74599_c2_g1	TRINITY_DN74599_c2_g1
GO:0009553	embryo sac development	biological process	1/157	358/93642	0.45222	1	TRINITY_DN95695_c3_g1	TRINITY_DN95695_c3_g1
GO:0006778	porphyrin-containing compound metabolic process	biological process	1/157	361/93642	0.45498	1	TRINITY_DN95879_c1_g1	TRINITY_DN95879_c1_g1
GO:0072359	circulatory system development	biological process	1/157	361/93642	0.45498	1	TRINITY_DN96041_c0_g2	TRINITY_DN96041_c0_g2
GO:0042592	homeostatic process	biological process	8/157	4388/93642	0.45560	1	TRINITY_DN69028_c0_g1,TRINITY_DN77673_c0_g2,TRINITY_DN78577_c1_g2,TRINITY_DN81338_c1_g1,TRINITY_DN87452_c1_g1,TRINITY_DN90197_c1_g1,TRINITY_DN93943_c0_g2,TRINITY_DN97252_c3_g1	TRINITY_DN69028_c0_g1,TRINITY_DN77673_c0_g2,TRINITY_DN78577_c1_g2,TRINITY_DN81338_c1_g1,TRINITY_DN87452_c1_g1,TRINITY_DN90197_c1_g1,TRINITY_DN93943_c0_g2,TRINITY_DN97252_c3_g1
GO:0042744	hydrogen peroxide catabolic process	biological process	1/157	364/93642	0.45772	1	TRINITY_DN70935_c0_g1	TRINITY_DN70935_c0_g1
GO:0018130	heterocycle biosynthetic process	biological process	26/157	14998/93642	0.45951	1	TRINITY_DN67767_c0_g1,TRINITY_DN69234_c0_g2,TRINITY_DN70028_c0_g2,TRINITY_DN70709_c0_g1,TRINITY_DN71590_c1_g3,TRINITY_DN72292_c0_g1,TRINITY_DN73452_c0_g2,TRINITY_DN73456_c0_g1,TRINITY_DN73559_c1_g3,TRINITY_DN76248_c1_g6,TRINITY_DN76757_c3_g2,TRINITY_DN76965_c1_g1,TRINITY_DN79988_c0_g1,TRINITY_DN80329_c0_g3,TRINITY_DN80583_c0_g1,TRINITY_DN83114_c0_g2,TRINITY_DN84124_c2_g1,TRINITY_DN84644_c1_g1,TRI…	TRINITY_DN67767_c0_g1,TRINITY_DN69234_c0_g2,TRINITY_DN70028_c0_g2,TRINITY_DN70709_c0_g1,TRINITY_DN71590_c1_g3,TRINITY_DN72292_c0_g1,TRINITY_DN73452_c0_g2,TRINITY_DN73456_c0_g1,TRINITY_DN73559_c1_g3,TRINITY_DN76248_c1_g6,TRINITY_DN76757_c3_g2,TRINITY_DN76965_c1_g1,TRINITY_DN79988_c0_g1,TRINITY_DN80329_c0_g3,TRINITY_DN80583_c0_g1,TRINITY_DN83114_c0_g2,TRINITY_DN84124_c2_g1,TRINITY_DN84644_c1_g1,TRI…
GO:1902275	regulation of chromatin organization	biological process	1/157	370/93642	0.46318	1	TRINITY_DN84124_c2_g1	TRINITY_DN84124_c2_g1
GO:0009411	response to UV	biological process	1/157	371/93642	0.46408	1	TRINITY_DN74096_c0_g1	TRINITY_DN74096_c0_g1
GO:0051510	regulation of unidimensional cell growth	biological process	1/157	371/93642	0.46408	1	TRINITY_DN88669_c0_g2	TRINITY_DN88669_c0_g2
GO:0065007	biological regulation	biological process	48/157	28076/93642	0.46569	1	TRINITY_DN67688_c1_g2,TRINITY_DN67767_c0_g1,TRINITY_DN69028_c0_g1,TRINITY_DN69234_c0_g2,TRINITY_DN70028_c0_g2,TRINITY_DN70709_c0_g1,TRINITY_DN71590_c1_g3,TRINITY_DN72292_c0_g1,TRINITY_DN73456_c0_g1,TRINITY_DN73463_c0_g3,TRINITY_DN73559_c1_g3,TRINITY_DN74096_c0_g1,TRINITY_DN75139_c0_g1,TRINITY_DN76248_c1_g6,TRINITY_DN76615_c4_g3,TRINITY_DN77465_c0_g1,TRINITY_DN77673_c0_g2,TRINITY_DN78227_c0_g4,TRI…	TRINITY_DN67688_c1_g2,TRINITY_DN67767_c0_g1,TRINITY_DN69028_c0_g1,TRINITY_DN69234_c0_g2,TRINITY_DN70028_c0_g2,TRINITY_DN70709_c0_g1,TRINITY_DN71590_c1_g3,TRINITY_DN72292_c0_g1,TRINITY_DN73456_c0_g1,TRINITY_DN73463_c0_g3,TRINITY_DN73559_c1_g3,TRINITY_DN74096_c0_g1,TRINITY_DN75139_c0_g1,TRINITY_DN76248_c1_g6,TRINITY_DN76615_c4_g3,TRINITY_DN77465_c0_g1,TRINITY_DN77673_c0_g2,TRINITY_DN78227_c0_g4,TRI…
GO:0019932	second-messenger-mediated signaling	biological process	1/157	373/93642	0.46588	1	TRINITY_DN79430_c0_g1	TRINITY_DN79430_c0_g1
GO:0033013	tetrapyrrole metabolic process	biological process	1/157	373/93642	0.46588	1	TRINITY_DN95879_c1_g1	TRINITY_DN95879_c1_g1
GO:0022402	cell cycle process	biological process	6/157	3272/93642	0.47020	1	TRINITY_DN74599_c2_g1,TRINITY_DN80388_c1_g1,TRINITY_DN81623_c1_g1,TRINITY_DN92589_c2_g1,TRINITY_DN94114_c0_g1,TRINITY_DN95695_c3_g1	TRINITY_DN74599_c2_g1,TRINITY_DN80388_c1_g1,TRINITY_DN81623_c1_g1,TRINITY_DN92589_c2_g1,TRINITY_DN94114_c0_g1,TRINITY_DN95695_c3_g1
GO:2001252	positive regulation of chromosome organization	biological process	1/157	379/93642	0.47126	1	TRINITY_DN84124_c2_g1	TRINITY_DN84124_c2_g1
GO:0007623	circadian rhythm	biological process	1/157	381/93642	0.47304	1	TRINITY_DN75139_c0_g1	TRINITY_DN75139_c0_g1
GO:0043069	negative regulation of programmed cell death	biological process	1/157	386/93642	0.47746	1	TRINITY_DN96433_c0_g1	TRINITY_DN96433_c0_g1
GO:0050793	regulation of developmental process	biological process	5/157	2713/93642	0.47870	1	TRINITY_DN77465_c0_g1,TRINITY_DN88669_c0_g2,TRINITY_DN93419_c0_g1,TRINITY_DN93943_c0_g2,TRINITY_DN95355_c2_g3	TRINITY_DN77465_c0_g1,TRINITY_DN88669_c0_g2,TRINITY_DN93419_c0_g1,TRINITY_DN93943_c0_g2,TRINITY_DN95355_c2_g3
GO:0034728	nucleosome organization	biological process	1/157	388/93642	0.47921	1	TRINITY_DN73596_c0_g2	TRINITY_DN73596_c0_g2
GO:1902532	negative regulation of intracellular signal transduction	biological process	1/157	388/93642	0.47921	1	TRINITY_DN88926_c1_g1	TRINITY_DN88926_c1_g1
GO:0014070	response to organic cyclic compound	biological process	3/157	1542/93642	0.47922	1	TRINITY_DN72387_c1_g3,TRINITY_DN87533_c3_g2,TRINITY_DN94685_c0_g3	TRINITY_DN72387_c1_g3,TRINITY_DN87533_c3_g2,TRINITY_DN94685_c0_g3
GO:0009059	macromolecule biosynthetic process	biological process	34/157	19933/93642	0.48630	1	TRINITY_DN67688_c1_g2,TRINITY_DN67767_c0_g1,TRINITY_DN69234_c0_g2,TRINITY_DN69674_c1_g1,TRINITY_DN70028_c0_g2,TRINITY_DN70630_c0_g3,TRINITY_DN70709_c0_g1,TRINITY_DN71590_c1_g3,TRINITY_DN72292_c0_g1,TRINITY_DN73452_c0_g2,TRINITY_DN73456_c0_g1,TRINITY_DN73559_c1_g3,TRINITY_DN76248_c1_g6,TRINITY_DN76757_c3_g2,TRINITY_DN76965_c1_g1,TRINITY_DN79988_c0_g1,TRINITY_DN80329_c0_g3,TRINITY_DN82569_c0_g2,TRI…	TRINITY_DN67688_c1_g2,TRINITY_DN67767_c0_g1,TRINITY_DN69234_c0_g2,TRINITY_DN69674_c1_g1,TRINITY_DN70028_c0_g2,TRINITY_DN70630_c0_g3,TRINITY_DN70709_c0_g1,TRINITY_DN71590_c1_g3,TRINITY_DN72292_c0_g1,TRINITY_DN73452_c0_g2,TRINITY_DN73456_c0_g1,TRINITY_DN73559_c1_g3,TRINITY_DN76248_c1_g6,TRINITY_DN76757_c3_g2,TRINITY_DN76965_c1_g1,TRINITY_DN79988_c0_g1,TRINITY_DN80329_c0_g3,TRINITY_DN82569_c0_g2,TRI…
GO:1903046	meiotic cell cycle process	biological process	2/157	975/93642	0.48743	1	TRINITY_DN74599_c2_g1,TRINITY_DN80388_c1_g1	TRINITY_DN74599_c2_g1,TRINITY_DN80388_c1_g1
GO:1901362	organic cyclic compound biosynthetic process	biological process	28/157	16392/93642	0.48946	1	TRINITY_DN67767_c0_g1,TRINITY_DN69234_c0_g2,TRINITY_DN70028_c0_g2,TRINITY_DN70709_c0_g1,TRINITY_DN71590_c1_g3,TRINITY_DN72292_c0_g1,TRINITY_DN73452_c0_g2,TRINITY_DN73456_c0_g1,TRINITY_DN73559_c1_g3,TRINITY_DN76248_c1_g6,TRINITY_DN76757_c3_g2,TRINITY_DN76965_c1_g1,TRINITY_DN79988_c0_g1,TRINITY_DN80329_c0_g3,TRINITY_DN80583_c0_g1,TRINITY_DN83114_c0_g2,TRINITY_DN84124_c2_g1,TRINITY_DN84644_c1_g1,TRI…	TRINITY_DN67767_c0_g1,TRINITY_DN69234_c0_g2,TRINITY_DN70028_c0_g2,TRINITY_DN70709_c0_g1,TRINITY_DN71590_c1_g3,TRINITY_DN72292_c0_g1,TRINITY_DN73452_c0_g2,TRINITY_DN73456_c0_g1,TRINITY_DN73559_c1_g3,TRINITY_DN76248_c1_g6,TRINITY_DN76757_c3_g2,TRINITY_DN76965_c1_g1,TRINITY_DN79988_c0_g1,TRINITY_DN80329_c0_g3,TRINITY_DN80583_c0_g1,TRINITY_DN83114_c0_g2,TRINITY_DN84124_c2_g1,TRINITY_DN84644_c1_g1,TRI…
GO:0009620	response to fungus	biological process	2/157	986/93642	0.49332	1	TRINITY_DN74378_c1_g1,TRINITY_DN98772_c1_g2	TRINITY_DN74378_c1_g1,TRINITY_DN98772_c1_g2
GO:0015718	monocarboxylic acid transport	biological process	1/157	407/93642	0.49562	1	TRINITY_DN97570_c0_g1	TRINITY_DN97570_c0_g1
GO:0000278	mitotic cell cycle	biological process	4/157	2173/93642	0.49564	1	TRINITY_DN81623_c1_g1,TRINITY_DN92589_c2_g1,TRINITY_DN94114_c0_g1,TRINITY_DN95695_c3_g1	TRINITY_DN81623_c1_g1,TRINITY_DN92589_c2_g1,TRINITY_DN94114_c0_g1,TRINITY_DN95695_c3_g1
GO:0010501	RNA secondary structure unwinding	biological process	1/157	410/93642	0.49817	1	TRINITY_DN67688_c1_g2	TRINITY_DN67688_c1_g2
GO:0031349	positive regulation of defense response	biological process	1/157	411/93642	0.49901	1	TRINITY_DN96433_c0_g1	TRINITY_DN96433_c0_g1
GO:0050778	positive regulation of immune response	biological process	1/157	411/93642	0.49901	1	TRINITY_DN96433_c0_g1	TRINITY_DN96433_c0_g1
GO:0009057	macromolecule catabolic process	biological process	11/157	6353/93642	0.50077	1	TRINITY_DN71726_c1_g2,TRINITY_DN76877_c0_g1,TRINITY_DN79232_c0_g1,TRINITY_DN80550_c2_g2,TRINITY_DN80952_c0_g1,TRINITY_DN88526_c2_g1,TRINITY_DN88934_c2_g1,TRINITY_DN91982_c0_g1,TRINITY_DN95879_c1_g1,TRINITY_DN96421_c0_g1,TRINITY_DN97897_c1_g1	TRINITY_DN71726_c1_g2,TRINITY_DN76877_c0_g1,TRINITY_DN79232_c0_g1,TRINITY_DN80550_c2_g2,TRINITY_DN80952_c0_g1,TRINITY_DN88526_c2_g1,TRINITY_DN88934_c2_g1,TRINITY_DN91982_c0_g1,TRINITY_DN95879_c1_g1,TRINITY_DN96421_c0_g1,TRINITY_DN97897_c1_g1
GO:0009615	response to virus	biological process	1/157	416/93642	0.50322	1	TRINITY_DN97992_c3_g1	TRINITY_DN97992_c3_g1
GO:0006400	tRNA modification	biological process	1/157	420/93642	0.50656	1	TRINITY_DN68948_c3_g1	TRINITY_DN68948_c3_g1
GO:0048583	regulation of response to stimulus	biological process	6/157	3399/93642	0.50707	1	TRINITY_DN74096_c0_g1,TRINITY_DN85006_c4_g1,TRINITY_DN87452_c1_g1,TRINITY_DN88926_c1_g1,TRINITY_DN92776_c1_g3,TRINITY_DN96433_c0_g1	TRINITY_DN74096_c0_g1,TRINITY_DN85006_c4_g1,TRINITY_DN87452_c1_g1,TRINITY_DN88926_c1_g1,TRINITY_DN92776_c1_g3,TRINITY_DN96433_c0_g1
GO:0030163	protein catabolic process	biological process	6/157	3400/93642	0.50736	1	TRINITY_DN71726_c1_g2,TRINITY_DN76877_c0_g1,TRINITY_DN80550_c2_g2,TRINITY_DN88526_c2_g1,TRINITY_DN88934_c2_g1,TRINITY_DN95879_c1_g1	TRINITY_DN71726_c1_g2,TRINITY_DN76877_c0_g1,TRINITY_DN80550_c2_g2,TRINITY_DN88526_c2_g1,TRINITY_DN88934_c2_g1,TRINITY_DN95879_c1_g1
GO:0045088	regulation of innate immune response	biological process	1/157	421/93642	0.50739	1	TRINITY_DN96433_c0_g1	TRINITY_DN96433_c0_g1
GO:0006650	glycerophospholipid metabolic process	biological process	2/157	1017/93642	0.50971	1	TRINITY_DN79430_c0_g1,TRINITY_DN96512_c0_g3	TRINITY_DN79430_c0_g1,TRINITY_DN96512_c0_g3
GO:0009100	glycoprotein metabolic process	biological process	2/157	1021/93642	0.51180	1	TRINITY_DN86921_c0_g3,TRINITY_DN99048_c9_g2	TRINITY_DN86921_c0_g3,TRINITY_DN99048_c9_g2
GO:0006892	post-Golgi vesicle-mediated transport	biological process	1/157	428/93642	0.51317	1	TRINITY_DN94256_c0_g2	TRINITY_DN94256_c0_g2
GO:0044038	cell wall macromolecule biosynthetic process	biological process	1/157	430/93642	0.51480	1	TRINITY_DN92277_c1_g1	TRINITY_DN92277_c1_g1
GO:0070589	cellular component macromolecule biosynthetic process	biological process	1/157	430/93642	0.51480	1	TRINITY_DN92277_c1_g1	TRINITY_DN92277_c1_g1
GO:0048831	regulation of shoot system development	biological process	1/157	431/93642	0.51562	1	TRINITY_DN93943_c0_g2	TRINITY_DN93943_c0_g2
GO:0010038	response to metal ion	biological process	3/157	1637/93642	0.51897	1	TRINITY_DN75665_c2_g1,TRINITY_DN81338_c1_g1,TRINITY_DN97252_c3_g1	TRINITY_DN75665_c2_g1,TRINITY_DN81338_c1_g1,TRINITY_DN97252_c3_g1
GO:0048511	rhythmic process	biological process	1/157	436/93642	0.51969	1	TRINITY_DN75139_c0_g1	TRINITY_DN75139_c0_g1
GO:0072528	pyrimidine-containing compound biosynthetic process	biological process	1/157	439/93642	0.52211	1	TRINITY_DN80583_c0_g1	TRINITY_DN80583_c0_g1
GO:0045087	innate immune response	biological process	4/157	2250/93642	0.52291	1	TRINITY_DN78227_c0_g4,TRINITY_DN87533_c3_g2,TRINITY_DN96433_c0_g1,TRINITY_DN98772_c1_g2	TRINITY_DN78227_c0_g4,TRINITY_DN87533_c3_g2,TRINITY_DN96433_c0_g1,TRINITY_DN98772_c1_g2
GO:0032989	cellular component morphogenesis	biological process	4/157	2260/93642	0.52640	1	TRINITY_DN69539_c0_g2,TRINITY_DN88669_c0_g2,TRINITY_DN94685_c0_g3,TRINITY_DN97888_c3_g1	TRINITY_DN69539_c0_g2,TRINITY_DN88669_c0_g2,TRINITY_DN94685_c0_g3,TRINITY_DN97888_c3_g1
GO:0034645	cellular macromolecule biosynthetic process	biological process	33/157	19645/93642	0.52661	1	TRINITY_DN67688_c1_g2,TRINITY_DN67767_c0_g1,TRINITY_DN69234_c0_g2,TRINITY_DN69674_c1_g1,TRINITY_DN70028_c0_g2,TRINITY_DN70630_c0_g3,TRINITY_DN70709_c0_g1,TRINITY_DN71590_c1_g3,TRINITY_DN72292_c0_g1,TRINITY_DN73452_c0_g2,TRINITY_DN73456_c0_g1,TRINITY_DN73559_c1_g3,TRINITY_DN76248_c1_g6,TRINITY_DN76757_c3_g2,TRINITY_DN76965_c1_g1,TRINITY_DN79988_c0_g1,TRINITY_DN80329_c0_g3,TRINITY_DN82569_c0_g2,TRI…	TRINITY_DN67688_c1_g2,TRINITY_DN67767_c0_g1,TRINITY_DN69234_c0_g2,TRINITY_DN69674_c1_g1,TRINITY_DN70028_c0_g2,TRINITY_DN70630_c0_g3,TRINITY_DN70709_c0_g1,TRINITY_DN71590_c1_g3,TRINITY_DN72292_c0_g1,TRINITY_DN73452_c0_g2,TRINITY_DN73456_c0_g1,TRINITY_DN73559_c1_g3,TRINITY_DN76248_c1_g6,TRINITY_DN76757_c3_g2,TRINITY_DN76965_c1_g1,TRINITY_DN79988_c0_g1,TRINITY_DN80329_c0_g3,TRINITY_DN82569_c0_g2,TRI…
GO:0005984	disaccharide metabolic process	biological process	1/157	447/93642	0.52851	1	TRINITY_DN94239_c2_g1	TRINITY_DN94239_c2_g1
GO:0030004	cellular monovalent inorganic cation homeostasis	biological process	1/157	449/93642	0.53010	1	TRINITY_DN87452_c1_g1	TRINITY_DN87452_c1_g1
GO:0033692	cellular polysaccharide biosynthetic process	biological process	2/157	1064/93642	0.53389	1	TRINITY_DN70630_c0_g3,TRINITY_DN92277_c1_g1	TRINITY_DN70630_c0_g3,TRINITY_DN92277_c1_g1
GO:0010228	vegetative to reproductive phase transition of meristem	biological process	1/157	454/93642	0.53404	1	TRINITY_DN92776_c1_g3	TRINITY_DN92776_c1_g3
GO:0042127	regulation of cell proliferation	biological process	1/157	457/93642	0.53640	1	TRINITY_DN96394_c1_g1	TRINITY_DN96394_c1_g1
GO:0006796	phosphate-containing compound metabolic process	biological process	15/157	8934/93642	0.53732	1	TRINITY_DN76615_c4_g3,TRINITY_DN78468_c0_g2,TRINITY_DN79430_c0_g1,TRINITY_DN91526_c1_g2,TRINITY_DN92589_c2_g1,TRINITY_DN92836_c0_g1,TRINITY_DN93943_c0_g2,TRINITY_DN94114_c0_g1,TRINITY_DN94663_c1_g5,TRINITY_DN95405_c1_g1,TRINITY_DN96433_c0_g1,TRINITY_DN96512_c0_g3,TRINITY_DN97388_c1_g1,TRINITY_DN98628_c1_g1,TRINITY_DN98827_c8_g1	TRINITY_DN76615_c4_g3,TRINITY_DN78468_c0_g2,TRINITY_DN79430_c0_g1,TRINITY_DN91526_c1_g2,TRINITY_DN92589_c2_g1,TRINITY_DN92836_c0_g1,TRINITY_DN93943_c0_g2,TRINITY_DN94114_c0_g1,TRINITY_DN94663_c1_g5,TRINITY_DN95405_c1_g1,TRINITY_DN96433_c0_g1,TRINITY_DN96512_c0_g3,TRINITY_DN97388_c1_g1,TRINITY_DN98628_c1_g1,TRINITY_DN98827_c8_g1
GO:0015893	drug transport	biological process	2/157	1074/93642	0.53893	1	TRINITY_DN77673_c0_g2,TRINITY_DN80583_c0_g1	TRINITY_DN77673_c0_g2,TRINITY_DN80583_c0_g1
GO:0060548	negative regulation of cell death	biological process	1/157	465/93642	0.54261	1	TRINITY_DN96433_c0_g1	TRINITY_DN96433_c0_g1
GO:0048513	animal organ development	biological process	2/157	1091/93642	0.54742	1	TRINITY_DN95264_c1_g3,TRINITY_DN97388_c1_g1	TRINITY_DN95264_c1_g3,TRINITY_DN97388_c1_g1
GO:0006950	response to stress	biological process	26/157	15618/93642	0.54907	1	TRINITY_DN68243_c0_g1,TRINITY_DN68673_c1_g1,TRINITY_DN70935_c0_g1,TRINITY_DN71447_c0_g2,TRINITY_DN72387_c1_g3,TRINITY_DN74378_c1_g1,TRINITY_DN76248_c1_g6,TRINITY_DN77265_c2_g1,TRINITY_DN78227_c0_g4,TRINITY_DN79298_c0_g1,TRINITY_DN81975_c0_g1,TRINITY_DN83209_c1_g1,TRINITY_DN83879_c0_g2,TRINITY_DN85006_c4_g1,TRINITY_DN85713_c1_g1,TRINITY_DN86930_c0_g1,TRINITY_DN87452_c1_g1,TRINITY_DN87533_c3_g2,TRI…	TRINITY_DN68243_c0_g1,TRINITY_DN68673_c1_g1,TRINITY_DN70935_c0_g1,TRINITY_DN71447_c0_g2,TRINITY_DN72387_c1_g3,TRINITY_DN74378_c1_g1,TRINITY_DN76248_c1_g6,TRINITY_DN77265_c2_g1,TRINITY_DN78227_c0_g4,TRINITY_DN79298_c0_g1,TRINITY_DN81975_c0_g1,TRINITY_DN83209_c1_g1,TRINITY_DN83879_c0_g2,TRINITY_DN85006_c4_g1,TRINITY_DN85713_c1_g1,TRINITY_DN86930_c0_g1,TRINITY_DN87452_c1_g1,TRINITY_DN87533_c3_g2,TRI…
GO:0018193	peptidyl-amino acid modification	biological process	3/157	1716/93642	0.55077	1	TRINITY_DN86921_c0_g3,TRINITY_DN92836_c0_g1,TRINITY_DN98628_c1_g1	TRINITY_DN86921_c0_g3,TRINITY_DN92836_c0_g1,TRINITY_DN98628_c1_g1
GO:0045935	positive regulation of nucleobase-containing compound metabolic process	biological process	3/157	1718/93642	0.55156	1	TRINITY_DN69234_c0_g2,TRINITY_DN70028_c0_g2,TRINITY_DN84124_c2_g1	TRINITY_DN69234_c0_g2,TRINITY_DN70028_c0_g2,TRINITY_DN84124_c2_g1
GO:0051274	beta-glucan biosynthetic process	biological process	1/157	477/93642	0.55177	1	TRINITY_DN70630_c0_g3	TRINITY_DN70630_c0_g3
GO:0042364	water-soluble vitamin biosynthetic process	biological process	1/157	478/93642	0.55253	1	TRINITY_DN95405_c1_g1	TRINITY_DN95405_c1_g1
GO:0006260	DNA replication	biological process	2/157	1102/93642	0.55285	1	TRINITY_DN82569_c0_g2,TRINITY_DN85648_c2_g1	TRINITY_DN82569_c0_g2,TRINITY_DN85648_c2_g1
GO:0009408	response to heat	biological process	2/157	1103/93642	0.55334	1	TRINITY_DN72387_c1_g3,TRINITY_DN87452_c1_g1	TRINITY_DN72387_c1_g3,TRINITY_DN87452_c1_g1
GO:0009626	plant-type hypersensitive response	biological process	2/157	1104/93642	0.55383	1	TRINITY_DN78227_c0_g4,TRINITY_DN96433_c0_g1	TRINITY_DN78227_c0_g4,TRINITY_DN96433_c0_g1
GO:0034050	host programmed cell death induced by symbiont	biological process	2/157	1104/93642	0.55383	1	TRINITY_DN78227_c0_g4,TRINITY_DN96433_c0_g1	TRINITY_DN78227_c0_g4,TRINITY_DN96433_c0_g1
GO:0080134	regulation of response to stress	biological process	3/157	1734/93642	0.55784	1	TRINITY_DN87452_c1_g1,TRINITY_DN92776_c1_g3,TRINITY_DN96433_c0_g1	TRINITY_DN87452_c1_g1,TRINITY_DN92776_c1_g3,TRINITY_DN96433_c0_g1
GO:0009639	response to red or far red light	biological process	1/157	487/93642	0.55927	1	TRINITY_DN74096_c0_g1	TRINITY_DN74096_c0_g1
GO:0006040	amino sugar metabolic process	biological process	1/157	489/93642	0.56075	1	TRINITY_DN98827_c8_g1	TRINITY_DN98827_c8_g1
GO:0002684	positive regulation of immune system process	biological process	1/157	490/93642	0.56149	1	TRINITY_DN96433_c0_g1	TRINITY_DN96433_c0_g1
GO:0007264	small GTPase mediated signal transduction	biological process	2/157	1120/93642	0.56163	1	TRINITY_DN73463_c0_g3,TRINITY_DN91247_c0_g2	TRINITY_DN73463_c0_g3,TRINITY_DN91247_c0_g2
GO:0006355	regulation of transcription, DNA-templated	biological process	13/157	7867/93642	0.56340	1	TRINITY_DN67767_c0_g1,TRINITY_DN69234_c0_g2,TRINITY_DN70028_c0_g2,TRINITY_DN70709_c0_g1,TRINITY_DN71590_c1_g3,TRINITY_DN72292_c0_g1,TRINITY_DN73559_c1_g3,TRINITY_DN79988_c0_g1,TRINITY_DN80329_c0_g3,TRINITY_DN84124_c2_g1,TRINITY_DN91039_c0_g1,TRINITY_DN94899_c4_g1,TRINITY_DN96353_c0_g1	TRINITY_DN67767_c0_g1,TRINITY_DN69234_c0_g2,TRINITY_DN70028_c0_g2,TRINITY_DN70709_c0_g1,TRINITY_DN71590_c1_g3,TRINITY_DN72292_c0_g1,TRINITY_DN73559_c1_g3,TRINITY_DN79988_c0_g1,TRINITY_DN80329_c0_g3,TRINITY_DN84124_c2_g1,TRINITY_DN91039_c0_g1,TRINITY_DN94899_c4_g1,TRINITY_DN96353_c0_g1
GO:1903506	regulation of nucleic acid-templated transcription	biological process	13/157	7870/93642	0.56397	1	TRINITY_DN67767_c0_g1,TRINITY_DN69234_c0_g2,TRINITY_DN70028_c0_g2,TRINITY_DN70709_c0_g1,TRINITY_DN71590_c1_g3,TRINITY_DN72292_c0_g1,TRINITY_DN73559_c1_g3,TRINITY_DN79988_c0_g1,TRINITY_DN80329_c0_g3,TRINITY_DN84124_c2_g1,TRINITY_DN91039_c0_g1,TRINITY_DN94899_c4_g1,TRINITY_DN96353_c0_g1	TRINITY_DN67767_c0_g1,TRINITY_DN69234_c0_g2,TRINITY_DN70028_c0_g2,TRINITY_DN70709_c0_g1,TRINITY_DN71590_c1_g3,TRINITY_DN72292_c0_g1,TRINITY_DN73559_c1_g3,TRINITY_DN79988_c0_g1,TRINITY_DN80329_c0_g3,TRINITY_DN84124_c2_g1,TRINITY_DN91039_c0_g1,TRINITY_DN94899_c4_g1,TRINITY_DN96353_c0_g1
GO:0060284	regulation of cell development	biological process	1/157	496/93642	0.56591	1	TRINITY_DN88669_c0_g2	TRINITY_DN88669_c0_g2
GO:2001141	regulation of RNA biosynthetic process	biological process	13/157	7883/93642	0.56643	1	TRINITY_DN67767_c0_g1,TRINITY_DN69234_c0_g2,TRINITY_DN70028_c0_g2,TRINITY_DN70709_c0_g1,TRINITY_DN71590_c1_g3,TRINITY_DN72292_c0_g1,TRINITY_DN73559_c1_g3,TRINITY_DN79988_c0_g1,TRINITY_DN80329_c0_g3,TRINITY_DN84124_c2_g1,TRINITY_DN91039_c0_g1,TRINITY_DN94899_c4_g1,TRINITY_DN96353_c0_g1	TRINITY_DN67767_c0_g1,TRINITY_DN69234_c0_g2,TRINITY_DN70028_c0_g2,TRINITY_DN70709_c0_g1,TRINITY_DN71590_c1_g3,TRINITY_DN72292_c0_g1,TRINITY_DN73559_c1_g3,TRINITY_DN79988_c0_g1,TRINITY_DN80329_c0_g3,TRINITY_DN84124_c2_g1,TRINITY_DN91039_c0_g1,TRINITY_DN94899_c4_g1,TRINITY_DN96353_c0_g1
GO:0043094	cellular metabolic compound salvage	biological process	1/157	498/93642	0.56737	1	TRINITY_DN80583_c0_g1	TRINITY_DN80583_c0_g1
GO:0072527	pyrimidine-containing compound metabolic process	biological process	1/157	505/93642	0.57245	1	TRINITY_DN80583_c0_g1	TRINITY_DN80583_c0_g1
GO:0009966	regulation of signal transduction	biological process	3/157	1773/93642	0.57293	1	TRINITY_DN74096_c0_g1,TRINITY_DN85006_c4_g1,TRINITY_DN88926_c1_g1	TRINITY_DN74096_c0_g1,TRINITY_DN85006_c4_g1,TRINITY_DN88926_c1_g1
GO:0090150	establishment of protein localization to membrane	biological process	1/157	508/93642	0.57461	1	TRINITY_DN94256_c0_g2	TRINITY_DN94256_c0_g2
GO:0044419	interspecies interaction between organisms	biological process	4/157	2403/93642	0.57491	1	TRINITY_DN74378_c1_g1,TRINITY_DN81975_c0_g1,TRINITY_DN85648_c2_g1,TRINITY_DN97992_c3_g1	TRINITY_DN74378_c1_g1,TRINITY_DN81975_c0_g1,TRINITY_DN85648_c2_g1,TRINITY_DN97992_c3_g1
GO:0009266	response to temperature stimulus	biological process	3/157	1783/93642	0.57675	1	TRINITY_DN72387_c1_g3,TRINITY_DN87452_c1_g1,TRINITY_DN95355_c2_g3	TRINITY_DN72387_c1_g3,TRINITY_DN87452_c1_g1,TRINITY_DN95355_c2_g3
GO:0009698	phenylpropanoid metabolic process	biological process	1/157	511/93642	0.57676	1	TRINITY_DN92277_c1_g1	TRINITY_DN92277_c1_g1
GO:0071236	cellular response to antibiotic	biological process	1/157	515/93642	0.57960	1	TRINITY_DN87533_c3_g2	TRINITY_DN87533_c3_g2
GO:0071941	nitrogen cycle metabolic process	biological process	1/157	516/93642	0.58031	1	TRINITY_DN95264_c1_g3	TRINITY_DN95264_c1_g3
GO:0016114	terpenoid biosynthetic process	biological process	1/157	518/93642	0.58173	1	TRINITY_DN94733_c3_g2	TRINITY_DN94733_c3_g2
GO:0050776	regulation of immune response	biological process	1/157	519/93642	0.58243	1	TRINITY_DN96433_c0_g1	TRINITY_DN96433_c0_g1
GO:0006338	chromatin remodeling	biological process	1/157	520/93642	0.58313	1	TRINITY_DN84124_c2_g1	TRINITY_DN84124_c2_g1
GO:0006767	water-soluble vitamin metabolic process	biological process	1/157	535/93642	0.59355	1	TRINITY_DN95405_c1_g1	TRINITY_DN95405_c1_g1
GO:0009110	vitamin biosynthetic process	biological process	1/157	542/93642	0.59833	1	TRINITY_DN95405_c1_g1	TRINITY_DN95405_c1_g1
GO:0000280	nuclear division	biological process	2/157	1201/93642	0.59965	1	TRINITY_DN74599_c2_g1,TRINITY_DN80388_c1_g1	TRINITY_DN74599_c2_g1,TRINITY_DN80388_c1_g1
GO:0010243	response to organonitrogen compound	biological process	2/157	1202/93642	0.60010	1	TRINITY_DN75665_c2_g1,TRINITY_DN76248_c1_g6	TRINITY_DN75665_c2_g1,TRINITY_DN76248_c1_g6
GO:0051606	detection of stimulus	biological process	1/157	547/93642	0.60170	1	TRINITY_DN95264_c1_g3	TRINITY_DN95264_c1_g3
GO:0055067	monovalent inorganic cation homeostasis	biological process	1/157	554/93642	0.60638	1	TRINITY_DN87452_c1_g1	TRINITY_DN87452_c1_g1
GO:0023051	regulation of signaling	biological process	3/157	1867/93642	0.60798	1	TRINITY_DN74096_c0_g1,TRINITY_DN85006_c4_g1,TRINITY_DN88926_c1_g1	TRINITY_DN74096_c0_g1,TRINITY_DN85006_c4_g1,TRINITY_DN88926_c1_g1
GO:0044260	cellular macromolecule metabolic process	biological process	59/157	35915/93642	0.60861	1	TRINITY_DN67688_c1_g2,TRINITY_DN67767_c0_g1,TRINITY_DN68948_c3_g1,TRINITY_DN69234_c0_g2,TRINITY_DN69539_c0_g2,TRINITY_DN69674_c1_g1,TRINITY_DN70028_c0_g2,TRINITY_DN70630_c0_g3,TRINITY_DN70709_c0_g1,TRINITY_DN71590_c1_g3,TRINITY_DN71726_c1_g2,TRINITY_DN72292_c0_g1,TRINITY_DN73452_c0_g2,TRINITY_DN73456_c0_g1,TRINITY_DN73559_c1_g3,TRINITY_DN75665_c2_g1,TRINITY_DN76123_c1_g1,TRINITY_DN76248_c1_g6,TRI…	TRINITY_DN67688_c1_g2,TRINITY_DN67767_c0_g1,TRINITY_DN68948_c3_g1,TRINITY_DN69234_c0_g2,TRINITY_DN69539_c0_g2,TRINITY_DN69674_c1_g1,TRINITY_DN70028_c0_g2,TRINITY_DN70630_c0_g3,TRINITY_DN70709_c0_g1,TRINITY_DN71590_c1_g3,TRINITY_DN71726_c1_g2,TRINITY_DN72292_c0_g1,TRINITY_DN73452_c0_g2,TRINITY_DN73456_c0_g1,TRINITY_DN73559_c1_g3,TRINITY_DN75665_c2_g1,TRINITY_DN76123_c1_g1,TRINITY_DN76248_c1_g6,TRI…
GO:0042742	defense response to bacterium	biological process	2/157	1227/93642	0.61132	1	TRINITY_DN93943_c0_g2,TRINITY_DN96433_c0_g1	TRINITY_DN93943_c0_g2,TRINITY_DN96433_c0_g1
GO:0006342	chromatin silencing	biological process	1/157	562/93642	0.61166	1	TRINITY_DN84124_c2_g1	TRINITY_DN84124_c2_g1
GO:0046486	glycerolipid metabolic process	biological process	2/157	1236/93642	0.61530	1	TRINITY_DN79430_c0_g1,TRINITY_DN96512_c0_g3	TRINITY_DN79430_c0_g1,TRINITY_DN96512_c0_g3
GO:0009856	pollination	biological process	2/157	1244/93642	0.61881	1	TRINITY_DN69539_c0_g2,TRINITY_DN88669_c0_g2	TRINITY_DN69539_c0_g2,TRINITY_DN88669_c0_g2
GO:0045814	negative regulation of gene expression, epigenetic	biological process	1/157	575/93642	0.62009	1	TRINITY_DN84124_c2_g1	TRINITY_DN84124_c2_g1
GO:0006629	lipid metabolic process	biological process	11/157	6939/93642	0.62044	1	TRINITY_DN71447_c0_g2,TRINITY_DN78227_c0_g4,TRINITY_DN79430_c0_g1,TRINITY_DN86930_c0_g1,TRINITY_DN87452_c1_g1,TRINITY_DN91526_c1_g2,TRINITY_DN94663_c1_g5,TRINITY_DN94733_c3_g2,TRINITY_DN95264_c1_g3,TRINITY_DN96512_c0_g3,TRINITY_DN98827_c8_g1	TRINITY_DN71447_c0_g2,TRINITY_DN78227_c0_g4,TRINITY_DN79430_c0_g1,TRINITY_DN86930_c0_g1,TRINITY_DN87452_c1_g1,TRINITY_DN91526_c1_g2,TRINITY_DN94663_c1_g5,TRINITY_DN94733_c3_g2,TRINITY_DN95264_c1_g3,TRINITY_DN96512_c0_g3,TRINITY_DN98827_c8_g1
GO:0010646	regulation of cell communication	biological process	3/157	1909/93642	0.62302	1	TRINITY_DN74096_c0_g1,TRINITY_DN85006_c4_g1,TRINITY_DN88926_c1_g1	TRINITY_DN74096_c0_g1,TRINITY_DN85006_c4_g1,TRINITY_DN88926_c1_g1
GO:0051252	regulation of RNA metabolic process	biological process	13/157	8196/93642	0.62398	1	TRINITY_DN67767_c0_g1,TRINITY_DN69234_c0_g2,TRINITY_DN70028_c0_g2,TRINITY_DN70709_c0_g1,TRINITY_DN71590_c1_g3,TRINITY_DN72292_c0_g1,TRINITY_DN73559_c1_g3,TRINITY_DN79988_c0_g1,TRINITY_DN80329_c0_g3,TRINITY_DN84124_c2_g1,TRINITY_DN91039_c0_g1,TRINITY_DN94899_c4_g1,TRINITY_DN96353_c0_g1	TRINITY_DN67767_c0_g1,TRINITY_DN69234_c0_g2,TRINITY_DN70028_c0_g2,TRINITY_DN70709_c0_g1,TRINITY_DN71590_c1_g3,TRINITY_DN72292_c0_g1,TRINITY_DN73559_c1_g3,TRINITY_DN79988_c0_g1,TRINITY_DN80329_c0_g3,TRINITY_DN84124_c2_g1,TRINITY_DN91039_c0_g1,TRINITY_DN94899_c4_g1,TRINITY_DN96353_c0_g1
GO:0072657	protein localization to membrane	biological process	1/157	597/93642	0.63395	1	TRINITY_DN94256_c0_g2	TRINITY_DN94256_c0_g2
GO:0019538	protein metabolic process	biological process	29/157	18063/93642	0.63416	1	TRINITY_DN67688_c1_g2,TRINITY_DN68948_c3_g1,TRINITY_DN69539_c0_g2,TRINITY_DN69674_c1_g1,TRINITY_DN71726_c1_g2,TRINITY_DN75665_c2_g1,TRINITY_DN76615_c4_g3,TRINITY_DN76877_c0_g1,TRINITY_DN78468_c0_g2,TRINITY_DN78810_c0_g2,TRINITY_DN80329_c0_g3,TRINITY_DN80550_c2_g2,TRINITY_DN84124_c2_g1,TRINITY_DN85713_c1_g1,TRINITY_DN86921_c0_g3,TRINITY_DN88526_c2_g1,TRINITY_DN88934_c2_g1,TRINITY_DN89084_c0_g1,TRI…	TRINITY_DN67688_c1_g2,TRINITY_DN68948_c3_g1,TRINITY_DN69539_c0_g2,TRINITY_DN69674_c1_g1,TRINITY_DN71726_c1_g2,TRINITY_DN75665_c2_g1,TRINITY_DN76615_c4_g3,TRINITY_DN76877_c0_g1,TRINITY_DN78468_c0_g2,TRINITY_DN78810_c0_g2,TRINITY_DN80329_c0_g3,TRINITY_DN80550_c2_g2,TRINITY_DN84124_c2_g1,TRINITY_DN85713_c1_g1,TRINITY_DN86921_c0_g3,TRINITY_DN88526_c2_g1,TRINITY_DN88934_c2_g1,TRINITY_DN89084_c0_g1,TRI…
GO:0048584	positive regulation of response to stimulus	biological process	2/157	1289/93642	0.63810	1	TRINITY_DN87452_c1_g1,TRINITY_DN96433_c0_g1	TRINITY_DN87452_c1_g1,TRINITY_DN96433_c0_g1
GO:0080135	regulation of cellular response to stress	biological process	1/157	604/93642	0.63825	1	TRINITY_DN96433_c0_g1	TRINITY_DN96433_c0_g1
GO:0006766	vitamin metabolic process	biological process	1/157	605/93642	0.63886	1	TRINITY_DN95405_c1_g1	TRINITY_DN95405_c1_g1
GO:0009611	response to wounding	biological process	1/157	607/93642	0.64008	1	TRINITY_DN97570_c0_g1	TRINITY_DN97570_c0_g1
GO:0046165	alcohol biosynthetic process	biological process	1/157	610/93642	0.64189	1	TRINITY_DN96512_c0_g3	TRINITY_DN96512_c0_g3
GO:0044706	multi-multicellular organism process	biological process	2/157	1299/93642	0.64228	1	TRINITY_DN69539_c0_g2,TRINITY_DN88669_c0_g2	TRINITY_DN69539_c0_g2,TRINITY_DN88669_c0_g2
GO:0009112	nucleobase metabolic process	biological process	1/157	616/93642	0.64551	1	TRINITY_DN80583_c0_g1	TRINITY_DN80583_c0_g1
GO:0051052	regulation of DNA metabolic process	biological process	1/157	617/93642	0.64610	1	TRINITY_DN84124_c2_g1	TRINITY_DN84124_c2_g1
GO:0071470	cellular response to osmotic stress	biological process	1/157	623/93642	0.64967	1	TRINITY_DN93943_c0_g2	TRINITY_DN93943_c0_g2
GO:0006793	phosphorus metabolic process	biological process	15/157	9586/93642	0.64971	1	TRINITY_DN76615_c4_g3,TRINITY_DN78468_c0_g2,TRINITY_DN79430_c0_g1,TRINITY_DN91526_c1_g2,TRINITY_DN92589_c2_g1,TRINITY_DN92836_c0_g1,TRINITY_DN93943_c0_g2,TRINITY_DN94114_c0_g1,TRINITY_DN94663_c1_g5,TRINITY_DN95405_c1_g1,TRINITY_DN96433_c0_g1,TRINITY_DN96512_c0_g3,TRINITY_DN97388_c1_g1,TRINITY_DN98628_c1_g1,TRINITY_DN98827_c8_g1	TRINITY_DN76615_c4_g3,TRINITY_DN78468_c0_g2,TRINITY_DN79430_c0_g1,TRINITY_DN91526_c1_g2,TRINITY_DN92589_c2_g1,TRINITY_DN92836_c0_g1,TRINITY_DN93943_c0_g2,TRINITY_DN94114_c0_g1,TRINITY_DN94663_c1_g5,TRINITY_DN95405_c1_g1,TRINITY_DN96433_c0_g1,TRINITY_DN96512_c0_g3,TRINITY_DN97388_c1_g1,TRINITY_DN98628_c1_g1,TRINITY_DN98827_c8_g1
GO:0006721	terpenoid metabolic process	biological process	1/157	625/93642	0.65085	1	TRINITY_DN94733_c3_g2	TRINITY_DN94733_c3_g2
GO:0048285	organelle fission	biological process	2/157	1338/93642	0.65823	1	TRINITY_DN74599_c2_g1,TRINITY_DN80388_c1_g1	TRINITY_DN74599_c2_g1,TRINITY_DN80388_c1_g1
GO:0016070	RNA metabolic process	biological process	26/157	16446/93642	0.66146	1	TRINITY_DN67688_c1_g2,TRINITY_DN67767_c0_g1,TRINITY_DN68948_c3_g1,TRINITY_DN69234_c0_g2,TRINITY_DN70028_c0_g2,TRINITY_DN70709_c0_g1,TRINITY_DN71590_c1_g3,TRINITY_DN72292_c0_g1,TRINITY_DN73452_c0_g2,TRINITY_DN73456_c0_g1,TRINITY_DN73559_c1_g3,TRINITY_DN76248_c1_g6,TRINITY_DN76757_c3_g2,TRINITY_DN76965_c1_g1,TRINITY_DN79988_c0_g1,TRINITY_DN80329_c0_g3,TRINITY_DN83114_c0_g2,TRINITY_DN84124_c2_g1,TRI…	TRINITY_DN67688_c1_g2,TRINITY_DN67767_c0_g1,TRINITY_DN68948_c3_g1,TRINITY_DN69234_c0_g2,TRINITY_DN70028_c0_g2,TRINITY_DN70709_c0_g1,TRINITY_DN71590_c1_g3,TRINITY_DN72292_c0_g1,TRINITY_DN73452_c0_g2,TRINITY_DN73456_c0_g1,TRINITY_DN73559_c1_g3,TRINITY_DN76248_c1_g6,TRINITY_DN76757_c3_g2,TRINITY_DN76965_c1_g1,TRINITY_DN79988_c0_g1,TRINITY_DN80329_c0_g3,TRINITY_DN83114_c0_g2,TRINITY_DN84124_c2_g1,TRI…
GO:0016052	carbohydrate catabolic process	biological process	5/157	3341/93642	0.66269	1	TRINITY_DN79232_c0_g1,TRINITY_DN80952_c0_g1,TRINITY_DN91982_c0_g1,TRINITY_DN96421_c0_g1,TRINITY_DN97897_c1_g1	TRINITY_DN79232_c0_g1,TRINITY_DN80952_c0_g1,TRINITY_DN91982_c0_g1,TRINITY_DN96421_c0_g1,TRINITY_DN97897_c1_g1
GO:0007049	cell cycle	biological process	7/157	4633/93642	0.66343	1	TRINITY_DN74599_c2_g1,TRINITY_DN80388_c1_g1,TRINITY_DN81623_c1_g1,TRINITY_DN82569_c0_g2,TRINITY_DN92589_c2_g1,TRINITY_DN94114_c0_g1,TRINITY_DN95695_c3_g1	TRINITY_DN74599_c2_g1,TRINITY_DN80388_c1_g1,TRINITY_DN81623_c1_g1,TRINITY_DN82569_c0_g2,TRINITY_DN92589_c2_g1,TRINITY_DN94114_c0_g1,TRINITY_DN95695_c3_g1
GO:0001558	regulation of cell growth	biological process	1/157	648/93642	0.66416	1	TRINITY_DN88669_c0_g2	TRINITY_DN88669_c0_g2
GO:0043067	regulation of programmed cell death	biological process	1/157	657/93642	0.66923	1	TRINITY_DN96433_c0_g1	TRINITY_DN96433_c0_g1
GO:0017001	antibiotic catabolic process	biological process	1/157	665/93642	0.67367	1	TRINITY_DN70935_c0_g1	TRINITY_DN70935_c0_g1
GO:0051321	meiotic cell cycle	biological process	2/157	1390/93642	0.67862	1	TRINITY_DN74599_c2_g1,TRINITY_DN80388_c1_g1	TRINITY_DN74599_c2_g1,TRINITY_DN80388_c1_g1
GO:0009987	cellular process	biological process	127/157	76764/93642	0.68257	1	TRINITY_DN67688_c1_g2,TRINITY_DN67767_c0_g1,TRINITY_DN68828_c0_g2,TRINITY_DN68948_c3_g1,TRINITY_DN69028_c0_g1,TRINITY_DN69234_c0_g2,TRINITY_DN69539_c0_g2,TRINITY_DN69674_c1_g1,TRINITY_DN70028_c0_g2,TRINITY_DN70630_c0_g3,TRINITY_DN70709_c0_g1,TRINITY_DN70935_c0_g1,TRINITY_DN71198_c0_g1,TRINITY_DN71268_c0_g1,TRINITY_DN71590_c1_g3,TRINITY_DN71726_c1_g2,TRINITY_DN71895_c1_g1,TRINITY_DN72292_c0_g1,TRI…	TRINITY_DN67688_c1_g2,TRINITY_DN67767_c0_g1,TRINITY_DN68828_c0_g2,TRINITY_DN68948_c3_g1,TRINITY_DN69028_c0_g1,TRINITY_DN69234_c0_g2,TRINITY_DN69539_c0_g2,TRINITY_DN69674_c1_g1,TRINITY_DN70028_c0_g2,TRINITY_DN70630_c0_g3,TRINITY_DN70709_c0_g1,TRINITY_DN70935_c0_g1,TRINITY_DN71198_c0_g1,TRINITY_DN71268_c0_g1,TRINITY_DN71590_c1_g3,TRINITY_DN71726_c1_g2,TRINITY_DN71895_c1_g1,TRINITY_DN72292_c0_g1,TRI…
GO:0045893	positive regulation of transcription, DNA-templated	biological process	2/157	1415/93642	0.68806	1	TRINITY_DN69234_c0_g2,TRINITY_DN70028_c0_g2	TRINITY_DN69234_c0_g2,TRINITY_DN70028_c0_g2
GO:0008283	cell proliferation	biological process	1/157	692/93642	0.68823	1	TRINITY_DN96394_c1_g1	TRINITY_DN96394_c1_g1
GO:1902680	positive regulation of RNA biosynthetic process	biological process	2/157	1418/93642	0.68918	1	TRINITY_DN69234_c0_g2,TRINITY_DN70028_c0_g2	TRINITY_DN69234_c0_g2,TRINITY_DN70028_c0_g2
GO:1903508	positive regulation of nucleic acid-templated transcription	biological process	2/157	1418/93642	0.68918	1	TRINITY_DN69234_c0_g2,TRINITY_DN70028_c0_g2	TRINITY_DN69234_c0_g2,TRINITY_DN70028_c0_g2
GO:0045595	regulation of cell differentiation	biological process	1/157	710/93642	0.69757	1	TRINITY_DN88669_c0_g2	TRINITY_DN88669_c0_g2
GO:0046677	response to antibiotic	biological process	2/157	1456/93642	0.70306	1	TRINITY_DN72387_c1_g3,TRINITY_DN87533_c3_g2	TRINITY_DN72387_c1_g3,TRINITY_DN87533_c3_g2
GO:0016042	lipid catabolic process	biological process	2/157	1462/93642	0.70520	1	TRINITY_DN91526_c1_g2,TRINITY_DN94663_c1_g5	TRINITY_DN91526_c1_g2,TRINITY_DN94663_c1_g5
GO:0006006	glucose metabolic process	biological process	1/157	729/93642	0.70714	1	TRINITY_DN94892_c0_g3	TRINITY_DN94892_c0_g3
GO:0002682	regulation of immune system process	biological process	1/157	731/93642	0.70813	1	TRINITY_DN96433_c0_g1	TRINITY_DN96433_c0_g1
GO:0008033	tRNA processing	biological process	1/157	731/93642	0.70813	1	TRINITY_DN68948_c3_g1	TRINITY_DN68948_c3_g1
GO:0019219	regulation of nucleobase-containing compound metabolic process	biological process	13/157	8704/93642	0.70890	1	TRINITY_DN67767_c0_g1,TRINITY_DN69234_c0_g2,TRINITY_DN70028_c0_g2,TRINITY_DN70709_c0_g1,TRINITY_DN71590_c1_g3,TRINITY_DN72292_c0_g1,TRINITY_DN73559_c1_g3,TRINITY_DN79988_c0_g1,TRINITY_DN80329_c0_g3,TRINITY_DN84124_c2_g1,TRINITY_DN91039_c0_g1,TRINITY_DN94899_c4_g1,TRINITY_DN96353_c0_g1	TRINITY_DN67767_c0_g1,TRINITY_DN69234_c0_g2,TRINITY_DN70028_c0_g2,TRINITY_DN70709_c0_g1,TRINITY_DN71590_c1_g3,TRINITY_DN72292_c0_g1,TRINITY_DN73559_c1_g3,TRINITY_DN79988_c0_g1,TRINITY_DN80329_c0_g3,TRINITY_DN84124_c2_g1,TRINITY_DN91039_c0_g1,TRINITY_DN94899_c4_g1,TRINITY_DN96353_c0_g1
GO:0045892	negative regulation of transcription, DNA-templated	biological process	2/157	1473/93642	0.70910	1	TRINITY_DN72292_c0_g1,TRINITY_DN84124_c2_g1	TRINITY_DN72292_c0_g1,TRINITY_DN84124_c2_g1
GO:0030001	metal ion transport	biological process	2/157	1476/93642	0.71016	1	TRINITY_DN69028_c0_g1,TRINITY_DN85993_c0_g1	TRINITY_DN69028_c0_g1,TRINITY_DN85993_c0_g1
GO:0048580	regulation of post-embryonic development	biological process	1/157	741/93642	0.71302	1	TRINITY_DN93943_c0_g2	TRINITY_DN93943_c0_g2
GO:0008299	isoprenoid biosynthetic process	biological process	1/157	750/93642	0.71736	1	TRINITY_DN94733_c3_g2	TRINITY_DN94733_c3_g2
GO:0009250	glucan biosynthetic process	biological process	1/157	752/93642	0.71831	1	TRINITY_DN70630_c0_g3	TRINITY_DN70630_c0_g3
GO:1902679	negative regulation of RNA biosynthetic process	biological process	2/157	1503/93642	0.71952	1	TRINITY_DN72292_c0_g1,TRINITY_DN84124_c2_g1	TRINITY_DN72292_c0_g1,TRINITY_DN84124_c2_g1
GO:1903507	negative regulation of nucleic acid-templated transcription	biological process	2/157	1503/93642	0.71952	1	TRINITY_DN72292_c0_g1,TRINITY_DN84124_c2_g1	TRINITY_DN72292_c0_g1,TRINITY_DN84124_c2_g1
GO:0043161	proteasome-mediated ubiquitin-dependent protein catabolic process	biological process	2/157	1510/93642	0.72190	1	TRINITY_DN71726_c1_g2,TRINITY_DN80550_c2_g2	TRINITY_DN71726_c1_g2,TRINITY_DN80550_c2_g2
GO:0050832	defense response to fungus	biological process	1/157	762/93642	0.72304	1	TRINITY_DN74378_c1_g1	TRINITY_DN74378_c1_g1
GO:0035690	cellular response to drug	biological process	1/157	764/93642	0.72397	1	TRINITY_DN87533_c3_g2	TRINITY_DN87533_c3_g2
GO:0044255	cellular lipid metabolic process	biological process	8/157	5589/93642	0.72572	1	TRINITY_DN79430_c0_g1,TRINITY_DN86930_c0_g1,TRINITY_DN91526_c1_g2,TRINITY_DN94663_c1_g5,TRINITY_DN94733_c3_g2,TRINITY_DN95264_c1_g3,TRINITY_DN96512_c0_g3,TRINITY_DN98827_c8_g1	TRINITY_DN79430_c0_g1,TRINITY_DN86930_c0_g1,TRINITY_DN91526_c1_g2,TRINITY_DN94663_c1_g5,TRINITY_DN94733_c3_g2,TRINITY_DN95264_c1_g3,TRINITY_DN96512_c0_g3,TRINITY_DN98827_c8_g1
GO:0051254	positive regulation of RNA metabolic process	biological process	2/157	1529/93642	0.72829	1	TRINITY_DN69234_c0_g2,TRINITY_DN70028_c0_g2	TRINITY_DN69234_c0_g2,TRINITY_DN70028_c0_g2
GO:0043170	macromolecule metabolic process	biological process	67/157	41967/93642	0.73183	1	TRINITY_DN67688_c1_g2,TRINITY_DN67767_c0_g1,TRINITY_DN68948_c3_g1,TRINITY_DN69234_c0_g2,TRINITY_DN69539_c0_g2,TRINITY_DN69674_c1_g1,TRINITY_DN70028_c0_g2,TRINITY_DN70630_c0_g3,TRINITY_DN70709_c0_g1,TRINITY_DN71590_c1_g3,TRINITY_DN71726_c1_g2,TRINITY_DN72292_c0_g1,TRINITY_DN73452_c0_g2,TRINITY_DN73456_c0_g1,TRINITY_DN73559_c1_g3,TRINITY_DN75665_c2_g1,TRINITY_DN76123_c1_g1,TRINITY_DN76248_c1_g6,TRI…	TRINITY_DN67688_c1_g2,TRINITY_DN67767_c0_g1,TRINITY_DN68948_c3_g1,TRINITY_DN69234_c0_g2,TRINITY_DN69539_c0_g2,TRINITY_DN69674_c1_g1,TRINITY_DN70028_c0_g2,TRINITY_DN70630_c0_g3,TRINITY_DN70709_c0_g1,TRINITY_DN71590_c1_g3,TRINITY_DN71726_c1_g2,TRINITY_DN72292_c0_g1,TRINITY_DN73452_c0_g2,TRINITY_DN73456_c0_g1,TRINITY_DN73559_c1_g3,TRINITY_DN75665_c2_g1,TRINITY_DN76123_c1_g1,TRINITY_DN76248_c1_g6,TRI…
GO:0007015	actin filament organization	biological process	1/157	783/93642	0.73270	1	TRINITY_DN83867_c1_g5	TRINITY_DN83867_c1_g5
GO:0006979	response to oxidative stress	biological process	3/157	2269/93642	0.73559	1	TRINITY_DN70935_c0_g1,TRINITY_DN78227_c0_g4,TRINITY_DN87452_c1_g1	TRINITY_DN70935_c0_g1,TRINITY_DN78227_c0_g4,TRINITY_DN87452_c1_g1
GO:0010498	proteasomal protein catabolic process	biological process	2/157	1578/93642	0.74419	1	TRINITY_DN71726_c1_g2,TRINITY_DN80550_c2_g2	TRINITY_DN71726_c1_g2,TRINITY_DN80550_c2_g2
GO:0044242	cellular lipid catabolic process	biological process	1/157	815/93642	0.74680	1	TRINITY_DN94663_c1_g5	TRINITY_DN94663_c1_g5
GO:0098813	nuclear chromosome segregation	biological process	1/157	816/93642	0.74722	1	TRINITY_DN80388_c1_g1	TRINITY_DN80388_c1_g1
GO:0006413	translational initiation	biological process	1/157	818/93642	0.74808	1	TRINITY_DN67688_c1_g2	TRINITY_DN67688_c1_g2
GO:1901698	response to nitrogen compound	biological process	2/157	1592/93642	0.74859	1	TRINITY_DN75665_c2_g1,TRINITY_DN76248_c1_g6	TRINITY_DN75665_c2_g1,TRINITY_DN76248_c1_g6
GO:0051253	negative regulation of RNA metabolic process	biological process	2/157	1598/93642	0.75045	1	TRINITY_DN72292_c0_g1,TRINITY_DN84124_c2_g1	TRINITY_DN72292_c0_g1,TRINITY_DN84124_c2_g1
GO:0017144	drug metabolic process	biological process	9/157	6388/93642	0.75065	1	TRINITY_DN70630_c0_g3,TRINITY_DN70935_c0_g1,TRINITY_DN78227_c0_g4,TRINITY_DN80952_c0_g1,TRINITY_DN83556_c1_g2,TRINITY_DN91982_c0_g1,TRINITY_DN92277_c1_g1,TRINITY_DN95405_c1_g1,TRINITY_DN97897_c1_g1	TRINITY_DN70630_c0_g3,TRINITY_DN70935_c0_g1,TRINITY_DN78227_c0_g4,TRINITY_DN80952_c0_g1,TRINITY_DN83556_c1_g2,TRINITY_DN91982_c0_g1,TRINITY_DN92277_c1_g1,TRINITY_DN95405_c1_g1,TRINITY_DN97897_c1_g1
GO:0032879	regulation of localization	biological process	2/157	1602/93642	0.75169	1	TRINITY_DN81338_c1_g1,TRINITY_DN97252_c3_g1	TRINITY_DN81338_c1_g1,TRINITY_DN97252_c3_g1
GO:0007166	cell surface receptor signaling pathway	biological process	1/157	829/93642	0.75273	1	TRINITY_DN83162_c2_g1	TRINITY_DN83162_c2_g1
GO:0010638	positive regulation of organelle organization	biological process	1/157	833/93642	0.75439	1	TRINITY_DN84124_c2_g1	TRINITY_DN84124_c2_g1
GO:0009416	response to light stimulus	biological process	2/157	1612/93642	0.75476	1	TRINITY_DN74096_c0_g1,TRINITY_DN87452_c1_g1	TRINITY_DN74096_c0_g1,TRINITY_DN87452_c1_g1
GO:0006066	alcohol metabolic process	biological process	2/157	1627/93642	0.75930	1	TRINITY_DN79430_c0_g1,TRINITY_DN96512_c0_g3	TRINITY_DN79430_c0_g1,TRINITY_DN96512_c0_g3
GO:0051028	mRNA transport	biological process	1/157	845/93642	0.75933	1	TRINITY_DN92776_c1_g3	TRINITY_DN92776_c1_g3
GO:0005996	monosaccharide metabolic process	biological process	2/157	1652/93642	0.76670	1	TRINITY_DN79232_c0_g1,TRINITY_DN94892_c0_g3	TRINITY_DN79232_c0_g1,TRINITY_DN94892_c0_g3
GO:0009617	response to bacterium	biological process	2/157	1662/93642	0.76961	1	TRINITY_DN93943_c0_g2,TRINITY_DN96433_c0_g1	TRINITY_DN93943_c0_g2,TRINITY_DN96433_c0_g1
GO:0071407	cellular response to organic cyclic compound	biological process	1/157	873/93642	0.77048	1	TRINITY_DN87533_c3_g2	TRINITY_DN87533_c3_g2
GO:0033044	regulation of chromosome organization	biological process	1/157	876/93642	0.77164	1	TRINITY_DN84124_c2_g1	TRINITY_DN84124_c2_g1
GO:0006720	isoprenoid metabolic process	biological process	1/157	899/93642	0.78037	1	TRINITY_DN94733_c3_g2	TRINITY_DN94733_c3_g2
GO:0000302	response to reactive oxygen species	biological process	1/157	908/93642	0.78369	1	TRINITY_DN78227_c0_g4	TRINITY_DN78227_c0_g4
GO:0044267	cellular protein metabolic process	biological process	25/157	16927/93642	0.78744	1	TRINITY_DN67688_c1_g2,TRINITY_DN68948_c3_g1,TRINITY_DN69539_c0_g2,TRINITY_DN69674_c1_g1,TRINITY_DN71726_c1_g2,TRINITY_DN75665_c2_g1,TRINITY_DN76615_c4_g3,TRINITY_DN78468_c0_g2,TRINITY_DN78810_c0_g2,TRINITY_DN80550_c2_g2,TRINITY_DN84124_c2_g1,TRINITY_DN85713_c1_g1,TRINITY_DN86921_c0_g3,TRINITY_DN89084_c0_g1,TRINITY_DN89686_c0_g4,TRINITY_DN92589_c2_g1,TRINITY_DN92836_c0_g1,TRINITY_DN93943_c0_g2,TRI…	TRINITY_DN67688_c1_g2,TRINITY_DN68948_c3_g1,TRINITY_DN69539_c0_g2,TRINITY_DN69674_c1_g1,TRINITY_DN71726_c1_g2,TRINITY_DN75665_c2_g1,TRINITY_DN76615_c4_g3,TRINITY_DN78468_c0_g2,TRINITY_DN78810_c0_g2,TRINITY_DN80550_c2_g2,TRINITY_DN84124_c2_g1,TRINITY_DN85713_c1_g1,TRINITY_DN86921_c0_g3,TRINITY_DN89084_c0_g1,TRINITY_DN89686_c0_g4,TRINITY_DN92589_c2_g1,TRINITY_DN92836_c0_g1,TRINITY_DN93943_c0_g2,TRI…
GO:1902531	regulation of intracellular signal transduction	biological process	1/157	925/93642	0.78984	1	TRINITY_DN88926_c1_g1	TRINITY_DN88926_c1_g1
GO:0042440	pigment metabolic process	biological process	1/157	929/93642	0.79126	1	TRINITY_DN95879_c1_g1	TRINITY_DN95879_c1_g1
GO:0043414	macromolecule methylation	biological process	1/157	934/93642	0.79302	1	TRINITY_DN84124_c2_g1	TRINITY_DN84124_c2_g1
GO:0009314	response to radiation	biological process	2/157	1750/93642	0.79387	1	TRINITY_DN74096_c0_g1,TRINITY_DN87452_c1_g1	TRINITY_DN74096_c0_g1,TRINITY_DN87452_c1_g1
GO:0006820	anion transport	biological process	3/157	2530/93642	0.79943	1	TRINITY_DN77673_c0_g2,TRINITY_DN93943_c0_g2,TRINITY_DN97570_c0_g1	TRINITY_DN77673_c0_g2,TRINITY_DN93943_c0_g2,TRINITY_DN97570_c0_g1
GO:0030243	cellulose metabolic process	biological process	1/157	955/93642	0.80026	1	TRINITY_DN70630_c0_g3	TRINITY_DN70630_c0_g3
GO:0007059	chromosome segregation	biological process	1/157	964/93642	0.80328	1	TRINITY_DN80388_c1_g1	TRINITY_DN80388_c1_g1
GO:0031347	regulation of defense response	biological process	1/157	964/93642	0.80328	1	TRINITY_DN96433_c0_g1	TRINITY_DN96433_c0_g1
GO:0010557	positive regulation of macromolecule biosynthetic process	biological process	2/157	1789/93642	0.80389	1	TRINITY_DN69234_c0_g2,TRINITY_DN70028_c0_g2	TRINITY_DN69234_c0_g2,TRINITY_DN70028_c0_g2
GO:0022604	regulation of cell morphogenesis	biological process	1/157	980/93642	0.80855	1	TRINITY_DN88669_c0_g2	TRINITY_DN88669_c0_g2
GO:0040029	regulation of gene expression, epigenetic	biological process	1/157	986/93642	0.81048	1	TRINITY_DN84124_c2_g1	TRINITY_DN84124_c2_g1
GO:0016569	covalent chromatin modification	biological process	1/157	990/93642	0.81177	1	TRINITY_DN84124_c2_g1	TRINITY_DN84124_c2_g1
GO:0009451	RNA modification	biological process	1/157	995/93642	0.81336	1	TRINITY_DN68948_c3_g1	TRINITY_DN68948_c3_g1
GO:0043900	regulation of multi-organism process	biological process	1/157	1002/93642	0.81556	1	TRINITY_DN88669_c0_g2	TRINITY_DN88669_c0_g2
GO:0006325	chromatin organization	biological process	2/157	1840/93642	0.81634	1	TRINITY_DN73596_c0_g2,TRINITY_DN84124_c2_g1	TRINITY_DN73596_c0_g2,TRINITY_DN84124_c2_g1
GO:0045934	negative regulation of nucleobase-containing compound metabolic process	biological process	2/157	1845/93642	0.81752	1	TRINITY_DN72292_c0_g1,TRINITY_DN84124_c2_g1	TRINITY_DN72292_c0_g1,TRINITY_DN84124_c2_g1
GO:2000112	regulation of cellular macromolecule biosynthetic process	biological process	13/157	9513/93642	0.81782	1	TRINITY_DN67767_c0_g1,TRINITY_DN69234_c0_g2,TRINITY_DN70028_c0_g2,TRINITY_DN70709_c0_g1,TRINITY_DN71590_c1_g3,TRINITY_DN72292_c0_g1,TRINITY_DN73559_c1_g3,TRINITY_DN79988_c0_g1,TRINITY_DN80329_c0_g3,TRINITY_DN84124_c2_g1,TRINITY_DN91039_c0_g1,TRINITY_DN94899_c4_g1,TRINITY_DN96353_c0_g1	TRINITY_DN67767_c0_g1,TRINITY_DN69234_c0_g2,TRINITY_DN70028_c0_g2,TRINITY_DN70709_c0_g1,TRINITY_DN71590_c1_g3,TRINITY_DN72292_c0_g1,TRINITY_DN73559_c1_g3,TRINITY_DN79988_c0_g1,TRINITY_DN80329_c0_g3,TRINITY_DN84124_c2_g1,TRINITY_DN91039_c0_g1,TRINITY_DN94899_c4_g1,TRINITY_DN96353_c0_g1
GO:0051173	positive regulation of nitrogen compound metabolic process	biological process	3/157	2621/93642	0.81846	1	TRINITY_DN69234_c0_g2,TRINITY_DN70028_c0_g2,TRINITY_DN84124_c2_g1	TRINITY_DN69234_c0_g2,TRINITY_DN70028_c0_g2,TRINITY_DN84124_c2_g1
GO:0008654	phospholipid biosynthetic process	biological process	1/157	1023/93642	0.82201	1	TRINITY_DN98827_c8_g1	TRINITY_DN98827_c8_g1
GO:0010556	regulation of macromolecule biosynthetic process	biological process	13/157	9568/93642	0.82400	1	TRINITY_DN67767_c0_g1,TRINITY_DN69234_c0_g2,TRINITY_DN70028_c0_g2,TRINITY_DN70709_c0_g1,TRINITY_DN71590_c1_g3,TRINITY_DN72292_c0_g1,TRINITY_DN73559_c1_g3,TRINITY_DN79988_c0_g1,TRINITY_DN80329_c0_g3,TRINITY_DN84124_c2_g1,TRINITY_DN91039_c0_g1,TRINITY_DN94899_c4_g1,TRINITY_DN96353_c0_g1	TRINITY_DN67767_c0_g1,TRINITY_DN69234_c0_g2,TRINITY_DN70028_c0_g2,TRINITY_DN70709_c0_g1,TRINITY_DN71590_c1_g3,TRINITY_DN72292_c0_g1,TRINITY_DN73559_c1_g3,TRINITY_DN79988_c0_g1,TRINITY_DN80329_c0_g3,TRINITY_DN84124_c2_g1,TRINITY_DN91039_c0_g1,TRINITY_DN94899_c4_g1,TRINITY_DN96353_c0_g1
GO:0019318	hexose metabolic process	biological process	1/157	1031/93642	0.82441	1	TRINITY_DN94892_c0_g3	TRINITY_DN94892_c0_g3
GO:0008643	carbohydrate transport	biological process	1/157	1040/93642	0.82707	1	TRINITY_DN73258_c1_g4	TRINITY_DN73258_c1_g4
GO:0016999	antibiotic metabolic process	biological process	2/157	1890/93642	0.82786	1	TRINITY_DN70935_c0_g1,TRINITY_DN78227_c0_g4	TRINITY_DN70935_c0_g1,TRINITY_DN78227_c0_g4
GO:0051239	regulation of multicellular organismal process	biological process	2/157	1894/93642	0.82875	1	TRINITY_DN88669_c0_g2,TRINITY_DN93943_c0_g2	TRINITY_DN88669_c0_g2,TRINITY_DN93943_c0_g2
GO:0045454	cell redox homeostasis	biological process	1/157	1050/93642	0.82998	1	TRINITY_DN78577_c1_g2	TRINITY_DN78577_c1_g2
GO:0046686	response to cadmium ion	biological process	1/157	1056/93642	0.83171	1	TRINITY_DN75665_c2_g1	TRINITY_DN75665_c2_g1
GO:1901565	organonitrogen compound catabolic process	biological process	6/157	4884/93642	0.83288	1	TRINITY_DN71726_c1_g2,TRINITY_DN76877_c0_g1,TRINITY_DN80550_c2_g2,TRINITY_DN88526_c2_g1,TRINITY_DN88934_c2_g1,TRINITY_DN95879_c1_g1	TRINITY_DN71726_c1_g2,TRINITY_DN76877_c0_g1,TRINITY_DN80550_c2_g2,TRINITY_DN88526_c2_g1,TRINITY_DN88934_c2_g1,TRINITY_DN95879_c1_g1
GO:2000113	negative regulation of cellular macromolecule biosynthetic process	biological process	2/157	1916/93642	0.83359	1	TRINITY_DN72292_c0_g1,TRINITY_DN84124_c2_g1	TRINITY_DN72292_c0_g1,TRINITY_DN84124_c2_g1
GO:0097435	supramolecular fiber organization	biological process	1/157	1080/93642	0.83842	1	TRINITY_DN83867_c1_g5	TRINITY_DN83867_c1_g5
GO:0031328	positive regulation of cellular biosynthetic process	biological process	2/157	1943/93642	0.83936	1	TRINITY_DN69234_c0_g2,TRINITY_DN70028_c0_g2	TRINITY_DN69234_c0_g2,TRINITY_DN70028_c0_g2
GO:0006508	proteolysis	biological process	5/157	4231/93642	0.84183	1	TRINITY_DN71726_c1_g2,TRINITY_DN76877_c0_g1,TRINITY_DN80550_c2_g2,TRINITY_DN88526_c2_g1,TRINITY_DN88934_c2_g1	TRINITY_DN71726_c1_g2,TRINITY_DN76877_c0_g1,TRINITY_DN80550_c2_g2,TRINITY_DN88526_c2_g1,TRINITY_DN88934_c2_g1
GO:0044087	regulation of cellular component biogenesis	biological process	1/157	1093/93642	0.84195	1	TRINITY_DN72292_c0_g1	TRINITY_DN72292_c0_g1
GO:0010558	negative regulation of macromolecule biosynthetic process	biological process	2/157	1960/93642	0.84290	1	TRINITY_DN72292_c0_g1,TRINITY_DN84124_c2_g1	TRINITY_DN72292_c0_g1,TRINITY_DN84124_c2_g1
GO:0009891	positive regulation of biosynthetic process	biological process	2/157	1972/93642	0.84535	1	TRINITY_DN69234_c0_g2,TRINITY_DN70028_c0_g2	TRINITY_DN69234_c0_g2,TRINITY_DN70028_c0_g2
GO:0010604	positive regulation of macromolecule metabolic process	biological process	3/157	2791/93642	0.84994	1	TRINITY_DN69234_c0_g2,TRINITY_DN70028_c0_g2,TRINITY_DN84124_c2_g1	TRINITY_DN69234_c0_g2,TRINITY_DN70028_c0_g2,TRINITY_DN84124_c2_g1
GO:0010628	positive regulation of gene expression	biological process	2/157	2008/93642	0.85252	1	TRINITY_DN69234_c0_g2,TRINITY_DN70028_c0_g2	TRINITY_DN69234_c0_g2,TRINITY_DN70028_c0_g2
GO:0032259	methylation	biological process	1/157	1135/93642	0.85283	1	TRINITY_DN84124_c2_g1	TRINITY_DN84124_c2_g1
GO:0048468	cell development	biological process	2/157	2018/93642	0.85445	1	TRINITY_DN69539_c0_g2,TRINITY_DN88669_c0_g2	TRINITY_DN69539_c0_g2,TRINITY_DN88669_c0_g2
GO:0031326	regulation of cellular biosynthetic process	biological process	13/157	9864/93642	0.85462	1	TRINITY_DN67767_c0_g1,TRINITY_DN69234_c0_g2,TRINITY_DN70028_c0_g2,TRINITY_DN70709_c0_g1,TRINITY_DN71590_c1_g3,TRINITY_DN72292_c0_g1,TRINITY_DN73559_c1_g3,TRINITY_DN79988_c0_g1,TRINITY_DN80329_c0_g3,TRINITY_DN84124_c2_g1,TRINITY_DN91039_c0_g1,TRINITY_DN94899_c4_g1,TRINITY_DN96353_c0_g1	TRINITY_DN67767_c0_g1,TRINITY_DN69234_c0_g2,TRINITY_DN70028_c0_g2,TRINITY_DN70709_c0_g1,TRINITY_DN71590_c1_g3,TRINITY_DN72292_c0_g1,TRINITY_DN73559_c1_g3,TRINITY_DN79988_c0_g1,TRINITY_DN80329_c0_g3,TRINITY_DN84124_c2_g1,TRINITY_DN91039_c0_g1,TRINITY_DN94899_c4_g1,TRINITY_DN96353_c0_g1
GO:0010468	regulation of gene expression	biological process	14/157	10537/93642	0.85514	1	TRINITY_DN67688_c1_g2,TRINITY_DN67767_c0_g1,TRINITY_DN69234_c0_g2,TRINITY_DN70028_c0_g2,TRINITY_DN70709_c0_g1,TRINITY_DN71590_c1_g3,TRINITY_DN72292_c0_g1,TRINITY_DN73559_c1_g3,TRINITY_DN79988_c0_g1,TRINITY_DN80329_c0_g3,TRINITY_DN84124_c2_g1,TRINITY_DN91039_c0_g1,TRINITY_DN94899_c4_g1,TRINITY_DN96353_c0_g1	TRINITY_DN67688_c1_g2,TRINITY_DN67767_c0_g1,TRINITY_DN69234_c0_g2,TRINITY_DN70028_c0_g2,TRINITY_DN70709_c0_g1,TRINITY_DN71590_c1_g3,TRINITY_DN72292_c0_g1,TRINITY_DN73559_c1_g3,TRINITY_DN79988_c0_g1,TRINITY_DN80329_c0_g3,TRINITY_DN84124_c2_g1,TRINITY_DN91039_c0_g1,TRINITY_DN94899_c4_g1,TRINITY_DN96353_c0_g1
GO:0009889	regulation of biosynthetic process	biological process	13/157	9921/93642	0.86002	1	TRINITY_DN67767_c0_g1,TRINITY_DN69234_c0_g2,TRINITY_DN70028_c0_g2,TRINITY_DN70709_c0_g1,TRINITY_DN71590_c1_g3,TRINITY_DN72292_c0_g1,TRINITY_DN73559_c1_g3,TRINITY_DN79988_c0_g1,TRINITY_DN80329_c0_g3,TRINITY_DN84124_c2_g1,TRINITY_DN91039_c0_g1,TRINITY_DN94899_c4_g1,TRINITY_DN96353_c0_g1	TRINITY_DN67767_c0_g1,TRINITY_DN69234_c0_g2,TRINITY_DN70028_c0_g2,TRINITY_DN70709_c0_g1,TRINITY_DN71590_c1_g3,TRINITY_DN72292_c0_g1,TRINITY_DN73559_c1_g3,TRINITY_DN79988_c0_g1,TRINITY_DN80329_c0_g3,TRINITY_DN84124_c2_g1,TRINITY_DN91039_c0_g1,TRINITY_DN94899_c4_g1,TRINITY_DN96353_c0_g1
GO:0031325	positive regulation of cellular metabolic process	biological process	3/157	2867/93642	0.86242	1	TRINITY_DN69234_c0_g2,TRINITY_DN70028_c0_g2,TRINITY_DN84124_c2_g1	TRINITY_DN69234_c0_g2,TRINITY_DN70028_c0_g2,TRINITY_DN84124_c2_g1
GO:1901575	organic substance catabolic process	biological process	15/157	11307/93642	0.86454	1	TRINITY_DN71726_c1_g2,TRINITY_DN76877_c0_g1,TRINITY_DN79232_c0_g1,TRINITY_DN79430_c0_g1,TRINITY_DN80550_c2_g2,TRINITY_DN80952_c0_g1,TRINITY_DN88526_c2_g1,TRINITY_DN88934_c2_g1,TRINITY_DN91526_c1_g2,TRINITY_DN91982_c0_g1,TRINITY_DN94663_c1_g5,TRINITY_DN95879_c1_g1,TRINITY_DN96421_c0_g1,TRINITY_DN96512_c0_g3,TRINITY_DN97897_c1_g1	TRINITY_DN71726_c1_g2,TRINITY_DN76877_c0_g1,TRINITY_DN79232_c0_g1,TRINITY_DN79430_c0_g1,TRINITY_DN80550_c2_g2,TRINITY_DN80952_c0_g1,TRINITY_DN88526_c2_g1,TRINITY_DN88934_c2_g1,TRINITY_DN91526_c1_g2,TRINITY_DN91982_c0_g1,TRINITY_DN94663_c1_g5,TRINITY_DN95879_c1_g1,TRINITY_DN96421_c0_g1,TRINITY_DN96512_c0_g3,TRINITY_DN97897_c1_g1
GO:0031327	negative regulation of cellular biosynthetic process	biological process	2/157	2073/93642	0.86469	1	TRINITY_DN72292_c0_g1,TRINITY_DN84124_c2_g1	TRINITY_DN72292_c0_g1,TRINITY_DN84124_c2_g1
GO:0065008	regulation of biological quality	biological process	10/157	7938/93642	0.86512	1	TRINITY_DN69028_c0_g1,TRINITY_DN74096_c0_g1,TRINITY_DN76615_c4_g3,TRINITY_DN77673_c0_g2,TRINITY_DN78577_c1_g2,TRINITY_DN81338_c1_g1,TRINITY_DN87452_c1_g1,TRINITY_DN90197_c1_g1,TRINITY_DN93943_c0_g2,TRINITY_DN97252_c3_g1	TRINITY_DN69028_c0_g1,TRINITY_DN74096_c0_g1,TRINITY_DN76615_c4_g3,TRINITY_DN77673_c0_g2,TRINITY_DN78577_c1_g2,TRINITY_DN81338_c1_g1,TRINITY_DN87452_c1_g1,TRINITY_DN90197_c1_g1,TRINITY_DN93943_c0_g2,TRINITY_DN97252_c3_g1
GO:0071214	cellular response to abiotic stimulus	biological process	1/157	1188/93642	0.86550	1	TRINITY_DN93943_c0_g2	TRINITY_DN93943_c0_g2
GO:0104004	cellular response to environmental stimulus	biological process	1/157	1188/93642	0.86550	1	TRINITY_DN93943_c0_g2	TRINITY_DN93943_c0_g2
GO:0009890	negative regulation of biosynthetic process	biological process	2/157	2087/93642	0.86719	1	TRINITY_DN72292_c0_g1,TRINITY_DN84124_c2_g1	TRINITY_DN72292_c0_g1,TRINITY_DN84124_c2_g1
GO:0050657	nucleic acid transport	biological process	1/157	1215/93642	0.87154	1	TRINITY_DN92776_c1_g3	TRINITY_DN92776_c1_g3
GO:0050658	RNA transport	biological process	1/157	1215/93642	0.87154	1	TRINITY_DN92776_c1_g3	TRINITY_DN92776_c1_g3
GO:0051236	establishment of RNA localization	biological process	1/157	1215/93642	0.87154	1	TRINITY_DN92776_c1_g3	TRINITY_DN92776_c1_g3
GO:0016458	gene silencing	biological process	1/157	1217/93642	0.87197	1	TRINITY_DN84124_c2_g1	TRINITY_DN84124_c2_g1
GO:0043648	dicarboxylic acid metabolic process	biological process	1/157	1219/93642	0.87241	1	TRINITY_DN92234_c0_g1	TRINITY_DN92234_c0_g1
GO:0022603	regulation of anatomical structure morphogenesis	biological process	1/157	1220/93642	0.87262	1	TRINITY_DN88669_c0_g2	TRINITY_DN88669_c0_g2
GO:0044085	cellular component biogenesis	biological process	12/157	9386/93642	0.87282	1	TRINITY_DN72292_c0_g1,TRINITY_DN73463_c0_g3,TRINITY_DN73596_c0_g2,TRINITY_DN76123_c1_g1,TRINITY_DN76849_c0_g2,TRINITY_DN81526_c0_g2,TRINITY_DN83867_c1_g5,TRINITY_DN84124_c2_g1,TRINITY_DN87713_c1_g1,TRINITY_DN92277_c1_g1,TRINITY_DN93142_c0_g1,TRINITY_DN95695_c3_g1	TRINITY_DN72292_c0_g1,TRINITY_DN73463_c0_g3,TRINITY_DN73596_c0_g2,TRINITY_DN76123_c1_g1,TRINITY_DN76849_c0_g2,TRINITY_DN81526_c0_g2,TRINITY_DN83867_c1_g5,TRINITY_DN84124_c2_g1,TRINITY_DN87713_c1_g1,TRINITY_DN92277_c1_g1,TRINITY_DN93142_c0_g1,TRINITY_DN95695_c3_g1
GO:0009056	catabolic process	biological process	17/157	12737/93642	0.87314	1	TRINITY_DN70935_c0_g1,TRINITY_DN71726_c1_g2,TRINITY_DN76123_c1_g1,TRINITY_DN76877_c0_g1,TRINITY_DN79232_c0_g1,TRINITY_DN79430_c0_g1,TRINITY_DN80550_c2_g2,TRINITY_DN80952_c0_g1,TRINITY_DN88526_c2_g1,TRINITY_DN88934_c2_g1,TRINITY_DN91526_c1_g2,TRINITY_DN91982_c0_g1,TRINITY_DN94663_c1_g5,TRINITY_DN95879_c1_g1,TRINITY_DN96421_c0_g1,TRINITY_DN96512_c0_g3,TRINITY_DN97897_c1_g1	TRINITY_DN70935_c0_g1,TRINITY_DN71726_c1_g2,TRINITY_DN76123_c1_g1,TRINITY_DN76877_c0_g1,TRINITY_DN79232_c0_g1,TRINITY_DN79430_c0_g1,TRINITY_DN80550_c2_g2,TRINITY_DN80952_c0_g1,TRINITY_DN88526_c2_g1,TRINITY_DN88934_c2_g1,TRINITY_DN91526_c1_g2,TRINITY_DN91982_c0_g1,TRINITY_DN94663_c1_g5,TRINITY_DN95879_c1_g1,TRINITY_DN96421_c0_g1,TRINITY_DN96512_c0_g3,TRINITY_DN97897_c1_g1
GO:0051273	beta-glucan metabolic process	biological process	1/157	1235/93642	0.87583	1	TRINITY_DN70630_c0_g3	TRINITY_DN70630_c0_g3
GO:0012501	programmed cell death	biological process	2/157	2139/93642	0.87611	1	TRINITY_DN78227_c0_g4,TRINITY_DN96433_c0_g1	TRINITY_DN78227_c0_g4,TRINITY_DN96433_c0_g1
GO:0030036	actin cytoskeleton organization	biological process	1/157	1280/93642	0.88498	1	TRINITY_DN83867_c1_g5	TRINITY_DN83867_c1_g5
GO:0006281	DNA repair	biological process	2/157	2206/93642	0.88680	1	TRINITY_DN77265_c2_g1,TRINITY_DN83209_c1_g1	TRINITY_DN77265_c2_g1,TRINITY_DN83209_c1_g1
GO:0046942	carboxylic acid transport	biological process	1/157	1290/93642	0.88692	1	TRINITY_DN97570_c0_g1	TRINITY_DN97570_c0_g1
GO:2000241	regulation of reproductive process	biological process	1/157	1291/93642	0.88711	1	TRINITY_DN88669_c0_g2	TRINITY_DN88669_c0_g2
GO:0015849	organic acid transport	biological process	1/157	1294/93642	0.88769	1	TRINITY_DN97570_c0_g1	TRINITY_DN97570_c0_g1
GO:0051130	positive regulation of cellular component organization	biological process	1/157	1296/93642	0.88807	1	TRINITY_DN84124_c2_g1	TRINITY_DN84124_c2_g1
GO:0044257	cellular protein catabolic process	biological process	3/157	3046/93642	0.88829	1	TRINITY_DN71726_c1_g2,TRINITY_DN80550_c2_g2,TRINITY_DN95879_c1_g1	TRINITY_DN71726_c1_g2,TRINITY_DN80550_c2_g2,TRINITY_DN95879_c1_g1
GO:0006403	RNA localization	biological process	1/157	1302/93642	0.88921	1	TRINITY_DN92776_c1_g3	TRINITY_DN92776_c1_g3
GO:0008610	lipid biosynthetic process	biological process	4/157	3850/93642	0.89026	1	TRINITY_DN86930_c0_g1,TRINITY_DN94733_c3_g2,TRINITY_DN95264_c1_g3,TRINITY_DN98827_c8_g1	TRINITY_DN86930_c0_g1,TRINITY_DN94733_c3_g2,TRINITY_DN95264_c1_g3,TRINITY_DN98827_c8_g1
GO:0006633	fatty acid biosynthetic process	biological process	1/157	1311/93642	0.89089	1	TRINITY_DN95264_c1_g3	TRINITY_DN95264_c1_g3
GO:0009636	response to toxic substance	biological process	1/157	1320/93642	0.89255	1	TRINITY_DN87452_c1_g1	TRINITY_DN87452_c1_g1
GO:0048523	negative regulation of cellular process	biological process	5/157	4641/93642	0.89337	1	TRINITY_DN72292_c0_g1,TRINITY_DN84124_c2_g1,TRINITY_DN85006_c4_g1,TRINITY_DN88926_c1_g1,TRINITY_DN96433_c0_g1	TRINITY_DN72292_c0_g1,TRINITY_DN84124_c2_g1,TRINITY_DN85006_c4_g1,TRINITY_DN88926_c1_g1,TRINITY_DN96433_c0_g1
GO:1901617	organic hydroxy compound biosynthetic process	biological process	1/157	1327/93642	0.89382	1	TRINITY_DN96512_c0_g3	TRINITY_DN96512_c0_g3
GO:0009893	positive regulation of metabolic process	biological process	3/157	3146/93642	0.90078	1	TRINITY_DN69234_c0_g2,TRINITY_DN70028_c0_g2,TRINITY_DN84124_c2_g1	TRINITY_DN69234_c0_g2,TRINITY_DN70028_c0_g2,TRINITY_DN84124_c2_g1
GO:0030029	actin filament-based process	biological process	1/157	1367/93642	0.90081	1	TRINITY_DN83867_c1_g5	TRINITY_DN83867_c1_g5
GO:0048193	Golgi vesicle transport	biological process	1/157	1369/93642	0.90115	1	TRINITY_DN94256_c0_g2	TRINITY_DN94256_c0_g2
GO:0008219	cell death	biological process	2/157	2334/93642	0.90489	1	TRINITY_DN78227_c0_g4,TRINITY_DN96433_c0_g1	TRINITY_DN78227_c0_g4,TRINITY_DN96433_c0_g1
GO:0044272	sulfur compound biosynthetic process	biological process	1/157	1392/93642	0.90495	1	TRINITY_DN86930_c0_g1	TRINITY_DN86930_c0_g1
GO:0044249	cellular biosynthetic process	biological process	44/157	30513/93642	0.90541	1	TRINITY_DN67688_c1_g2,TRINITY_DN67767_c0_g1,TRINITY_DN69234_c0_g2,TRINITY_DN69674_c1_g1,TRINITY_DN70028_c0_g2,TRINITY_DN70630_c0_g3,TRINITY_DN70709_c0_g1,TRINITY_DN71268_c0_g1,TRINITY_DN71590_c1_g3,TRINITY_DN72292_c0_g1,TRINITY_DN73452_c0_g2,TRINITY_DN73456_c0_g1,TRINITY_DN73559_c1_g3,TRINITY_DN74923_c0_g5,TRINITY_DN76248_c1_g6,TRINITY_DN76757_c3_g2,TRINITY_DN76965_c1_g1,TRINITY_DN79988_c0_g1,TRI…	TRINITY_DN67688_c1_g2,TRINITY_DN67767_c0_g1,TRINITY_DN69234_c0_g2,TRINITY_DN69674_c1_g1,TRINITY_DN70028_c0_g2,TRINITY_DN70630_c0_g3,TRINITY_DN70709_c0_g1,TRINITY_DN71268_c0_g1,TRINITY_DN71590_c1_g3,TRINITY_DN72292_c0_g1,TRINITY_DN73452_c0_g2,TRINITY_DN73456_c0_g1,TRINITY_DN73559_c1_g3,TRINITY_DN74923_c0_g5,TRINITY_DN76248_c1_g6,TRINITY_DN76757_c3_g2,TRINITY_DN76965_c1_g1,TRINITY_DN79988_c0_g1,TRI…
GO:0044271	cellular nitrogen compound biosynthetic process	biological process	29/157	21051/93642	0.90557	1	TRINITY_DN67688_c1_g2,TRINITY_DN67767_c0_g1,TRINITY_DN69234_c0_g2,TRINITY_DN69674_c1_g1,TRINITY_DN70028_c0_g2,TRINITY_DN70709_c0_g1,TRINITY_DN71590_c1_g3,TRINITY_DN72292_c0_g1,TRINITY_DN73452_c0_g2,TRINITY_DN73456_c0_g1,TRINITY_DN73559_c1_g3,TRINITY_DN76248_c1_g6,TRINITY_DN76757_c3_g2,TRINITY_DN76965_c1_g1,TRINITY_DN79988_c0_g1,TRINITY_DN80329_c0_g3,TRINITY_DN80583_c0_g1,TRINITY_DN83114_c0_g2,TRI…	TRINITY_DN67688_c1_g2,TRINITY_DN67767_c0_g1,TRINITY_DN69234_c0_g2,TRINITY_DN69674_c1_g1,TRINITY_DN70028_c0_g2,TRINITY_DN70709_c0_g1,TRINITY_DN71590_c1_g3,TRINITY_DN72292_c0_g1,TRINITY_DN73452_c0_g2,TRINITY_DN73456_c0_g1,TRINITY_DN73559_c1_g3,TRINITY_DN76248_c1_g6,TRINITY_DN76757_c3_g2,TRINITY_DN76965_c1_g1,TRINITY_DN79988_c0_g1,TRINITY_DN80329_c0_g3,TRINITY_DN80583_c0_g1,TRINITY_DN83114_c0_g2,TRI…
GO:2000026	regulation of multicellular organismal development	biological process	1/157	1415/93642	0.90860	1	TRINITY_DN93943_c0_g2	TRINITY_DN93943_c0_g2
GO:0006511	ubiquitin-dependent protein catabolic process	biological process	2/157	2365/93642	0.90884	1	TRINITY_DN71726_c1_g2,TRINITY_DN80550_c2_g2	TRINITY_DN71726_c1_g2,TRINITY_DN80550_c2_g2
GO:0051276	chromosome organization	biological process	3/157	3217/93642	0.90888	1	TRINITY_DN73596_c0_g2,TRINITY_DN82569_c0_g2,TRINITY_DN84124_c2_g1	TRINITY_DN73596_c0_g2,TRINITY_DN82569_c0_g2,TRINITY_DN84124_c2_g1
GO:0006399	tRNA metabolic process	biological process	1/157	1420/93642	0.90937	1	TRINITY_DN68948_c3_g1	TRINITY_DN68948_c3_g1
GO:0016071	mRNA metabolic process	biological process	3/157	3252/93642	0.91265	1	TRINITY_DN92776_c1_g3,TRINITY_DN94899_c4_g1,TRINITY_DN96353_c0_g1	TRINITY_DN92776_c1_g3,TRINITY_DN94899_c4_g1,TRINITY_DN96353_c0_g1
GO:1901137	carbohydrate derivative biosynthetic process	biological process	4/157	4083/93642	0.91480	1	TRINITY_DN86921_c0_g3,TRINITY_DN86930_c0_g1,TRINITY_DN98827_c8_g1,TRINITY_DN99048_c9_g2	TRINITY_DN86921_c0_g3,TRINITY_DN86930_c0_g1,TRINITY_DN98827_c8_g1,TRINITY_DN99048_c9_g2
GO:0019941	modification-dependent protein catabolic process	biological process	2/157	2423/93642	0.91584	1	TRINITY_DN71726_c1_g2,TRINITY_DN80550_c2_g2	TRINITY_DN71726_c1_g2,TRINITY_DN80550_c2_g2
GO:0019953	sexual reproduction	biological process	1/157	1481/93642	0.91832	1	TRINITY_DN74599_c2_g1	TRINITY_DN74599_c2_g1
GO:0015931	nucleobase-containing compound transport	biological process	1/157	1492/93642	0.91984	1	TRINITY_DN92776_c1_g3	TRINITY_DN92776_c1_g3
GO:0044282	small molecule catabolic process	biological process	2/157	2461/93642	0.92015	1	TRINITY_DN79430_c0_g1,TRINITY_DN96512_c0_g3	TRINITY_DN79430_c0_g1,TRINITY_DN96512_c0_g3
GO:0044550	secondary metabolite biosynthetic process	biological process	1/157	1510/93642	0.92226	1	TRINITY_DN92277_c1_g1	TRINITY_DN92277_c1_g1
GO:0019637	organophosphate metabolic process	biological process	6/157	5734/93642	0.92349	1	TRINITY_DN79430_c0_g1,TRINITY_DN91526_c1_g2,TRINITY_DN94663_c1_g5,TRINITY_DN95405_c1_g1,TRINITY_DN96512_c0_g3,TRINITY_DN98827_c8_g1	TRINITY_DN79430_c0_g1,TRINITY_DN91526_c1_g2,TRINITY_DN94663_c1_g5,TRINITY_DN95405_c1_g1,TRINITY_DN96512_c0_g3,TRINITY_DN98827_c8_g1
GO:0043632	modification-dependent macromolecule catabolic process	biological process	2/157	2496/93642	0.92394	1	TRINITY_DN71726_c1_g2,TRINITY_DN80550_c2_g2	TRINITY_DN71726_c1_g2,TRINITY_DN80550_c2_g2
GO:0044703	multi-organism reproductive process	biological process	1/157	1523/93642	0.92397	1	TRINITY_DN74599_c2_g1	TRINITY_DN74599_c2_g1
GO:0048518	positive regulation of biological process	biological process	6/157	5750/93642	0.92468	1	TRINITY_DN69234_c0_g2,TRINITY_DN70028_c0_g2,TRINITY_DN78227_c0_g4,TRINITY_DN84124_c2_g1,TRINITY_DN87452_c1_g1,TRINITY_DN96433_c0_g1	TRINITY_DN69234_c0_g2,TRINITY_DN70028_c0_g2,TRINITY_DN78227_c0_g4,TRINITY_DN84124_c2_g1,TRINITY_DN87452_c1_g1,TRINITY_DN96433_c0_g1
GO:0006974	cellular response to DNA damage stimulus	biological process	2/157	2541/93642	0.92856	1	TRINITY_DN77265_c2_g1,TRINITY_DN83209_c1_g1	TRINITY_DN77265_c2_g1,TRINITY_DN83209_c1_g1
GO:0051186	cofactor metabolic process	biological process	4/157	4318/93642	0.93450	1	TRINITY_DN70935_c0_g1,TRINITY_DN78227_c0_g4,TRINITY_DN95405_c1_g1,TRINITY_DN95879_c1_g1	TRINITY_DN70935_c0_g1,TRINITY_DN78227_c0_g4,TRINITY_DN95405_c1_g1,TRINITY_DN95879_c1_g1
GO:0031323	regulation of cellular metabolic process	biological process	14/157	11774/93642	0.93941	1	TRINITY_DN67767_c0_g1,TRINITY_DN69234_c0_g2,TRINITY_DN70028_c0_g2,TRINITY_DN70709_c0_g1,TRINITY_DN71590_c1_g3,TRINITY_DN72292_c0_g1,TRINITY_DN73559_c1_g3,TRINITY_DN78227_c0_g4,TRINITY_DN79988_c0_g1,TRINITY_DN80329_c0_g3,TRINITY_DN84124_c2_g1,TRINITY_DN91039_c0_g1,TRINITY_DN94899_c4_g1,TRINITY_DN96353_c0_g1	TRINITY_DN67767_c0_g1,TRINITY_DN69234_c0_g2,TRINITY_DN70028_c0_g2,TRINITY_DN70709_c0_g1,TRINITY_DN71590_c1_g3,TRINITY_DN72292_c0_g1,TRINITY_DN73559_c1_g3,TRINITY_DN78227_c0_g4,TRINITY_DN79988_c0_g1,TRINITY_DN80329_c0_g3,TRINITY_DN84124_c2_g1,TRINITY_DN91039_c0_g1,TRINITY_DN94899_c4_g1,TRINITY_DN96353_c0_g1
GO:0031324	negative regulation of cellular metabolic process	biological process	2/157	2713/93642	0.94390	1	TRINITY_DN72292_c0_g1,TRINITY_DN84124_c2_g1	TRINITY_DN72292_c0_g1,TRINITY_DN84124_c2_g1
GO:0051172	negative regulation of nitrogen compound metabolic process	biological process	2/157	2717/93642	0.94421	1	TRINITY_DN72292_c0_g1,TRINITY_DN84124_c2_g1	TRINITY_DN72292_c0_g1,TRINITY_DN84124_c2_g1
GO:0009058	biosynthetic process	biological process	45/157	32143/93642	0.94464	1	TRINITY_DN67688_c1_g2,TRINITY_DN67767_c0_g1,TRINITY_DN69234_c0_g2,TRINITY_DN69674_c1_g1,TRINITY_DN70028_c0_g2,TRINITY_DN70630_c0_g3,TRINITY_DN70709_c0_g1,TRINITY_DN71268_c0_g1,TRINITY_DN71590_c1_g3,TRINITY_DN72292_c0_g1,TRINITY_DN73452_c0_g2,TRINITY_DN73456_c0_g1,TRINITY_DN73559_c1_g3,TRINITY_DN74923_c0_g5,TRINITY_DN76248_c1_g6,TRINITY_DN76757_c3_g2,TRINITY_DN76965_c1_g1,TRINITY_DN79988_c0_g1,TRI…	TRINITY_DN67688_c1_g2,TRINITY_DN67767_c0_g1,TRINITY_DN69234_c0_g2,TRINITY_DN69674_c1_g1,TRINITY_DN70028_c0_g2,TRINITY_DN70630_c0_g3,TRINITY_DN70709_c0_g1,TRINITY_DN71268_c0_g1,TRINITY_DN71590_c1_g3,TRINITY_DN72292_c0_g1,TRINITY_DN73452_c0_g2,TRINITY_DN73456_c0_g1,TRINITY_DN73559_c1_g3,TRINITY_DN74923_c0_g5,TRINITY_DN76248_c1_g6,TRINITY_DN76757_c3_g2,TRINITY_DN76965_c1_g1,TRINITY_DN79988_c0_g1,TRI…
GO:0009108	coenzyme biosynthetic process	biological process	1/157	1719/93642	0.94560	1	TRINITY_DN95405_c1_g1	TRINITY_DN95405_c1_g1
GO:0051171	regulation of nitrogen compound metabolic process	biological process	13/157	11230/93642	0.94637	1	TRINITY_DN67767_c0_g1,TRINITY_DN69234_c0_g2,TRINITY_DN70028_c0_g2,TRINITY_DN70709_c0_g1,TRINITY_DN71590_c1_g3,TRINITY_DN72292_c0_g1,TRINITY_DN73559_c1_g3,TRINITY_DN79988_c0_g1,TRINITY_DN80329_c0_g3,TRINITY_DN84124_c2_g1,TRINITY_DN91039_c0_g1,TRINITY_DN94899_c4_g1,TRINITY_DN96353_c0_g1	TRINITY_DN67767_c0_g1,TRINITY_DN69234_c0_g2,TRINITY_DN70028_c0_g2,TRINITY_DN70709_c0_g1,TRINITY_DN71590_c1_g3,TRINITY_DN72292_c0_g1,TRINITY_DN73559_c1_g3,TRINITY_DN79988_c0_g1,TRINITY_DN80329_c0_g3,TRINITY_DN84124_c2_g1,TRINITY_DN91039_c0_g1,TRINITY_DN94899_c4_g1,TRINITY_DN96353_c0_g1
GO:0051179	localization	biological process	25/157	19447/93642	0.94851	1	TRINITY_DN69028_c0_g1,TRINITY_DN73258_c1_g4,TRINITY_DN73463_c0_g3,TRINITY_DN74096_c0_g1,TRINITY_DN76615_c4_g3,TRINITY_DN77673_c0_g2,TRINITY_DN80583_c0_g1,TRINITY_DN81338_c1_g1,TRINITY_DN85914_c2_g4,TRINITY_DN85993_c0_g1,TRINITY_DN87533_c3_g2,TRINITY_DN88485_c3_g1,TRINITY_DN89054_c0_g1,TRINITY_DN90197_c1_g1,TRINITY_DN91247_c0_g2,TRINITY_DN92776_c1_g3,TRINITY_DN93943_c0_g2,TRINITY_DN94239_c2_g1,TRI…	TRINITY_DN69028_c0_g1,TRINITY_DN73258_c1_g4,TRINITY_DN73463_c0_g3,TRINITY_DN74096_c0_g1,TRINITY_DN76615_c4_g3,TRINITY_DN77673_c0_g2,TRINITY_DN80583_c0_g1,TRINITY_DN81338_c1_g1,TRINITY_DN85914_c2_g4,TRINITY_DN85993_c0_g1,TRINITY_DN87533_c3_g2,TRINITY_DN88485_c3_g1,TRINITY_DN89054_c0_g1,TRINITY_DN90197_c1_g1,TRINITY_DN91247_c0_g2,TRINITY_DN92776_c1_g3,TRINITY_DN93943_c0_g2,TRINITY_DN94239_c2_g1,TRI…
GO:0010467	gene expression	biological process	29/157	22112/93642	0.94981	1	TRINITY_DN67688_c1_g2,TRINITY_DN67767_c0_g1,TRINITY_DN68948_c3_g1,TRINITY_DN69234_c0_g2,TRINITY_DN69674_c1_g1,TRINITY_DN70028_c0_g2,TRINITY_DN70709_c0_g1,TRINITY_DN71590_c1_g3,TRINITY_DN72292_c0_g1,TRINITY_DN73452_c0_g2,TRINITY_DN73456_c0_g1,TRINITY_DN73559_c1_g3,TRINITY_DN76248_c1_g6,TRINITY_DN76757_c3_g2,TRINITY_DN76965_c1_g1,TRINITY_DN79988_c0_g1,TRINITY_DN80329_c0_g3,TRINITY_DN83114_c0_g2,TRI…	TRINITY_DN67688_c1_g2,TRINITY_DN67767_c0_g1,TRINITY_DN68948_c3_g1,TRINITY_DN69234_c0_g2,TRINITY_DN69674_c1_g1,TRINITY_DN70028_c0_g2,TRINITY_DN70709_c0_g1,TRINITY_DN71590_c1_g3,TRINITY_DN72292_c0_g1,TRINITY_DN73452_c0_g2,TRINITY_DN73456_c0_g1,TRINITY_DN73559_c1_g3,TRINITY_DN76248_c1_g6,TRINITY_DN76757_c3_g2,TRINITY_DN76965_c1_g1,TRINITY_DN79988_c0_g1,TRINITY_DN80329_c0_g3,TRINITY_DN83114_c0_g2,TRI…
GO:1901615	organic hydroxy compound metabolic process	biological process	2/157	2813/93642	0.95133	1	TRINITY_DN79430_c0_g1,TRINITY_DN96512_c0_g3	TRINITY_DN79430_c0_g1,TRINITY_DN96512_c0_g3
GO:0006811	ion transport	biological process	5/157	5428/93642	0.95317	1	TRINITY_DN69028_c0_g1,TRINITY_DN77673_c0_g2,TRINITY_DN85993_c0_g1,TRINITY_DN93943_c0_g2,TRINITY_DN97570_c0_g1	TRINITY_DN69028_c0_g1,TRINITY_DN77673_c0_g2,TRINITY_DN85993_c0_g1,TRINITY_DN93943_c0_g2,TRINITY_DN97570_c0_g1
GO:0015711	organic anion transport	biological process	1/157	1810/93642	0.95344	1	TRINITY_DN97570_c0_g1	TRINITY_DN97570_c0_g1
GO:0060255	regulation of macromolecule metabolic process	biological process	14/157	12132/93642	0.95416	1	TRINITY_DN67688_c1_g2,TRINITY_DN67767_c0_g1,TRINITY_DN69234_c0_g2,TRINITY_DN70028_c0_g2,TRINITY_DN70709_c0_g1,TRINITY_DN71590_c1_g3,TRINITY_DN72292_c0_g1,TRINITY_DN73559_c1_g3,TRINITY_DN79988_c0_g1,TRINITY_DN80329_c0_g3,TRINITY_DN84124_c2_g1,TRINITY_DN91039_c0_g1,TRINITY_DN94899_c4_g1,TRINITY_DN96353_c0_g1	TRINITY_DN67688_c1_g2,TRINITY_DN67767_c0_g1,TRINITY_DN69234_c0_g2,TRINITY_DN70028_c0_g2,TRINITY_DN70709_c0_g1,TRINITY_DN71590_c1_g3,TRINITY_DN72292_c0_g1,TRINITY_DN73559_c1_g3,TRINITY_DN79988_c0_g1,TRINITY_DN80329_c0_g3,TRINITY_DN84124_c2_g1,TRINITY_DN91039_c0_g1,TRINITY_DN94899_c4_g1,TRINITY_DN96353_c0_g1
GO:0033036	macromolecule localization	biological process	9/157	8565/93642	0.95577	1	TRINITY_DN73463_c0_g3,TRINITY_DN87533_c3_g2,TRINITY_DN91247_c0_g2,TRINITY_DN92776_c1_g3,TRINITY_DN94239_c2_g1,TRINITY_DN94256_c0_g2,TRINITY_DN97065_c2_g1,TRINITY_DN97570_c0_g1,TRINITY_DN97761_c2_g6	TRINITY_DN73463_c0_g3,TRINITY_DN87533_c3_g2,TRINITY_DN91247_c0_g2,TRINITY_DN92776_c1_g3,TRINITY_DN94239_c2_g1,TRINITY_DN94256_c0_g2,TRINITY_DN97065_c2_g1,TRINITY_DN97570_c0_g1,TRINITY_DN97761_c2_g6
GO:0008380	RNA splicing	biological process	1/157	1850/93642	0.95652	1	TRINITY_DN92776_c1_g3	TRINITY_DN92776_c1_g3
GO:0061024	membrane organization	biological process	1/157	1850/93642	0.95652	1	TRINITY_DN94733_c3_g2	TRINITY_DN94733_c3_g2
GO:0080090	regulation of primary metabolic process	biological process	13/157	11491/93642	0.95657	1	TRINITY_DN67767_c0_g1,TRINITY_DN69234_c0_g2,TRINITY_DN70028_c0_g2,TRINITY_DN70709_c0_g1,TRINITY_DN71590_c1_g3,TRINITY_DN72292_c0_g1,TRINITY_DN73559_c1_g3,TRINITY_DN79988_c0_g1,TRINITY_DN80329_c0_g3,TRINITY_DN84124_c2_g1,TRINITY_DN91039_c0_g1,TRINITY_DN94899_c4_g1,TRINITY_DN96353_c0_g1	TRINITY_DN67767_c0_g1,TRINITY_DN69234_c0_g2,TRINITY_DN70028_c0_g2,TRINITY_DN70709_c0_g1,TRINITY_DN71590_c1_g3,TRINITY_DN72292_c0_g1,TRINITY_DN73559_c1_g3,TRINITY_DN79988_c0_g1,TRINITY_DN80329_c0_g3,TRINITY_DN84124_c2_g1,TRINITY_DN91039_c0_g1,TRINITY_DN94899_c4_g1,TRINITY_DN96353_c0_g1
GO:0006812	cation transport	biological process	2/157	2901/93642	0.95708	1	TRINITY_DN69028_c0_g1,TRINITY_DN85993_c0_g1	TRINITY_DN69028_c0_g1,TRINITY_DN85993_c0_g1
GO:0048522	positive regulation of cellular process	biological process	4/157	4721/93642	0.95897	1	TRINITY_DN69234_c0_g2,TRINITY_DN70028_c0_g2,TRINITY_DN78227_c0_g4,TRINITY_DN84124_c2_g1	TRINITY_DN69234_c0_g2,TRINITY_DN70028_c0_g2,TRINITY_DN78227_c0_g4,TRINITY_DN84124_c2_g1
GO:0033043	regulation of organelle organization	biological process	1/157	1898/93642	0.95995	1	TRINITY_DN84124_c2_g1	TRINITY_DN84124_c2_g1
GO:0051603	proteolysis involved in cellular protein catabolic process	biological process	2/157	2954/93642	0.96023	1	TRINITY_DN71726_c1_g2,TRINITY_DN80550_c2_g2	TRINITY_DN71726_c1_g2,TRINITY_DN80550_c2_g2
GO:0019748	secondary metabolic process	biological process	1/157	1930/93642	0.96208	1	TRINITY_DN92277_c1_g1	TRINITY_DN92277_c1_g1
GO:0010629	negative regulation of gene expression	biological process	2/157	2995/93642	0.96252	1	TRINITY_DN72292_c0_g1,TRINITY_DN84124_c2_g1	TRINITY_DN72292_c0_g1,TRINITY_DN84124_c2_g1
GO:0019222	regulation of metabolic process	biological process	15/157	13096/93642	0.96274	1	TRINITY_DN67688_c1_g2,TRINITY_DN67767_c0_g1,TRINITY_DN69234_c0_g2,TRINITY_DN70028_c0_g2,TRINITY_DN70709_c0_g1,TRINITY_DN71590_c1_g3,TRINITY_DN72292_c0_g1,TRINITY_DN73559_c1_g3,TRINITY_DN78227_c0_g4,TRINITY_DN79988_c0_g1,TRINITY_DN80329_c0_g3,TRINITY_DN84124_c2_g1,TRINITY_DN91039_c0_g1,TRINITY_DN94899_c4_g1,TRINITY_DN96353_c0_g1	TRINITY_DN67688_c1_g2,TRINITY_DN67767_c0_g1,TRINITY_DN69234_c0_g2,TRINITY_DN70028_c0_g2,TRINITY_DN70709_c0_g1,TRINITY_DN71590_c1_g3,TRINITY_DN72292_c0_g1,TRINITY_DN73559_c1_g3,TRINITY_DN78227_c0_g4,TRINITY_DN79988_c0_g1,TRINITY_DN80329_c0_g3,TRINITY_DN84124_c2_g1,TRINITY_DN91039_c0_g1,TRINITY_DN94899_c4_g1,TRINITY_DN96353_c0_g1
GO:0044265	cellular macromolecule catabolic process	biological process	3/157	3954/93642	0.96382	1	TRINITY_DN71726_c1_g2,TRINITY_DN80550_c2_g2,TRINITY_DN95879_c1_g1	TRINITY_DN71726_c1_g2,TRINITY_DN80550_c2_g2,TRINITY_DN95879_c1_g1
GO:0090304	nucleic acid metabolic process	biological process	31/157	24020/93642	0.96602	1	TRINITY_DN67688_c1_g2,TRINITY_DN67767_c0_g1,TRINITY_DN68948_c3_g1,TRINITY_DN69234_c0_g2,TRINITY_DN70028_c0_g2,TRINITY_DN70709_c0_g1,TRINITY_DN71590_c1_g3,TRINITY_DN72292_c0_g1,TRINITY_DN73452_c0_g2,TRINITY_DN73456_c0_g1,TRINITY_DN73559_c1_g3,TRINITY_DN76248_c1_g6,TRINITY_DN76757_c3_g2,TRINITY_DN76965_c1_g1,TRINITY_DN77265_c2_g1,TRINITY_DN79988_c0_g1,TRINITY_DN80329_c0_g3,TRINITY_DN82569_c0_g2,TRI…	TRINITY_DN67688_c1_g2,TRINITY_DN67767_c0_g1,TRINITY_DN68948_c3_g1,TRINITY_DN69234_c0_g2,TRINITY_DN70028_c0_g2,TRINITY_DN70709_c0_g1,TRINITY_DN71590_c1_g3,TRINITY_DN72292_c0_g1,TRINITY_DN73452_c0_g2,TRINITY_DN73456_c0_g1,TRINITY_DN73559_c1_g3,TRINITY_DN76248_c1_g6,TRINITY_DN76757_c3_g2,TRINITY_DN76965_c1_g1,TRINITY_DN77265_c2_g1,TRINITY_DN79988_c0_g1,TRINITY_DN80329_c0_g3,TRINITY_DN82569_c0_g2,TRI…
GO:1901607	alpha-amino acid biosynthetic process	biological process	1/157	2029/93642	0.96800	1	TRINITY_DN96512_c0_g3	TRINITY_DN96512_c0_g3
GO:0044270	cellular nitrogen compound catabolic process	biological process	1/157	2128/93642	0.97300	1	TRINITY_DN95879_c1_g1	TRINITY_DN95879_c1_g1
GO:0046700	heterocycle catabolic process	biological process	1/157	2132/93642	0.97319	1	TRINITY_DN95879_c1_g1	TRINITY_DN95879_c1_g1
GO:0051188	cofactor biosynthetic process	biological process	1/157	2147/93642	0.97387	1	TRINITY_DN95405_c1_g1	TRINITY_DN95405_c1_g1
GO:1901135	carbohydrate derivative metabolic process	biological process	5/157	5952/93642	0.97403	1	TRINITY_DN86921_c0_g3,TRINITY_DN86930_c0_g1,TRINITY_DN91526_c1_g2,TRINITY_DN98827_c8_g1,TRINITY_DN99048_c9_g2	TRINITY_DN86921_c0_g3,TRINITY_DN86930_c0_g1,TRINITY_DN91526_c1_g2,TRINITY_DN98827_c8_g1,TRINITY_DN99048_c9_g2
GO:0007010	cytoskeleton organization	biological process	1/157	2156/93642	0.97427	1	TRINITY_DN83867_c1_g5	TRINITY_DN83867_c1_g5
GO:0033365	protein localization to organelle	biological process	1/157	2240/93642	0.97773	1	TRINITY_DN97761_c2_g6	TRINITY_DN97761_c2_g6
GO:0008652	cellular amino acid biosynthetic process	biological process	1/157	2269/93642	0.97881	1	TRINITY_DN96512_c0_g3	TRINITY_DN96512_c0_g3
GO:0055085	transmembrane transport	biological process	5/157	6154/93642	0.97947	1	TRINITY_DN74096_c0_g1,TRINITY_DN85914_c2_g4,TRINITY_DN90197_c1_g1,TRINITY_DN95391_c0_g3,TRINITY_DN98352_c1_g3	TRINITY_DN74096_c0_g1,TRINITY_DN85914_c2_g4,TRINITY_DN90197_c1_g1,TRINITY_DN95391_c0_g3,TRINITY_DN98352_c1_g3
GO:0006810	transport	biological process	21/157	18077/93642	0.98023	1	TRINITY_DN69028_c0_g1,TRINITY_DN73258_c1_g4,TRINITY_DN73463_c0_g3,TRINITY_DN74096_c0_g1,TRINITY_DN76615_c4_g3,TRINITY_DN77673_c0_g2,TRINITY_DN80583_c0_g1,TRINITY_DN85914_c2_g4,TRINITY_DN85993_c0_g1,TRINITY_DN87533_c3_g2,TRINITY_DN88485_c3_g1,TRINITY_DN89054_c0_g1,TRINITY_DN90197_c1_g1,TRINITY_DN91247_c0_g2,TRINITY_DN92776_c1_g3,TRINITY_DN93943_c0_g2,TRINITY_DN94256_c0_g2,TRINITY_DN95391_c0_g3,TRI…	TRINITY_DN69028_c0_g1,TRINITY_DN73258_c1_g4,TRINITY_DN73463_c0_g3,TRINITY_DN74096_c0_g1,TRINITY_DN76615_c4_g3,TRINITY_DN77673_c0_g2,TRINITY_DN80583_c0_g1,TRINITY_DN85914_c2_g4,TRINITY_DN85993_c0_g1,TRINITY_DN87533_c3_g2,TRINITY_DN88485_c3_g1,TRINITY_DN89054_c0_g1,TRINITY_DN90197_c1_g1,TRINITY_DN91247_c0_g2,TRINITY_DN92776_c1_g3,TRINITY_DN93943_c0_g2,TRINITY_DN94256_c0_g2,TRINITY_DN95391_c0_g3,TRI…
GO:0072330	monocarboxylic acid biosynthetic process	biological process	1/157	2339/93642	0.98122	1	TRINITY_DN95264_c1_g3	TRINITY_DN95264_c1_g3
GO:0006631	fatty acid metabolic process	biological process	1/157	2341/93642	0.98128	1	TRINITY_DN95264_c1_g3	TRINITY_DN95264_c1_g3
GO:0009165	nucleotide biosynthetic process	biological process	1/157	2354/93642	0.98169	1	TRINITY_DN95405_c1_g1	TRINITY_DN95405_c1_g1
GO:1901576	organic substance biosynthetic process	biological process	41/157	31490/93642	0.98281	1	TRINITY_DN67688_c1_g2,TRINITY_DN67767_c0_g1,TRINITY_DN69234_c0_g2,TRINITY_DN69674_c1_g1,TRINITY_DN70028_c0_g2,TRINITY_DN70630_c0_g3,TRINITY_DN70709_c0_g1,TRINITY_DN71590_c1_g3,TRINITY_DN72292_c0_g1,TRINITY_DN73452_c0_g2,TRINITY_DN73456_c0_g1,TRINITY_DN73559_c1_g3,TRINITY_DN76248_c1_g6,TRINITY_DN76757_c3_g2,TRINITY_DN76965_c1_g1,TRINITY_DN79988_c0_g1,TRINITY_DN80329_c0_g3,TRINITY_DN80583_c0_g1,TRI…	TRINITY_DN67688_c1_g2,TRINITY_DN67767_c0_g1,TRINITY_DN69234_c0_g2,TRINITY_DN69674_c1_g1,TRINITY_DN70028_c0_g2,TRINITY_DN70630_c0_g3,TRINITY_DN70709_c0_g1,TRINITY_DN71590_c1_g3,TRINITY_DN72292_c0_g1,TRINITY_DN73452_c0_g2,TRINITY_DN73456_c0_g1,TRINITY_DN73559_c1_g3,TRINITY_DN76248_c1_g6,TRINITY_DN76757_c3_g2,TRINITY_DN76965_c1_g1,TRINITY_DN79988_c0_g1,TRINITY_DN80329_c0_g3,TRINITY_DN80583_c0_g1,TRI…
GO:0051234	establishment of localization	biological process	21/157	18256/93642	0.98284	1	TRINITY_DN69028_c0_g1,TRINITY_DN73258_c1_g4,TRINITY_DN73463_c0_g3,TRINITY_DN74096_c0_g1,TRINITY_DN76615_c4_g3,TRINITY_DN77673_c0_g2,TRINITY_DN80583_c0_g1,TRINITY_DN85914_c2_g4,TRINITY_DN85993_c0_g1,TRINITY_DN87533_c3_g2,TRINITY_DN88485_c3_g1,TRINITY_DN89054_c0_g1,TRINITY_DN90197_c1_g1,TRINITY_DN91247_c0_g2,TRINITY_DN92776_c1_g3,TRINITY_DN93943_c0_g2,TRINITY_DN94256_c0_g2,TRINITY_DN95391_c0_g3,TRI…	TRINITY_DN69028_c0_g1,TRINITY_DN73258_c1_g4,TRINITY_DN73463_c0_g3,TRINITY_DN74096_c0_g1,TRINITY_DN76615_c4_g3,TRINITY_DN77673_c0_g2,TRINITY_DN80583_c0_g1,TRINITY_DN85914_c2_g4,TRINITY_DN85993_c0_g1,TRINITY_DN87533_c3_g2,TRINITY_DN88485_c3_g1,TRINITY_DN89054_c0_g1,TRINITY_DN90197_c1_g1,TRINITY_DN91247_c0_g2,TRINITY_DN92776_c1_g3,TRINITY_DN93943_c0_g2,TRINITY_DN94256_c0_g2,TRINITY_DN95391_c0_g3,TRI…
GO:1901293	nucleoside phosphate biosynthetic process	biological process	1/157	2401/93642	0.98312	1	TRINITY_DN95405_c1_g1	TRINITY_DN95405_c1_g1
GO:0044238	primary metabolic process	biological process	84/157	57607/93642	0.98341	1	TRINITY_DN67688_c1_g2,TRINITY_DN67767_c0_g1,TRINITY_DN68948_c3_g1,TRINITY_DN69234_c0_g2,TRINITY_DN69539_c0_g2,TRINITY_DN69674_c1_g1,TRINITY_DN70028_c0_g2,TRINITY_DN70630_c0_g3,TRINITY_DN70709_c0_g1,TRINITY_DN71447_c0_g2,TRINITY_DN71590_c1_g3,TRINITY_DN71726_c1_g2,TRINITY_DN72292_c0_g1,TRINITY_DN73452_c0_g2,TRINITY_DN73456_c0_g1,TRINITY_DN73559_c1_g3,TRINITY_DN75643_c1_g1,TRINITY_DN75665_c2_g1,TRI…	TRINITY_DN67688_c1_g2,TRINITY_DN67767_c0_g1,TRINITY_DN68948_c3_g1,TRINITY_DN69234_c0_g2,TRINITY_DN69539_c0_g2,TRINITY_DN69674_c1_g1,TRINITY_DN70028_c0_g2,TRINITY_DN70630_c0_g3,TRINITY_DN70709_c0_g1,TRINITY_DN71447_c0_g2,TRINITY_DN71590_c1_g3,TRINITY_DN71726_c1_g2,TRINITY_DN72292_c0_g1,TRINITY_DN73452_c0_g2,TRINITY_DN73456_c0_g1,TRINITY_DN73559_c1_g3,TRINITY_DN75643_c1_g1,TRINITY_DN75665_c2_g1,TRI…
GO:0033554	cellular response to stress	biological process	6/157	7219/93642	0.98419	1	TRINITY_DN77265_c2_g1,TRINITY_DN78227_c0_g4,TRINITY_DN83209_c1_g1,TRINITY_DN86930_c0_g1,TRINITY_DN93943_c0_g2,TRINITY_DN96433_c0_g1	TRINITY_DN77265_c2_g1,TRINITY_DN78227_c0_g4,TRINITY_DN83209_c1_g1,TRINITY_DN86930_c0_g1,TRINITY_DN93943_c0_g2,TRINITY_DN96433_c0_g1
GO:0051128	regulation of cellular component organization	biological process	2/157	3593/93642	0.98445	1	TRINITY_DN84124_c2_g1,TRINITY_DN88669_c0_g2	TRINITY_DN84124_c2_g1,TRINITY_DN88669_c0_g2
GO:0048519	negative regulation of biological process	biological process	5/157	6404/93642	0.98474	1	TRINITY_DN72292_c0_g1,TRINITY_DN84124_c2_g1,TRINITY_DN85006_c4_g1,TRINITY_DN88926_c1_g1,TRINITY_DN96433_c0_g1	TRINITY_DN72292_c0_g1,TRINITY_DN84124_c2_g1,TRINITY_DN85006_c4_g1,TRINITY_DN88926_c1_g1,TRINITY_DN96433_c0_g1
GO:0006397	mRNA processing	biological process	1/157	2479/93642	0.98524	1	TRINITY_DN92776_c1_g3	TRINITY_DN92776_c1_g3
GO:0034622	cellular protein-containing complex assembly	biological process	2/157	3631/93642	0.98531	1	TRINITY_DN73596_c0_g2,TRINITY_DN84124_c2_g1	TRINITY_DN73596_c0_g2,TRINITY_DN84124_c2_g1
GO:0019439	aromatic compound catabolic process	biological process	1/157	2569/93642	0.98736	1	TRINITY_DN95879_c1_g1	TRINITY_DN95879_c1_g1
GO:0090407	organophosphate biosynthetic process	biological process	2/157	3738/93642	0.98749	1	TRINITY_DN95405_c1_g1,TRINITY_DN98827_c8_g1	TRINITY_DN95405_c1_g1,TRINITY_DN98827_c8_g1
GO:1901361	organic cyclic compound catabolic process	biological process	1/157	2598/93642	0.98798	1	TRINITY_DN95879_c1_g1	TRINITY_DN95879_c1_g1
GO:0010605	negative regulation of macromolecule metabolic process	biological process	2/157	3783/93642	0.98831	1	TRINITY_DN72292_c0_g1,TRINITY_DN84124_c2_g1	TRINITY_DN72292_c0_g1,TRINITY_DN84124_c2_g1
GO:0006732	coenzyme metabolic process	biological process	1/157	2628/93642	0.98859	1	TRINITY_DN95405_c1_g1	TRINITY_DN95405_c1_g1
GO:0006996	organelle organization	biological process	9/157	10008/93642	0.98936	1	TRINITY_DN71198_c0_g1,TRINITY_DN73596_c0_g2,TRINITY_DN74599_c2_g1,TRINITY_DN77098_c1_g3,TRINITY_DN80388_c1_g1,TRINITY_DN82569_c0_g2,TRINITY_DN83867_c1_g5,TRINITY_DN84124_c2_g1,TRINITY_DN94733_c3_g2	TRINITY_DN71198_c0_g1,TRINITY_DN73596_c0_g2,TRINITY_DN74599_c2_g1,TRINITY_DN77098_c1_g3,TRINITY_DN80388_c1_g1,TRINITY_DN82569_c0_g2,TRINITY_DN83867_c1_g5,TRINITY_DN84124_c2_g1,TRINITY_DN94733_c3_g2
GO:0022607	cellular component assembly	biological process	4/157	5912/93642	0.99072	1	TRINITY_DN73596_c0_g2,TRINITY_DN83867_c1_g5,TRINITY_DN84124_c2_g1,TRINITY_DN95695_c3_g1	TRINITY_DN73596_c0_g2,TRINITY_DN83867_c1_g5,TRINITY_DN84124_c2_g1,TRINITY_DN95695_c3_g1
GO:0006790	sulfur compound metabolic process	biological process	1/157	2763/93642	0.99096	1	TRINITY_DN86930_c0_g1	TRINITY_DN86930_c0_g1
GO:0034470	ncRNA processing	biological process	1/157	2776/93642	0.99116	1	TRINITY_DN68948_c3_g1	TRINITY_DN68948_c3_g1
GO:0042886	amide transport	biological process	5/157	6868/93642	0.99134	1	TRINITY_DN73463_c0_g3,TRINITY_DN80583_c0_g1,TRINITY_DN91247_c0_g2,TRINITY_DN94256_c0_g2,TRINITY_DN97065_c2_g1	TRINITY_DN73463_c0_g3,TRINITY_DN80583_c0_g1,TRINITY_DN91247_c0_g2,TRINITY_DN94256_c0_g2,TRINITY_DN97065_c2_g1
GO:0009892	negative regulation of metabolic process	biological process	2/157	4021/93642	0.99185	1	TRINITY_DN72292_c0_g1,TRINITY_DN84124_c2_g1	TRINITY_DN72292_c0_g1,TRINITY_DN84124_c2_g1
GO:0065003	protein-containing complex assembly	biological process	2/157	4100/93642	0.99278	1	TRINITY_DN73596_c0_g2,TRINITY_DN84124_c2_g1	TRINITY_DN73596_c0_g2,TRINITY_DN84124_c2_g1
GO:0071702	organic substance transport	biological process	9/157	10646/93642	0.99465	1	TRINITY_DN73258_c1_g4,TRINITY_DN73463_c0_g3,TRINITY_DN80583_c0_g1,TRINITY_DN87533_c3_g2,TRINITY_DN91247_c0_g2,TRINITY_DN92776_c1_g3,TRINITY_DN94256_c0_g2,TRINITY_DN97065_c2_g1,TRINITY_DN97570_c0_g1	TRINITY_DN73258_c1_g4,TRINITY_DN73463_c0_g3,TRINITY_DN80583_c0_g1,TRINITY_DN87533_c3_g2,TRINITY_DN91247_c0_g2,TRINITY_DN92776_c1_g3,TRINITY_DN94256_c0_g2,TRINITY_DN97065_c2_g1,TRINITY_DN97570_c0_g1
GO:0044248	cellular catabolic process	biological process	9/157	10724/93642	0.99510	1	TRINITY_DN70935_c0_g1,TRINITY_DN71726_c1_g2,TRINITY_DN76123_c1_g1,TRINITY_DN80550_c2_g2,TRINITY_DN80952_c0_g1,TRINITY_DN91982_c0_g1,TRINITY_DN94663_c1_g5,TRINITY_DN95879_c1_g1,TRINITY_DN97897_c1_g1	TRINITY_DN70935_c0_g1,TRINITY_DN71726_c1_g2,TRINITY_DN76123_c1_g1,TRINITY_DN80550_c2_g2,TRINITY_DN80952_c0_g1,TRINITY_DN91982_c0_g1,TRINITY_DN94663_c1_g5,TRINITY_DN95879_c1_g1,TRINITY_DN97897_c1_g1
GO:1901605	alpha-amino acid metabolic process	biological process	1/157	3160/93642	0.99546	1	TRINITY_DN96512_c0_g3	TRINITY_DN96512_c0_g3
GO:0006412	translation	biological process	4/157	6463/93642	0.99553	1	TRINITY_DN67688_c1_g2,TRINITY_DN69674_c1_g1,TRINITY_DN89084_c0_g1,TRINITY_DN89686_c0_g4	TRINITY_DN67688_c1_g2,TRINITY_DN69674_c1_g1,TRINITY_DN89084_c0_g1,TRINITY_DN89686_c0_g4
GO:0008104	protein localization	biological process	5/157	7498/93642	0.99610	1	TRINITY_DN73463_c0_g3,TRINITY_DN91247_c0_g2,TRINITY_DN94256_c0_g2,TRINITY_DN97065_c2_g1,TRINITY_DN97761_c2_g6	TRINITY_DN73463_c0_g3,TRINITY_DN91247_c0_g2,TRINITY_DN94256_c0_g2,TRINITY_DN97065_c2_g1,TRINITY_DN97761_c2_g6
GO:0055086	nucleobase-containing small molecule metabolic process	biological process	2/157	4506/93642	0.99614	1	TRINITY_DN80583_c0_g1,TRINITY_DN95405_c1_g1	TRINITY_DN80583_c0_g1,TRINITY_DN95405_c1_g1
GO:0043043	peptide biosynthetic process	biological process	4/157	6579/93642	0.99618	1	TRINITY_DN67688_c1_g2,TRINITY_DN69674_c1_g1,TRINITY_DN89084_c0_g1,TRINITY_DN89686_c0_g4	TRINITY_DN67688_c1_g2,TRINITY_DN69674_c1_g1,TRINITY_DN89084_c0_g1,TRINITY_DN89686_c0_g4
GO:0006139	nucleobase-containing compound metabolic process	biological process	33/157	28326/93642	0.99642	1	TRINITY_DN67688_c1_g2,TRINITY_DN67767_c0_g1,TRINITY_DN68948_c3_g1,TRINITY_DN69234_c0_g2,TRINITY_DN70028_c0_g2,TRINITY_DN70709_c0_g1,TRINITY_DN71590_c1_g3,TRINITY_DN72292_c0_g1,TRINITY_DN73452_c0_g2,TRINITY_DN73456_c0_g1,TRINITY_DN73559_c1_g3,TRINITY_DN76248_c1_g6,TRINITY_DN76757_c3_g2,TRINITY_DN76965_c1_g1,TRINITY_DN77265_c2_g1,TRINITY_DN79988_c0_g1,TRINITY_DN80329_c0_g3,TRINITY_DN80583_c0_g1,TRI…	TRINITY_DN67688_c1_g2,TRINITY_DN67767_c0_g1,TRINITY_DN68948_c3_g1,TRINITY_DN69234_c0_g2,TRINITY_DN70028_c0_g2,TRINITY_DN70709_c0_g1,TRINITY_DN71590_c1_g3,TRINITY_DN72292_c0_g1,TRINITY_DN73452_c0_g2,TRINITY_DN73456_c0_g1,TRINITY_DN73559_c1_g3,TRINITY_DN76248_c1_g6,TRINITY_DN76757_c3_g2,TRINITY_DN76965_c1_g1,TRINITY_DN77265_c2_g1,TRINITY_DN79988_c0_g1,TRINITY_DN80329_c0_g3,TRINITY_DN80583_c0_g1,TRI…
GO:0015031	protein transport	biological process	4/157	6626/93642	0.99642	1	TRINITY_DN73463_c0_g3,TRINITY_DN91247_c0_g2,TRINITY_DN94256_c0_g2,TRINITY_DN97065_c2_g1	TRINITY_DN73463_c0_g3,TRINITY_DN91247_c0_g2,TRINITY_DN94256_c0_g2,TRINITY_DN97065_c2_g1
GO:0045184	establishment of protein localization	biological process	4/157	6724/93642	0.99687	1	TRINITY_DN73463_c0_g3,TRINITY_DN91247_c0_g2,TRINITY_DN94256_c0_g2,TRINITY_DN97065_c2_g1	TRINITY_DN73463_c0_g3,TRINITY_DN91247_c0_g2,TRINITY_DN94256_c0_g2,TRINITY_DN97065_c2_g1
GO:1901564	organonitrogen compound metabolic process	biological process	32/157	27839/93642	0.99693	1	TRINITY_DN67688_c1_g2,TRINITY_DN68948_c3_g1,TRINITY_DN69539_c0_g2,TRINITY_DN69674_c1_g1,TRINITY_DN71726_c1_g2,TRINITY_DN75665_c2_g1,TRINITY_DN76615_c4_g3,TRINITY_DN76877_c0_g1,TRINITY_DN78468_c0_g2,TRINITY_DN78810_c0_g2,TRINITY_DN80329_c0_g3,TRINITY_DN80550_c2_g2,TRINITY_DN80583_c0_g1,TRINITY_DN84124_c2_g1,TRINITY_DN85713_c1_g1,TRINITY_DN86921_c0_g3,TRINITY_DN88526_c2_g1,TRINITY_DN88934_c2_g1,TRI…	TRINITY_DN67688_c1_g2,TRINITY_DN68948_c3_g1,TRINITY_DN69539_c0_g2,TRINITY_DN69674_c1_g1,TRINITY_DN71726_c1_g2,TRINITY_DN75665_c2_g1,TRINITY_DN76615_c4_g3,TRINITY_DN76877_c0_g1,TRINITY_DN78468_c0_g2,TRINITY_DN78810_c0_g2,TRINITY_DN80329_c0_g3,TRINITY_DN80550_c2_g2,TRINITY_DN80583_c0_g1,TRINITY_DN84124_c2_g1,TRINITY_DN85713_c1_g1,TRINITY_DN86921_c0_g3,TRINITY_DN88526_c2_g1,TRINITY_DN88934_c2_g1,TRI…
GO:0043933	protein-containing complex subunit organization	biological process	2/157	4660/93642	0.99697	1	TRINITY_DN73596_c0_g2,TRINITY_DN84124_c2_g1	TRINITY_DN73596_c0_g2,TRINITY_DN84124_c2_g1
GO:0071705	nitrogen compound transport	biological process	6/157	8619/93642	0.99706	1	TRINITY_DN73463_c0_g3,TRINITY_DN80583_c0_g1,TRINITY_DN91247_c0_g2,TRINITY_DN92776_c1_g3,TRINITY_DN94256_c0_g2,TRINITY_DN97065_c2_g1	TRINITY_DN73463_c0_g3,TRINITY_DN80583_c0_g1,TRINITY_DN91247_c0_g2,TRINITY_DN92776_c1_g3,TRINITY_DN94256_c0_g2,TRINITY_DN97065_c2_g1
GO:0015833	peptide transport	biological process	4/157	6785/93642	0.99712	1	TRINITY_DN73463_c0_g3,TRINITY_DN91247_c0_g2,TRINITY_DN94256_c0_g2,TRINITY_DN97065_c2_g1	TRINITY_DN73463_c0_g3,TRINITY_DN91247_c0_g2,TRINITY_DN94256_c0_g2,TRINITY_DN97065_c2_g1
GO:0046394	carboxylic acid biosynthetic process	biological process	2/157	4832/93642	0.99768	1	TRINITY_DN95264_c1_g3,TRINITY_DN96512_c0_g3	TRINITY_DN95264_c1_g3,TRINITY_DN96512_c0_g3
GO:0016053	organic acid biosynthetic process	biological process	2/157	4836/93642	0.99770	1	TRINITY_DN95264_c1_g3,TRINITY_DN96512_c0_g3	TRINITY_DN95264_c1_g3,TRINITY_DN96512_c0_g3
GO:0009117	nucleotide metabolic process	biological process	1/157	3577/93642	0.99780	1	TRINITY_DN95405_c1_g1	TRINITY_DN95405_c1_g1
GO:0046483	heterocycle metabolic process	biological process	35/157	30227/93642	0.99780	1	TRINITY_DN67688_c1_g2,TRINITY_DN67767_c0_g1,TRINITY_DN68948_c3_g1,TRINITY_DN69234_c0_g2,TRINITY_DN70028_c0_g2,TRINITY_DN70709_c0_g1,TRINITY_DN71590_c1_g3,TRINITY_DN72292_c0_g1,TRINITY_DN73452_c0_g2,TRINITY_DN73456_c0_g1,TRINITY_DN73559_c1_g3,TRINITY_DN76248_c1_g6,TRINITY_DN76757_c3_g2,TRINITY_DN76965_c1_g1,TRINITY_DN77265_c2_g1,TRINITY_DN79988_c0_g1,TRINITY_DN80329_c0_g3,TRINITY_DN80583_c0_g1,TRI…	TRINITY_DN67688_c1_g2,TRINITY_DN67767_c0_g1,TRINITY_DN68948_c3_g1,TRINITY_DN69234_c0_g2,TRINITY_DN70028_c0_g2,TRINITY_DN70709_c0_g1,TRINITY_DN71590_c1_g3,TRINITY_DN72292_c0_g1,TRINITY_DN73452_c0_g2,TRINITY_DN73456_c0_g1,TRINITY_DN73559_c1_g3,TRINITY_DN76248_c1_g6,TRINITY_DN76757_c3_g2,TRINITY_DN76965_c1_g1,TRINITY_DN77265_c2_g1,TRINITY_DN79988_c0_g1,TRINITY_DN80329_c0_g3,TRINITY_DN80583_c0_g1,TRI…
GO:0006725	cellular aromatic compound metabolic process	biological process	36/157	30938/93642	0.99789	1	TRINITY_DN67688_c1_g2,TRINITY_DN67767_c0_g1,TRINITY_DN68948_c3_g1,TRINITY_DN69234_c0_g2,TRINITY_DN70028_c0_g2,TRINITY_DN70709_c0_g1,TRINITY_DN71590_c1_g3,TRINITY_DN72292_c0_g1,TRINITY_DN73452_c0_g2,TRINITY_DN73456_c0_g1,TRINITY_DN73559_c1_g3,TRINITY_DN76248_c1_g6,TRINITY_DN76757_c3_g2,TRINITY_DN76965_c1_g1,TRINITY_DN77265_c2_g1,TRINITY_DN79988_c0_g1,TRINITY_DN80329_c0_g3,TRINITY_DN80583_c0_g1,TRI…	TRINITY_DN67688_c1_g2,TRINITY_DN67767_c0_g1,TRINITY_DN68948_c3_g1,TRINITY_DN69234_c0_g2,TRINITY_DN70028_c0_g2,TRINITY_DN70709_c0_g1,TRINITY_DN71590_c1_g3,TRINITY_DN72292_c0_g1,TRINITY_DN73452_c0_g2,TRINITY_DN73456_c0_g1,TRINITY_DN73559_c1_g3,TRINITY_DN76248_c1_g6,TRINITY_DN76757_c3_g2,TRINITY_DN76965_c1_g1,TRINITY_DN77265_c2_g1,TRINITY_DN79988_c0_g1,TRINITY_DN80329_c0_g3,TRINITY_DN80583_c0_g1,TRI…
GO:0043604	amide biosynthetic process	biological process	4/157	7016/93642	0.99791	1	TRINITY_DN67688_c1_g2,TRINITY_DN69674_c1_g1,TRINITY_DN89084_c0_g1,TRINITY_DN89686_c0_g4	TRINITY_DN67688_c1_g2,TRINITY_DN69674_c1_g1,TRINITY_DN89084_c0_g1,TRINITY_DN89686_c0_g4
GO:0034660	ncRNA metabolic process	biological process	1/157	3622/93642	0.99797	1	TRINITY_DN68948_c3_g1	TRINITY_DN68948_c3_g1
GO:0055114	oxidation-reduction process	biological process	1/157	3626/93642	0.99798	1	TRINITY_DN69904_c0_g1	TRINITY_DN69904_c0_g1
GO:0006753	nucleoside phosphate metabolic process	biological process	1/157	3640/93642	0.99803	1	TRINITY_DN95405_c1_g1	TRINITY_DN95405_c1_g1
GO:0034613	cellular protein localization	biological process	2/157	4962/93642	0.99811	1	TRINITY_DN94256_c0_g2,TRINITY_DN97761_c2_g6	TRINITY_DN94256_c0_g2,TRINITY_DN97761_c2_g6
GO:0006259	DNA metabolic process	biological process	6/157	8985/93642	0.99815	1	TRINITY_DN77265_c2_g1,TRINITY_DN82569_c0_g2,TRINITY_DN83209_c1_g1,TRINITY_DN84124_c2_g1,TRINITY_DN84511_c1_g3,TRINITY_DN85648_c2_g1	TRINITY_DN77265_c2_g1,TRINITY_DN82569_c0_g2,TRINITY_DN83209_c1_g1,TRINITY_DN84124_c2_g1,TRINITY_DN84511_c1_g3,TRINITY_DN85648_c2_g1
GO:0006518	peptide metabolic process	biological process	4/157	7208/93642	0.99840	1	TRINITY_DN67688_c1_g2,TRINITY_DN69674_c1_g1,TRINITY_DN89084_c0_g1,TRINITY_DN89686_c0_g4	TRINITY_DN67688_c1_g2,TRINITY_DN69674_c1_g1,TRINITY_DN89084_c0_g1,TRINITY_DN89686_c0_g4
GO:0070727	cellular macromolecule localization	biological process	2/157	5114/93642	0.99852	1	TRINITY_DN94256_c0_g2,TRINITY_DN97761_c2_g6	TRINITY_DN94256_c0_g2,TRINITY_DN97761_c2_g6
GO:1901360	organic cyclic compound metabolic process	biological process	37/157	32295/93642	0.99887	1	TRINITY_DN67688_c1_g2,TRINITY_DN67767_c0_g1,TRINITY_DN68948_c3_g1,TRINITY_DN69234_c0_g2,TRINITY_DN70028_c0_g2,TRINITY_DN70709_c0_g1,TRINITY_DN71590_c1_g3,TRINITY_DN72292_c0_g1,TRINITY_DN73452_c0_g2,TRINITY_DN73456_c0_g1,TRINITY_DN73559_c1_g3,TRINITY_DN76248_c1_g6,TRINITY_DN76757_c3_g2,TRINITY_DN76965_c1_g1,TRINITY_DN77265_c2_g1,TRINITY_DN79988_c0_g1,TRINITY_DN80329_c0_g3,TRINITY_DN80583_c0_g1,TRI…	TRINITY_DN67688_c1_g2,TRINITY_DN67767_c0_g1,TRINITY_DN68948_c3_g1,TRINITY_DN69234_c0_g2,TRINITY_DN70028_c0_g2,TRINITY_DN70709_c0_g1,TRINITY_DN71590_c1_g3,TRINITY_DN72292_c0_g1,TRINITY_DN73452_c0_g2,TRINITY_DN73456_c0_g1,TRINITY_DN73559_c1_g3,TRINITY_DN76248_c1_g6,TRINITY_DN76757_c3_g2,TRINITY_DN76965_c1_g1,TRINITY_DN77265_c2_g1,TRINITY_DN79988_c0_g1,TRINITY_DN80329_c0_g3,TRINITY_DN80583_c0_g1,TRI…
GO:0044283	small molecule biosynthetic process	biological process	3/157	6507/93642	0.99901	1	TRINITY_DN95264_c1_g3,TRINITY_DN95405_c1_g1,TRINITY_DN96512_c0_g3	TRINITY_DN95264_c1_g3,TRINITY_DN95405_c1_g1,TRINITY_DN96512_c0_g3
GO:0006396	RNA processing	biological process	2/157	5483/93642	0.99918	1	TRINITY_DN68948_c3_g1,TRINITY_DN92776_c1_g3	TRINITY_DN68948_c3_g1,TRINITY_DN92776_c1_g3
GO:0016192	vesicle-mediated transport	biological process	1/157	4195/93642	0.99925	1	TRINITY_DN94256_c0_g2	TRINITY_DN94256_c0_g2
GO:0044237	cellular metabolic process	biological process	82/157	60230/93642	0.99929	1	TRINITY_DN67688_c1_g2,TRINITY_DN67767_c0_g1,TRINITY_DN68948_c3_g1,TRINITY_DN69234_c0_g2,TRINITY_DN69539_c0_g2,TRINITY_DN69674_c1_g1,TRINITY_DN70028_c0_g2,TRINITY_DN70630_c0_g3,TRINITY_DN70709_c0_g1,TRINITY_DN70935_c0_g1,TRINITY_DN71268_c0_g1,TRINITY_DN71590_c1_g3,TRINITY_DN71726_c1_g2,TRINITY_DN72292_c0_g1,TRINITY_DN73452_c0_g2,TRINITY_DN73456_c0_g1,TRINITY_DN73559_c1_g3,TRINITY_DN74923_c0_g5,TRI…	TRINITY_DN67688_c1_g2,TRINITY_DN67767_c0_g1,TRINITY_DN68948_c3_g1,TRINITY_DN69234_c0_g2,TRINITY_DN69539_c0_g2,TRINITY_DN69674_c1_g1,TRINITY_DN70028_c0_g2,TRINITY_DN70630_c0_g3,TRINITY_DN70709_c0_g1,TRINITY_DN70935_c0_g1,TRINITY_DN71268_c0_g1,TRINITY_DN71590_c1_g3,TRINITY_DN71726_c1_g2,TRINITY_DN72292_c0_g1,TRINITY_DN73452_c0_g2,TRINITY_DN73456_c0_g1,TRINITY_DN73559_c1_g3,TRINITY_DN74923_c0_g5,TRI…
GO:0006520	cellular amino acid metabolic process	biological process	1/157	4282/93642	0.99936	1	TRINITY_DN96512_c0_g3	TRINITY_DN96512_c0_g3
GO:0043603	cellular amide metabolic process	biological process	4/157	7937/93642	0.99943	1	TRINITY_DN67688_c1_g2,TRINITY_DN69674_c1_g1,TRINITY_DN89084_c0_g1,TRINITY_DN89686_c0_g4	TRINITY_DN67688_c1_g2,TRINITY_DN69674_c1_g1,TRINITY_DN89084_c0_g1,TRINITY_DN89686_c0_g4
GO:0032787	monocarboxylic acid metabolic process	biological process	1/157	4605/93642	0.99964	1	TRINITY_DN95264_c1_g3	TRINITY_DN95264_c1_g3
GO:0071704	organic substance metabolic process	biological process	85/157	62658/93642	0.99967	1	TRINITY_DN67688_c1_g2,TRINITY_DN67767_c0_g1,TRINITY_DN68948_c3_g1,TRINITY_DN69234_c0_g2,TRINITY_DN69539_c0_g2,TRINITY_DN69674_c1_g1,TRINITY_DN70028_c0_g2,TRINITY_DN70630_c0_g3,TRINITY_DN70709_c0_g1,TRINITY_DN71447_c0_g2,TRINITY_DN71590_c1_g3,TRINITY_DN71726_c1_g2,TRINITY_DN72292_c0_g1,TRINITY_DN73452_c0_g2,TRINITY_DN73456_c0_g1,TRINITY_DN73559_c1_g3,TRINITY_DN75643_c1_g1,TRINITY_DN75665_c2_g1,TRI…	TRINITY_DN67688_c1_g2,TRINITY_DN67767_c0_g1,TRINITY_DN68948_c3_g1,TRINITY_DN69234_c0_g2,TRINITY_DN69539_c0_g2,TRINITY_DN69674_c1_g1,TRINITY_DN70028_c0_g2,TRINITY_DN70630_c0_g3,TRINITY_DN70709_c0_g1,TRINITY_DN71447_c0_g2,TRINITY_DN71590_c1_g3,TRINITY_DN71726_c1_g2,TRINITY_DN72292_c0_g1,TRINITY_DN73452_c0_g2,TRINITY_DN73456_c0_g1,TRINITY_DN73559_c1_g3,TRINITY_DN75643_c1_g1,TRINITY_DN75665_c2_g1,TRI…
GO:0006807	nitrogen compound metabolic process	biological process	60/157	48330/93642	0.99972	1	TRINITY_DN67688_c1_g2,TRINITY_DN67767_c0_g1,TRINITY_DN68948_c3_g1,TRINITY_DN69234_c0_g2,TRINITY_DN69539_c0_g2,TRINITY_DN69674_c1_g1,TRINITY_DN70028_c0_g2,TRINITY_DN70709_c0_g1,TRINITY_DN71590_c1_g3,TRINITY_DN71726_c1_g2,TRINITY_DN72292_c0_g1,TRINITY_DN73452_c0_g2,TRINITY_DN73456_c0_g1,TRINITY_DN73559_c1_g3,TRINITY_DN75665_c2_g1,TRINITY_DN76248_c1_g6,TRINITY_DN76615_c4_g3,TRINITY_DN76757_c3_g2,TRI…	TRINITY_DN67688_c1_g2,TRINITY_DN67767_c0_g1,TRINITY_DN68948_c3_g1,TRINITY_DN69234_c0_g2,TRINITY_DN69539_c0_g2,TRINITY_DN69674_c1_g1,TRINITY_DN70028_c0_g2,TRINITY_DN70709_c0_g1,TRINITY_DN71590_c1_g3,TRINITY_DN71726_c1_g2,TRINITY_DN72292_c0_g1,TRINITY_DN73452_c0_g2,TRINITY_DN73456_c0_g1,TRINITY_DN73559_c1_g3,TRINITY_DN75665_c2_g1,TRINITY_DN76248_c1_g6,TRINITY_DN76615_c4_g3,TRINITY_DN76757_c3_g2,TRI…
GO:0046907	intracellular transport	biological process	1/157	5017/93642	0.99983	1	TRINITY_DN94256_c0_g2	TRINITY_DN94256_c0_g2
GO:0015074	DNA integration	biological process	1/157	5159/93642	0.99986	1	TRINITY_DN84511_c1_g3	TRINITY_DN84511_c1_g3
GO:0008152	metabolic process	biological process	91/157	66761/93642	0.99987	1	TRINITY_DN67688_c1_g2,TRINITY_DN67767_c0_g1,TRINITY_DN68948_c3_g1,TRINITY_DN69234_c0_g2,TRINITY_DN69539_c0_g2,TRINITY_DN69674_c1_g1,TRINITY_DN69904_c0_g1,TRINITY_DN70028_c0_g2,TRINITY_DN70630_c0_g3,TRINITY_DN70709_c0_g1,TRINITY_DN70935_c0_g1,TRINITY_DN71268_c0_g1,TRINITY_DN71447_c0_g2,TRINITY_DN71590_c1_g3,TRINITY_DN71726_c1_g2,TRINITY_DN72292_c0_g1,TRINITY_DN73452_c0_g2,TRINITY_DN73456_c0_g1,TRI…	TRINITY_DN67688_c1_g2,TRINITY_DN67767_c0_g1,TRINITY_DN68948_c3_g1,TRINITY_DN69234_c0_g2,TRINITY_DN69539_c0_g2,TRINITY_DN69674_c1_g1,TRINITY_DN69904_c0_g1,TRINITY_DN70028_c0_g2,TRINITY_DN70630_c0_g3,TRINITY_DN70709_c0_g1,TRINITY_DN70935_c0_g1,TRINITY_DN71268_c0_g1,TRINITY_DN71447_c0_g2,TRINITY_DN71590_c1_g3,TRINITY_DN71726_c1_g2,TRINITY_DN72292_c0_g1,TRINITY_DN73452_c0_g2,TRINITY_DN73456_c0_g1,TRI…
GO:0051641	cellular localization	biological process	2/157	6697/93642	0.99989	1	TRINITY_DN94256_c0_g2,TRINITY_DN97761_c2_g6	TRINITY_DN94256_c0_g2,TRINITY_DN97761_c2_g6
GO:0051649	establishment of localization in cell	biological process	1/157	5307/93642	0.99990	1	TRINITY_DN94256_c0_g2	TRINITY_DN94256_c0_g2
GO:0034641	cellular nitrogen compound metabolic process	biological process	38/157	35624/93642	0.99992	1	TRINITY_DN67688_c1_g2,TRINITY_DN67767_c0_g1,TRINITY_DN68948_c3_g1,TRINITY_DN69234_c0_g2,TRINITY_DN69674_c1_g1,TRINITY_DN70028_c0_g2,TRINITY_DN70709_c0_g1,TRINITY_DN71590_c1_g3,TRINITY_DN72292_c0_g1,TRINITY_DN73452_c0_g2,TRINITY_DN73456_c0_g1,TRINITY_DN73559_c1_g3,TRINITY_DN76248_c1_g6,TRINITY_DN76757_c3_g2,TRINITY_DN76965_c1_g1,TRINITY_DN77265_c2_g1,TRINITY_DN79988_c0_g1,TRINITY_DN80329_c0_g3,TRI…	TRINITY_DN67688_c1_g2,TRINITY_DN67767_c0_g1,TRINITY_DN68948_c3_g1,TRINITY_DN69234_c0_g2,TRINITY_DN69674_c1_g1,TRINITY_DN70028_c0_g2,TRINITY_DN70709_c0_g1,TRINITY_DN71590_c1_g3,TRINITY_DN72292_c0_g1,TRINITY_DN73452_c0_g2,TRINITY_DN73456_c0_g1,TRINITY_DN73559_c1_g3,TRINITY_DN76248_c1_g6,TRINITY_DN76757_c3_g2,TRINITY_DN76965_c1_g1,TRINITY_DN77265_c2_g1,TRINITY_DN79988_c0_g1,TRINITY_DN80329_c0_g3,TRI…
GO:1901566	organonitrogen compound biosynthetic process	biological process	9/157	14102/93642	0.99992	1	TRINITY_DN67688_c1_g2,TRINITY_DN69674_c1_g1,TRINITY_DN80583_c0_g1,TRINITY_DN86921_c0_g3,TRINITY_DN89084_c0_g1,TRINITY_DN89686_c0_g4,TRINITY_DN95405_c1_g1,TRINITY_DN96512_c0_g3,TRINITY_DN99048_c9_g2	TRINITY_DN67688_c1_g2,TRINITY_DN69674_c1_g1,TRINITY_DN80583_c0_g1,TRINITY_DN86921_c0_g3,TRINITY_DN89084_c0_g1,TRINITY_DN89686_c0_g4,TRINITY_DN95405_c1_g1,TRINITY_DN96512_c0_g3,TRINITY_DN99048_c9_g2
GO:0043436	oxoacid metabolic process	biological process	4/157	10020/93642	0.99998	1	TRINITY_DN86930_c0_g1,TRINITY_DN92234_c0_g1,TRINITY_DN95264_c1_g3,TRINITY_DN96512_c0_g3	TRINITY_DN86930_c0_g1,TRINITY_DN92234_c0_g1,TRINITY_DN95264_c1_g3,TRINITY_DN96512_c0_g3
GO:0006082	organic acid metabolic process	biological process	4/157	10122/93642	0.99998	1	TRINITY_DN86930_c0_g1,TRINITY_DN92234_c0_g1,TRINITY_DN95264_c1_g3,TRINITY_DN96512_c0_g3	TRINITY_DN86930_c0_g1,TRINITY_DN92234_c0_g1,TRINITY_DN95264_c1_g3,TRINITY_DN96512_c0_g3
GO:0019752	carboxylic acid metabolic process	biological process	3/157	9608/93642	0.99999	1	TRINITY_DN92234_c0_g1,TRINITY_DN95264_c1_g3,TRINITY_DN96512_c0_g3	TRINITY_DN92234_c0_g1,TRINITY_DN95264_c1_g3,TRINITY_DN96512_c0_g3
GO:0044281	small molecule metabolic process	biological process	9/157	15906/93642	0.99999	1	TRINITY_DN79232_c0_g1,TRINITY_DN79430_c0_g1,TRINITY_DN80583_c0_g1,TRINITY_DN86930_c0_g1,TRINITY_DN92234_c0_g1,TRINITY_DN94892_c0_g3,TRINITY_DN95264_c1_g3,TRINITY_DN95405_c1_g1,TRINITY_DN96512_c0_g3	TRINITY_DN79232_c0_g1,TRINITY_DN79430_c0_g1,TRINITY_DN80583_c0_g1,TRINITY_DN86930_c0_g1,TRINITY_DN92234_c0_g1,TRINITY_DN94892_c0_g3,TRINITY_DN95264_c1_g3,TRINITY_DN95405_c1_g1,TRINITY_DN96512_c0_g3
GO:0008150	biological_process	biological process	157/157	93642/93642	1.00000	1	TRINITY_DN67688_c1_g2,TRINITY_DN67767_c0_g1,TRINITY_DN68243_c0_g1,TRINITY_DN68673_c1_g1,TRINITY_DN68828_c0_g2,TRINITY_DN68948_c3_g1,TRINITY_DN69028_c0_g1,TRINITY_DN69234_c0_g2,TRINITY_DN69539_c0_g2,TRINITY_DN69674_c1_g1,TRINITY_DN69904_c0_g1,TRINITY_DN70028_c0_g2,TRINITY_DN70630_c0_g3,TRINITY_DN70709_c0_g1,TRINITY_DN70935_c0_g1,TRINITY_DN71198_c0_g1,TRINITY_DN71268_c0_g1,TRINITY_DN71447_c0_g2,TRI…	TRINITY_DN67688_c1_g2,TRINITY_DN67767_c0_g1,TRINITY_DN68243_c0_g1,TRINITY_DN68673_c1_g1,TRINITY_DN68828_c0_g2,TRINITY_DN68948_c3_g1,TRINITY_DN69028_c0_g1,TRINITY_DN69234_c0_g2,TRINITY_DN69539_c0_g2,TRINITY_DN69674_c1_g1,TRINITY_DN69904_c0_g1,TRINITY_DN70028_c0_g2,TRINITY_DN70630_c0_g3,TRINITY_DN70709_c0_g1,TRINITY_DN70935_c0_g1,TRINITY_DN71198_c0_g1,TRINITY_DN71268_c0_g1,TRINITY_DN71447_c0_g2,TRI…
GO:0005576	extracellular region	cellular component	25/191	7809/96716	0.01151	1	TRINITY_DN68243_c0_g1,TRINITY_DN68673_c1_g1,TRINITY_DN70935_c0_g1,TRINITY_DN72387_c1_g3,TRINITY_DN74378_c1_g1,TRINITY_DN76123_c1_g1,TRINITY_DN76877_c0_g1,TRINITY_DN76925_c1_g1,TRINITY_DN79232_c0_g1,TRINITY_DN80952_c0_g1,TRINITY_DN81526_c0_g2,TRINITY_DN84285_c2_g1,TRINITY_DN84285_c2_g6,TRINITY_DN84706_c0_g2,TRINITY_DN87089_c0_g3,TRINITY_DN87533_c3_g2,TRINITY_DN87713_c1_g1,TRINITY_DN90880_c1_g2,TRI…	TRINITY_DN68243_c0_g1,TRINITY_DN68673_c1_g1,TRINITY_DN70935_c0_g1,TRINITY_DN72387_c1_g3,TRINITY_DN74378_c1_g1,TRINITY_DN76123_c1_g1,TRINITY_DN76877_c0_g1,TRINITY_DN76925_c1_g1,TRINITY_DN79232_c0_g1,TRINITY_DN80952_c0_g1,TRINITY_DN81526_c0_g2,TRINITY_DN84285_c2_g1,TRINITY_DN84285_c2_g6,TRINITY_DN84706_c0_g2,TRINITY_DN87089_c0_g3,TRINITY_DN87533_c3_g2,TRINITY_DN87713_c1_g1,TRINITY_DN90880_c1_g2,TRI…
GO:0005578	proteinaceous extracellular matrix	cellular component	2/191	123/96716	0.02490	1	TRINITY_DN79232_c0_g1,TRINITY_DN96421_c0_g1	TRINITY_DN79232_c0_g1,TRINITY_DN96421_c0_g1
GO:0010369	chromocenter	cellular component	1/191	14/96716	0.02730	1	TRINITY_DN84124_c2_g1	TRINITY_DN84124_c2_g1
GO:0009840	chloroplastic endopeptidase Clp complex	cellular component	1/191	16/96716	0.03114	1	TRINITY_DN75426_c1_g1	TRINITY_DN75426_c1_g1
GO:0000139	Golgi membrane	cellular component	10/191	2562/96716	0.03191	1	TRINITY_DN71268_c0_g1,TRINITY_DN73405_c1_g1,TRINITY_DN74923_c0_g5,TRINITY_DN83556_c1_g2,TRINITY_DN85640_c5_g1,TRINITY_DN94032_c0_g1,TRINITY_DN94032_c1_g4,TRINITY_DN94256_c0_g2,TRINITY_DN97065_c2_g1,TRINITY_DN99048_c9_g2	TRINITY_DN71268_c0_g1,TRINITY_DN73405_c1_g1,TRINITY_DN74923_c0_g5,TRINITY_DN83556_c1_g2,TRINITY_DN85640_c5_g1,TRINITY_DN94032_c0_g1,TRINITY_DN94032_c1_g4,TRINITY_DN94256_c0_g2,TRINITY_DN97065_c2_g1,TRINITY_DN99048_c9_g2
GO:0009368	endopeptidase Clp complex	cellular component	1/191	17/96716	0.03305	1	TRINITY_DN75426_c1_g1	TRINITY_DN75426_c1_g1
GO:0010005	cortical microtubule, transverse to long axis	cellular component	1/191	18/96716	0.03496	1	TRINITY_DN97888_c3_g1	TRINITY_DN97888_c3_g1
GO:0009524	phragmoplast	cellular component	3/191	388/96716	0.04219	1	TRINITY_DN74599_c2_g1,TRINITY_DN81623_c1_g1,TRINITY_DN95695_c3_g1	TRINITY_DN74599_c2_g1,TRINITY_DN81623_c1_g1,TRINITY_DN95695_c3_g1
GO:0031012	extracellular matrix	cellular component	2/191	168/96716	0.04396	1	TRINITY_DN79232_c0_g1,TRINITY_DN96421_c0_g1	TRINITY_DN79232_c0_g1,TRINITY_DN96421_c0_g1
GO:0098791	Golgi subcompartment	cellular component	11/191	3151/96716	0.04939	1	TRINITY_DN70630_c0_g3,TRINITY_DN71268_c0_g1,TRINITY_DN73405_c1_g1,TRINITY_DN74923_c0_g5,TRINITY_DN83556_c1_g2,TRINITY_DN85640_c5_g1,TRINITY_DN94032_c0_g1,TRINITY_DN94032_c1_g4,TRINITY_DN94256_c0_g2,TRINITY_DN97065_c2_g1,TRINITY_DN99048_c9_g2	TRINITY_DN70630_c0_g3,TRINITY_DN71268_c0_g1,TRINITY_DN73405_c1_g1,TRINITY_DN74923_c0_g5,TRINITY_DN83556_c1_g2,TRINITY_DN85640_c5_g1,TRINITY_DN94032_c0_g1,TRINITY_DN94032_c1_g4,TRINITY_DN94256_c0_g2,TRINITY_DN97065_c2_g1,TRINITY_DN99048_c9_g2
GO:0031225	anchored component of membrane	cellular component	5/191	1006/96716	0.05035	1	TRINITY_DN76877_c0_g1,TRINITY_DN77771_c0_g1,TRINITY_DN79400_c0_g1,TRINITY_DN79445_c0_g2,TRINITY_DN87695_c0_g1	TRINITY_DN76877_c0_g1,TRINITY_DN77771_c0_g1,TRINITY_DN79400_c0_g1,TRINITY_DN79445_c0_g2,TRINITY_DN87695_c0_g1
GO:0015630	microtubule cytoskeleton	cellular component	8/191	2064/96716	0.05363	1	TRINITY_DN76278_c0_g1,TRINITY_DN81623_c1_g1,TRINITY_DN94051_c0_g3,TRINITY_DN95695_c3_g1,TRINITY_DN97448_c1_g1,TRINITY_DN97888_c3_g1,TRINITY_DN98393_c0_g1,TRINITY_DN98423_c1_g1	TRINITY_DN76278_c0_g1,TRINITY_DN81623_c1_g1,TRINITY_DN94051_c0_g3,TRINITY_DN95695_c3_g1,TRINITY_DN97448_c1_g1,TRINITY_DN97888_c3_g1,TRINITY_DN98393_c0_g1,TRINITY_DN98423_c1_g1
GO:0090406	pollen tube	cellular component	2/191	190/96716	0.05472	1	TRINITY_DN92589_c2_g1,TRINITY_DN94114_c0_g1	TRINITY_DN92589_c2_g1,TRINITY_DN94114_c0_g1
GO:0005956	protein kinase CK2 complex	cellular component	1/191	30/96716	0.05759	1	TRINITY_DN75139_c0_g1	TRINITY_DN75139_c0_g1
GO:0016328	lateral plasma membrane	cellular component	1/191	37/96716	0.07054	1	TRINITY_DN77673_c0_g2	TRINITY_DN77673_c0_g2
GO:0005871	kinesin complex	cellular component	2/191	236/96716	0.07975	1	TRINITY_DN76278_c0_g1,TRINITY_DN81623_c1_g1	TRINITY_DN76278_c0_g1,TRINITY_DN81623_c1_g1
GO:0044431	Golgi apparatus part	cellular component	11/191	3564/96716	0.09704	1	TRINITY_DN70630_c0_g3,TRINITY_DN71268_c0_g1,TRINITY_DN73405_c1_g1,TRINITY_DN74923_c0_g5,TRINITY_DN83556_c1_g2,TRINITY_DN85640_c5_g1,TRINITY_DN94032_c0_g1,TRINITY_DN94032_c1_g4,TRINITY_DN94256_c0_g2,TRINITY_DN97065_c2_g1,TRINITY_DN99048_c9_g2	TRINITY_DN70630_c0_g3,TRINITY_DN71268_c0_g1,TRINITY_DN73405_c1_g1,TRINITY_DN74923_c0_g5,TRINITY_DN83556_c1_g2,TRINITY_DN85640_c5_g1,TRINITY_DN94032_c0_g1,TRINITY_DN94032_c1_g4,TRINITY_DN94256_c0_g2,TRINITY_DN97065_c2_g1,TRINITY_DN99048_c9_g2
GO:0042025	host cell nucleus	cellular component	1/191	57/96716	0.10659	1	TRINITY_DN85648_c2_g1	TRINITY_DN85648_c2_g1
GO:0005794	Golgi apparatus	cellular component	16/191	5804/96716	0.11226	1	TRINITY_DN70630_c0_g3,TRINITY_DN71268_c0_g1,TRINITY_DN73258_c1_g4,TRINITY_DN73405_c1_g1,TRINITY_DN73463_c0_g3,TRINITY_DN74923_c0_g5,TRINITY_DN83556_c1_g2,TRINITY_DN85640_c5_g1,TRINITY_DN85851_c1_g1,TRINITY_DN85851_c1_g2,TRINITY_DN87452_c1_g1,TRINITY_DN94032_c0_g1,TRINITY_DN94032_c1_g4,TRINITY_DN94256_c0_g2,TRINITY_DN97065_c2_g1,TRINITY_DN99048_c9_g2	TRINITY_DN70630_c0_g3,TRINITY_DN71268_c0_g1,TRINITY_DN73258_c1_g4,TRINITY_DN73405_c1_g1,TRINITY_DN73463_c0_g3,TRINITY_DN74923_c0_g5,TRINITY_DN83556_c1_g2,TRINITY_DN85640_c5_g1,TRINITY_DN85851_c1_g1,TRINITY_DN85851_c1_g2,TRINITY_DN87452_c1_g1,TRINITY_DN94032_c0_g1,TRINITY_DN94032_c1_g4,TRINITY_DN94256_c0_g2,TRINITY_DN97065_c2_g1,TRINITY_DN99048_c9_g2
GO:0033647	host intracellular organelle	cellular component	1/191	63/96716	0.11713	1	TRINITY_DN85648_c2_g1	TRINITY_DN85648_c2_g1
GO:0033648	host intracellular membrane-bounded organelle	cellular component	1/191	63/96716	0.11713	1	TRINITY_DN85648_c2_g1	TRINITY_DN85648_c2_g1
GO:0009536	plastid	cellular component	16/191	5858/96716	0.11893	1	TRINITY_DN73596_c0_g2,TRINITY_DN75426_c1_g1,TRINITY_DN80329_c0_g3,TRINITY_DN82569_c0_g2,TRINITY_DN83209_c1_g1,TRINITY_DN86930_c0_g1,TRINITY_DN87452_c1_g1,TRINITY_DN88485_c3_g1,TRINITY_DN92341_c1_g1,TRINITY_DN92589_c2_g1,TRINITY_DN94114_c0_g1,TRINITY_DN95405_c1_g1,TRINITY_DN95879_c1_g1,TRINITY_DN96421_c0_g1,TRINITY_DN96512_c0_g3,TRINITY_DN97395_c4_g2	TRINITY_DN73596_c0_g2,TRINITY_DN75426_c1_g1,TRINITY_DN80329_c0_g3,TRINITY_DN82569_c0_g2,TRINITY_DN83209_c1_g1,TRINITY_DN86930_c0_g1,TRINITY_DN87452_c1_g1,TRINITY_DN88485_c3_g1,TRINITY_DN92341_c1_g1,TRINITY_DN92589_c2_g1,TRINITY_DN94114_c0_g1,TRINITY_DN95405_c1_g1,TRINITY_DN95879_c1_g1,TRINITY_DN96421_c0_g1,TRINITY_DN96512_c0_g3,TRINITY_DN97395_c4_g2
GO:0009504	cell plate	cellular component	1/191	78/96716	0.14294	1	TRINITY_DN73463_c0_g3	TRINITY_DN73463_c0_g3
GO:0055028	cortical microtubule	cellular component	1/191	79/96716	0.14464	1	TRINITY_DN97888_c3_g1	TRINITY_DN97888_c3_g1
GO:0009507	chloroplast	cellular component	15/191	5696/96716	0.15790	1	TRINITY_DN73596_c0_g2,TRINITY_DN75426_c1_g1,TRINITY_DN80329_c0_g3,TRINITY_DN82569_c0_g2,TRINITY_DN83209_c1_g1,TRINITY_DN86930_c0_g1,TRINITY_DN87452_c1_g1,TRINITY_DN88485_c3_g1,TRINITY_DN92589_c2_g1,TRINITY_DN94114_c0_g1,TRINITY_DN95405_c1_g1,TRINITY_DN95879_c1_g1,TRINITY_DN96421_c0_g1,TRINITY_DN96512_c0_g3,TRINITY_DN97395_c4_g2	TRINITY_DN73596_c0_g2,TRINITY_DN75426_c1_g1,TRINITY_DN80329_c0_g3,TRINITY_DN82569_c0_g2,TRINITY_DN83209_c1_g1,TRINITY_DN86930_c0_g1,TRINITY_DN87452_c1_g1,TRINITY_DN88485_c3_g1,TRINITY_DN92589_c2_g1,TRINITY_DN94114_c0_g1,TRINITY_DN95405_c1_g1,TRINITY_DN95879_c1_g1,TRINITY_DN96421_c0_g1,TRINITY_DN96512_c0_g3,TRINITY_DN97395_c4_g2
GO:0046658	anchored component of plasma membrane	cellular component	2/191	370/96716	0.16626	1	TRINITY_DN77771_c0_g1,TRINITY_DN87695_c0_g1	TRINITY_DN77771_c0_g1,TRINITY_DN87695_c0_g1
GO:0030981	cortical microtubule cytoskeleton	cellular component	1/191	97/96716	0.17457	1	TRINITY_DN97888_c3_g1	TRINITY_DN97888_c3_g1
GO:0033646	host intracellular part	cellular component	1/191	97/96716	0.17457	1	TRINITY_DN85648_c2_g1	TRINITY_DN85648_c2_g1
GO:0043656	intracellular region of host	cellular component	1/191	97/96716	0.17457	1	TRINITY_DN85648_c2_g1	TRINITY_DN85648_c2_g1
GO:0098552	side of membrane	cellular component	2/191	383/96716	0.17536	1	TRINITY_DN87452_c1_g1,TRINITY_DN97570_c0_g1	TRINITY_DN87452_c1_g1,TRINITY_DN97570_c0_g1
GO:0005875	microtubule associated complex	cellular component	2/191	402/96716	0.18878	1	TRINITY_DN76278_c0_g1,TRINITY_DN81623_c1_g1	TRINITY_DN76278_c0_g1,TRINITY_DN81623_c1_g1
GO:0005881	cytoplasmic microtubule	cellular component	1/191	107/96716	0.19074	1	TRINITY_DN97888_c3_g1	TRINITY_DN97888_c3_g1
GO:0032580	Golgi cisterna membrane	cellular component	1/191	110/96716	0.19553	1	TRINITY_DN85640_c5_g1	TRINITY_DN85640_c5_g1
GO:0005856	cytoskeleton	cellular component	10/191	3714/96716	0.20116	1	TRINITY_DN74599_c2_g1,TRINITY_DN76278_c0_g1,TRINITY_DN81623_c1_g1,TRINITY_DN83867_c1_g5,TRINITY_DN94051_c0_g3,TRINITY_DN95695_c3_g1,TRINITY_DN97448_c1_g1,TRINITY_DN97888_c3_g1,TRINITY_DN98393_c0_g1,TRINITY_DN98423_c1_g1	TRINITY_DN74599_c2_g1,TRINITY_DN76278_c0_g1,TRINITY_DN81623_c1_g1,TRINITY_DN83867_c1_g5,TRINITY_DN94051_c0_g3,TRINITY_DN95695_c3_g1,TRINITY_DN97448_c1_g1,TRINITY_DN97888_c3_g1,TRINITY_DN98393_c0_g1,TRINITY_DN98423_c1_g1
GO:0005720	nuclear heterochromatin	cellular component	1/191	121/96716	0.21285	1	TRINITY_DN84124_c2_g1	TRINITY_DN84124_c2_g1
GO:0033643	host cell part	cellular component	1/191	125/96716	0.21906	1	TRINITY_DN85648_c2_g1	TRINITY_DN85648_c2_g1
GO:0009897	external side of plasma membrane	cellular component	1/191	139/96716	0.24041	1	TRINITY_DN97570_c0_g1	TRINITY_DN97570_c0_g1
GO:0044430	cytoskeletal part	cellular component	8/191	3009/96716	0.24566	1	TRINITY_DN76278_c0_g1,TRINITY_DN81623_c1_g1,TRINITY_DN94051_c0_g3,TRINITY_DN95695_c3_g1,TRINITY_DN97448_c1_g1,TRINITY_DN97888_c3_g1,TRINITY_DN98393_c0_g1,TRINITY_DN98423_c1_g1	TRINITY_DN76278_c0_g1,TRINITY_DN81623_c1_g1,TRINITY_DN94051_c0_g3,TRINITY_DN95695_c3_g1,TRINITY_DN97448_c1_g1,TRINITY_DN97888_c3_g1,TRINITY_DN98393_c0_g1,TRINITY_DN98423_c1_g1
GO:0018995	host	cellular component	1/191	143/96716	0.24640	1	TRINITY_DN85648_c2_g1	TRINITY_DN85648_c2_g1
GO:0043657	host cell	cellular component	1/191	143/96716	0.24640	1	TRINITY_DN85648_c2_g1	TRINITY_DN85648_c2_g1
GO:0044215	other organism	cellular component	1/191	150/96716	0.25677	1	TRINITY_DN85648_c2_g1	TRINITY_DN85648_c2_g1
GO:0044216	other organism cell	cellular component	1/191	150/96716	0.25677	1	TRINITY_DN85648_c2_g1	TRINITY_DN85648_c2_g1
GO:0044217	other organism part	cellular component	1/191	150/96716	0.25677	1	TRINITY_DN85648_c2_g1	TRINITY_DN85648_c2_g1
GO:0019028	viral capsid	cellular component	1/191	153/96716	0.26117	1	TRINITY_DN85648_c2_g1	TRINITY_DN85648_c2_g1
GO:0005929	cilium	cellular component	1/191	158/96716	0.26845	1	TRINITY_DN97761_c2_g6	TRINITY_DN97761_c2_g6
GO:0005667	transcription factor complex	cellular component	2/191	514/96716	0.26980	1	TRINITY_DN71895_c1_g1,TRINITY_DN81446_c0_g1	TRINITY_DN71895_c1_g1,TRINITY_DN81446_c0_g1
GO:0000792	heterochromatin	cellular component	1/191	163/96716	0.27566	1	TRINITY_DN84124_c2_g1	TRINITY_DN84124_c2_g1
GO:0044423	virion part	cellular component	1/191	163/96716	0.27566	1	TRINITY_DN85648_c2_g1	TRINITY_DN85648_c2_g1
GO:0016324	apical plasma membrane	cellular component	1/191	166/96716	0.27995	1	TRINITY_DN88485_c3_g1	TRINITY_DN88485_c3_g1
GO:0009898	cytoplasmic side of plasma membrane	cellular component	1/191	170/96716	0.28563	1	TRINITY_DN87452_c1_g1	TRINITY_DN87452_c1_g1
GO:0009579	thylakoid	cellular component	3/191	969/96716	0.29982	1	TRINITY_DN73596_c0_g2,TRINITY_DN75426_c1_g1,TRINITY_DN95879_c1_g1	TRINITY_DN73596_c0_g2,TRINITY_DN75426_c1_g1,TRINITY_DN95879_c1_g1
GO:0019897	extrinsic component of plasma membrane	cellular component	1/191	182/96716	0.30240	1	TRINITY_DN96433_c0_g1	TRINITY_DN96433_c0_g1
GO:0019012	virion	cellular component	1/191	190/96716	0.31337	1	TRINITY_DN85648_c2_g1	TRINITY_DN85648_c2_g1
GO:0045177	apical part of cell	cellular component	1/191	207/96716	0.33611	1	TRINITY_DN88485_c3_g1	TRINITY_DN88485_c3_g1
GO:0120025	plasma membrane bounded cell projection	cellular component	3/191	1073/96716	0.35571	1	TRINITY_DN92589_c2_g1,TRINITY_DN94114_c0_g1,TRINITY_DN97761_c2_g6	TRINITY_DN92589_c2_g1,TRINITY_DN94114_c0_g1,TRINITY_DN97761_c2_g6
GO:0030173	integral component of Golgi membrane	cellular component	1/191	224/96716	0.35810	1	TRINITY_DN94256_c0_g2	TRINITY_DN94256_c0_g2
GO:0031228	intrinsic component of Golgi membrane	cellular component	1/191	225/96716	0.35937	1	TRINITY_DN94256_c0_g2	TRINITY_DN94256_c0_g2
GO:0005802	trans-Golgi network	cellular component	3/191	1088/96716	0.36375	1	TRINITY_DN70630_c0_g3,TRINITY_DN73405_c1_g1,TRINITY_DN94256_c0_g2	TRINITY_DN70630_c0_g3,TRINITY_DN73405_c1_g1,TRINITY_DN94256_c0_g2
GO:0098562	cytoplasmic side of membrane	cellular component	1/191	240/96716	0.37813	1	TRINITY_DN87452_c1_g1	TRINITY_DN87452_c1_g1
GO:0042995	cell projection	cellular component	3/191	1123/96716	0.38244	1	TRINITY_DN92589_c2_g1,TRINITY_DN94114_c0_g1,TRINITY_DN97761_c2_g6	TRINITY_DN92589_c2_g1,TRINITY_DN94114_c0_g1,TRINITY_DN97761_c2_g6
GO:0098687	chromosomal region	cellular component	2/191	671/96716	0.38256	1	TRINITY_DN80388_c1_g1,TRINITY_DN84124_c2_g1	TRINITY_DN80388_c1_g1,TRINITY_DN84124_c2_g1
GO:0009535	chloroplast thylakoid membrane	cellular component	2/191	682/96716	0.39023	1	TRINITY_DN75426_c1_g1,TRINITY_DN95879_c1_g1	TRINITY_DN75426_c1_g1,TRINITY_DN95879_c1_g1
GO:0055035	plastid thylakoid membrane	cellular component	2/191	682/96716	0.39023	1	TRINITY_DN75426_c1_g1,TRINITY_DN95879_c1_g1	TRINITY_DN75426_c1_g1,TRINITY_DN95879_c1_g1
GO:0005773	vacuole	cellular component	11/191	5020/96716	0.40583	1	TRINITY_DN68673_c1_g1,TRINITY_DN73596_c0_g2,TRINITY_DN79232_c0_g1,TRINITY_DN81338_c1_g1,TRINITY_DN85914_c2_g4,TRINITY_DN87452_c1_g1,TRINITY_DN87695_c0_g1,TRINITY_DN89084_c0_g1,TRINITY_DN94733_c3_g2,TRINITY_DN97252_c3_g1,TRINITY_DN98352_c1_g3	TRINITY_DN68673_c1_g1,TRINITY_DN73596_c0_g2,TRINITY_DN79232_c0_g1,TRINITY_DN81338_c1_g1,TRINITY_DN85914_c2_g4,TRINITY_DN87452_c1_g1,TRINITY_DN87695_c0_g1,TRINITY_DN89084_c0_g1,TRINITY_DN94733_c3_g2,TRINITY_DN97252_c3_g1,TRINITY_DN98352_c1_g3
GO:0030665	clathrin-coated vesicle membrane	cellular component	1/191	264/96716	0.40702	1	TRINITY_DN97065_c2_g1	TRINITY_DN97065_c2_g1
GO:0031985	Golgi cisterna	cellular component	1/191	265/96716	0.40819	1	TRINITY_DN85640_c5_g1	TRINITY_DN85640_c5_g1
GO:0042651	thylakoid membrane	cellular component	2/191	735/96716	0.42655	1	TRINITY_DN75426_c1_g1,TRINITY_DN95879_c1_g1	TRINITY_DN75426_c1_g1,TRINITY_DN95879_c1_g1
GO:0034357	photosynthetic membrane	cellular component	2/191	744/96716	0.43261	1	TRINITY_DN75426_c1_g1,TRINITY_DN95879_c1_g1	TRINITY_DN75426_c1_g1,TRINITY_DN95879_c1_g1
GO:0000786	nucleosome	cellular component	1/191	299/96716	0.44677	1	TRINITY_DN73596_c0_g2	TRINITY_DN73596_c0_g2
GO:0044436	thylakoid part	cellular component	2/191	792/96716	0.46433	1	TRINITY_DN75426_c1_g1,TRINITY_DN95879_c1_g1	TRINITY_DN75426_c1_g1,TRINITY_DN95879_c1_g1
GO:0031969	chloroplast membrane	cellular component	2/191	793/96716	0.46498	1	TRINITY_DN86930_c0_g1,TRINITY_DN87452_c1_g1	TRINITY_DN86930_c0_g1,TRINITY_DN87452_c1_g1
GO:0044815	DNA packaging complex	cellular component	1/191	321/96716	0.47039	1	TRINITY_DN73596_c0_g2	TRINITY_DN73596_c0_g2
GO:0042170	plastid membrane	cellular component	2/191	817/96716	0.48043	1	TRINITY_DN86930_c0_g1,TRINITY_DN87452_c1_g1	TRINITY_DN86930_c0_g1,TRINITY_DN87452_c1_g1
GO:0031902	late endosome membrane	cellular component	1/191	337/96716	0.48693	1	TRINITY_DN97065_c2_g1	TRINITY_DN97065_c2_g1
GO:0098588	bounding membrane of organelle	cellular component	16/191	7889/96716	0.49361	1	TRINITY_DN71268_c0_g1,TRINITY_DN73405_c1_g1,TRINITY_DN73463_c0_g3,TRINITY_DN73596_c0_g2,TRINITY_DN74923_c0_g5,TRINITY_DN81338_c1_g1,TRINITY_DN83556_c1_g2,TRINITY_DN85640_c5_g1,TRINITY_DN87452_c1_g1,TRINITY_DN87695_c0_g1,TRINITY_DN94032_c0_g1,TRINITY_DN94032_c1_g4,TRINITY_DN94256_c0_g2,TRINITY_DN97065_c2_g1,TRINITY_DN97252_c3_g1,TRINITY_DN99048_c9_g2	TRINITY_DN71268_c0_g1,TRINITY_DN73405_c1_g1,TRINITY_DN73463_c0_g3,TRINITY_DN73596_c0_g2,TRINITY_DN74923_c0_g5,TRINITY_DN81338_c1_g1,TRINITY_DN83556_c1_g2,TRINITY_DN85640_c5_g1,TRINITY_DN87452_c1_g1,TRINITY_DN87695_c0_g1,TRINITY_DN94032_c0_g1,TRINITY_DN94032_c1_g4,TRINITY_DN94256_c0_g2,TRINITY_DN97065_c2_g1,TRINITY_DN97252_c3_g1,TRINITY_DN99048_c9_g2
GO:0009534	chloroplast thylakoid	cellular component	2/191	845/96716	0.49812	1	TRINITY_DN75426_c1_g1,TRINITY_DN95879_c1_g1	TRINITY_DN75426_c1_g1,TRINITY_DN95879_c1_g1
GO:0031976	plastid thylakoid	cellular component	2/191	845/96716	0.49812	1	TRINITY_DN75426_c1_g1,TRINITY_DN95879_c1_g1	TRINITY_DN75426_c1_g1,TRINITY_DN95879_c1_g1
GO:0009570	chloroplast stroma	cellular component	3/191	1386/96716	0.51690	1	TRINITY_DN75426_c1_g1,TRINITY_DN92589_c2_g1,TRINITY_DN94114_c0_g1	TRINITY_DN75426_c1_g1,TRINITY_DN92589_c2_g1,TRINITY_DN94114_c0_g1
GO:0009532	plastid stroma	cellular component	3/191	1410/96716	0.52842	1	TRINITY_DN75426_c1_g1,TRINITY_DN92589_c2_g1,TRINITY_DN94114_c0_g1	TRINITY_DN75426_c1_g1,TRINITY_DN92589_c2_g1,TRINITY_DN94114_c0_g1
GO:0005795	Golgi stack	cellular component	1/191	393/96716	0.54089	1	TRINITY_DN85640_c5_g1	TRINITY_DN85640_c5_g1
GO:0044434	chloroplast part	cellular component	6/191	2989/96716	0.54105	1	TRINITY_DN75426_c1_g1,TRINITY_DN86930_c0_g1,TRINITY_DN87452_c1_g1,TRINITY_DN92589_c2_g1,TRINITY_DN94114_c0_g1,TRINITY_DN95879_c1_g1	TRINITY_DN75426_c1_g1,TRINITY_DN86930_c0_g1,TRINITY_DN87452_c1_g1,TRINITY_DN92589_c2_g1,TRINITY_DN94114_c0_g1,TRINITY_DN95879_c1_g1
GO:0000775	chromosome, centromeric region	cellular component	1/191	400/96716	0.54722	1	TRINITY_DN80388_c1_g1	TRINITY_DN80388_c1_g1
GO:0005788	endoplasmic reticulum lumen	cellular component	1/191	400/96716	0.54722	1	TRINITY_DN86921_c0_g3	TRINITY_DN86921_c0_g3
GO:0044435	plastid part	cellular component	6/191	3032/96716	0.55504	1	TRINITY_DN75426_c1_g1,TRINITY_DN86930_c0_g1,TRINITY_DN87452_c1_g1,TRINITY_DN92589_c2_g1,TRINITY_DN94114_c0_g1,TRINITY_DN95879_c1_g1	TRINITY_DN75426_c1_g1,TRINITY_DN86930_c0_g1,TRINITY_DN87452_c1_g1,TRINITY_DN92589_c2_g1,TRINITY_DN94114_c0_g1,TRINITY_DN95879_c1_g1
GO:0012505	endomembrane system	cellular component	27/191	13956/96716	0.57738	1	TRINITY_DN70630_c0_g3,TRINITY_DN71268_c0_g1,TRINITY_DN71447_c0_g2,TRINITY_DN73258_c1_g4,TRINITY_DN73405_c1_g1,TRINITY_DN73463_c0_g3,TRINITY_DN74923_c0_g5,TRINITY_DN78227_c0_g4,TRINITY_DN83556_c1_g2,TRINITY_DN85640_c5_g1,TRINITY_DN85851_c1_g1,TRINITY_DN85851_c1_g2,TRINITY_DN85914_c2_g4,TRINITY_DN86921_c0_g3,TRINITY_DN87452_c1_g1,TRINITY_DN87533_c3_g2,TRINITY_DN88926_c1_g1,TRINITY_DN90197_c1_g1,TRI…	TRINITY_DN70630_c0_g3,TRINITY_DN71268_c0_g1,TRINITY_DN71447_c0_g2,TRINITY_DN73258_c1_g4,TRINITY_DN73405_c1_g1,TRINITY_DN73463_c0_g3,TRINITY_DN74923_c0_g5,TRINITY_DN78227_c0_g4,TRINITY_DN83556_c1_g2,TRINITY_DN85640_c5_g1,TRINITY_DN85851_c1_g1,TRINITY_DN85851_c1_g2,TRINITY_DN85914_c2_g4,TRINITY_DN86921_c0_g3,TRINITY_DN87452_c1_g1,TRINITY_DN87533_c3_g2,TRINITY_DN88926_c1_g1,TRINITY_DN90197_c1_g1,TRI…
GO:0030136	clathrin-coated vesicle	cellular component	1/191	440/96716	0.58179	1	TRINITY_DN97065_c2_g1	TRINITY_DN97065_c2_g1
GO:0009986	cell surface	cellular component	1/191	451/96716	0.59083	1	TRINITY_DN97570_c0_g1	TRINITY_DN97570_c0_g1
GO:0031984	organelle subcompartment	cellular component	15/191	7851/96716	0.59150	1	TRINITY_DN70630_c0_g3,TRINITY_DN71268_c0_g1,TRINITY_DN73405_c1_g1,TRINITY_DN74923_c0_g5,TRINITY_DN75426_c1_g1,TRINITY_DN83556_c1_g2,TRINITY_DN85640_c5_g1,TRINITY_DN88926_c1_g1,TRINITY_DN93943_c0_g2,TRINITY_DN94032_c0_g1,TRINITY_DN94032_c1_g4,TRINITY_DN94256_c0_g2,TRINITY_DN95879_c1_g1,TRINITY_DN97065_c2_g1,TRINITY_DN99048_c9_g2	TRINITY_DN70630_c0_g3,TRINITY_DN71268_c0_g1,TRINITY_DN73405_c1_g1,TRINITY_DN74923_c0_g5,TRINITY_DN75426_c1_g1,TRINITY_DN83556_c1_g2,TRINITY_DN85640_c5_g1,TRINITY_DN88926_c1_g1,TRINITY_DN93943_c0_g2,TRINITY_DN94032_c0_g1,TRINITY_DN94032_c1_g4,TRINITY_DN94256_c0_g2,TRINITY_DN95879_c1_g1,TRINITY_DN97065_c2_g1,TRINITY_DN99048_c9_g2
GO:0044459	plasma membrane part	cellular component	8/191	4205/96716	0.59270	1	TRINITY_DN77673_c0_g2,TRINITY_DN77771_c0_g1,TRINITY_DN87452_c1_g1,TRINITY_DN87695_c0_g1,TRINITY_DN88485_c3_g1,TRINITY_DN90197_c1_g1,TRINITY_DN96433_c0_g1,TRINITY_DN97570_c0_g1	TRINITY_DN77673_c0_g2,TRINITY_DN77771_c0_g1,TRINITY_DN87452_c1_g1,TRINITY_DN87695_c0_g1,TRINITY_DN88485_c3_g1,TRINITY_DN90197_c1_g1,TRINITY_DN96433_c0_g1,TRINITY_DN97570_c0_g1
GO:0032993	protein-DNA complex	cellular component	1/191	455/96716	0.59407	1	TRINITY_DN73596_c0_g2	TRINITY_DN73596_c0_g2
GO:0030659	cytoplasmic vesicle membrane	cellular component	2/191	1063/96716	0.62204	1	TRINITY_DN95500_c1_g1,TRINITY_DN97065_c2_g1	TRINITY_DN95500_c1_g1,TRINITY_DN97065_c2_g1
GO:0012506	vesicle membrane	cellular component	2/191	1077/96716	0.62914	1	TRINITY_DN95500_c1_g1,TRINITY_DN97065_c2_g1	TRINITY_DN95500_c1_g1,TRINITY_DN97065_c2_g1
GO:0010008	endosome membrane	cellular component	2/191	1181/96716	0.67868	1	TRINITY_DN73463_c0_g3,TRINITY_DN97065_c2_g1	TRINITY_DN73463_c0_g3,TRINITY_DN97065_c2_g1
GO:0048471	perinuclear region of cytoplasm	cellular component	1/191	585/96716	0.68650	1	TRINITY_DN78468_c0_g2	TRINITY_DN78468_c0_g2
GO:0098797	plasma membrane protein complex	cellular component	1/191	598/96716	0.69450	1	TRINITY_DN90197_c1_g1	TRINITY_DN90197_c1_g1
GO:0098590	plasma membrane region	cellular component	1/191	601/96716	0.69632	1	TRINITY_DN88485_c3_g1	TRINITY_DN88485_c3_g1
GO:0044440	endosomal part	cellular component	2/191	1232/96716	0.70094	1	TRINITY_DN73463_c0_g3,TRINITY_DN97065_c2_g1	TRINITY_DN73463_c0_g3,TRINITY_DN97065_c2_g1
GO:0005819	spindle	cellular component	1/191	619/96716	0.70700	1	TRINITY_DN98393_c0_g1	TRINITY_DN98393_c0_g1
GO:0005770	late endosome	cellular component	1/191	626/96716	0.71105	1	TRINITY_DN97065_c2_g1	TRINITY_DN97065_c2_g1
GO:0030863	cortical cytoskeleton	cellular component	1/191	626/96716	0.71105	1	TRINITY_DN97888_c3_g1	TRINITY_DN97888_c3_g1
GO:0030662	coated vesicle membrane	cellular component	1/191	636/96716	0.71674	1	TRINITY_DN97065_c2_g1	TRINITY_DN97065_c2_g1
GO:0005768	endosome	cellular component	4/191	2484/96716	0.72535	1	TRINITY_DN70630_c0_g3,TRINITY_DN73405_c1_g1,TRINITY_DN73463_c0_g3,TRINITY_DN97065_c2_g1	TRINITY_DN70630_c0_g3,TRINITY_DN73405_c1_g1,TRINITY_DN73463_c0_g3,TRINITY_DN97065_c2_g1
GO:0005774	vacuolar membrane	cellular component	5/191	3143/96716	0.74650	1	TRINITY_DN73596_c0_g2,TRINITY_DN81338_c1_g1,TRINITY_DN87452_c1_g1,TRINITY_DN87695_c0_g1,TRINITY_DN97252_c3_g1	TRINITY_DN73596_c0_g2,TRINITY_DN81338_c1_g1,TRINITY_DN87452_c1_g1,TRINITY_DN87695_c0_g1,TRINITY_DN97252_c3_g1
GO:0019898	extrinsic component of membrane	cellular component	1/191	696/96716	0.74863	1	TRINITY_DN96433_c0_g1	TRINITY_DN96433_c0_g1
GO:0044421	extracellular region part	cellular component	3/191	1976/96716	0.75053	1	TRINITY_DN79232_c0_g1,TRINITY_DN94892_c0_g3,TRINITY_DN96421_c0_g1	TRINITY_DN79232_c0_g1,TRINITY_DN94892_c0_g3,TRINITY_DN96421_c0_g1
GO:0000785	chromatin	cellular component	2/191	1392/96716	0.76262	1	TRINITY_DN73596_c0_g2,TRINITY_DN84124_c2_g1	TRINITY_DN73596_c0_g2,TRINITY_DN84124_c2_g1
GO:0044437	vacuolar part	cellular component	5/191	3261/96716	0.77459	1	TRINITY_DN73596_c0_g2,TRINITY_DN81338_c1_g1,TRINITY_DN87452_c1_g1,TRINITY_DN87695_c0_g1,TRINITY_DN97252_c3_g1	TRINITY_DN73596_c0_g2,TRINITY_DN81338_c1_g1,TRINITY_DN87452_c1_g1,TRINITY_DN87695_c0_g1,TRINITY_DN97252_c3_g1
GO:0009941	chloroplast envelope	cellular component	2/191	1446/96716	0.78082	1	TRINITY_DN86930_c0_g1,TRINITY_DN87452_c1_g1	TRINITY_DN86930_c0_g1,TRINITY_DN87452_c1_g1
GO:0005798	Golgi-associated vesicle	cellular component	1/191	787/96716	0.79031	1	TRINITY_DN78468_c0_g2	TRINITY_DN78468_c0_g2
GO:0009526	plastid envelope	cellular component	2/191	1504/96716	0.79899	1	TRINITY_DN86930_c0_g1,TRINITY_DN87452_c1_g1	TRINITY_DN86930_c0_g1,TRINITY_DN87452_c1_g1
GO:0031301	integral component of organelle membrane	cellular component	1/191	861/96716	0.81907	1	TRINITY_DN94256_c0_g2	TRINITY_DN94256_c0_g2
GO:0031410	cytoplasmic vesicle	cellular component	6/191	4078/96716	0.81976	1	TRINITY_DN70630_c0_g3,TRINITY_DN73405_c1_g1,TRINITY_DN73463_c0_g3,TRINITY_DN78468_c0_g2,TRINITY_DN95500_c1_g1,TRINITY_DN97065_c2_g1	TRINITY_DN70630_c0_g3,TRINITY_DN73405_c1_g1,TRINITY_DN73463_c0_g3,TRINITY_DN78468_c0_g2,TRINITY_DN95500_c1_g1,TRINITY_DN97065_c2_g1
GO:0097708	intracellular vesicle	cellular component	6/191	4078/96716	0.81976	1	TRINITY_DN70630_c0_g3,TRINITY_DN73405_c1_g1,TRINITY_DN73463_c0_g3,TRINITY_DN78468_c0_g2,TRINITY_DN95500_c1_g1,TRINITY_DN97065_c2_g1	TRINITY_DN70630_c0_g3,TRINITY_DN73405_c1_g1,TRINITY_DN73463_c0_g3,TRINITY_DN78468_c0_g2,TRINITY_DN95500_c1_g1,TRINITY_DN97065_c2_g1
GO:0044433	cytoplasmic vesicle part	cellular component	3/191	2255/96716	0.82471	1	TRINITY_DN73463_c0_g3,TRINITY_DN95500_c1_g1,TRINITY_DN97065_c2_g1	TRINITY_DN73463_c0_g3,TRINITY_DN95500_c1_g1,TRINITY_DN97065_c2_g1
GO:0031300	intrinsic component of organelle membrane	cellular component	1/191	879/96716	0.82545	1	TRINITY_DN94256_c0_g2	TRINITY_DN94256_c0_g2
GO:0044427	chromosomal part	cellular component	3/191	2263/96716	0.82652	1	TRINITY_DN73596_c0_g2,TRINITY_DN80388_c1_g1,TRINITY_DN84124_c2_g1	TRINITY_DN73596_c0_g2,TRINITY_DN80388_c1_g1,TRINITY_DN84124_c2_g1
GO:0030135	coated vesicle	cellular component	1/191	960/96716	0.85151	1	TRINITY_DN97065_c2_g1	TRINITY_DN97065_c2_g1
GO:0000790	nuclear chromatin	cellular component	1/191	982/96716	0.85789	1	TRINITY_DN84124_c2_g1	TRINITY_DN84124_c2_g1
GO:0031982	vesicle	cellular component	7/191	5122/96716	0.88385	1	TRINITY_DN70630_c0_g3,TRINITY_DN73405_c1_g1,TRINITY_DN73463_c0_g3,TRINITY_DN78468_c0_g2,TRINITY_DN94892_c0_g3,TRINITY_DN95500_c1_g1,TRINITY_DN97065_c2_g1	TRINITY_DN70630_c0_g3,TRINITY_DN73405_c1_g1,TRINITY_DN73463_c0_g3,TRINITY_DN78468_c0_g2,TRINITY_DN94892_c0_g3,TRINITY_DN95500_c1_g1,TRINITY_DN97065_c2_g1
GO:0044448	cell cortex part	cellular component	1/191	1099/96716	0.88752	1	TRINITY_DN97888_c3_g1	TRINITY_DN97888_c3_g1
GO:0005783	endoplasmic reticulum	cellular component	10/191	7104/96716	0.90102	1	TRINITY_DN71447_c0_g2,TRINITY_DN78227_c0_g4,TRINITY_DN85914_c2_g4,TRINITY_DN86921_c0_g3,TRINITY_DN87452_c1_g1,TRINITY_DN87533_c3_g2,TRINITY_DN88926_c1_g1,TRINITY_DN90197_c1_g1,TRINITY_DN93943_c0_g2,TRINITY_DN98352_c1_g3	TRINITY_DN71447_c0_g2,TRINITY_DN78227_c0_g4,TRINITY_DN85914_c2_g4,TRINITY_DN86921_c0_g3,TRINITY_DN87452_c1_g1,TRINITY_DN87533_c3_g2,TRINITY_DN88926_c1_g1,TRINITY_DN90197_c1_g1,TRINITY_DN93943_c0_g2,TRINITY_DN98352_c1_g3
GO:0005694	chromosome	cellular component	3/191	2717/96716	0.90637	1	TRINITY_DN73596_c0_g2,TRINITY_DN80388_c1_g1,TRINITY_DN84124_c2_g1	TRINITY_DN73596_c0_g2,TRINITY_DN80388_c1_g1,TRINITY_DN84124_c2_g1
GO:0022625	cytosolic large ribosomal subunit	cellular component	1/191	1211/96716	0.91010	1	TRINITY_DN89084_c0_g1	TRINITY_DN89084_c0_g1
GO:0070062	extracellular exosome	cellular component	1/191	1286/96716	0.92264	1	TRINITY_DN94892_c0_g3	TRINITY_DN94892_c0_g3
GO:1903561	extracellular vesicle	cellular component	1/191	1299/96716	0.92462	1	TRINITY_DN94892_c0_g3	TRINITY_DN94892_c0_g3
GO:0043230	extracellular organelle	cellular component	1/191	1302/96716	0.92508	1	TRINITY_DN94892_c0_g3	TRINITY_DN94892_c0_g3
GO:0044454	nuclear chromosome part	cellular component	1/191	1321/96716	0.92788	1	TRINITY_DN84124_c2_g1	TRINITY_DN84124_c2_g1
GO:0005681	spliceosomal complex	cellular component	1/191	1334/96716	0.92973	1	TRINITY_DN92776_c1_g3	TRINITY_DN92776_c1_g3
GO:0005938	cell cortex	cellular component	1/191	1339/96716	0.93043	1	TRINITY_DN97888_c3_g1	TRINITY_DN97888_c3_g1
GO:0099568	cytoplasmic region	cellular component	1/191	1379/96716	0.93579	1	TRINITY_DN97888_c3_g1	TRINITY_DN97888_c3_g1
GO:0015934	large ribosomal subunit	cellular component	1/191	1461/96716	0.94553	1	TRINITY_DN89084_c0_g1	TRINITY_DN89084_c0_g1
GO:0000228	nuclear chromosome	cellular component	1/191	1484/96716	0.94799	1	TRINITY_DN84124_c2_g1	TRINITY_DN84124_c2_g1
GO:0031226	intrinsic component of plasma membrane	cellular component	3/191	3127/96716	0.94825	1	TRINITY_DN77673_c0_g2,TRINITY_DN77771_c0_g1,TRINITY_DN87695_c0_g1	TRINITY_DN77673_c0_g2,TRINITY_DN77771_c0_g1,TRINITY_DN87695_c0_g1
GO:0031090	organelle membrane	cellular component	18/191	12608/96716	0.94954	1	TRINITY_DN71268_c0_g1,TRINITY_DN73405_c1_g1,TRINITY_DN73463_c0_g3,TRINITY_DN73596_c0_g2,TRINITY_DN74923_c0_g5,TRINITY_DN81338_c1_g1,TRINITY_DN83556_c1_g2,TRINITY_DN85640_c5_g1,TRINITY_DN86930_c0_g1,TRINITY_DN87452_c1_g1,TRINITY_DN87695_c0_g1,TRINITY_DN94032_c0_g1,TRINITY_DN94032_c1_g4,TRINITY_DN94256_c0_g2,TRINITY_DN95500_c1_g1,TRINITY_DN97065_c2_g1,TRINITY_DN97252_c3_g1,TRINITY_DN99048_c9_g2	TRINITY_DN71268_c0_g1,TRINITY_DN73405_c1_g1,TRINITY_DN73463_c0_g3,TRINITY_DN73596_c0_g2,TRINITY_DN74923_c0_g5,TRINITY_DN81338_c1_g1,TRINITY_DN83556_c1_g2,TRINITY_DN85640_c5_g1,TRINITY_DN86930_c0_g1,TRINITY_DN87452_c1_g1,TRINITY_DN87695_c0_g1,TRINITY_DN94032_c0_g1,TRINITY_DN94032_c1_g4,TRINITY_DN94256_c0_g2,TRINITY_DN95500_c1_g1,TRINITY_DN97065_c2_g1,TRINITY_DN97252_c3_g1,TRINITY_DN99048_c9_g2
GO:0005730	nucleolus	cellular component	3/191	3147/96716	0.94976	1	TRINITY_DN73596_c0_g2,TRINITY_DN76615_c4_g3,TRINITY_DN89084_c0_g1	TRINITY_DN73596_c0_g2,TRINITY_DN76615_c4_g3,TRINITY_DN89084_c0_g1
GO:0098805	whole membrane	cellular component	7/191	5993/96716	0.95494	1	TRINITY_DN73463_c0_g3,TRINITY_DN73596_c0_g2,TRINITY_DN81338_c1_g1,TRINITY_DN87452_c1_g1,TRINITY_DN87695_c0_g1,TRINITY_DN97065_c2_g1,TRINITY_DN97252_c3_g1	TRINITY_DN73463_c0_g3,TRINITY_DN73596_c0_g2,TRINITY_DN81338_c1_g1,TRINITY_DN87452_c1_g1,TRINITY_DN87695_c0_g1,TRINITY_DN97065_c2_g1,TRINITY_DN97252_c3_g1
GO:0005615	extracellular space	cellular component	1/191	1858/96716	0.97549	1	TRINITY_DN94892_c0_g3	TRINITY_DN94892_c0_g3
GO:0005840	ribosome	cellular component	3/191	3629/96716	0.97587	1	TRINITY_DN69674_c1_g1,TRINITY_DN89084_c0_g1,TRINITY_DN89686_c0_g4	TRINITY_DN69674_c1_g1,TRINITY_DN89084_c0_g1,TRINITY_DN89686_c0_g4
GO:0043232	intracellular non-membrane-bounded organelle	cellular component	17/191	12979/96716	0.97873	1	TRINITY_DN69674_c1_g1,TRINITY_DN73596_c0_g2,TRINITY_DN74599_c2_g1,TRINITY_DN76278_c0_g1,TRINITY_DN76615_c4_g3,TRINITY_DN80388_c1_g1,TRINITY_DN81623_c1_g1,TRINITY_DN83867_c1_g5,TRINITY_DN84124_c2_g1,TRINITY_DN89084_c0_g1,TRINITY_DN89686_c0_g4,TRINITY_DN94051_c0_g3,TRINITY_DN95695_c3_g1,TRINITY_DN97448_c1_g1,TRINITY_DN97888_c3_g1,TRINITY_DN98393_c0_g1,TRINITY_DN98423_c1_g1	TRINITY_DN69674_c1_g1,TRINITY_DN73596_c0_g2,TRINITY_DN74599_c2_g1,TRINITY_DN76278_c0_g1,TRINITY_DN76615_c4_g3,TRINITY_DN80388_c1_g1,TRINITY_DN81623_c1_g1,TRINITY_DN83867_c1_g5,TRINITY_DN84124_c2_g1,TRINITY_DN89084_c0_g1,TRINITY_DN89686_c0_g4,TRINITY_DN94051_c0_g3,TRINITY_DN95695_c3_g1,TRINITY_DN97448_c1_g1,TRINITY_DN97888_c3_g1,TRINITY_DN98393_c0_g1,TRINITY_DN98423_c1_g1
GO:0043228	non-membrane-bounded organelle	cellular component	17/191	12983/96716	0.97881	1	TRINITY_DN69674_c1_g1,TRINITY_DN73596_c0_g2,TRINITY_DN74599_c2_g1,TRINITY_DN76278_c0_g1,TRINITY_DN76615_c4_g3,TRINITY_DN80388_c1_g1,TRINITY_DN81623_c1_g1,TRINITY_DN83867_c1_g5,TRINITY_DN84124_c2_g1,TRINITY_DN89084_c0_g1,TRINITY_DN89686_c0_g4,TRINITY_DN94051_c0_g3,TRINITY_DN95695_c3_g1,TRINITY_DN97448_c1_g1,TRINITY_DN97888_c3_g1,TRINITY_DN98393_c0_g1,TRINITY_DN98423_c1_g1	TRINITY_DN69674_c1_g1,TRINITY_DN73596_c0_g2,TRINITY_DN74599_c2_g1,TRINITY_DN76278_c0_g1,TRINITY_DN76615_c4_g3,TRINITY_DN80388_c1_g1,TRINITY_DN81623_c1_g1,TRINITY_DN83867_c1_g5,TRINITY_DN84124_c2_g1,TRINITY_DN89084_c0_g1,TRINITY_DN89686_c0_g4,TRINITY_DN94051_c0_g3,TRINITY_DN95695_c3_g1,TRINITY_DN97448_c1_g1,TRINITY_DN97888_c3_g1,TRINITY_DN98393_c0_g1,TRINITY_DN98423_c1_g1
GO:0044464	cell part	cellular component	157/191	84369/96716	0.98259	1	TRINITY_DN67767_c0_g1,TRINITY_DN68673_c1_g1,TRINITY_DN68828_c0_g2,TRINITY_DN68948_c3_g1,TRINITY_DN68985_c2_g2,TRINITY_DN69028_c0_g1,TRINITY_DN69234_c0_g2,TRINITY_DN69674_c1_g1,TRINITY_DN70028_c0_g2,TRINITY_DN70630_c0_g3,TRINITY_DN70709_c0_g1,TRINITY_DN71198_c0_g1,TRINITY_DN71268_c0_g1,TRINITY_DN71447_c0_g2,TRINITY_DN71590_c1_g3,TRINITY_DN71895_c1_g1,TRINITY_DN72292_c0_g1,TRINITY_DN72364_c0_g3,TRI…	TRINITY_DN67767_c0_g1,TRINITY_DN68673_c1_g1,TRINITY_DN68828_c0_g2,TRINITY_DN68948_c3_g1,TRINITY_DN68985_c2_g2,TRINITY_DN69028_c0_g1,TRINITY_DN69234_c0_g2,TRINITY_DN69674_c1_g1,TRINITY_DN70028_c0_g2,TRINITY_DN70630_c0_g3,TRINITY_DN70709_c0_g1,TRINITY_DN71198_c0_g1,TRINITY_DN71268_c0_g1,TRINITY_DN71447_c0_g2,TRINITY_DN71590_c1_g3,TRINITY_DN71895_c1_g1,TRINITY_DN72292_c0_g1,TRINITY_DN72364_c0_g3,TRI…
GO:0022626	cytosolic ribosome	cellular component	1/191	2124/96716	0.98567	1	TRINITY_DN89084_c0_g1	TRINITY_DN89084_c0_g1
GO:0005623	cell	cellular component	157/191	84684/96716	0.98790	1	TRINITY_DN67767_c0_g1,TRINITY_DN68673_c1_g1,TRINITY_DN68828_c0_g2,TRINITY_DN68948_c3_g1,TRINITY_DN68985_c2_g2,TRINITY_DN69028_c0_g1,TRINITY_DN69234_c0_g2,TRINITY_DN69674_c1_g1,TRINITY_DN70028_c0_g2,TRINITY_DN70630_c0_g3,TRINITY_DN70709_c0_g1,TRINITY_DN71198_c0_g1,TRINITY_DN71268_c0_g1,TRINITY_DN71447_c0_g2,TRINITY_DN71590_c1_g3,TRINITY_DN71895_c1_g1,TRINITY_DN72292_c0_g1,TRINITY_DN72364_c0_g3,TRI…	TRINITY_DN67767_c0_g1,TRINITY_DN68673_c1_g1,TRINITY_DN68828_c0_g2,TRINITY_DN68948_c3_g1,TRINITY_DN68985_c2_g2,TRINITY_DN69028_c0_g1,TRINITY_DN69234_c0_g2,TRINITY_DN69674_c1_g1,TRINITY_DN70028_c0_g2,TRINITY_DN70630_c0_g3,TRINITY_DN70709_c0_g1,TRINITY_DN71198_c0_g1,TRINITY_DN71268_c0_g1,TRINITY_DN71447_c0_g2,TRINITY_DN71590_c1_g3,TRINITY_DN71895_c1_g1,TRINITY_DN72292_c0_g1,TRINITY_DN72364_c0_g3,TRI…
GO:0044391	ribosomal subunit	cellular component	1/191	2416/96716	0.99207	1	TRINITY_DN89084_c0_g1	TRINITY_DN89084_c0_g1
GO:0005887	integral component of plasma membrane	cellular component	1/191	2725/96716	0.99576	1	TRINITY_DN77673_c0_g2	TRINITY_DN77673_c0_g2
GO:0044445	cytosolic part	cellular component	1/191	2818/96716	0.99649	1	TRINITY_DN89084_c0_g1	TRINITY_DN89084_c0_g1
GO:0044432	endoplasmic reticulum part	cellular component	3/191	4947/96716	0.99719	1	TRINITY_DN86921_c0_g3,TRINITY_DN88926_c1_g1,TRINITY_DN93943_c0_g2	TRINITY_DN86921_c0_g3,TRINITY_DN88926_c1_g1,TRINITY_DN93943_c0_g2
GO:0005634	nucleus	cellular component	39/191	28188/96716	0.99763	1	TRINITY_DN67767_c0_g1,TRINITY_DN69234_c0_g2,TRINITY_DN70028_c0_g2,TRINITY_DN70709_c0_g1,TRINITY_DN71447_c0_g2,TRINITY_DN71590_c1_g3,TRINITY_DN71895_c1_g1,TRINITY_DN72292_c0_g1,TRINITY_DN73452_c0_g2,TRINITY_DN73456_c0_g1,TRINITY_DN73463_c0_g3,TRINITY_DN73559_c1_g3,TRINITY_DN73596_c0_g2,TRINITY_DN76248_c1_g6,TRINITY_DN76615_c4_g3,TRINITY_DN76757_c3_g2,TRINITY_DN76965_c1_g1,TRINITY_DN78227_c0_g4,TRI…	TRINITY_DN67767_c0_g1,TRINITY_DN69234_c0_g2,TRINITY_DN70028_c0_g2,TRINITY_DN70709_c0_g1,TRINITY_DN71447_c0_g2,TRINITY_DN71590_c1_g3,TRINITY_DN71895_c1_g1,TRINITY_DN72292_c0_g1,TRINITY_DN73452_c0_g2,TRINITY_DN73456_c0_g1,TRINITY_DN73463_c0_g3,TRINITY_DN73559_c1_g3,TRINITY_DN73596_c0_g2,TRINITY_DN76248_c1_g6,TRINITY_DN76615_c4_g3,TRINITY_DN76757_c3_g2,TRINITY_DN76965_c1_g1,TRINITY_DN78227_c0_g4,TRI…
GO:0005654	nucleoplasm	cellular component	1/191	3253/96716	0.99856	1	TRINITY_DN92341_c1_g1	TRINITY_DN92341_c1_g1
GO:0031981	nuclear lumen	cellular component	5/191	7065/96716	0.99860	1	TRINITY_DN73596_c0_g2,TRINITY_DN76615_c4_g3,TRINITY_DN84124_c2_g1,TRINITY_DN89084_c0_g1,TRINITY_DN92341_c1_g1	TRINITY_DN73596_c0_g2,TRINITY_DN76615_c4_g3,TRINITY_DN84124_c2_g1,TRINITY_DN89084_c0_g1,TRINITY_DN92341_c1_g1
GO:0005789	endoplasmic reticulum membrane	cellular component	2/191	4477/96716	0.99881	1	TRINITY_DN88926_c1_g1,TRINITY_DN93943_c0_g2	TRINITY_DN88926_c1_g1,TRINITY_DN93943_c0_g2
GO:0042175	nuclear outer membrane-endoplasmic reticulum membrane network	cellular component	2/191	4525/96716	0.99891	1	TRINITY_DN88926_c1_g1,TRINITY_DN93943_c0_g2	TRINITY_DN88926_c1_g1,TRINITY_DN93943_c0_g2
GO:0098827	endoplasmic reticulum subcompartment	cellular component	2/191	4537/96716	0.99893	1	TRINITY_DN88926_c1_g1,TRINITY_DN93943_c0_g2	TRINITY_DN88926_c1_g1,TRINITY_DN93943_c0_g2
GO:1990904	ribonucleoprotein complex	cellular component	4/191	6911/96716	0.99955	1	TRINITY_DN69674_c1_g1,TRINITY_DN89084_c0_g1,TRINITY_DN89686_c0_g4,TRINITY_DN92776_c1_g3	TRINITY_DN69674_c1_g1,TRINITY_DN89084_c0_g1,TRINITY_DN89686_c0_g4,TRINITY_DN92776_c1_g3
GO:0098796	membrane protein complex	cellular component	1/191	3836/96716	0.99956	1	TRINITY_DN90197_c1_g1	TRINITY_DN90197_c1_g1
GO:0044428	nuclear part	cellular component	6/191	10005/96716	0.99995	1	TRINITY_DN73596_c0_g2,TRINITY_DN76615_c4_g3,TRINITY_DN84124_c2_g1,TRINITY_DN89084_c0_g1,TRINITY_DN92341_c1_g1,TRINITY_DN92776_c1_g3	TRINITY_DN73596_c0_g2,TRINITY_DN76615_c4_g3,TRINITY_DN84124_c2_g1,TRINITY_DN89084_c0_g1,TRINITY_DN92341_c1_g1,TRINITY_DN92776_c1_g3
GO:0070013	intracellular organelle lumen	cellular component	6/191	10058/96716	0.99996	1	TRINITY_DN73596_c0_g2,TRINITY_DN76615_c4_g3,TRINITY_DN84124_c2_g1,TRINITY_DN86921_c0_g3,TRINITY_DN89084_c0_g1,TRINITY_DN92341_c1_g1	TRINITY_DN73596_c0_g2,TRINITY_DN76615_c4_g3,TRINITY_DN84124_c2_g1,TRINITY_DN86921_c0_g3,TRINITY_DN89084_c0_g1,TRINITY_DN92341_c1_g1
GO:0031974	membrane-enclosed lumen	cellular component	6/191	10067/96716	0.99996	1	TRINITY_DN73596_c0_g2,TRINITY_DN76615_c4_g3,TRINITY_DN84124_c2_g1,TRINITY_DN86921_c0_g3,TRINITY_DN89084_c0_g1,TRINITY_DN92341_c1_g1	TRINITY_DN73596_c0_g2,TRINITY_DN76615_c4_g3,TRINITY_DN84124_c2_g1,TRINITY_DN86921_c0_g3,TRINITY_DN89084_c0_g1,TRINITY_DN92341_c1_g1
GO:0043233	organelle lumen	cellular component	6/191	10067/96716	0.99996	1	TRINITY_DN73596_c0_g2,TRINITY_DN76615_c4_g3,TRINITY_DN84124_c2_g1,TRINITY_DN86921_c0_g3,TRINITY_DN89084_c0_g1,TRINITY_DN92341_c1_g1	TRINITY_DN73596_c0_g2,TRINITY_DN76615_c4_g3,TRINITY_DN84124_c2_g1,TRINITY_DN86921_c0_g3,TRINITY_DN89084_c0_g1,TRINITY_DN92341_c1_g1
GO:0043226	organelle	cellular component	95/191	62359/96716	0.99999	1	TRINITY_DN67767_c0_g1,TRINITY_DN68673_c1_g1,TRINITY_DN69234_c0_g2,TRINITY_DN69674_c1_g1,TRINITY_DN70028_c0_g2,TRINITY_DN70630_c0_g3,TRINITY_DN70709_c0_g1,TRINITY_DN71268_c0_g1,TRINITY_DN71447_c0_g2,TRINITY_DN71590_c1_g3,TRINITY_DN71895_c1_g1,TRINITY_DN72292_c0_g1,TRINITY_DN72829_c1_g1,TRINITY_DN73258_c1_g4,TRINITY_DN73405_c1_g1,TRINITY_DN73452_c0_g2,TRINITY_DN73456_c0_g1,TRINITY_DN73463_c0_g3,TRI…	TRINITY_DN67767_c0_g1,TRINITY_DN68673_c1_g1,TRINITY_DN69234_c0_g2,TRINITY_DN69674_c1_g1,TRINITY_DN70028_c0_g2,TRINITY_DN70630_c0_g3,TRINITY_DN70709_c0_g1,TRINITY_DN71268_c0_g1,TRINITY_DN71447_c0_g2,TRINITY_DN71590_c1_g3,TRINITY_DN71895_c1_g1,TRINITY_DN72292_c0_g1,TRINITY_DN72829_c1_g1,TRINITY_DN73258_c1_g4,TRINITY_DN73405_c1_g1,TRINITY_DN73452_c0_g2,TRINITY_DN73456_c0_g1,TRINITY_DN73463_c0_g3,TRI…
GO:0031967	organelle envelope	cellular component	2/191	7118/96716	0.99999	1	TRINITY_DN86930_c0_g1,TRINITY_DN87452_c1_g1	TRINITY_DN86930_c0_g1,TRINITY_DN87452_c1_g1
GO:0044446	intracellular organelle part	cellular component	40/191	34025/96716	0.99999	1	TRINITY_DN70630_c0_g3,TRINITY_DN71268_c0_g1,TRINITY_DN73405_c1_g1,TRINITY_DN73463_c0_g3,TRINITY_DN73596_c0_g2,TRINITY_DN74923_c0_g5,TRINITY_DN75426_c1_g1,TRINITY_DN76278_c0_g1,TRINITY_DN76615_c4_g3,TRINITY_DN80388_c1_g1,TRINITY_DN81338_c1_g1,TRINITY_DN81623_c1_g1,TRINITY_DN83556_c1_g2,TRINITY_DN84124_c2_g1,TRINITY_DN85640_c5_g1,TRINITY_DN86921_c0_g3,TRINITY_DN86930_c0_g1,TRINITY_DN87452_c1_g1,TRI…	TRINITY_DN70630_c0_g3,TRINITY_DN71268_c0_g1,TRINITY_DN73405_c1_g1,TRINITY_DN73463_c0_g3,TRINITY_DN73596_c0_g2,TRINITY_DN74923_c0_g5,TRINITY_DN75426_c1_g1,TRINITY_DN76278_c0_g1,TRINITY_DN76615_c4_g3,TRINITY_DN80388_c1_g1,TRINITY_DN81338_c1_g1,TRINITY_DN81623_c1_g1,TRINITY_DN83556_c1_g2,TRINITY_DN84124_c2_g1,TRINITY_DN85640_c5_g1,TRINITY_DN86921_c0_g3,TRINITY_DN86930_c0_g1,TRINITY_DN87452_c1_g1,TRI…
GO:0031975	envelope	cellular component	2/191	7233/96716	0.99999	1	TRINITY_DN86930_c0_g1,TRINITY_DN87452_c1_g1	TRINITY_DN86930_c0_g1,TRINITY_DN87452_c1_g1
GO:0044422	organelle part	cellular component	40/191	34175/96716	1.00000	1	TRINITY_DN70630_c0_g3,TRINITY_DN71268_c0_g1,TRINITY_DN73405_c1_g1,TRINITY_DN73463_c0_g3,TRINITY_DN73596_c0_g2,TRINITY_DN74923_c0_g5,TRINITY_DN75426_c1_g1,TRINITY_DN76278_c0_g1,TRINITY_DN76615_c4_g3,TRINITY_DN80388_c1_g1,TRINITY_DN81338_c1_g1,TRINITY_DN81623_c1_g1,TRINITY_DN83556_c1_g2,TRINITY_DN84124_c2_g1,TRINITY_DN85640_c5_g1,TRINITY_DN86921_c0_g3,TRINITY_DN86930_c0_g1,TRINITY_DN87452_c1_g1,TRI…	TRINITY_DN70630_c0_g3,TRINITY_DN71268_c0_g1,TRINITY_DN73405_c1_g1,TRINITY_DN73463_c0_g3,TRINITY_DN73596_c0_g2,TRINITY_DN74923_c0_g5,TRINITY_DN75426_c1_g1,TRINITY_DN76278_c0_g1,TRINITY_DN76615_c4_g3,TRINITY_DN80388_c1_g1,TRINITY_DN81338_c1_g1,TRINITY_DN81623_c1_g1,TRINITY_DN83556_c1_g2,TRINITY_DN84124_c2_g1,TRINITY_DN85640_c5_g1,TRINITY_DN86921_c0_g3,TRINITY_DN86930_c0_g1,TRINITY_DN87452_c1_g1,TRI…
GO:0043229	intracellular organelle	cellular component	93/191	62005/96716	1.00000	1	TRINITY_DN67767_c0_g1,TRINITY_DN68673_c1_g1,TRINITY_DN69234_c0_g2,TRINITY_DN69674_c1_g1,TRINITY_DN70028_c0_g2,TRINITY_DN70630_c0_g3,TRINITY_DN70709_c0_g1,TRINITY_DN71268_c0_g1,TRINITY_DN71447_c0_g2,TRINITY_DN71590_c1_g3,TRINITY_DN71895_c1_g1,TRINITY_DN72292_c0_g1,TRINITY_DN72829_c1_g1,TRINITY_DN73258_c1_g4,TRINITY_DN73405_c1_g1,TRINITY_DN73452_c0_g2,TRINITY_DN73456_c0_g1,TRINITY_DN73463_c0_g3,TRI…	TRINITY_DN67767_c0_g1,TRINITY_DN68673_c1_g1,TRINITY_DN69234_c0_g2,TRINITY_DN69674_c1_g1,TRINITY_DN70028_c0_g2,TRINITY_DN70630_c0_g3,TRINITY_DN70709_c0_g1,TRINITY_DN71268_c0_g1,TRINITY_DN71447_c0_g2,TRINITY_DN71590_c1_g3,TRINITY_DN71895_c1_g1,TRINITY_DN72292_c0_g1,TRINITY_DN72829_c1_g1,TRINITY_DN73258_c1_g4,TRINITY_DN73405_c1_g1,TRINITY_DN73452_c0_g2,TRINITY_DN73456_c0_g1,TRINITY_DN73463_c0_g3,TRI…
GO:0044444	cytoplasmic part	cellular component	64/191	48067/96716	1.00000	1	TRINITY_DN68673_c1_g1,TRINITY_DN68948_c3_g1,TRINITY_DN69674_c1_g1,TRINITY_DN70630_c0_g3,TRINITY_DN71198_c0_g1,TRINITY_DN71268_c0_g1,TRINITY_DN71447_c0_g2,TRINITY_DN72829_c1_g1,TRINITY_DN73258_c1_g4,TRINITY_DN73405_c1_g1,TRINITY_DN73463_c0_g3,TRINITY_DN73596_c0_g2,TRINITY_DN74599_c2_g1,TRINITY_DN74923_c0_g5,TRINITY_DN75426_c1_g1,TRINITY_DN77098_c1_g3,TRINITY_DN78227_c0_g4,TRINITY_DN78468_c0_g2,TRI…	TRINITY_DN68673_c1_g1,TRINITY_DN68948_c3_g1,TRINITY_DN69674_c1_g1,TRINITY_DN70630_c0_g3,TRINITY_DN71198_c0_g1,TRINITY_DN71268_c0_g1,TRINITY_DN71447_c0_g2,TRINITY_DN72829_c1_g1,TRINITY_DN73258_c1_g4,TRINITY_DN73405_c1_g1,TRINITY_DN73463_c0_g3,TRINITY_DN73596_c0_g2,TRINITY_DN74599_c2_g1,TRINITY_DN74923_c0_g5,TRINITY_DN75426_c1_g1,TRINITY_DN77098_c1_g3,TRINITY_DN78227_c0_g4,TRINITY_DN78468_c0_g2,TRI…
GO:0043227	membrane-bounded organelle	cellular component	83/191	57861/96716	1.00000	1	TRINITY_DN67767_c0_g1,TRINITY_DN68673_c1_g1,TRINITY_DN69234_c0_g2,TRINITY_DN70028_c0_g2,TRINITY_DN70630_c0_g3,TRINITY_DN70709_c0_g1,TRINITY_DN71268_c0_g1,TRINITY_DN71447_c0_g2,TRINITY_DN71590_c1_g3,TRINITY_DN71895_c1_g1,TRINITY_DN72292_c0_g1,TRINITY_DN72829_c1_g1,TRINITY_DN73258_c1_g4,TRINITY_DN73405_c1_g1,TRINITY_DN73452_c0_g2,TRINITY_DN73456_c0_g1,TRINITY_DN73463_c0_g3,TRINITY_DN73559_c1_g3,TRI…	TRINITY_DN67767_c0_g1,TRINITY_DN68673_c1_g1,TRINITY_DN69234_c0_g2,TRINITY_DN70028_c0_g2,TRINITY_DN70630_c0_g3,TRINITY_DN70709_c0_g1,TRINITY_DN71268_c0_g1,TRINITY_DN71447_c0_g2,TRINITY_DN71590_c1_g3,TRINITY_DN71895_c1_g1,TRINITY_DN72292_c0_g1,TRINITY_DN72829_c1_g1,TRINITY_DN73258_c1_g4,TRINITY_DN73405_c1_g1,TRINITY_DN73452_c0_g2,TRINITY_DN73456_c0_g1,TRINITY_DN73463_c0_g3,TRINITY_DN73559_c1_g3,TRI…
GO:0043231	intracellular membrane-bounded organelle	cellular component	80/191	56518/96716	1.00000	1	TRINITY_DN67767_c0_g1,TRINITY_DN68673_c1_g1,TRINITY_DN69234_c0_g2,TRINITY_DN70028_c0_g2,TRINITY_DN70630_c0_g3,TRINITY_DN70709_c0_g1,TRINITY_DN71268_c0_g1,TRINITY_DN71447_c0_g2,TRINITY_DN71590_c1_g3,TRINITY_DN71895_c1_g1,TRINITY_DN72292_c0_g1,TRINITY_DN72829_c1_g1,TRINITY_DN73258_c1_g4,TRINITY_DN73405_c1_g1,TRINITY_DN73452_c0_g2,TRINITY_DN73456_c0_g1,TRINITY_DN73463_c0_g3,TRINITY_DN73559_c1_g3,TRI…	TRINITY_DN67767_c0_g1,TRINITY_DN68673_c1_g1,TRINITY_DN69234_c0_g2,TRINITY_DN70028_c0_g2,TRINITY_DN70630_c0_g3,TRINITY_DN70709_c0_g1,TRINITY_DN71268_c0_g1,TRINITY_DN71447_c0_g2,TRINITY_DN71590_c1_g3,TRINITY_DN71895_c1_g1,TRINITY_DN72292_c0_g1,TRINITY_DN72829_c1_g1,TRINITY_DN73258_c1_g4,TRINITY_DN73405_c1_g1,TRINITY_DN73452_c0_g2,TRINITY_DN73456_c0_g1,TRINITY_DN73463_c0_g3,TRINITY_DN73559_c1_g3,TRI…
GO:0005829	cytosol	cellular component	11/191	16126/96716	1.00000	1	TRINITY_DN68673_c1_g1,TRINITY_DN68948_c3_g1,TRINITY_DN71198_c0_g1,TRINITY_DN73596_c0_g2,TRINITY_DN77098_c1_g3,TRINITY_DN85713_c1_g1,TRINITY_DN89084_c0_g1,TRINITY_DN90880_c1_g2,TRINITY_DN92776_c1_g3,TRINITY_DN94256_c0_g2,TRINITY_DN98772_c1_g2	TRINITY_DN68673_c1_g1,TRINITY_DN68948_c3_g1,TRINITY_DN71198_c0_g1,TRINITY_DN73596_c0_g2,TRINITY_DN77098_c1_g3,TRINITY_DN85713_c1_g1,TRINITY_DN89084_c0_g1,TRINITY_DN90880_c1_g2,TRINITY_DN92776_c1_g3,TRINITY_DN94256_c0_g2,TRINITY_DN98772_c1_g2
GO:0005739	mitochondrion	cellular component	4/191	11463/96716	1.00000	1	TRINITY_DN72829_c1_g1,TRINITY_DN75426_c1_g1,TRINITY_DN87452_c1_g1,TRINITY_DN98827_c8_g1	TRINITY_DN72829_c1_g1,TRINITY_DN75426_c1_g1,TRINITY_DN87452_c1_g1,TRINITY_DN98827_c8_g1
GO:0032991	protein-containing complex	cellular component	12/191	19939/96716	1.00000	1	TRINITY_DN69674_c1_g1,TRINITY_DN71895_c1_g1,TRINITY_DN73596_c0_g2,TRINITY_DN75139_c0_g1,TRINITY_DN75426_c1_g1,TRINITY_DN76278_c0_g1,TRINITY_DN81446_c0_g1,TRINITY_DN81623_c1_g1,TRINITY_DN89084_c0_g1,TRINITY_DN89686_c0_g4,TRINITY_DN90197_c1_g1,TRINITY_DN92776_c1_g3	TRINITY_DN69674_c1_g1,TRINITY_DN71895_c1_g1,TRINITY_DN73596_c0_g2,TRINITY_DN75139_c0_g1,TRINITY_DN75426_c1_g1,TRINITY_DN76278_c0_g1,TRINITY_DN81446_c0_g1,TRINITY_DN81623_c1_g1,TRINITY_DN89084_c0_g1,TRINITY_DN89686_c0_g4,TRINITY_DN90197_c1_g1,TRINITY_DN92776_c1_g3
GO:0005737	cytoplasm	cellular component	78/191	60054/96716	1.00000	1	TRINITY_DN68673_c1_g1,TRINITY_DN68948_c3_g1,TRINITY_DN69028_c0_g1,TRINITY_DN69674_c1_g1,TRINITY_DN70630_c0_g3,TRINITY_DN71198_c0_g1,TRINITY_DN71268_c0_g1,TRINITY_DN71447_c0_g2,TRINITY_DN72829_c1_g1,TRINITY_DN73258_c1_g4,TRINITY_DN73405_c1_g1,TRINITY_DN73452_c0_g2,TRINITY_DN73463_c0_g3,TRINITY_DN73596_c0_g2,TRINITY_DN74599_c2_g1,TRINITY_DN74923_c0_g5,TRINITY_DN75426_c1_g1,TRINITY_DN76615_c4_g3,TRI…	TRINITY_DN68673_c1_g1,TRINITY_DN68948_c3_g1,TRINITY_DN69028_c0_g1,TRINITY_DN69674_c1_g1,TRINITY_DN70630_c0_g3,TRINITY_DN71198_c0_g1,TRINITY_DN71268_c0_g1,TRINITY_DN71447_c0_g2,TRINITY_DN72829_c1_g1,TRINITY_DN73258_c1_g4,TRINITY_DN73405_c1_g1,TRINITY_DN73452_c0_g2,TRINITY_DN73463_c0_g3,TRINITY_DN73596_c0_g2,TRINITY_DN74599_c2_g1,TRINITY_DN74923_c0_g5,TRINITY_DN75426_c1_g1,TRINITY_DN76615_c4_g3,TRI…
GO:0044424	intracellular part	cellular component	105/191	73630/96716	1.00000	1	TRINITY_DN67767_c0_g1,TRINITY_DN68673_c1_g1,TRINITY_DN68948_c3_g1,TRINITY_DN69028_c0_g1,TRINITY_DN69234_c0_g2,TRINITY_DN69674_c1_g1,TRINITY_DN70028_c0_g2,TRINITY_DN70630_c0_g3,TRINITY_DN70709_c0_g1,TRINITY_DN71198_c0_g1,TRINITY_DN71268_c0_g1,TRINITY_DN71447_c0_g2,TRINITY_DN71590_c1_g3,TRINITY_DN71895_c1_g1,TRINITY_DN72292_c0_g1,TRINITY_DN72829_c1_g1,TRINITY_DN73258_c1_g4,TRINITY_DN73405_c1_g1,TRI…	TRINITY_DN67767_c0_g1,TRINITY_DN68673_c1_g1,TRINITY_DN68948_c3_g1,TRINITY_DN69028_c0_g1,TRINITY_DN69234_c0_g2,TRINITY_DN69674_c1_g1,TRINITY_DN70028_c0_g2,TRINITY_DN70630_c0_g3,TRINITY_DN70709_c0_g1,TRINITY_DN71198_c0_g1,TRINITY_DN71268_c0_g1,TRINITY_DN71447_c0_g2,TRINITY_DN71590_c1_g3,TRINITY_DN71895_c1_g1,TRINITY_DN72292_c0_g1,TRINITY_DN72829_c1_g1,TRINITY_DN73258_c1_g4,TRINITY_DN73405_c1_g1,TRI…
GO:0005622	intracellular	cellular component	107/191	74926/96716	1.00000	1	TRINITY_DN67767_c0_g1,TRINITY_DN68673_c1_g1,TRINITY_DN68948_c3_g1,TRINITY_DN69028_c0_g1,TRINITY_DN69234_c0_g2,TRINITY_DN69674_c1_g1,TRINITY_DN70028_c0_g2,TRINITY_DN70630_c0_g3,TRINITY_DN70709_c0_g1,TRINITY_DN71198_c0_g1,TRINITY_DN71268_c0_g1,TRINITY_DN71447_c0_g2,TRINITY_DN71590_c1_g3,TRINITY_DN71895_c1_g1,TRINITY_DN72292_c0_g1,TRINITY_DN72829_c1_g1,TRINITY_DN73258_c1_g4,TRINITY_DN73405_c1_g1,TRI…	TRINITY_DN67767_c0_g1,TRINITY_DN68673_c1_g1,TRINITY_DN68948_c3_g1,TRINITY_DN69028_c0_g1,TRINITY_DN69234_c0_g2,TRINITY_DN69674_c1_g1,TRINITY_DN70028_c0_g2,TRINITY_DN70630_c0_g3,TRINITY_DN70709_c0_g1,TRINITY_DN71198_c0_g1,TRINITY_DN71268_c0_g1,TRINITY_DN71447_c0_g2,TRINITY_DN71590_c1_g3,TRINITY_DN71895_c1_g1,TRINITY_DN72292_c0_g1,TRINITY_DN72829_c1_g1,TRINITY_DN73258_c1_g4,TRINITY_DN73405_c1_g1,TRI…
GO:0005575	cellular_component	cellular component	191/191	96716/96716	1.00000	1	TRINITY_DN67767_c0_g1,TRINITY_DN68243_c0_g1,TRINITY_DN68673_c1_g1,TRINITY_DN68818_c0_g1,TRINITY_DN68828_c0_g2,TRINITY_DN68948_c3_g1,TRINITY_DN68985_c2_g2,TRINITY_DN69028_c0_g1,TRINITY_DN69234_c0_g2,TRINITY_DN69674_c1_g1,TRINITY_DN69839_c1_g1,TRINITY_DN70028_c0_g2,TRINITY_DN70630_c0_g3,TRINITY_DN70709_c0_g1,TRINITY_DN70935_c0_g1,TRINITY_DN71198_c0_g1,TRINITY_DN71268_c0_g1,TRINITY_DN71447_c0_g2,TRI…	TRINITY_DN67767_c0_g1,TRINITY_DN68243_c0_g1,TRINITY_DN68673_c1_g1,TRINITY_DN68818_c0_g1,TRINITY_DN68828_c0_g2,TRINITY_DN68948_c3_g1,TRINITY_DN68985_c2_g2,TRINITY_DN69028_c0_g1,TRINITY_DN69234_c0_g2,TRINITY_DN69674_c1_g1,TRINITY_DN69839_c1_g1,TRINITY_DN70028_c0_g2,TRINITY_DN70630_c0_g3,TRINITY_DN70709_c0_g1,TRINITY_DN70935_c0_g1,TRINITY_DN71198_c0_g1,TRINITY_DN71268_c0_g1,TRINITY_DN71447_c0_g2,TRI…
GO:0004712	protein serine/threonine/tyrosine kinase activity	molecular function	3/179	185/102170	0.00435	1	TRINITY_DN71198_c0_g1,TRINITY_DN74599_c2_g1,TRINITY_DN77098_c1_g3	TRINITY_DN71198_c0_g1,TRINITY_DN74599_c2_g1,TRINITY_DN77098_c1_g3
GO:0005199	structural constituent of cell wall	molecular function	2/179	57/102170	0.00457	1	TRINITY_DN84285_c2_g1,TRINITY_DN84285_c2_g6	TRINITY_DN84285_c2_g1,TRINITY_DN84285_c2_g6
GO:0043764	UDP-3-O-[3-hydroxymyristoyl] glucosamine N-acyltransferase activity	molecular function	1/179	3/102170	0.00525	1	TRINITY_DN98827_c8_g1	TRINITY_DN98827_c8_g1
GO:0052745	inositol phosphate phosphatase activity	molecular function	2/179	64/102170	0.00573	1	TRINITY_DN79430_c0_g1,TRINITY_DN96512_c0_g3	TRINITY_DN79430_c0_g1,TRINITY_DN96512_c0_g3
GO:0009044	xylan 1,4-beta-xylosidase activity	molecular function	2/179	67/102170	0.00626	1	TRINITY_DN79232_c0_g1,TRINITY_DN96421_c0_g1	TRINITY_DN79232_c0_g1,TRINITY_DN96421_c0_g1
GO:0010329	auxin efflux transmembrane transporter activity	molecular function	2/179	71/102170	0.00701	1	TRINITY_DN74096_c0_g1,TRINITY_DN90197_c1_g1	TRINITY_DN74096_c0_g1,TRINITY_DN90197_c1_g1
GO:0003677	DNA binding	molecular function	28/179	9860/102170	0.00739	1	TRINITY_DN67767_c0_g1,TRINITY_DN69234_c0_g2,TRINITY_DN70028_c0_g2,TRINITY_DN70709_c0_g1,TRINITY_DN71590_c1_g3,TRINITY_DN71895_c1_g1,TRINITY_DN72292_c0_g1,TRINITY_DN73452_c0_g2,TRINITY_DN73456_c0_g1,TRINITY_DN73559_c1_g3,TRINITY_DN73596_c0_g2,TRINITY_DN76248_c1_g6,TRINITY_DN76757_c3_g2,TRINITY_DN76965_c1_g1,TRINITY_DN77265_c2_g1,TRINITY_DN79988_c0_g1,TRINITY_DN81446_c0_g1,TRINITY_DN83114_c0_g2,TRI…	TRINITY_DN67767_c0_g1,TRINITY_DN69234_c0_g2,TRINITY_DN70028_c0_g2,TRINITY_DN70709_c0_g1,TRINITY_DN71590_c1_g3,TRINITY_DN71895_c1_g1,TRINITY_DN72292_c0_g1,TRINITY_DN73452_c0_g2,TRINITY_DN73456_c0_g1,TRINITY_DN73559_c1_g3,TRINITY_DN73596_c0_g2,TRINITY_DN76248_c1_g6,TRINITY_DN76757_c3_g2,TRINITY_DN76965_c1_g1,TRINITY_DN77265_c2_g1,TRINITY_DN79988_c0_g1,TRINITY_DN81446_c0_g1,TRINITY_DN83114_c0_g2,TRI…
GO:0016413	O-acetyltransferase activity	molecular function	3/179	225/102170	0.00745	1	TRINITY_DN70630_c0_g3,TRINITY_DN85851_c1_g1,TRINITY_DN85851_c1_g2	TRINITY_DN70630_c0_g3,TRINITY_DN85851_c1_g1,TRINITY_DN85851_c1_g2
GO:0097363	protein O-GlcNAc transferase activity	molecular function	1/179	5/102170	0.00873	1	TRINITY_DN86921_c0_g3	TRINITY_DN86921_c0_g3
GO:0080161	auxin transmembrane transporter activity	molecular function	2/179	81/102170	0.00903	1	TRINITY_DN74096_c0_g1,TRINITY_DN90197_c1_g1	TRINITY_DN74096_c0_g1,TRINITY_DN90197_c1_g1
GO:0015562	efflux transmembrane transporter activity	molecular function	2/179	96/102170	0.01249	1	TRINITY_DN74096_c0_g1,TRINITY_DN90197_c1_g1	TRINITY_DN74096_c0_g1,TRINITY_DN90197_c1_g1
GO:0004719	protein-L-isoaspartate (D-aspartate) O-methyltransferase activity	molecular function	1/179	8/102170	0.01393	1	TRINITY_DN85713_c1_g1	TRINITY_DN85713_c1_g1
GO:0009885	transmembrane histidine kinase cytokinin receptor activity	molecular function	1/179	8/102170	0.01393	1	TRINITY_DN93943_c0_g2	TRINITY_DN93943_c0_g2
GO:0046715	active borate transmembrane transporter activity	molecular function	1/179	8/102170	0.01393	1	TRINITY_DN77673_c0_g2	TRINITY_DN77673_c0_g2
GO:0001228	transcriptional activator activity, RNA polymerase II transcription regulatory region sequence-speci...	molecular function	3/179	293/102170	0.01515	1	TRINITY_DN71895_c1_g1,TRINITY_DN78468_c0_g2,TRINITY_DN81446_c0_g1	TRINITY_DN71895_c1_g1,TRINITY_DN78468_c0_g2,TRINITY_DN81446_c0_g1
GO:0034256	chlorophyll(ide) b reductase activity	molecular function	1/179	9/102170	0.01566	1	TRINITY_DN95879_c1_g1	TRINITY_DN95879_c1_g1
GO:0005274	allantoin:proton symporter activity	molecular function	1/179	10/102170	0.01738	1	TRINITY_DN80583_c0_g1	TRINITY_DN80583_c0_g1
GO:0070182	DNA polymerase binding	molecular function	1/179	10/102170	0.01738	1	TRINITY_DN82569_c0_g2	TRINITY_DN82569_c0_g2
GO:0001085	RNA polymerase II transcription factor binding	molecular function	2/179	115/102170	0.01758	1	TRINITY_DN71895_c1_g1,TRINITY_DN81446_c0_g1	TRINITY_DN71895_c1_g1,TRINITY_DN81446_c0_g1
GO:0030570	pectate lyase activity	molecular function	2/179	118/102170	0.01845	1	TRINITY_DN91982_c0_g1,TRINITY_DN97897_c1_g1	TRINITY_DN91982_c0_g1,TRINITY_DN97897_c1_g1
GO:0009931	calcium-dependent protein serine/threonine kinase activity	molecular function	2/179	120/102170	0.01904	1	TRINITY_DN92836_c0_g1,TRINITY_DN98628_c1_g1	TRINITY_DN92836_c0_g1,TRINITY_DN98628_c1_g1
GO:0009784	transmembrane receptor histidine kinase activity	molecular function	1/179	11/102170	0.01910	1	TRINITY_DN93943_c0_g2	TRINITY_DN93943_c0_g2
GO:0051740	ethylene binding	molecular function	1/179	11/102170	0.01910	1	TRINITY_DN88926_c1_g1	TRINITY_DN88926_c1_g1
GO:0072328	alkene binding	molecular function	1/179	11/102170	0.01910	1	TRINITY_DN88926_c1_g1	TRINITY_DN88926_c1_g1
GO:0010857	calcium-dependent protein kinase activity	molecular function	2/179	121/102170	0.01933	1	TRINITY_DN92836_c0_g1,TRINITY_DN98628_c1_g1	TRINITY_DN92836_c0_g1,TRINITY_DN98628_c1_g1
GO:0004401	histidinol-phosphatase activity	molecular function	1/179	12/102170	0.02082	1	TRINITY_DN96512_c0_g3	TRINITY_DN96512_c0_g3
GO:0016262	protein N-acetylglucosaminyltransferase activity	molecular function	1/179	12/102170	0.02082	1	TRINITY_DN86921_c0_g3	TRINITY_DN86921_c0_g3
GO:0033612	receptor serine/threonine kinase binding	molecular function	2/179	126/102170	0.02085	1	TRINITY_DN77465_c0_g1,TRINITY_DN93419_c0_g1	TRINITY_DN77465_c0_g1,TRINITY_DN93419_c0_g1
GO:0005385	zinc ion transmembrane transporter activity	molecular function	2/179	135/102170	0.02371	1	TRINITY_DN81338_c1_g1,TRINITY_DN97252_c3_g1	TRINITY_DN81338_c1_g1,TRINITY_DN97252_c3_g1
GO:0009884	cytokinin receptor activity	molecular function	1/179	14/102170	0.02425	1	TRINITY_DN93943_c0_g2	TRINITY_DN93943_c0_g2
GO:0005524	ATP binding	molecular function	48/179	20911/102170	0.02462	1	TRINITY_DN67688_c1_g2,TRINITY_DN68985_c2_g2,TRINITY_DN71198_c0_g1,TRINITY_DN72364_c0_g3,TRINITY_DN74096_c0_g1,TRINITY_DN74599_c2_g1,TRINITY_DN76278_c0_g1,TRINITY_DN76615_c4_g3,TRINITY_DN76849_c0_g2,TRINITY_DN77098_c1_g3,TRINITY_DN77265_c2_g1,TRINITY_DN77465_c0_g1,TRINITY_DN78468_c0_g2,TRINITY_DN78970_c0_g1,TRINITY_DN79083_c0_g1,TRINITY_DN79298_c0_g1,TRINITY_DN79725_c0_g1,TRINITY_DN80583_c0_g1,TRI…	TRINITY_DN67688_c1_g2,TRINITY_DN68985_c2_g2,TRINITY_DN71198_c0_g1,TRINITY_DN72364_c0_g3,TRINITY_DN74096_c0_g1,TRINITY_DN74599_c2_g1,TRINITY_DN76278_c0_g1,TRINITY_DN76615_c4_g3,TRINITY_DN76849_c0_g2,TRINITY_DN77098_c1_g3,TRINITY_DN77265_c2_g1,TRINITY_DN77465_c0_g1,TRINITY_DN78468_c0_g2,TRINITY_DN78970_c0_g1,TRINITY_DN79083_c0_g1,TRINITY_DN79298_c0_g1,TRINITY_DN79725_c0_g1,TRINITY_DN80583_c0_g1,TRI…
GO:0097599	xylanase activity	molecular function	2/179	140/102170	0.02536	1	TRINITY_DN79232_c0_g1,TRINITY_DN96421_c0_g1	TRINITY_DN79232_c0_g1,TRINITY_DN96421_c0_g1
GO:0046556	alpha-L-arabinofuranosidase activity	molecular function	2/179	143/102170	0.02637	1	TRINITY_DN79232_c0_g1,TRINITY_DN96421_c0_g1	TRINITY_DN79232_c0_g1,TRINITY_DN96421_c0_g1
GO:0016837	carbon-oxygen lyase activity, acting on polysaccharides	molecular function	2/179	146/102170	0.02740	1	TRINITY_DN91982_c0_g1,TRINITY_DN97897_c1_g1	TRINITY_DN91982_c0_g1,TRINITY_DN97897_c1_g1
GO:0072509	divalent inorganic cation transmembrane transporter activity	molecular function	2/179	146/102170	0.02740	1	TRINITY_DN81338_c1_g1,TRINITY_DN97252_c3_g1	TRINITY_DN81338_c1_g1,TRINITY_DN97252_c3_g1
GO:0016597	amino acid binding	molecular function	3/179	369/102170	0.02756	1	TRINITY_DN71198_c0_g1,TRINITY_DN77098_c1_g3,TRINITY_DN83114_c0_g2	TRINITY_DN71198_c0_g1,TRINITY_DN77098_c1_g3,TRINITY_DN83114_c0_g2
GO:0019955	cytokine binding	molecular function	1/179	16/102170	0.02767	1	TRINITY_DN93943_c0_g2	TRINITY_DN93943_c0_g2
GO:0031406	carboxylic acid binding	molecular function	4/179	650/102170	0.02811	1	TRINITY_DN71198_c0_g1,TRINITY_DN77098_c1_g3,TRINITY_DN83114_c0_g2,TRINITY_DN87533_c3_g2	TRINITY_DN71198_c0_g1,TRINITY_DN77098_c1_g3,TRINITY_DN83114_c0_g2,TRINITY_DN87533_c3_g2
GO:0043177	organic acid binding	molecular function	4/179	650/102170	0.02811	1	TRINITY_DN71198_c0_g1,TRINITY_DN77098_c1_g3,TRINITY_DN83114_c0_g2,TRINITY_DN87533_c3_g2	TRINITY_DN71198_c0_g1,TRINITY_DN77098_c1_g3,TRINITY_DN83114_c0_g2,TRINITY_DN87533_c3_g2
GO:0016871	cycloartenol synthase activity	molecular function	1/179	17/102170	0.02937	1	TRINITY_DN94733_c3_g2	TRINITY_DN94733_c3_g2
GO:0003774	motor activity	molecular function	4/179	661/102170	0.02963	1	TRINITY_DN76278_c0_g1,TRINITY_DN81623_c1_g1,TRINITY_DN95695_c3_g1,TRINITY_DN98393_c0_g1	TRINITY_DN76278_c0_g1,TRINITY_DN81623_c1_g1,TRINITY_DN95695_c3_g1,TRINITY_DN98393_c0_g1
GO:0050378	UDP-glucuronate 4-epimerase activity	molecular function	1/179	18/102170	0.03107	1	TRINITY_DN85640_c5_g1	TRINITY_DN85640_c5_g1
GO:0010428	methyl-CpNpG binding	molecular function	1/179	19/102170	0.03277	1	TRINITY_DN84124_c2_g1	TRINITY_DN84124_c2_g1
GO:0010429	methyl-CpNpN binding	molecular function	1/179	19/102170	0.03277	1	TRINITY_DN84124_c2_g1	TRINITY_DN84124_c2_g1
GO:0015210	uracil transmembrane transporter activity	molecular function	1/179	19/102170	0.03277	1	TRINITY_DN80583_c0_g1	TRINITY_DN80583_c0_g1
GO:0008934	inositol monophosphate 1-phosphatase activity	molecular function	1/179	20/102170	0.03447	1	TRINITY_DN96512_c0_g3	TRINITY_DN96512_c0_g3
GO:0050734	hydroxycinnamoyltransferase activity	molecular function	1/179	20/102170	0.03447	1	TRINITY_DN92277_c1_g1	TRINITY_DN92277_c1_g1
GO:0052832	inositol monophosphate 3-phosphatase activity	molecular function	1/179	20/102170	0.03447	1	TRINITY_DN96512_c0_g3	TRINITY_DN96512_c0_g3
GO:0052833	inositol monophosphate 4-phosphatase activity	molecular function	1/179	20/102170	0.03447	1	TRINITY_DN96512_c0_g3	TRINITY_DN96512_c0_g3
GO:0052834	inositol monophosphate phosphatase activity	molecular function	1/179	20/102170	0.03447	1	TRINITY_DN96512_c0_g3	TRINITY_DN96512_c0_g3
GO:0035639	purine ribonucleoside triphosphate binding	molecular function	52/179	23489/102170	0.03541	1	TRINITY_DN67688_c1_g2,TRINITY_DN68985_c2_g2,TRINITY_DN71198_c0_g1,TRINITY_DN72364_c0_g3,TRINITY_DN73463_c0_g3,TRINITY_DN74096_c0_g1,TRINITY_DN74599_c2_g1,TRINITY_DN76278_c0_g1,TRINITY_DN76615_c4_g3,TRINITY_DN76849_c0_g2,TRINITY_DN77098_c1_g3,TRINITY_DN77265_c2_g1,TRINITY_DN77465_c0_g1,TRINITY_DN78468_c0_g2,TRINITY_DN78970_c0_g1,TRINITY_DN79083_c0_g1,TRINITY_DN79298_c0_g1,TRINITY_DN79725_c0_g1,TRI…	TRINITY_DN67688_c1_g2,TRINITY_DN68985_c2_g2,TRINITY_DN71198_c0_g1,TRINITY_DN72364_c0_g3,TRINITY_DN73463_c0_g3,TRINITY_DN74096_c0_g1,TRINITY_DN74599_c2_g1,TRINITY_DN76278_c0_g1,TRINITY_DN76615_c4_g3,TRINITY_DN76849_c0_g2,TRINITY_DN77098_c1_g3,TRINITY_DN77265_c2_g1,TRINITY_DN77465_c0_g1,TRINITY_DN78468_c0_g2,TRINITY_DN78970_c0_g1,TRINITY_DN79083_c0_g1,TRINITY_DN79298_c0_g1,TRINITY_DN79725_c0_g1,TRI…
GO:0008134	transcription factor binding	molecular function	3/179	417/102170	0.03749	1	TRINITY_DN71895_c1_g1,TRINITY_DN75139_c0_g1,TRINITY_DN81446_c0_g1	TRINITY_DN71895_c1_g1,TRINITY_DN75139_c0_g1,TRINITY_DN81446_c0_g1
GO:0003919	FMN adenylyltransferase activity	molecular function	1/179	22/102170	0.03785	1	TRINITY_DN95405_c1_g1	TRINITY_DN95405_c1_g1
GO:0015105	arsenite transmembrane transporter activity	molecular function	1/179	22/102170	0.03785	1	TRINITY_DN77673_c0_g2	TRINITY_DN77673_c0_g2
GO:0043621	protein self-association	molecular function	2/179	176/102170	0.03854	1	TRINITY_DN77465_c0_g1,TRINITY_DN87533_c3_g2	TRINITY_DN77465_c0_g1,TRINITY_DN87533_c3_g2
GO:0032559	adenyl ribonucleotide binding	molecular function	48/179	21526/102170	0.03910	1	TRINITY_DN67688_c1_g2,TRINITY_DN68985_c2_g2,TRINITY_DN71198_c0_g1,TRINITY_DN72364_c0_g3,TRINITY_DN74096_c0_g1,TRINITY_DN74599_c2_g1,TRINITY_DN76278_c0_g1,TRINITY_DN76615_c4_g3,TRINITY_DN76849_c0_g2,TRINITY_DN77098_c1_g3,TRINITY_DN77265_c2_g1,TRINITY_DN77465_c0_g1,TRINITY_DN78468_c0_g2,TRINITY_DN78970_c0_g1,TRINITY_DN79083_c0_g1,TRINITY_DN79298_c0_g1,TRINITY_DN79725_c0_g1,TRINITY_DN80583_c0_g1,TRI…	TRINITY_DN67688_c1_g2,TRINITY_DN68985_c2_g2,TRINITY_DN71198_c0_g1,TRINITY_DN72364_c0_g3,TRINITY_DN74096_c0_g1,TRINITY_DN74599_c2_g1,TRINITY_DN76278_c0_g1,TRINITY_DN76615_c4_g3,TRINITY_DN76849_c0_g2,TRINITY_DN77098_c1_g3,TRINITY_DN77265_c2_g1,TRINITY_DN77465_c0_g1,TRINITY_DN78468_c0_g2,TRINITY_DN78970_c0_g1,TRINITY_DN79083_c0_g1,TRINITY_DN79298_c0_g1,TRINITY_DN79725_c0_g1,TRINITY_DN80583_c0_g1,TRI…
GO:0010340	carboxyl-O-methyltransferase activity	molecular function	1/179	23/102170	0.03953	1	TRINITY_DN85713_c1_g1	TRINITY_DN85713_c1_g1
GO:0051998	protein carboxyl O-methyltransferase activity	molecular function	1/179	23/102170	0.03953	1	TRINITY_DN85713_c1_g1	TRINITY_DN85713_c1_g1
GO:0030554	adenyl nucleotide binding	molecular function	48/179	21567/102170	0.04026	1	TRINITY_DN67688_c1_g2,TRINITY_DN68985_c2_g2,TRINITY_DN71198_c0_g1,TRINITY_DN72364_c0_g3,TRINITY_DN74096_c0_g1,TRINITY_DN74599_c2_g1,TRINITY_DN76278_c0_g1,TRINITY_DN76615_c4_g3,TRINITY_DN76849_c0_g2,TRINITY_DN77098_c1_g3,TRINITY_DN77265_c2_g1,TRINITY_DN77465_c0_g1,TRINITY_DN78468_c0_g2,TRINITY_DN78970_c0_g1,TRINITY_DN79083_c0_g1,TRINITY_DN79298_c0_g1,TRINITY_DN79725_c0_g1,TRINITY_DN80583_c0_g1,TRI…	TRINITY_DN67688_c1_g2,TRINITY_DN68985_c2_g2,TRINITY_DN71198_c0_g1,TRINITY_DN72364_c0_g3,TRINITY_DN74096_c0_g1,TRINITY_DN74599_c2_g1,TRINITY_DN76278_c0_g1,TRINITY_DN76615_c4_g3,TRINITY_DN76849_c0_g2,TRINITY_DN77098_c1_g3,TRINITY_DN77265_c2_g1,TRINITY_DN77465_c0_g1,TRINITY_DN78468_c0_g2,TRINITY_DN78970_c0_g1,TRINITY_DN79083_c0_g1,TRINITY_DN79298_c0_g1,TRINITY_DN79725_c0_g1,TRINITY_DN80583_c0_g1,TRI…
GO:0004683	calmodulin-dependent protein kinase activity	molecular function	2/179	182/102170	0.04094	1	TRINITY_DN92836_c0_g1,TRINITY_DN98628_c1_g1	TRINITY_DN92836_c0_g1,TRINITY_DN98628_c1_g1
GO:0016857	racemase and epimerase activity, acting on carbohydrates and derivatives	molecular function	2/179	186/102170	0.04257	1	TRINITY_DN85640_c5_g1,TRINITY_DN94892_c0_g3	TRINITY_DN85640_c5_g1,TRINITY_DN94892_c0_g3
GO:0031559	oxidosqualene cyclase activity	molecular function	1/179	26/102170	0.04457	1	TRINITY_DN94733_c3_g2	TRINITY_DN94733_c3_g2
GO:0043565	sequence-specific DNA binding	molecular function	8/179	2241/102170	0.04480	1	TRINITY_DN69234_c0_g2,TRINITY_DN70028_c0_g2,TRINITY_DN71895_c1_g1,TRINITY_DN73452_c0_g2,TRINITY_DN76757_c3_g2,TRINITY_DN79988_c0_g1,TRINITY_DN81446_c0_g1,TRINITY_DN84124_c2_g1	TRINITY_DN69234_c0_g2,TRINITY_DN70028_c0_g2,TRINITY_DN71895_c1_g1,TRINITY_DN73452_c0_g2,TRINITY_DN76757_c3_g2,TRINITY_DN79988_c0_g1,TRINITY_DN81446_c0_g1,TRINITY_DN84124_c2_g1
GO:0015245	fatty acid transmembrane transporter activity	molecular function	1/179	27/102170	0.04625	1	TRINITY_DN97570_c0_g1	TRINITY_DN97570_c0_g1
GO:0005350	pyrimidine nucleobase transmembrane transporter activity	molecular function	1/179	30/102170	0.05125	1	TRINITY_DN80583_c0_g1	TRINITY_DN80583_c0_g1
GO:0010328	auxin influx transmembrane transporter activity	molecular function	1/179	31/102170	0.05292	1	TRINITY_DN74096_c0_g1	TRINITY_DN74096_c0_g1
GO:0032555	purine ribonucleotide binding	molecular function	52/179	24105/102170	0.05365	1	TRINITY_DN67688_c1_g2,TRINITY_DN68985_c2_g2,TRINITY_DN71198_c0_g1,TRINITY_DN72364_c0_g3,TRINITY_DN73463_c0_g3,TRINITY_DN74096_c0_g1,TRINITY_DN74599_c2_g1,TRINITY_DN76278_c0_g1,TRINITY_DN76615_c4_g3,TRINITY_DN76849_c0_g2,TRINITY_DN77098_c1_g3,TRINITY_DN77265_c2_g1,TRINITY_DN77465_c0_g1,TRINITY_DN78468_c0_g2,TRINITY_DN78970_c0_g1,TRINITY_DN79083_c0_g1,TRINITY_DN79298_c0_g1,TRINITY_DN79725_c0_g1,TRI…	TRINITY_DN67688_c1_g2,TRINITY_DN68985_c2_g2,TRINITY_DN71198_c0_g1,TRINITY_DN72364_c0_g3,TRINITY_DN73463_c0_g3,TRINITY_DN74096_c0_g1,TRINITY_DN74599_c2_g1,TRINITY_DN76278_c0_g1,TRINITY_DN76615_c4_g3,TRINITY_DN76849_c0_g2,TRINITY_DN77098_c1_g3,TRINITY_DN77265_c2_g1,TRINITY_DN77465_c0_g1,TRINITY_DN78468_c0_g2,TRINITY_DN78970_c0_g1,TRINITY_DN79083_c0_g1,TRINITY_DN79298_c0_g1,TRINITY_DN79725_c0_g1,TRI…
GO:0017076	purine nucleotide binding	molecular function	52/179	24153/102170	0.05533	1	TRINITY_DN67688_c1_g2,TRINITY_DN68985_c2_g2,TRINITY_DN71198_c0_g1,TRINITY_DN72364_c0_g3,TRINITY_DN73463_c0_g3,TRINITY_DN74096_c0_g1,TRINITY_DN74599_c2_g1,TRINITY_DN76278_c0_g1,TRINITY_DN76615_c4_g3,TRINITY_DN76849_c0_g2,TRINITY_DN77098_c1_g3,TRINITY_DN77265_c2_g1,TRINITY_DN77465_c0_g1,TRINITY_DN78468_c0_g2,TRINITY_DN78970_c0_g1,TRINITY_DN79083_c0_g1,TRINITY_DN79298_c0_g1,TRINITY_DN79725_c0_g1,TRI…	TRINITY_DN67688_c1_g2,TRINITY_DN68985_c2_g2,TRINITY_DN71198_c0_g1,TRINITY_DN72364_c0_g3,TRINITY_DN73463_c0_g3,TRINITY_DN74096_c0_g1,TRINITY_DN74599_c2_g1,TRINITY_DN76278_c0_g1,TRINITY_DN76615_c4_g3,TRINITY_DN76849_c0_g2,TRINITY_DN77098_c1_g3,TRINITY_DN77265_c2_g1,TRINITY_DN77465_c0_g1,TRINITY_DN78468_c0_g2,TRINITY_DN78970_c0_g1,TRINITY_DN79083_c0_g1,TRINITY_DN79298_c0_g1,TRINITY_DN79725_c0_g1,TRI…
GO:0047617	acyl-CoA hydrolase activity	molecular function	1/179	34/102170	0.05789	1	TRINITY_DN91526_c1_g2	TRINITY_DN91526_c1_g2
GO:0008374	O-acyltransferase activity	molecular function	3/179	510/102170	0.06118	1	TRINITY_DN70630_c0_g3,TRINITY_DN85851_c1_g1,TRINITY_DN85851_c1_g2	TRINITY_DN70630_c0_g3,TRINITY_DN85851_c1_g1,TRINITY_DN85851_c1_g2
GO:0005200	structural constituent of cytoskeleton	molecular function	2/179	232/102170	0.06297	1	TRINITY_DN94051_c0_g3,TRINITY_DN97448_c1_g1	TRINITY_DN94051_c0_g3,TRINITY_DN97448_c1_g1
GO:0008144	drug binding	molecular function	48/179	22243/102170	0.06355	1	TRINITY_DN67688_c1_g2,TRINITY_DN68985_c2_g2,TRINITY_DN71198_c0_g1,TRINITY_DN72364_c0_g3,TRINITY_DN74096_c0_g1,TRINITY_DN74599_c2_g1,TRINITY_DN76278_c0_g1,TRINITY_DN76615_c4_g3,TRINITY_DN76849_c0_g2,TRINITY_DN77098_c1_g3,TRINITY_DN77265_c2_g1,TRINITY_DN77465_c0_g1,TRINITY_DN78468_c0_g2,TRINITY_DN78970_c0_g1,TRINITY_DN79083_c0_g1,TRINITY_DN79298_c0_g1,TRINITY_DN79725_c0_g1,TRINITY_DN80583_c0_g1,TRI…	TRINITY_DN67688_c1_g2,TRINITY_DN68985_c2_g2,TRINITY_DN71198_c0_g1,TRINITY_DN72364_c0_g3,TRINITY_DN74096_c0_g1,TRINITY_DN74599_c2_g1,TRINITY_DN76278_c0_g1,TRINITY_DN76615_c4_g3,TRINITY_DN76849_c0_g2,TRINITY_DN77098_c1_g3,TRINITY_DN77265_c2_g1,TRINITY_DN77465_c0_g1,TRINITY_DN78468_c0_g2,TRINITY_DN78970_c0_g1,TRINITY_DN79083_c0_g1,TRINITY_DN79298_c0_g1,TRINITY_DN79725_c0_g1,TRINITY_DN80583_c0_g1,TRI…
GO:0003682	chromatin binding	molecular function	3/179	526/102170	0.06582	1	TRINITY_DN71895_c1_g1,TRINITY_DN81446_c0_g1,TRINITY_DN84124_c2_g1	TRINITY_DN71895_c1_g1,TRINITY_DN81446_c0_g1,TRINITY_DN84124_c2_g1
GO:0010385	double-stranded methylated DNA binding	molecular function	1/179	39/102170	0.06611	1	TRINITY_DN84124_c2_g1	TRINITY_DN84124_c2_g1
GO:0046030	inositol trisphosphate phosphatase activity	molecular function	1/179	39/102170	0.06611	1	TRINITY_DN79430_c0_g1	TRINITY_DN79430_c0_g1
GO:0004708	MAP kinase kinase activity	molecular function	1/179	43/102170	0.07264	1	TRINITY_DN74599_c2_g1	TRINITY_DN74599_c2_g1
GO:0005515	protein binding	molecular function	19/179	7579/102170	0.07336	1	TRINITY_DN70028_c0_g2,TRINITY_DN71895_c1_g1,TRINITY_DN75139_c0_g1,TRINITY_DN77465_c0_g1,TRINITY_DN78227_c0_g4,TRINITY_DN81446_c0_g1,TRINITY_DN82569_c0_g2,TRINITY_DN83867_c1_g5,TRINITY_DN84124_c2_g1,TRINITY_DN87533_c3_g2,TRINITY_DN88669_c0_g2,TRINITY_DN91106_c0_g2,TRINITY_DN92836_c0_g1,TRINITY_DN93419_c0_g1,TRINITY_DN93943_c0_g2,TRINITY_DN97570_c0_g1,TRINITY_DN97888_c3_g1,TRINITY_DN98628_c1_g1,TRI…	TRINITY_DN70028_c0_g2,TRINITY_DN71895_c1_g1,TRINITY_DN75139_c0_g1,TRINITY_DN77465_c0_g1,TRINITY_DN78227_c0_g4,TRINITY_DN81446_c0_g1,TRINITY_DN82569_c0_g2,TRINITY_DN83867_c1_g5,TRINITY_DN84124_c2_g1,TRINITY_DN87533_c3_g2,TRINITY_DN88669_c0_g2,TRINITY_DN91106_c0_g2,TRINITY_DN92836_c0_g1,TRINITY_DN93419_c0_g1,TRINITY_DN93943_c0_g2,TRINITY_DN97570_c0_g1,TRINITY_DN97888_c3_g1,TRINITY_DN98628_c1_g1,TRI…
GO:0016157	sucrose synthase activity	molecular function	1/179	44/102170	0.07427	1	TRINITY_DN94239_c2_g1	TRINITY_DN94239_c2_g1
GO:0034485	phosphatidylinositol-3,4,5-trisphosphate 5-phosphatase activity	molecular function	1/179	44/102170	0.07427	1	TRINITY_DN79430_c0_g1	TRINITY_DN79430_c0_g1
GO:0019901	protein kinase binding	molecular function	2/179	257/102170	0.07518	1	TRINITY_DN82569_c0_g2,TRINITY_DN93943_c0_g2	TRINITY_DN82569_c0_g2,TRINITY_DN93943_c0_g2
GO:0005504	fatty acid binding	molecular function	1/179	45/102170	0.07589	1	TRINITY_DN87533_c3_g2	TRINITY_DN87533_c3_g2
GO:0032553	ribonucleotide binding	molecular function	52/179	24738/102170	0.07907	1	TRINITY_DN67688_c1_g2,TRINITY_DN68985_c2_g2,TRINITY_DN71198_c0_g1,TRINITY_DN72364_c0_g3,TRINITY_DN73463_c0_g3,TRINITY_DN74096_c0_g1,TRINITY_DN74599_c2_g1,TRINITY_DN76278_c0_g1,TRINITY_DN76615_c4_g3,TRINITY_DN76849_c0_g2,TRINITY_DN77098_c1_g3,TRINITY_DN77265_c2_g1,TRINITY_DN77465_c0_g1,TRINITY_DN78468_c0_g2,TRINITY_DN78970_c0_g1,TRINITY_DN79083_c0_g1,TRINITY_DN79298_c0_g1,TRINITY_DN79725_c0_g1,TRI…	TRINITY_DN67688_c1_g2,TRINITY_DN68985_c2_g2,TRINITY_DN71198_c0_g1,TRINITY_DN72364_c0_g3,TRINITY_DN73463_c0_g3,TRINITY_DN74096_c0_g1,TRINITY_DN74599_c2_g1,TRINITY_DN76278_c0_g1,TRINITY_DN76615_c4_g3,TRINITY_DN76849_c0_g2,TRINITY_DN77098_c1_g3,TRINITY_DN77265_c2_g1,TRINITY_DN77465_c0_g1,TRINITY_DN78468_c0_g2,TRINITY_DN78970_c0_g1,TRINITY_DN79083_c0_g1,TRINITY_DN79298_c0_g1,TRINITY_DN79725_c0_g1,TRI…
GO:0004473	malate dehydrogenase (decarboxylating) (NADP+) activity	molecular function	1/179	47/102170	0.07913	1	TRINITY_DN92234_c0_g1	TRINITY_DN92234_c0_g1
GO:0004715	non-membrane spanning protein tyrosine kinase activity	molecular function	1/179	47/102170	0.07913	1	TRINITY_DN78468_c0_g2	TRINITY_DN78468_c0_g2
GO:0004857	enzyme inhibitor activity	molecular function	3/179	571/102170	0.07969	1	TRINITY_DN68673_c1_g1,TRINITY_DN80952_c0_g1,TRINITY_DN83797_c0_g2	TRINITY_DN68673_c1_g1,TRINITY_DN80952_c0_g1,TRINITY_DN83797_c0_g2
GO:0016854	racemase and epimerase activity	molecular function	2/179	267/102170	0.08025	1	TRINITY_DN85640_c5_g1,TRINITY_DN94892_c0_g3	TRINITY_DN85640_c5_g1,TRINITY_DN94892_c0_g3
GO:0000155	phosphorelay sensor kinase activity	molecular function	2/179	274/102170	0.08387	1	TRINITY_DN88926_c1_g1,TRINITY_DN93943_c0_g2	TRINITY_DN88926_c1_g1,TRINITY_DN93943_c0_g2
GO:0034594	phosphatidylinositol trisphosphate phosphatase activity	molecular function	1/179	50/102170	0.08396	1	TRINITY_DN79430_c0_g1	TRINITY_DN79430_c0_g1
GO:0004673	protein histidine kinase activity	molecular function	2/179	282/102170	0.08806	1	TRINITY_DN88926_c1_g1,TRINITY_DN93943_c0_g2	TRINITY_DN88926_c1_g1,TRINITY_DN93943_c0_g2
GO:0004034	aldose 1-epimerase activity	molecular function	1/179	53/102170	0.08877	1	TRINITY_DN94892_c0_g3	TRINITY_DN94892_c0_g3
GO:0000166	nucleotide binding	molecular function	60/179	29297/102170	0.08960	1	TRINITY_DN67688_c1_g2,TRINITY_DN68985_c2_g2,TRINITY_DN71198_c0_g1,TRINITY_DN72364_c0_g3,TRINITY_DN73463_c0_g3,TRINITY_DN74096_c0_g1,TRINITY_DN74599_c2_g1,TRINITY_DN76278_c0_g1,TRINITY_DN76615_c4_g3,TRINITY_DN76849_c0_g2,TRINITY_DN77098_c1_g3,TRINITY_DN77265_c2_g1,TRINITY_DN77465_c0_g1,TRINITY_DN78468_c0_g2,TRINITY_DN78703_c0_g1,TRINITY_DN78970_c0_g1,TRINITY_DN79083_c0_g1,TRINITY_DN79298_c0_g1,TRI…	TRINITY_DN67688_c1_g2,TRINITY_DN68985_c2_g2,TRINITY_DN71198_c0_g1,TRINITY_DN72364_c0_g3,TRINITY_DN73463_c0_g3,TRINITY_DN74096_c0_g1,TRINITY_DN74599_c2_g1,TRINITY_DN76278_c0_g1,TRINITY_DN76615_c4_g3,TRINITY_DN76849_c0_g2,TRINITY_DN77098_c1_g3,TRINITY_DN77265_c2_g1,TRINITY_DN77465_c0_g1,TRINITY_DN78468_c0_g2,TRINITY_DN78703_c0_g1,TRINITY_DN78970_c0_g1,TRINITY_DN79083_c0_g1,TRINITY_DN79298_c0_g1,TRI…
GO:1901265	nucleoside phosphate binding	molecular function	60/179	29297/102170	0.08960	1	TRINITY_DN67688_c1_g2,TRINITY_DN68985_c2_g2,TRINITY_DN71198_c0_g1,TRINITY_DN72364_c0_g3,TRINITY_DN73463_c0_g3,TRINITY_DN74096_c0_g1,TRINITY_DN74599_c2_g1,TRINITY_DN76278_c0_g1,TRINITY_DN76615_c4_g3,TRINITY_DN76849_c0_g2,TRINITY_DN77098_c1_g3,TRINITY_DN77265_c2_g1,TRINITY_DN77465_c0_g1,TRINITY_DN78468_c0_g2,TRINITY_DN78703_c0_g1,TRINITY_DN78970_c0_g1,TRINITY_DN79083_c0_g1,TRINITY_DN79298_c0_g1,TRI…	TRINITY_DN67688_c1_g2,TRINITY_DN68985_c2_g2,TRINITY_DN71198_c0_g1,TRINITY_DN72364_c0_g3,TRINITY_DN73463_c0_g3,TRINITY_DN74096_c0_g1,TRINITY_DN74599_c2_g1,TRINITY_DN76278_c0_g1,TRINITY_DN76615_c4_g3,TRINITY_DN76849_c0_g2,TRINITY_DN77098_c1_g3,TRINITY_DN77265_c2_g1,TRINITY_DN77465_c0_g1,TRINITY_DN78468_c0_g2,TRINITY_DN78703_c0_g1,TRINITY_DN78970_c0_g1,TRINITY_DN79083_c0_g1,TRINITY_DN79298_c0_g1,TRI…
GO:0004869	cysteine-type endopeptidase inhibitor activity	molecular function	1/179	54/102170	0.09037	1	TRINITY_DN68673_c1_g1	TRINITY_DN68673_c1_g1
GO:0004713	protein tyrosine kinase activity	molecular function	2/179	290/102170	0.09232	1	TRINITY_DN78468_c0_g2,TRINITY_DN90248_c0_g1	TRINITY_DN78468_c0_g2,TRINITY_DN90248_c0_g1
GO:0016775	phosphotransferase activity, nitrogenous group as acceptor	molecular function	2/179	291/102170	0.09285	1	TRINITY_DN88926_c1_g1,TRINITY_DN93943_c0_g2	TRINITY_DN88926_c1_g1,TRINITY_DN93943_c0_g2
GO:0019199	transmembrane receptor protein kinase activity	molecular function	2/179	295/102170	0.09500	1	TRINITY_DN90248_c0_g1,TRINITY_DN93943_c0_g2	TRINITY_DN90248_c0_g1,TRINITY_DN93943_c0_g2
GO:0080054	low-affinity nitrate transmembrane transporter activity	molecular function	1/179	58/102170	0.09673	1	TRINITY_DN83747_c0_g4	TRINITY_DN83747_c0_g4
GO:0097367	carbohydrate derivative binding	molecular function	52/179	25116/102170	0.09790	1	TRINITY_DN67688_c1_g2,TRINITY_DN68985_c2_g2,TRINITY_DN71198_c0_g1,TRINITY_DN72364_c0_g3,TRINITY_DN73463_c0_g3,TRINITY_DN74096_c0_g1,TRINITY_DN74599_c2_g1,TRINITY_DN76278_c0_g1,TRINITY_DN76615_c4_g3,TRINITY_DN76849_c0_g2,TRINITY_DN77098_c1_g3,TRINITY_DN77265_c2_g1,TRINITY_DN77465_c0_g1,TRINITY_DN78468_c0_g2,TRINITY_DN78970_c0_g1,TRINITY_DN79083_c0_g1,TRINITY_DN79298_c0_g1,TRINITY_DN79725_c0_g1,TRI…	TRINITY_DN67688_c1_g2,TRINITY_DN68985_c2_g2,TRINITY_DN71198_c0_g1,TRINITY_DN72364_c0_g3,TRINITY_DN73463_c0_g3,TRINITY_DN74096_c0_g1,TRINITY_DN74599_c2_g1,TRINITY_DN76278_c0_g1,TRINITY_DN76615_c4_g3,TRINITY_DN76849_c0_g2,TRINITY_DN77098_c1_g3,TRINITY_DN77265_c2_g1,TRINITY_DN77465_c0_g1,TRINITY_DN78468_c0_g2,TRINITY_DN78970_c0_g1,TRINITY_DN79083_c0_g1,TRINITY_DN79298_c0_g1,TRINITY_DN79725_c0_g1,TRI…
GO:0046527	glucosyltransferase activity	molecular function	4/179	1022/102170	0.10605	1	TRINITY_DN76123_c1_g1,TRINITY_DN81526_c0_g2,TRINITY_DN87713_c1_g1,TRINITY_DN94239_c2_g1	TRINITY_DN76123_c1_g1,TRINITY_DN81526_c0_g2,TRINITY_DN87713_c1_g1,TRINITY_DN94239_c2_g1
GO:0019900	kinase binding	molecular function	2/179	319/102170	0.10821	1	TRINITY_DN82569_c0_g2,TRINITY_DN93943_c0_g2	TRINITY_DN82569_c0_g2,TRINITY_DN93943_c0_g2
GO:0004439	phosphatidylinositol-4,5-bisphosphate 5-phosphatase activity	molecular function	1/179	66/102170	0.10932	1	TRINITY_DN79430_c0_g1	TRINITY_DN79430_c0_g1
GO:0047262	polygalacturonate 4-alpha-galacturonosyltransferase activity	molecular function	1/179	66/102170	0.10932	1	TRINITY_DN83556_c1_g2	TRINITY_DN83556_c1_g2
GO:0106019	phosphatidylinositol-4,5-bisphosphate phosphatase activity	molecular function	1/179	66/102170	0.10932	1	TRINITY_DN79430_c0_g1	TRINITY_DN79430_c0_g1
GO:0042803	protein homodimerization activity	molecular function	3/179	658/102170	0.10971	1	TRINITY_DN70028_c0_g2,TRINITY_DN78227_c0_g4,TRINITY_DN97570_c0_g1	TRINITY_DN70028_c0_g2,TRINITY_DN78227_c0_g4,TRINITY_DN97570_c0_g1
GO:0004470	malic enzyme activity	molecular function	1/179	71/102170	0.11710	1	TRINITY_DN92234_c0_g1	TRINITY_DN92234_c0_g1
GO:0004471	malate dehydrogenase (decarboxylating) (NAD+) activity	molecular function	1/179	71/102170	0.11710	1	TRINITY_DN92234_c0_g1	TRINITY_DN92234_c0_g1
GO:0046915	transition metal ion transmembrane transporter activity	molecular function	2/179	336/102170	0.11784	1	TRINITY_DN81338_c1_g1,TRINITY_DN97252_c3_g1	TRINITY_DN81338_c1_g1,TRINITY_DN97252_c3_g1
GO:0008948	oxaloacetate decarboxylase activity	molecular function	1/179	73/102170	0.12019	1	TRINITY_DN92234_c0_g1	TRINITY_DN92234_c0_g1
GO:0004714	transmembrane receptor protein tyrosine kinase activity	molecular function	1/179	74/102170	0.12173	1	TRINITY_DN90248_c0_g1	TRINITY_DN90248_c0_g1
GO:0017022	myosin binding	molecular function	1/179	75/102170	0.12327	1	TRINITY_DN91106_c0_g2	TRINITY_DN91106_c0_g2
GO:0005089	Rho guanyl-nucleotide exchange factor activity	molecular function	1/179	77/102170	0.12635	1	TRINITY_DN88669_c0_g2	TRINITY_DN88669_c0_g2
GO:0036094	small molecule binding	molecular function	62/179	31117/102170	0.12870	1	TRINITY_DN67688_c1_g2,TRINITY_DN68985_c2_g2,TRINITY_DN71198_c0_g1,TRINITY_DN72364_c0_g3,TRINITY_DN73463_c0_g3,TRINITY_DN74096_c0_g1,TRINITY_DN74599_c2_g1,TRINITY_DN76278_c0_g1,TRINITY_DN76615_c4_g3,TRINITY_DN76849_c0_g2,TRINITY_DN77098_c1_g3,TRINITY_DN77265_c2_g1,TRINITY_DN77465_c0_g1,TRINITY_DN78468_c0_g2,TRINITY_DN78703_c0_g1,TRINITY_DN78970_c0_g1,TRINITY_DN79083_c0_g1,TRINITY_DN79298_c0_g1,TRI…	TRINITY_DN67688_c1_g2,TRINITY_DN68985_c2_g2,TRINITY_DN71198_c0_g1,TRINITY_DN72364_c0_g3,TRINITY_DN73463_c0_g3,TRINITY_DN74096_c0_g1,TRINITY_DN74599_c2_g1,TRINITY_DN76278_c0_g1,TRINITY_DN76615_c4_g3,TRINITY_DN76849_c0_g2,TRINITY_DN77098_c1_g3,TRINITY_DN77265_c2_g1,TRINITY_DN77465_c0_g1,TRINITY_DN78468_c0_g2,TRINITY_DN78703_c0_g1,TRINITY_DN78970_c0_g1,TRINITY_DN79083_c0_g1,TRINITY_DN79298_c0_g1,TRI…
GO:0000976	transcription regulatory region sequence-specific DNA binding	molecular function	3/179	713/102170	0.13061	1	TRINITY_DN71895_c1_g1,TRINITY_DN76757_c3_g2,TRINITY_DN81446_c0_g1	TRINITY_DN71895_c1_g1,TRINITY_DN76757_c3_g2,TRINITY_DN81446_c0_g1
GO:0016289	CoA hydrolase activity	molecular function	1/179	80/102170	0.13093	1	TRINITY_DN91526_c1_g2	TRINITY_DN91526_c1_g2
GO:0043424	protein histidine kinase binding	molecular function	1/179	83/102170	0.13550	1	TRINITY_DN93943_c0_g2	TRINITY_DN93943_c0_g2
GO:0005372	water transmembrane transporter activity	molecular function	1/179	85/102170	0.13853	1	TRINITY_DN77673_c0_g2	TRINITY_DN77673_c0_g2
GO:0008097	5S rRNA binding	molecular function	1/179	85/102170	0.13853	1	TRINITY_DN69674_c1_g1	TRINITY_DN69674_c1_g1
GO:0015250	water channel activity	molecular function	1/179	85/102170	0.13853	1	TRINITY_DN77673_c0_g2	TRINITY_DN77673_c0_g2
GO:0034595	phosphatidylinositol phosphate 5-phosphatase activity	molecular function	1/179	85/102170	0.13853	1	TRINITY_DN79430_c0_g1	TRINITY_DN79430_c0_g1
GO:0061630	ubiquitin protein ligase activity	molecular function	3/179	738/102170	0.14054	1	TRINITY_DN71726_c1_g2,TRINITY_DN80550_c2_g2,TRINITY_DN84124_c2_g1	TRINITY_DN71726_c1_g2,TRINITY_DN80550_c2_g2,TRINITY_DN84124_c2_g1
GO:0061659	ubiquitin-like protein ligase activity	molecular function	3/179	746/102170	0.14377	1	TRINITY_DN71726_c1_g2,TRINITY_DN80550_c2_g2,TRINITY_DN84124_c2_g1	TRINITY_DN71726_c1_g2,TRINITY_DN80550_c2_g2,TRINITY_DN84124_c2_g1
GO:0015254	glycerol channel activity	molecular function	1/179	89/102170	0.14455	1	TRINITY_DN77673_c0_g2	TRINITY_DN77673_c0_g2
GO:0034593	phosphatidylinositol bisphosphate phosphatase activity	molecular function	1/179	93/102170	0.15054	1	TRINITY_DN79430_c0_g1	TRINITY_DN79430_c0_g1
GO:0003690	double-stranded DNA binding	molecular function	4/179	1194/102170	0.15866	1	TRINITY_DN71895_c1_g1,TRINITY_DN76757_c3_g2,TRINITY_DN81446_c0_g1,TRINITY_DN84124_c2_g1	TRINITY_DN71895_c1_g1,TRINITY_DN76757_c3_g2,TRINITY_DN81446_c0_g1,TRINITY_DN84124_c2_g1
GO:0008092	cytoskeletal protein binding	molecular function	3/179	789/102170	0.16154	1	TRINITY_DN83867_c1_g5,TRINITY_DN91106_c0_g2,TRINITY_DN97888_c3_g1	TRINITY_DN83867_c1_g5,TRINITY_DN91106_c0_g2,TRINITY_DN97888_c3_g1
GO:0016747	transferase activity, transferring acyl groups other than amino-acyl groups	molecular function	6/179	2103/102170	0.16557	1	TRINITY_DN70630_c0_g3,TRINITY_DN85851_c1_g1,TRINITY_DN85851_c1_g2,TRINITY_DN92277_c1_g1,TRINITY_DN95500_c1_g1,TRINITY_DN98827_c8_g1	TRINITY_DN70630_c0_g3,TRINITY_DN85851_c1_g1,TRINITY_DN85851_c1_g2,TRINITY_DN92277_c1_g1,TRINITY_DN95500_c1_g1,TRINITY_DN98827_c8_g1
GO:0017048	Rho GTPase binding	molecular function	1/179	106/102170	0.16970	1	TRINITY_DN88669_c0_g2	TRINITY_DN88669_c0_g2
GO:0042562	hormone binding	molecular function	1/179	106/102170	0.16970	1	TRINITY_DN88926_c1_g1	TRINITY_DN88926_c1_g1
GO:1990837	sequence-specific double-stranded DNA binding	molecular function	3/179	814/102170	0.17216	1	TRINITY_DN71895_c1_g1,TRINITY_DN76757_c3_g2,TRINITY_DN81446_c0_g1	TRINITY_DN71895_c1_g1,TRINITY_DN76757_c3_g2,TRINITY_DN81446_c0_g1
GO:0015168	glycerol transmembrane transporter activity	molecular function	1/179	110/102170	0.17551	1	TRINITY_DN77673_c0_g2	TRINITY_DN77673_c0_g2
GO:0032440	2-alkenal reductase [NAD(P)] activity	molecular function	1/179	111/102170	0.17696	1	TRINITY_DN79083_c0_g1	TRINITY_DN79083_c0_g1
GO:0016407	acetyltransferase activity	molecular function	3/179	831/102170	0.17949	1	TRINITY_DN70630_c0_g3,TRINITY_DN85851_c1_g1,TRINITY_DN85851_c1_g2	TRINITY_DN70630_c0_g3,TRINITY_DN85851_c1_g1,TRINITY_DN85851_c1_g2
GO:0046983	protein dimerization activity	molecular function	3/179	832/102170	0.17993	1	TRINITY_DN70028_c0_g2,TRINITY_DN78227_c0_g4,TRINITY_DN97570_c0_g1	TRINITY_DN70028_c0_g2,TRINITY_DN78227_c0_g4,TRINITY_DN97570_c0_g1
GO:0052866	phosphatidylinositol phosphate phosphatase activity	molecular function	1/179	115/102170	0.18271	1	TRINITY_DN79430_c0_g1	TRINITY_DN79430_c0_g1
GO:0038023	signaling receptor activity	molecular function	3/179	847/102170	0.18648	1	TRINITY_DN88926_c1_g1,TRINITY_DN90248_c0_g1,TRINITY_DN93943_c0_g2	TRINITY_DN88926_c1_g1,TRINITY_DN90248_c0_g1,TRINITY_DN93943_c0_g2
GO:0060089	molecular transducer activity	molecular function	3/179	847/102170	0.18648	1	TRINITY_DN88926_c1_g1,TRINITY_DN90248_c0_g1,TRINITY_DN93943_c0_g2	TRINITY_DN88926_c1_g1,TRINITY_DN90248_c0_g1,TRINITY_DN93943_c0_g2
GO:0050897	cobalt ion binding	molecular function	1/179	123/102170	0.19411	1	TRINITY_DN75426_c1_g1	TRINITY_DN75426_c1_g1
GO:0004693	cyclin-dependent protein serine/threonine kinase activity	molecular function	1/179	133/102170	0.20814	1	TRINITY_DN82569_c0_g2	TRINITY_DN82569_c0_g2
GO:0097472	cyclin-dependent protein kinase activity	molecular function	1/179	133/102170	0.20814	1	TRINITY_DN82569_c0_g2	TRINITY_DN82569_c0_g2
GO:0019706	protein-cysteine S-palmitoyltransferase activity	molecular function	1/179	134/102170	0.20953	1	TRINITY_DN95500_c1_g1	TRINITY_DN95500_c1_g1
GO:0019707	protein-cysteine S-acyltransferase activity	molecular function	1/179	134/102170	0.20953	1	TRINITY_DN95500_c1_g1	TRINITY_DN95500_c1_g1
GO:0015112	nitrate transmembrane transporter activity	molecular function	1/179	136/102170	0.21230	1	TRINITY_DN83747_c0_g4	TRINITY_DN83747_c0_g4
GO:0045330	aspartyl esterase activity	molecular function	1/179	136/102170	0.21230	1	TRINITY_DN80952_c0_g1	TRINITY_DN80952_c0_g1
GO:0015166	polyol transmembrane transporter activity	molecular function	1/179	137/102170	0.21368	1	TRINITY_DN77673_c0_g2	TRINITY_DN77673_c0_g2
GO:0030599	pectinesterase activity	molecular function	1/179	138/102170	0.21506	1	TRINITY_DN80952_c0_g1	TRINITY_DN80952_c0_g1
GO:0008378	galactosyltransferase activity	molecular function	1/179	140/102170	0.21781	1	TRINITY_DN99048_c9_g2	TRINITY_DN99048_c9_g2
GO:0005088	Ras guanyl-nucleotide exchange factor activity	molecular function	1/179	141/102170	0.21918	1	TRINITY_DN88669_c0_g2	TRINITY_DN88669_c0_g2
GO:0033293	monocarboxylic acid binding	molecular function	1/179	142/102170	0.22055	1	TRINITY_DN87533_c3_g2	TRINITY_DN87533_c3_g2
GO:0043168	anion binding	molecular function	56/179	29047/102170	0.22082	1	TRINITY_DN67688_c1_g2,TRINITY_DN68985_c2_g2,TRINITY_DN71198_c0_g1,TRINITY_DN72364_c0_g3,TRINITY_DN73463_c0_g3,TRINITY_DN74096_c0_g1,TRINITY_DN74599_c2_g1,TRINITY_DN76278_c0_g1,TRINITY_DN76615_c4_g3,TRINITY_DN76849_c0_g2,TRINITY_DN77098_c1_g3,TRINITY_DN77265_c2_g1,TRINITY_DN77465_c0_g1,TRINITY_DN78468_c0_g2,TRINITY_DN78970_c0_g1,TRINITY_DN79083_c0_g1,TRINITY_DN79298_c0_g1,TRINITY_DN79725_c0_g1,TRI…	TRINITY_DN67688_c1_g2,TRINITY_DN68985_c2_g2,TRINITY_DN71198_c0_g1,TRINITY_DN72364_c0_g3,TRINITY_DN73463_c0_g3,TRINITY_DN74096_c0_g1,TRINITY_DN74599_c2_g1,TRINITY_DN76278_c0_g1,TRINITY_DN76615_c4_g3,TRINITY_DN76849_c0_g2,TRINITY_DN77098_c1_g3,TRINITY_DN77265_c2_g1,TRINITY_DN77465_c0_g1,TRINITY_DN78468_c0_g2,TRINITY_DN78970_c0_g1,TRINITY_DN79083_c0_g1,TRINITY_DN79298_c0_g1,TRINITY_DN79725_c0_g1,TRI…
GO:0015103	inorganic anion transmembrane transporter activity	molecular function	2/179	505/102170	0.22180	1	TRINITY_DN77673_c0_g2,TRINITY_DN83747_c0_g4	TRINITY_DN77673_c0_g2,TRINITY_DN83747_c0_g4
GO:0005102	signaling receptor binding	molecular function	2/179	507/102170	0.22308	1	TRINITY_DN77465_c0_g1,TRINITY_DN93419_c0_g1	TRINITY_DN77465_c0_g1,TRINITY_DN93419_c0_g1
GO:0004888	transmembrane signaling receptor activity	molecular function	2/179	517/102170	0.22951	1	TRINITY_DN90248_c0_g1,TRINITY_DN93943_c0_g2	TRINITY_DN90248_c0_g1,TRINITY_DN93943_c0_g2
GO:0016888	endodeoxyribonuclease activity, producing 5'-phosphomonoesters	molecular function	1/179	156/102170	0.23948	1	TRINITY_DN85648_c2_g1	TRINITY_DN85648_c2_g1
GO:0003993	acid phosphatase activity	molecular function	1/179	159/102170	0.24348	1	TRINITY_DN94663_c1_g5	TRINITY_DN94663_c1_g5
GO:0015205	nucleobase transmembrane transporter activity	molecular function	1/179	159/102170	0.24348	1	TRINITY_DN80583_c0_g1	TRINITY_DN80583_c0_g1
GO:0000981	RNA polymerase II transcription factor activity, sequence-specific DNA binding	molecular function	3/179	974/102170	0.24403	1	TRINITY_DN71895_c1_g1,TRINITY_DN78468_c0_g2,TRINITY_DN81446_c0_g1	TRINITY_DN71895_c1_g1,TRINITY_DN78468_c0_g2,TRINITY_DN81446_c0_g1
GO:0001077	transcriptional activator activity, RNA polymerase II proximal promoter sequence-specific DNA bindin...	molecular function	1/179	162/102170	0.24745	1	TRINITY_DN78468_c0_g2	TRINITY_DN78468_c0_g2
GO:0008017	microtubule binding	molecular function	1/179	166/102170	0.25272	1	TRINITY_DN97888_c3_g1	TRINITY_DN97888_c3_g1
GO:0004866	endopeptidase inhibitor activity	molecular function	1/179	167/102170	0.25403	1	TRINITY_DN68673_c1_g1	TRINITY_DN68673_c1_g1
GO:0030414	peptidase inhibitor activity	molecular function	1/179	172/102170	0.26056	1	TRINITY_DN68673_c1_g1	TRINITY_DN68673_c1_g1
GO:0000977	RNA polymerase II regulatory region sequence-specific DNA binding	molecular function	2/179	567/102170	0.26179	1	TRINITY_DN71895_c1_g1,TRINITY_DN81446_c0_g1	TRINITY_DN71895_c1_g1,TRINITY_DN81446_c0_g1
GO:0008194	UDP-glycosyltransferase activity	molecular function	4/179	1482/102170	0.26250	1	TRINITY_DN83556_c1_g2,TRINITY_DN86921_c0_g3,TRINITY_DN86930_c0_g1,TRINITY_DN94239_c2_g1	TRINITY_DN83556_c1_g2,TRINITY_DN86921_c0_g3,TRINITY_DN86930_c0_g1,TRINITY_DN94239_c2_g1
GO:0001012	RNA polymerase II regulatory region DNA binding	molecular function	2/179	570/102170	0.26373	1	TRINITY_DN71895_c1_g1,TRINITY_DN81446_c0_g1	TRINITY_DN71895_c1_g1,TRINITY_DN81446_c0_g1
GO:0016615	malate dehydrogenase activity	molecular function	1/179	176/102170	0.26573	1	TRINITY_DN92234_c0_g1	TRINITY_DN92234_c0_g1
GO:0061135	endopeptidase regulator activity	molecular function	1/179	183/102170	0.27471	1	TRINITY_DN68673_c1_g1	TRINITY_DN68673_c1_g1
GO:0070566	adenylyltransferase activity	molecular function	1/179	184/102170	0.27598	1	TRINITY_DN95405_c1_g1	TRINITY_DN95405_c1_g1
GO:0035091	phosphatidylinositol binding	molecular function	2/179	595/102170	0.27990	1	TRINITY_DN92341_c1_g1,TRINITY_DN97761_c2_g6	TRINITY_DN92341_c1_g1,TRINITY_DN97761_c2_g6
GO:0045735	nutrient reservoir activity	molecular function	1/179	196/102170	0.29108	1	TRINITY_DN87452_c1_g1	TRINITY_DN87452_c1_g1
GO:0044212	transcription regulatory region DNA binding	molecular function	3/179	1074/102170	0.29112	1	TRINITY_DN71895_c1_g1,TRINITY_DN76757_c3_g2,TRINITY_DN81446_c0_g1	TRINITY_DN71895_c1_g1,TRINITY_DN76757_c3_g2,TRINITY_DN81446_c0_g1
GO:0016746	transferase activity, transferring acyl groups	molecular function	6/179	2564/102170	0.29452	1	TRINITY_DN70630_c0_g3,TRINITY_DN85851_c1_g1,TRINITY_DN85851_c1_g2,TRINITY_DN92277_c1_g1,TRINITY_DN95500_c1_g1,TRINITY_DN98827_c8_g1	TRINITY_DN70630_c0_g3,TRINITY_DN85851_c1_g1,TRINITY_DN85851_c1_g2,TRINITY_DN92277_c1_g1,TRINITY_DN95500_c1_g1,TRINITY_DN98827_c8_g1
GO:0001067	regulatory region nucleic acid binding	molecular function	3/179	1082/102170	0.29492	1	TRINITY_DN71895_c1_g1,TRINITY_DN76757_c3_g2,TRINITY_DN81446_c0_g1	TRINITY_DN71895_c1_g1,TRINITY_DN76757_c3_g2,TRINITY_DN81446_c0_g1
GO:0004650	polygalacturonase activity	molecular function	1/179	200/102170	0.29605	1	TRINITY_DN75643_c1_g1	TRINITY_DN75643_c1_g1
GO:0016298	lipase activity	molecular function	2/179	627/102170	0.30056	1	TRINITY_DN78227_c0_g4,TRINITY_DN91526_c1_g2	TRINITY_DN78227_c0_g4,TRINITY_DN91526_c1_g2
GO:0016409	palmitoyltransferase activity	molecular function	1/179	205/102170	0.30221	1	TRINITY_DN95500_c1_g1	TRINITY_DN95500_c1_g1
GO:0004520	endodeoxyribonuclease activity	molecular function	1/179	206/102170	0.30343	1	TRINITY_DN85648_c2_g1	TRINITY_DN85648_c2_g1
GO:0061134	peptidase regulator activity	molecular function	1/179	207/102170	0.30465	1	TRINITY_DN68673_c1_g1	TRINITY_DN68673_c1_g1
GO:0016791	phosphatase activity	molecular function	4/179	1594/102170	0.30602	1	TRINITY_DN79430_c0_g1,TRINITY_DN93943_c0_g2,TRINITY_DN94663_c1_g5,TRINITY_DN96512_c0_g3	TRINITY_DN79430_c0_g1,TRINITY_DN93943_c0_g2,TRINITY_DN94663_c1_g5,TRINITY_DN96512_c0_g3
GO:1901618	organic hydroxy compound transmembrane transporter activity	molecular function	1/179	220/102170	0.32036	1	TRINITY_DN77673_c0_g2	TRINITY_DN77673_c0_g2
GO:0051020	GTPase binding	molecular function	2/179	669/102170	0.32751	1	TRINITY_DN88669_c0_g2,TRINITY_DN98772_c1_g2	TRINITY_DN88669_c0_g2,TRINITY_DN98772_c1_g2
GO:0015631	tubulin binding	molecular function	1/179	228/102170	0.32985	1	TRINITY_DN97888_c3_g1	TRINITY_DN97888_c3_g1
GO:0098772	molecular function regulator	molecular function	5/179	2188/102170	0.33825	1	TRINITY_DN68673_c1_g1,TRINITY_DN75139_c0_g1,TRINITY_DN80952_c0_g1,TRINITY_DN83797_c0_g2,TRINITY_DN88669_c0_g2	TRINITY_DN68673_c1_g1,TRINITY_DN75139_c0_g1,TRINITY_DN80952_c0_g1,TRINITY_DN83797_c0_g2,TRINITY_DN88669_c0_g2
GO:0004871	signal transducer activity	molecular function	4/179	1703/102170	0.34906	1	TRINITY_DN74599_c2_g1,TRINITY_DN88926_c1_g1,TRINITY_DN90248_c0_g1,TRINITY_DN93943_c0_g2	TRINITY_DN74599_c2_g1,TRINITY_DN88926_c1_g1,TRINITY_DN90248_c0_g1,TRINITY_DN93943_c0_g2
GO:0008171	O-methyltransferase activity	molecular function	1/179	252/102170	0.35753	1	TRINITY_DN85713_c1_g1	TRINITY_DN85713_c1_g1
GO:0008028	monocarboxylic acid transmembrane transporter activity	molecular function	1/179	259/102170	0.36538	1	TRINITY_DN97570_c0_g1	TRINITY_DN97570_c0_g1
GO:0051015	actin filament binding	molecular function	1/179	260/102170	0.36650	1	TRINITY_DN83867_c1_g5	TRINITY_DN83867_c1_g5
GO:0016790	thiolester hydrolase activity	molecular function	1/179	261/102170	0.36761	1	TRINITY_DN91526_c1_g2	TRINITY_DN91526_c1_g2
GO:0004536	deoxyribonuclease activity	molecular function	1/179	265/102170	0.37204	1	TRINITY_DN85648_c2_g1	TRINITY_DN85648_c2_g1
GO:0005516	calmodulin binding	molecular function	2/179	740/102170	0.37240	1	TRINITY_DN92836_c0_g1,TRINITY_DN98628_c1_g1	TRINITY_DN92836_c0_g1,TRINITY_DN98628_c1_g1
GO:0042393	histone binding	molecular function	1/179	268/102170	0.37535	1	TRINITY_DN84124_c2_g1	TRINITY_DN84124_c2_g1
GO:0004252	serine-type endopeptidase activity	molecular function	2/179	753/102170	0.38049	1	TRINITY_DN68828_c0_g2,TRINITY_DN75426_c1_g1	TRINITY_DN68828_c0_g2,TRINITY_DN75426_c1_g1
GO:0030234	enzyme regulator activity	molecular function	4/179	1783/102170	0.38074	1	TRINITY_DN68673_c1_g1,TRINITY_DN75139_c0_g1,TRINITY_DN80952_c0_g1,TRINITY_DN83797_c0_g2	TRINITY_DN68673_c1_g1,TRINITY_DN75139_c0_g1,TRINITY_DN80952_c0_g1,TRINITY_DN83797_c0_g2
GO:0016417	S-acyltransferase activity	molecular function	1/179	302/102170	0.41160	1	TRINITY_DN95500_c1_g1	TRINITY_DN95500_c1_g1
GO:0000987	proximal promoter sequence-specific DNA binding	molecular function	1/179	303/102170	0.41263	1	TRINITY_DN76757_c3_g2	TRINITY_DN76757_c3_g2
GO:0004842	ubiquitin-protein transferase activity	molecular function	4/179	1864/102170	0.41266	1	TRINITY_DN71726_c1_g2,TRINITY_DN75665_c2_g1,TRINITY_DN80550_c2_g2,TRINITY_DN84124_c2_g1	TRINITY_DN71726_c1_g2,TRINITY_DN75665_c2_g1,TRINITY_DN80550_c2_g2,TRINITY_DN84124_c2_g1
GO:0019887	protein kinase regulator activity	molecular function	1/179	307/102170	0.41675	1	TRINITY_DN75139_c0_g1	TRINITY_DN75139_c0_g1
GO:0016866	intramolecular transferase activity	molecular function	1/179	319/102170	0.42893	1	TRINITY_DN94733_c3_g2	TRINITY_DN94733_c3_g2
GO:0000982	transcription factor activity, RNA polymerase II proximal promoter sequence-specific DNA binding	molecular function	1/179	323/102170	0.43294	1	TRINITY_DN78468_c0_g2	TRINITY_DN78468_c0_g2
GO:0019207	kinase regulator activity	molecular function	1/179	332/102170	0.44184	1	TRINITY_DN75139_c0_g1	TRINITY_DN75139_c0_g1
GO:0019787	ubiquitin-like protein transferase activity	molecular function	4/179	1942/102170	0.44307	1	TRINITY_DN71726_c1_g2,TRINITY_DN75665_c2_g1,TRINITY_DN80550_c2_g2,TRINITY_DN84124_c2_g1	TRINITY_DN71726_c1_g2,TRINITY_DN75665_c2_g1,TRINITY_DN80550_c2_g2,TRINITY_DN84124_c2_g1
GO:0042802	identical protein binding	molecular function	3/179	1411/102170	0.44995	1	TRINITY_DN70028_c0_g2,TRINITY_DN78227_c0_g4,TRINITY_DN97570_c0_g1	TRINITY_DN70028_c0_g2,TRINITY_DN78227_c0_g4,TRINITY_DN97570_c0_g1
GO:0042578	phosphoric ester hydrolase activity	molecular function	4/179	1985/102170	0.45964	1	TRINITY_DN79430_c0_g1,TRINITY_DN93943_c0_g2,TRINITY_DN94663_c1_g5,TRINITY_DN96512_c0_g3	TRINITY_DN79430_c0_g1,TRINITY_DN93943_c0_g2,TRINITY_DN94663_c1_g5,TRINITY_DN96512_c0_g3
GO:0005085	guanyl-nucleotide exchange factor activity	molecular function	1/179	356/102170	0.46492	1	TRINITY_DN88669_c0_g2	TRINITY_DN88669_c0_g2
GO:0015035	protein disulfide oxidoreductase activity	molecular function	1/179	358/102170	0.46680	1	TRINITY_DN78577_c1_g2	TRINITY_DN78577_c1_g2
GO:0005543	phospholipid binding	molecular function	2/179	898/102170	0.46738	1	TRINITY_DN92341_c1_g1,TRINITY_DN97761_c2_g6	TRINITY_DN92341_c1_g1,TRINITY_DN97761_c2_g6
GO:0019899	enzyme binding	molecular function	4/179	2010/102170	0.46920	1	TRINITY_DN82569_c0_g2,TRINITY_DN88669_c0_g2,TRINITY_DN93943_c0_g2,TRINITY_DN98772_c1_g2	TRINITY_DN82569_c0_g2,TRINITY_DN88669_c0_g2,TRINITY_DN93943_c0_g2,TRINITY_DN98772_c1_g2
GO:0004620	phospholipase activity	molecular function	1/179	381/102170	0.48795	1	TRINITY_DN91526_c1_g2	TRINITY_DN91526_c1_g2
GO:0004553	hydrolase activity, hydrolyzing O-glycosyl compounds	molecular function	6/179	3207/102170	0.49305	1	TRINITY_DN75643_c1_g1,TRINITY_DN76123_c1_g1,TRINITY_DN79232_c0_g1,TRINITY_DN81526_c0_g2,TRINITY_DN87713_c1_g1,TRINITY_DN96421_c0_g1	TRINITY_DN75643_c1_g1,TRINITY_DN76123_c1_g1,TRINITY_DN79232_c0_g1,TRINITY_DN81526_c0_g2,TRINITY_DN87713_c1_g1,TRINITY_DN96421_c0_g1
GO:0017016	Ras GTPase binding	molecular function	1/179	389/102170	0.49511	1	TRINITY_DN88669_c0_g2	TRINITY_DN88669_c0_g2
GO:0008276	protein methyltransferase activity	molecular function	1/179	391/102170	0.49689	1	TRINITY_DN85713_c1_g1	TRINITY_DN85713_c1_g1
GO:0031267	small GTPase binding	molecular function	1/179	393/102170	0.49865	1	TRINITY_DN88669_c0_g2	TRINITY_DN88669_c0_g2
GO:0008375	acetylglucosaminyltransferase activity	molecular function	1/179	395/102170	0.50042	1	TRINITY_DN86921_c0_g3	TRINITY_DN86921_c0_g3
GO:0003779	actin binding	molecular function	1/179	398/102170	0.50305	1	TRINITY_DN83867_c1_g5	TRINITY_DN83867_c1_g5
GO:0043167	ion binding	molecular function	89/179	50610/102170	0.50992	1	TRINITY_DN67688_c1_g2,TRINITY_DN67767_c0_g1,TRINITY_DN68985_c2_g2,TRINITY_DN69028_c0_g1,TRINITY_DN69904_c0_g1,TRINITY_DN70935_c0_g1,TRINITY_DN71198_c0_g1,TRINITY_DN71590_c1_g3,TRINITY_DN71726_c1_g2,TRINITY_DN71895_c1_g1,TRINITY_DN72364_c0_g3,TRINITY_DN72829_c1_g1,TRINITY_DN73463_c0_g3,TRINITY_DN73559_c1_g3,TRINITY_DN74096_c0_g1,TRINITY_DN74599_c2_g1,TRINITY_DN75426_c1_g1,TRINITY_DN75665_c2_g1,TRI…	TRINITY_DN67688_c1_g2,TRINITY_DN67767_c0_g1,TRINITY_DN68985_c2_g2,TRINITY_DN69028_c0_g1,TRINITY_DN69904_c0_g1,TRINITY_DN70935_c0_g1,TRINITY_DN71198_c0_g1,TRINITY_DN71590_c1_g3,TRINITY_DN71726_c1_g2,TRINITY_DN71895_c1_g1,TRINITY_DN72364_c0_g3,TRINITY_DN72829_c1_g1,TRINITY_DN73463_c0_g3,TRINITY_DN73559_c1_g3,TRINITY_DN74096_c0_g1,TRINITY_DN74599_c2_g1,TRINITY_DN75426_c1_g1,TRINITY_DN75665_c2_g1,TRI…
GO:0004702	signal transducer, downstream of receptor, with serine/threonine kinase activity	molecular function	1/179	442/102170	0.54009	1	TRINITY_DN74599_c2_g1	TRINITY_DN74599_c2_g1
GO:0005057	signal transducer activity, downstream of receptor	molecular function	1/179	444/102170	0.54171	1	TRINITY_DN74599_c2_g1	TRINITY_DN74599_c2_g1
GO:0008270	zinc ion binding	molecular function	17/179	9753/102170	0.54598	1	TRINITY_DN71726_c1_g2,TRINITY_DN71895_c1_g1,TRINITY_DN75426_c1_g1,TRINITY_DN75665_c2_g1,TRINITY_DN80550_c2_g2,TRINITY_DN81189_c0_g3,TRINITY_DN81446_c0_g1,TRINITY_DN83618_c1_g1,TRINITY_DN83826_c1_g2,TRINITY_DN83867_c1_g5,TRINITY_DN84124_c2_g1,TRINITY_DN84511_c1_g3,TRINITY_DN87533_c3_g2,TRINITY_DN93275_c1_g1,TRINITY_DN94334_c0_g1,TRINITY_DN95500_c1_g1,TRINITY_DN95758_c2_g2	TRINITY_DN71726_c1_g2,TRINITY_DN71895_c1_g1,TRINITY_DN75426_c1_g1,TRINITY_DN75665_c2_g1,TRINITY_DN80550_c2_g2,TRINITY_DN81189_c0_g3,TRINITY_DN81446_c0_g1,TRINITY_DN83618_c1_g1,TRINITY_DN83826_c1_g2,TRINITY_DN83867_c1_g5,TRINITY_DN84124_c2_g1,TRINITY_DN84511_c1_g3,TRINITY_DN87533_c3_g2,TRINITY_DN93275_c1_g1,TRINITY_DN94334_c0_g1,TRINITY_DN95500_c1_g1,TRINITY_DN95758_c2_g2
GO:0009055	electron transfer activity	molecular function	2/179	1045/102170	0.54774	1	TRINITY_DN69904_c0_g1,TRINITY_DN78577_c1_g2	TRINITY_DN69904_c0_g1,TRINITY_DN78577_c1_g2
GO:0016628	oxidoreductase activity, acting on the CH-CH group of donors, NAD or NADP as acceptor	molecular function	1/179	452/102170	0.54812	1	TRINITY_DN79083_c0_g1	TRINITY_DN79083_c0_g1
GO:0008094	DNA-dependent ATPase activity	molecular function	1/179	466/102170	0.55913	1	TRINITY_DN77265_c2_g1	TRINITY_DN77265_c2_g1
GO:0016798	hydrolase activity, acting on glycosyl bonds	molecular function	6/179	3453/102170	0.56528	1	TRINITY_DN75643_c1_g1,TRINITY_DN76123_c1_g1,TRINITY_DN79232_c0_g1,TRINITY_DN81526_c0_g2,TRINITY_DN87713_c1_g1,TRINITY_DN96421_c0_g1	TRINITY_DN75643_c1_g1,TRINITY_DN76123_c1_g1,TRINITY_DN79232_c0_g1,TRINITY_DN81526_c0_g2,TRINITY_DN87713_c1_g1,TRINITY_DN96421_c0_g1
GO:0005198	structural molecule activity	molecular function	8/179	4642/102170	0.56916	1	TRINITY_DN69674_c1_g1,TRINITY_DN84285_c2_g1,TRINITY_DN84285_c2_g6,TRINITY_DN85648_c2_g1,TRINITY_DN89084_c0_g1,TRINITY_DN89686_c0_g4,TRINITY_DN94051_c0_g3,TRINITY_DN97448_c1_g1	TRINITY_DN69674_c1_g1,TRINITY_DN84285_c2_g1,TRINITY_DN84285_c2_g6,TRINITY_DN85648_c2_g1,TRINITY_DN89084_c0_g1,TRINITY_DN89686_c0_g4,TRINITY_DN94051_c0_g3,TRINITY_DN97448_c1_g1
GO:0042887	amide transmembrane transporter activity	molecular function	1/179	486/102170	0.57439	1	TRINITY_DN80583_c0_g1	TRINITY_DN80583_c0_g1
GO:1901363	heterocyclic compound binding	molecular function	89/179	51230/102170	0.57441	1	TRINITY_DN67688_c1_g2,TRINITY_DN67767_c0_g1,TRINITY_DN68985_c2_g2,TRINITY_DN69234_c0_g2,TRINITY_DN69674_c1_g1,TRINITY_DN70028_c0_g2,TRINITY_DN70709_c0_g1,TRINITY_DN70935_c0_g1,TRINITY_DN71198_c0_g1,TRINITY_DN71590_c1_g3,TRINITY_DN71895_c1_g1,TRINITY_DN72292_c0_g1,TRINITY_DN72364_c0_g3,TRINITY_DN73452_c0_g2,TRINITY_DN73456_c0_g1,TRINITY_DN73463_c0_g3,TRINITY_DN73559_c1_g3,TRINITY_DN73596_c0_g2,TRI…	TRINITY_DN67688_c1_g2,TRINITY_DN67767_c0_g1,TRINITY_DN68985_c2_g2,TRINITY_DN69234_c0_g2,TRINITY_DN69674_c1_g1,TRINITY_DN70028_c0_g2,TRINITY_DN70709_c0_g1,TRINITY_DN70935_c0_g1,TRINITY_DN71198_c0_g1,TRINITY_DN71590_c1_g3,TRINITY_DN71895_c1_g1,TRINITY_DN72292_c0_g1,TRINITY_DN72364_c0_g3,TRINITY_DN73452_c0_g2,TRINITY_DN73456_c0_g1,TRINITY_DN73463_c0_g3,TRINITY_DN73559_c1_g3,TRINITY_DN73596_c0_g2,TRI…
GO:0005319	lipid transporter activity	molecular function	1/179	508/102170	0.59058	1	TRINITY_DN97570_c0_g1	TRINITY_DN97570_c0_g1
GO:0097159	organic cyclic compound binding	molecular function	89/179	51394/102170	0.59121	1	TRINITY_DN67688_c1_g2,TRINITY_DN67767_c0_g1,TRINITY_DN68985_c2_g2,TRINITY_DN69234_c0_g2,TRINITY_DN69674_c1_g1,TRINITY_DN70028_c0_g2,TRINITY_DN70709_c0_g1,TRINITY_DN70935_c0_g1,TRINITY_DN71198_c0_g1,TRINITY_DN71590_c1_g3,TRINITY_DN71895_c1_g1,TRINITY_DN72292_c0_g1,TRINITY_DN72364_c0_g3,TRINITY_DN73452_c0_g2,TRINITY_DN73456_c0_g1,TRINITY_DN73463_c0_g3,TRINITY_DN73559_c1_g3,TRINITY_DN73596_c0_g2,TRI…	TRINITY_DN67688_c1_g2,TRINITY_DN67767_c0_g1,TRINITY_DN68985_c2_g2,TRINITY_DN69234_c0_g2,TRINITY_DN69674_c1_g1,TRINITY_DN70028_c0_g2,TRINITY_DN70709_c0_g1,TRINITY_DN70935_c0_g1,TRINITY_DN71198_c0_g1,TRINITY_DN71590_c1_g3,TRINITY_DN71895_c1_g1,TRINITY_DN72292_c0_g1,TRINITY_DN72364_c0_g3,TRINITY_DN73452_c0_g2,TRINITY_DN73456_c0_g1,TRINITY_DN73463_c0_g3,TRINITY_DN73559_c1_g3,TRINITY_DN73596_c0_g2,TRI…
GO:0005488	binding	molecular function	123/179	70903/102170	0.61366	1	TRINITY_DN67688_c1_g2,TRINITY_DN67767_c0_g1,TRINITY_DN68985_c2_g2,TRINITY_DN69028_c0_g1,TRINITY_DN69234_c0_g2,TRINITY_DN69674_c1_g1,TRINITY_DN69904_c0_g1,TRINITY_DN70028_c0_g2,TRINITY_DN70709_c0_g1,TRINITY_DN70935_c0_g1,TRINITY_DN71198_c0_g1,TRINITY_DN71590_c1_g3,TRINITY_DN71726_c1_g2,TRINITY_DN71895_c1_g1,TRINITY_DN72292_c0_g1,TRINITY_DN72364_c0_g3,TRINITY_DN72829_c1_g1,TRINITY_DN73452_c0_g2,TRI…	TRINITY_DN67688_c1_g2,TRINITY_DN67767_c0_g1,TRINITY_DN68985_c2_g2,TRINITY_DN69028_c0_g1,TRINITY_DN69234_c0_g2,TRINITY_DN69674_c1_g1,TRINITY_DN69904_c0_g1,TRINITY_DN70028_c0_g2,TRINITY_DN70709_c0_g1,TRINITY_DN70935_c0_g1,TRINITY_DN71198_c0_g1,TRINITY_DN71590_c1_g3,TRINITY_DN71726_c1_g2,TRINITY_DN71895_c1_g1,TRINITY_DN72292_c0_g1,TRINITY_DN72364_c0_g3,TRINITY_DN72829_c1_g1,TRINITY_DN73452_c0_g2,TRI…
GO:0003824	catalytic activity	molecular function	113/179	65267/102170	0.61564	1	TRINITY_DN67688_c1_g2,TRINITY_DN68828_c0_g2,TRINITY_DN68985_c2_g2,TRINITY_DN69904_c0_g1,TRINITY_DN70630_c0_g3,TRINITY_DN70935_c0_g1,TRINITY_DN71198_c0_g1,TRINITY_DN71268_c0_g1,TRINITY_DN71447_c0_g2,TRINITY_DN71726_c1_g2,TRINITY_DN72364_c0_g3,TRINITY_DN72829_c1_g1,TRINITY_DN73405_c1_g1,TRINITY_DN74096_c0_g1,TRINITY_DN74422_c1_g3,TRINITY_DN74599_c2_g1,TRINITY_DN74923_c0_g5,TRINITY_DN75139_c0_g1,TRI…	TRINITY_DN67688_c1_g2,TRINITY_DN68828_c0_g2,TRINITY_DN68985_c2_g2,TRINITY_DN69904_c0_g1,TRINITY_DN70630_c0_g3,TRINITY_DN70935_c0_g1,TRINITY_DN71198_c0_g1,TRINITY_DN71268_c0_g1,TRINITY_DN71447_c0_g2,TRINITY_DN71726_c1_g2,TRINITY_DN72364_c0_g3,TRINITY_DN72829_c1_g1,TRINITY_DN73405_c1_g1,TRINITY_DN74096_c0_g1,TRINITY_DN74422_c1_g3,TRINITY_DN74599_c2_g1,TRINITY_DN74923_c0_g5,TRINITY_DN75139_c0_g1,TRI…
GO:0008289	lipid binding	molecular function	3/179	1813/102170	0.61757	1	TRINITY_DN87533_c3_g2,TRINITY_DN92341_c1_g1,TRINITY_DN97761_c2_g6	TRINITY_DN87533_c3_g2,TRINITY_DN92341_c1_g1,TRINITY_DN97761_c2_g6
GO:0008236	serine-type peptidase activity	molecular function	2/179	1194/102170	0.62019	1	TRINITY_DN68828_c0_g2,TRINITY_DN75426_c1_g1	TRINITY_DN68828_c0_g2,TRINITY_DN75426_c1_g1
GO:0017171	serine hydrolase activity	molecular function	2/179	1195/102170	0.62065	1	TRINITY_DN68828_c0_g2,TRINITY_DN75426_c1_g1	TRINITY_DN68828_c0_g2,TRINITY_DN75426_c1_g1
GO:0004386	helicase activity	molecular function	3/179	1886/102170	0.64409	1	TRINITY_DN67688_c1_g2,TRINITY_DN77265_c2_g1,TRINITY_DN85648_c2_g1	TRINITY_DN67688_c1_g2,TRINITY_DN77265_c2_g1,TRINITY_DN85648_c2_g1
GO:0016853	isomerase activity	molecular function	3/179	1886/102170	0.64409	1	TRINITY_DN85640_c5_g1,TRINITY_DN94733_c3_g2,TRINITY_DN94892_c0_g3	TRINITY_DN85640_c5_g1,TRINITY_DN94733_c3_g2,TRINITY_DN94892_c0_g3
GO:0015238	drug transmembrane transporter activity	molecular function	2/179	1276/102170	0.65612	1	TRINITY_DN77673_c0_g2,TRINITY_DN80583_c0_g1	TRINITY_DN77673_c0_g2,TRINITY_DN80583_c0_g1
GO:0016835	carbon-oxygen lyase activity	molecular function	2/179	1276/102170	0.65612	1	TRINITY_DN91982_c0_g1,TRINITY_DN97897_c1_g1	TRINITY_DN91982_c0_g1,TRINITY_DN97897_c1_g1
GO:0015295	solute:proton symporter activity	molecular function	1/179	639/102170	0.67503	1	TRINITY_DN80583_c0_g1	TRINITY_DN80583_c0_g1
GO:0004004	ATP-dependent RNA helicase activity	molecular function	1/179	658/102170	0.68574	1	TRINITY_DN67688_c1_g2	TRINITY_DN67688_c1_g2
GO:0008186	RNA-dependent ATPase activity	molecular function	1/179	662/102170	0.68795	1	TRINITY_DN67688_c1_g2	TRINITY_DN67688_c1_g2
GO:0016831	carboxy-lyase activity	molecular function	1/179	669/102170	0.69179	1	TRINITY_DN92234_c0_g1	TRINITY_DN92234_c0_g1
GO:0042277	peptide binding	molecular function	1/179	689/102170	0.70248	1	TRINITY_DN79400_c0_g1	TRINITY_DN79400_c0_g1
GO:0003724	RNA helicase activity	molecular function	1/179	693/102170	0.70457	1	TRINITY_DN67688_c1_g2	TRINITY_DN67688_c1_g2
GO:0008509	anion transmembrane transporter activity	molecular function	3/179	2100/102170	0.71425	1	TRINITY_DN77673_c0_g2,TRINITY_DN83747_c0_g4,TRINITY_DN97570_c0_g1	TRINITY_DN77673_c0_g2,TRINITY_DN83747_c0_g4,TRINITY_DN97570_c0_g1
GO:0022838	substrate-specific channel activity	molecular function	1/179	714/102170	0.71532	1	TRINITY_DN77673_c0_g2	TRINITY_DN77673_c0_g2
GO:0001883	purine nucleoside binding	molecular function	4/179	2762/102170	0.71564	1	TRINITY_DN73463_c0_g3,TRINITY_DN91247_c0_g2,TRINITY_DN94051_c0_g3,TRINITY_DN97448_c1_g1	TRINITY_DN73463_c0_g3,TRINITY_DN91247_c0_g2,TRINITY_DN94051_c0_g3,TRINITY_DN97448_c1_g1
GO:0005525	GTP binding	molecular function	4/179	2762/102170	0.71564	1	TRINITY_DN73463_c0_g3,TRINITY_DN91247_c0_g2,TRINITY_DN94051_c0_g3,TRINITY_DN97448_c1_g1	TRINITY_DN73463_c0_g3,TRINITY_DN91247_c0_g2,TRINITY_DN94051_c0_g3,TRINITY_DN97448_c1_g1
GO:0032550	purine ribonucleoside binding	molecular function	4/179	2762/102170	0.71564	1	TRINITY_DN73463_c0_g3,TRINITY_DN91247_c0_g2,TRINITY_DN94051_c0_g3,TRINITY_DN97448_c1_g1	TRINITY_DN73463_c0_g3,TRINITY_DN91247_c0_g2,TRINITY_DN94051_c0_g3,TRINITY_DN97448_c1_g1
GO:0042626	ATPase activity, coupled to transmembrane movement of substances	molecular function	3/179	2110/102170	0.71725	1	TRINITY_DN74096_c0_g1,TRINITY_DN91059_c0_g1,TRINITY_DN97570_c0_g1	TRINITY_DN74096_c0_g1,TRINITY_DN91059_c0_g1,TRINITY_DN97570_c0_g1
GO:0015294	solute:cation symporter activity	molecular function	1/179	727/102170	0.72179	1	TRINITY_DN80583_c0_g1	TRINITY_DN80583_c0_g1
GO:0046873	metal ion transmembrane transporter activity	molecular function	2/179	1446/102170	0.72195	1	TRINITY_DN81338_c1_g1,TRINITY_DN97252_c3_g1	TRINITY_DN81338_c1_g1,TRINITY_DN97252_c3_g1
GO:0017111	nucleoside-triphosphatase activity	molecular function	12/179	7862/102170	0.73051	1	TRINITY_DN67688_c1_g2,TRINITY_DN74096_c0_g1,TRINITY_DN76278_c0_g1,TRINITY_DN77265_c2_g1,TRINITY_DN81623_c1_g1,TRINITY_DN85648_c2_g1,TRINITY_DN91059_c0_g1,TRINITY_DN94051_c0_g3,TRINITY_DN95695_c3_g1,TRINITY_DN97448_c1_g1,TRINITY_DN97570_c0_g1,TRINITY_DN98393_c0_g1	TRINITY_DN67688_c1_g2,TRINITY_DN74096_c0_g1,TRINITY_DN76278_c0_g1,TRINITY_DN77265_c2_g1,TRINITY_DN81623_c1_g1,TRINITY_DN85648_c2_g1,TRINITY_DN91059_c0_g1,TRINITY_DN94051_c0_g3,TRINITY_DN95695_c3_g1,TRINITY_DN97448_c1_g1,TRINITY_DN97570_c0_g1,TRINITY_DN98393_c0_g1
GO:0015144	carbohydrate transmembrane transporter activity	molecular function	1/179	758/102170	0.73661	1	TRINITY_DN77673_c0_g2	TRINITY_DN77673_c0_g2
GO:0032561	guanyl ribonucleotide binding	molecular function	4/179	2863/102170	0.74144	1	TRINITY_DN73463_c0_g3,TRINITY_DN91247_c0_g2,TRINITY_DN94051_c0_g3,TRINITY_DN97448_c1_g1	TRINITY_DN73463_c0_g3,TRINITY_DN91247_c0_g2,TRINITY_DN94051_c0_g3,TRINITY_DN97448_c1_g1
GO:0019001	guanyl nucleotide binding	molecular function	4/179	2869/102170	0.74291	1	TRINITY_DN73463_c0_g3,TRINITY_DN91247_c0_g2,TRINITY_DN94051_c0_g3,TRINITY_DN97448_c1_g1	TRINITY_DN73463_c0_g3,TRINITY_DN91247_c0_g2,TRINITY_DN94051_c0_g3,TRINITY_DN97448_c1_g1
GO:0032549	ribonucleoside binding	molecular function	4/179	2875/102170	0.74438	1	TRINITY_DN73463_c0_g3,TRINITY_DN91247_c0_g2,TRINITY_DN94051_c0_g3,TRINITY_DN97448_c1_g1	TRINITY_DN73463_c0_g3,TRINITY_DN91247_c0_g2,TRINITY_DN94051_c0_g3,TRINITY_DN97448_c1_g1
GO:0003924	GTPase activity	molecular function	2/179	1515/102170	0.74549	1	TRINITY_DN94051_c0_g3,TRINITY_DN97448_c1_g1	TRINITY_DN94051_c0_g3,TRINITY_DN97448_c1_g1
GO:0001882	nucleoside binding	molecular function	4/179	2895/102170	0.74924	1	TRINITY_DN73463_c0_g3,TRINITY_DN91247_c0_g2,TRINITY_DN94051_c0_g3,TRINITY_DN97448_c1_g1	TRINITY_DN73463_c0_g3,TRINITY_DN91247_c0_g2,TRINITY_DN94051_c0_g3,TRINITY_DN97448_c1_g1
GO:0015405	P-P-bond-hydrolysis-driven transmembrane transporter activity	molecular function	3/179	2267/102170	0.76126	1	TRINITY_DN74096_c0_g1,TRINITY_DN91059_c0_g1,TRINITY_DN97570_c0_g1	TRINITY_DN74096_c0_g1,TRINITY_DN91059_c0_g1,TRINITY_DN97570_c0_g1
GO:0015399	primary active transmembrane transporter activity	molecular function	3/179	2272/102170	0.76257	1	TRINITY_DN74096_c0_g1,TRINITY_DN91059_c0_g1,TRINITY_DN97570_c0_g1	TRINITY_DN74096_c0_g1,TRINITY_DN91059_c0_g1,TRINITY_DN97570_c0_g1
GO:0016787	hydrolase activity	molecular function	42/179	26094/102170	0.76315	1	TRINITY_DN67688_c1_g2,TRINITY_DN68828_c0_g2,TRINITY_DN71447_c0_g2,TRINITY_DN72829_c1_g1,TRINITY_DN74096_c0_g1,TRINITY_DN74422_c1_g3,TRINITY_DN75385_c0_g2,TRINITY_DN75426_c1_g1,TRINITY_DN75643_c1_g1,TRINITY_DN76123_c1_g1,TRINITY_DN76278_c0_g1,TRINITY_DN76877_c0_g1,TRINITY_DN77265_c2_g1,TRINITY_DN77465_c0_g3,TRINITY_DN78227_c0_g4,TRINITY_DN79232_c0_g1,TRINITY_DN79430_c0_g1,TRINITY_DN80329_c0_g3,TRI…	TRINITY_DN67688_c1_g2,TRINITY_DN68828_c0_g2,TRINITY_DN71447_c0_g2,TRINITY_DN72829_c1_g1,TRINITY_DN74096_c0_g1,TRINITY_DN74422_c1_g3,TRINITY_DN75385_c0_g2,TRINITY_DN75426_c1_g1,TRINITY_DN75643_c1_g1,TRINITY_DN76123_c1_g1,TRINITY_DN76278_c0_g1,TRINITY_DN76877_c0_g1,TRINITY_DN77265_c2_g1,TRINITY_DN77465_c0_g3,TRINITY_DN78227_c0_g4,TRINITY_DN79232_c0_g1,TRINITY_DN79430_c0_g1,TRINITY_DN80329_c0_g3,TRI…
GO:0004601	peroxidase activity	molecular function	1/179	823/102170	0.76519	1	TRINITY_DN70935_c0_g1	TRINITY_DN70935_c0_g1
GO:0043492	ATPase activity, coupled to movement of substances	molecular function	3/179	2286/102170	0.76620	1	TRINITY_DN74096_c0_g1,TRINITY_DN91059_c0_g1,TRINITY_DN97570_c0_g1	TRINITY_DN74096_c0_g1,TRINITY_DN91059_c0_g1,TRINITY_DN97570_c0_g1
GO:0001871	pattern binding	molecular function	1/179	831/102170	0.76849	1	TRINITY_DN78909_c0_g1	TRINITY_DN78909_c0_g1
GO:0030247	polysaccharide binding	molecular function	1/179	831/102170	0.76849	1	TRINITY_DN78909_c0_g1	TRINITY_DN78909_c0_g1
GO:0016893	endonuclease activity, active with either ribo- or deoxyribonucleic acids and producing 5'-phosphomo...	molecular function	2/179	1604/102170	0.77333	1	TRINITY_DN77465_c0_g3,TRINITY_DN85648_c2_g1	TRINITY_DN77465_c0_g3,TRINITY_DN85648_c2_g1
GO:0016684	oxidoreductase activity, acting on peroxide as acceptor	molecular function	1/179	850/102170	0.77614	1	TRINITY_DN70935_c0_g1	TRINITY_DN70935_c0_g1
GO:0005509	calcium ion binding	molecular function	2/179	1616/102170	0.77688	1	TRINITY_DN92836_c0_g1,TRINITY_DN97065_c2_g1	TRINITY_DN92836_c0_g1,TRINITY_DN97065_c2_g1
GO:0016462	pyrophosphatase activity	molecular function	12/179	8172/102170	0.77690	1	TRINITY_DN67688_c1_g2,TRINITY_DN74096_c0_g1,TRINITY_DN76278_c0_g1,TRINITY_DN77265_c2_g1,TRINITY_DN81623_c1_g1,TRINITY_DN85648_c2_g1,TRINITY_DN91059_c0_g1,TRINITY_DN94051_c0_g3,TRINITY_DN95695_c3_g1,TRINITY_DN97448_c1_g1,TRINITY_DN97570_c0_g1,TRINITY_DN98393_c0_g1	TRINITY_DN67688_c1_g2,TRINITY_DN74096_c0_g1,TRINITY_DN76278_c0_g1,TRINITY_DN77265_c2_g1,TRINITY_DN81623_c1_g1,TRINITY_DN85648_c2_g1,TRINITY_DN91059_c0_g1,TRINITY_DN94051_c0_g3,TRINITY_DN95695_c3_g1,TRINITY_DN97448_c1_g1,TRINITY_DN97570_c0_g1,TRINITY_DN98393_c0_g1
GO:0051287	NAD binding	molecular function	1/179	854/102170	0.77772	1	TRINITY_DN92234_c0_g1	TRINITY_DN92234_c0_g1
GO:0016818	hydrolase activity, acting on acid anhydrides, in phosphorus-containing anhydrides	molecular function	12/179	8185/102170	0.77872	1	TRINITY_DN67688_c1_g2,TRINITY_DN74096_c0_g1,TRINITY_DN76278_c0_g1,TRINITY_DN77265_c2_g1,TRINITY_DN81623_c1_g1,TRINITY_DN85648_c2_g1,TRINITY_DN91059_c0_g1,TRINITY_DN94051_c0_g3,TRINITY_DN95695_c3_g1,TRINITY_DN97448_c1_g1,TRINITY_DN97570_c0_g1,TRINITY_DN98393_c0_g1	TRINITY_DN67688_c1_g2,TRINITY_DN74096_c0_g1,TRINITY_DN76278_c0_g1,TRINITY_DN77265_c2_g1,TRINITY_DN81623_c1_g1,TRINITY_DN85648_c2_g1,TRINITY_DN91059_c0_g1,TRINITY_DN94051_c0_g3,TRINITY_DN95695_c3_g1,TRINITY_DN97448_c1_g1,TRINITY_DN97570_c0_g1,TRINITY_DN98393_c0_g1
GO:0016817	hydrolase activity, acting on acid anhydrides	molecular function	12/179	8208/102170	0.78191	1	TRINITY_DN67688_c1_g2,TRINITY_DN74096_c0_g1,TRINITY_DN76278_c0_g1,TRINITY_DN77265_c2_g1,TRINITY_DN81623_c1_g1,TRINITY_DN85648_c2_g1,TRINITY_DN91059_c0_g1,TRINITY_DN94051_c0_g3,TRINITY_DN95695_c3_g1,TRINITY_DN97448_c1_g1,TRINITY_DN97570_c0_g1,TRINITY_DN98393_c0_g1	TRINITY_DN67688_c1_g2,TRINITY_DN74096_c0_g1,TRINITY_DN76278_c0_g1,TRINITY_DN77265_c2_g1,TRINITY_DN81623_c1_g1,TRINITY_DN85648_c2_g1,TRINITY_DN91059_c0_g1,TRINITY_DN94051_c0_g3,TRINITY_DN95695_c3_g1,TRINITY_DN97448_c1_g1,TRINITY_DN97570_c0_g1,TRINITY_DN98393_c0_g1
GO:0035251	UDP-glucosyltransferase activity	molecular function	1/179	875/102170	0.78582	1	TRINITY_DN94239_c2_g1	TRINITY_DN94239_c2_g1
GO:0015267	channel activity	molecular function	1/179	880/102170	0.78770	1	TRINITY_DN77673_c0_g2	TRINITY_DN77673_c0_g2
GO:0022803	passive transmembrane transporter activity	molecular function	1/179	880/102170	0.78770	1	TRINITY_DN77673_c0_g2	TRINITY_DN77673_c0_g2
GO:0004721	phosphoprotein phosphatase activity	molecular function	1/179	882/102170	0.78845	1	TRINITY_DN93943_c0_g2	TRINITY_DN93943_c0_g2
GO:0015036	disulfide oxidoreductase activity	molecular function	1/179	885/102170	0.78957	1	TRINITY_DN78577_c1_g2	TRINITY_DN78577_c1_g2
GO:0016887	ATPase activity	molecular function	7/179	5084/102170	0.79181	1	TRINITY_DN67688_c1_g2,TRINITY_DN74096_c0_g1,TRINITY_DN76278_c0_g1,TRINITY_DN77265_c2_g1,TRINITY_DN81623_c1_g1,TRINITY_DN91059_c0_g1,TRINITY_DN97570_c0_g1	TRINITY_DN67688_c1_g2,TRINITY_DN74096_c0_g1,TRINITY_DN76278_c0_g1,TRINITY_DN77265_c2_g1,TRINITY_DN81623_c1_g1,TRINITY_DN91059_c0_g1,TRINITY_DN97570_c0_g1
GO:0005215	transporter activity	molecular function	15/179	10222/102170	0.79985	1	TRINITY_DN74096_c0_g1,TRINITY_DN77673_c0_g2,TRINITY_DN79067_c1_g1,TRINITY_DN80583_c0_g1,TRINITY_DN81338_c1_g1,TRINITY_DN83747_c0_g4,TRINITY_DN85914_c2_g4,TRINITY_DN87452_c1_g1,TRINITY_DN89054_c0_g1,TRINITY_DN90197_c1_g1,TRINITY_DN91059_c0_g1,TRINITY_DN95391_c0_g3,TRINITY_DN97252_c3_g1,TRINITY_DN97570_c0_g1,TRINITY_DN98352_c1_g3	TRINITY_DN74096_c0_g1,TRINITY_DN77673_c0_g2,TRINITY_DN79067_c1_g1,TRINITY_DN80583_c0_g1,TRINITY_DN81338_c1_g1,TRINITY_DN83747_c0_g4,TRINITY_DN85914_c2_g4,TRINITY_DN87452_c1_g1,TRINITY_DN89054_c0_g1,TRINITY_DN90197_c1_g1,TRINITY_DN91059_c0_g1,TRINITY_DN95391_c0_g3,TRINITY_DN97252_c3_g1,TRINITY_DN97570_c0_g1,TRINITY_DN98352_c1_g3
GO:0033218	amide binding	molecular function	1/179	915/102170	0.80045	1	TRINITY_DN79400_c0_g1	TRINITY_DN79400_c0_g1
GO:0003743	translation initiation factor activity	molecular function	1/179	931/102170	0.80602	1	TRINITY_DN67688_c1_g2	TRINITY_DN67688_c1_g2
GO:0008026	ATP-dependent helicase activity	molecular function	1/179	932/102170	0.80636	1	TRINITY_DN67688_c1_g2	TRINITY_DN67688_c1_g2
GO:0070035	purine NTP-dependent helicase activity	molecular function	1/179	932/102170	0.80636	1	TRINITY_DN67688_c1_g2	TRINITY_DN67688_c1_g2
GO:0019843	rRNA binding	molecular function	1/179	935/102170	0.80739	1	TRINITY_DN69674_c1_g1	TRINITY_DN69674_c1_g1
GO:0003676	nucleic acid binding	molecular function	38/179	24320/102170	0.81445	1	TRINITY_DN67688_c1_g2,TRINITY_DN67767_c0_g1,TRINITY_DN69234_c0_g2,TRINITY_DN69674_c1_g1,TRINITY_DN70028_c0_g2,TRINITY_DN70709_c0_g1,TRINITY_DN71590_c1_g3,TRINITY_DN71895_c1_g1,TRINITY_DN72292_c0_g1,TRINITY_DN73452_c0_g2,TRINITY_DN73456_c0_g1,TRINITY_DN73559_c1_g3,TRINITY_DN73596_c0_g2,TRINITY_DN76248_c1_g6,TRINITY_DN76757_c3_g2,TRINITY_DN76965_c1_g1,TRINITY_DN77265_c2_g1,TRINITY_DN77465_c0_g3,TRI…	TRINITY_DN67688_c1_g2,TRINITY_DN67767_c0_g1,TRINITY_DN69234_c0_g2,TRINITY_DN69674_c1_g1,TRINITY_DN70028_c0_g2,TRINITY_DN70709_c0_g1,TRINITY_DN71590_c1_g3,TRINITY_DN71895_c1_g1,TRINITY_DN72292_c0_g1,TRINITY_DN73452_c0_g2,TRINITY_DN73456_c0_g1,TRINITY_DN73559_c1_g3,TRINITY_DN73596_c0_g2,TRINITY_DN76248_c1_g6,TRINITY_DN76757_c3_g2,TRINITY_DN76965_c1_g1,TRINITY_DN77265_c2_g1,TRINITY_DN77465_c0_g3,TRI…
GO:0042623	ATPase activity, coupled	molecular function	5/179	3895/102170	0.81595	1	TRINITY_DN67688_c1_g2,TRINITY_DN74096_c0_g1,TRINITY_DN77265_c2_g1,TRINITY_DN91059_c0_g1,TRINITY_DN97570_c0_g1	TRINITY_DN67688_c1_g2,TRINITY_DN74096_c0_g1,TRINITY_DN77265_c2_g1,TRINITY_DN91059_c0_g1,TRINITY_DN97570_c0_g1
GO:0016627	oxidoreductase activity, acting on the CH-CH group of donors	molecular function	1/179	970/102170	0.81896	1	TRINITY_DN79083_c0_g1	TRINITY_DN79083_c0_g1
GO:0030246	carbohydrate binding	molecular function	3/179	2565/102170	0.82953	1	TRINITY_DN78909_c0_g1,TRINITY_DN79298_c0_g1,TRINITY_DN94892_c0_g3	TRINITY_DN78909_c0_g1,TRINITY_DN79298_c0_g1,TRINITY_DN94892_c0_g3
GO:0008237	metallopeptidase activity	molecular function	1/179	1037/102170	0.83922	1	TRINITY_DN89509_c0_g1	TRINITY_DN89509_c0_g1
GO:0016830	carbon-carbon lyase activity	molecular function	1/179	1066/102170	0.84727	1	TRINITY_DN92234_c0_g1	TRINITY_DN92234_c0_g1
GO:0008757	S-adenosylmethionine-dependent methyltransferase activity	molecular function	1/179	1086/102170	0.85259	1	TRINITY_DN85713_c1_g1	TRINITY_DN85713_c1_g1
GO:0044877	protein-containing complex binding	molecular function	1/179	1098/102170	0.85569	1	TRINITY_DN83867_c1_g5	TRINITY_DN83867_c1_g5
GO:0016209	antioxidant activity	molecular function	1/179	1108/102170	0.85822	1	TRINITY_DN70935_c0_g1	TRINITY_DN70935_c0_g1
GO:0052689	carboxylic ester hydrolase activity	molecular function	1/179	1123/102170	0.86195	1	TRINITY_DN80952_c0_g1	TRINITY_DN80952_c0_g1
GO:0004190	aspartic-type endopeptidase activity	molecular function	4/179	3586/102170	0.87700	1	TRINITY_DN76877_c0_g1,TRINITY_DN84511_c1_g3,TRINITY_DN88526_c2_g1,TRINITY_DN88934_c2_g1	TRINITY_DN76877_c0_g1,TRINITY_DN84511_c1_g3,TRINITY_DN88526_c2_g1,TRINITY_DN88934_c2_g1
GO:0070001	aspartic-type peptidase activity	molecular function	4/179	3586/102170	0.87700	1	TRINITY_DN76877_c0_g1,TRINITY_DN84511_c1_g3,TRINITY_DN88526_c2_g1,TRINITY_DN88934_c2_g1	TRINITY_DN76877_c0_g1,TRINITY_DN84511_c1_g3,TRINITY_DN88526_c2_g1,TRINITY_DN88934_c2_g1
[truncated: 46 more rows]
