# Supplementary material for: De novo Transcriptome Sequencing Coupled With Co-expression Analysis Reveal the Transcriptional Regulation of Key Genes Involved in the Formation of Active Ingredients in Peucedanum praeruptorum Dunn Under Bolting Period
Source: Front Genet. 2021 Jun 14;12:683037. doi: 10.3389/fgene.2021.683037 (PMC8236723; doi:10.3389/fgene.2021.683037)
Supplement: Supplementary Table 9 — The functional GO enrichment of seven modules obtained by co-expression analysis. [file Data_Sheet_9.zip › table s9/gene_co-express_module.blue_GO_enrichment.xls]

GO.ID	Term	Ontology	Significant	Annotated	Pvalue	Qvalue	Signi_id	Signi_symbol
GO:0004674	protein serine/threonine kinase activity	molecular function	100/566	5639/102170	8.1e-25	3.73005e-21	TRINITY_DN69537_c0_g1,TRINITY_DN69860_c0_g3,TRINITY_DN69899_c1_g1,TRINITY_DN69924_c1_g1,TRINITY_DN69998_c2_g1,TRINITY_DN70342_c1_g1,TRINITY_DN70656_c2_g1,TRINITY_DN71837_c1_g3,TRINITY_DN72488_c1_g1,TRINITY_DN73053_c1_g2,TRINITY_DN73252_c0_g1,TRINITY_DN73410_c3_g3,TRINITY_DN73859_c1_g1,TRINITY_DN74623_c0_g1,TRINITY_DN77010_c1_g3,TRINITY_DN77384_c3_g6,TRINITY_DN77458_c2_g1,TRINITY_DN77576_c1_g1,TRI…	TRINITY_DN69537_c0_g1,TRINITY_DN69860_c0_g3,TRINITY_DN69899_c1_g1,TRINITY_DN69924_c1_g1,TRINITY_DN69998_c2_g1,TRINITY_DN70342_c1_g1,TRINITY_DN70656_c2_g1,TRINITY_DN71837_c1_g3,TRINITY_DN72488_c1_g1,TRINITY_DN73053_c1_g2,TRINITY_DN73252_c0_g1,TRINITY_DN73410_c3_g3,TRINITY_DN73859_c1_g1,TRINITY_DN74623_c0_g1,TRINITY_DN77010_c1_g3,TRINITY_DN77384_c3_g6,TRINITY_DN77458_c2_g1,TRINITY_DN77576_c1_g1,TRI…
GO:0004672	protein kinase activity	molecular function	107/566	6571/102170	1.0e-23	2.3025e-20	TRINITY_DN69537_c0_g1,TRINITY_DN69860_c0_g3,TRINITY_DN69899_c1_g1,TRINITY_DN69924_c1_g1,TRINITY_DN69998_c2_g1,TRINITY_DN70342_c1_g1,TRINITY_DN70656_c2_g1,TRINITY_DN71837_c1_g3,TRINITY_DN72488_c1_g1,TRINITY_DN73053_c1_g2,TRINITY_DN73252_c0_g1,TRINITY_DN73410_c3_g3,TRINITY_DN73859_c1_g1,TRINITY_DN74623_c0_g1,TRINITY_DN76095_c0_g2,TRINITY_DN77010_c1_g3,TRINITY_DN77384_c3_g6,TRINITY_DN77458_c2_g1,TRI…	TRINITY_DN69537_c0_g1,TRINITY_DN69860_c0_g3,TRINITY_DN69899_c1_g1,TRINITY_DN69924_c1_g1,TRINITY_DN69998_c2_g1,TRINITY_DN70342_c1_g1,TRINITY_DN70656_c2_g1,TRINITY_DN71837_c1_g3,TRINITY_DN72488_c1_g1,TRINITY_DN73053_c1_g2,TRINITY_DN73252_c0_g1,TRINITY_DN73410_c3_g3,TRINITY_DN73859_c1_g1,TRINITY_DN74623_c0_g1,TRINITY_DN76095_c0_g2,TRINITY_DN77010_c1_g3,TRINITY_DN77384_c3_g6,TRINITY_DN77458_c2_g1,TRI…
GO:0016773	phosphotransferase activity, alcohol group as acceptor	molecular function	116/566	7635/102170	2.7e-23	4.1445e-20	TRINITY_DN69537_c0_g1,TRINITY_DN69860_c0_g3,TRINITY_DN69899_c1_g1,TRINITY_DN69924_c1_g1,TRINITY_DN69998_c2_g1,TRINITY_DN70342_c1_g1,TRINITY_DN70656_c2_g1,TRINITY_DN71837_c1_g3,TRINITY_DN72488_c1_g1,TRINITY_DN73053_c1_g2,TRINITY_DN73150_c1_g4,TRINITY_DN73252_c0_g1,TRINITY_DN73410_c3_g3,TRINITY_DN73859_c1_g1,TRINITY_DN74623_c0_g1,TRINITY_DN74807_c0_g1,TRINITY_DN76095_c0_g2,TRINITY_DN77010_c1_g3,TRI…	TRINITY_DN69537_c0_g1,TRINITY_DN69860_c0_g3,TRINITY_DN69899_c1_g1,TRINITY_DN69924_c1_g1,TRINITY_DN69998_c2_g1,TRINITY_DN70342_c1_g1,TRINITY_DN70656_c2_g1,TRINITY_DN71837_c1_g3,TRINITY_DN72488_c1_g1,TRINITY_DN73053_c1_g2,TRINITY_DN73150_c1_g4,TRINITY_DN73252_c0_g1,TRINITY_DN73410_c3_g3,TRINITY_DN73859_c1_g1,TRINITY_DN74623_c0_g1,TRINITY_DN74807_c0_g1,TRINITY_DN76095_c0_g2,TRINITY_DN77010_c1_g3,TRI…
GO:0016301	kinase activity	molecular function	116/566	8387/102170	4.5e-20	5.180625e-17	TRINITY_DN69537_c0_g1,TRINITY_DN69860_c0_g3,TRINITY_DN69899_c1_g1,TRINITY_DN69924_c1_g1,TRINITY_DN69998_c2_g1,TRINITY_DN70342_c1_g1,TRINITY_DN70656_c2_g1,TRINITY_DN71837_c1_g3,TRINITY_DN72488_c1_g1,TRINITY_DN73053_c1_g2,TRINITY_DN73150_c1_g4,TRINITY_DN73252_c0_g1,TRINITY_DN73410_c3_g3,TRINITY_DN73859_c1_g1,TRINITY_DN74623_c0_g1,TRINITY_DN74807_c0_g1,TRINITY_DN76095_c0_g2,TRINITY_DN77010_c1_g3,TRI…	TRINITY_DN69537_c0_g1,TRINITY_DN69860_c0_g3,TRINITY_DN69899_c1_g1,TRINITY_DN69924_c1_g1,TRINITY_DN69998_c2_g1,TRINITY_DN70342_c1_g1,TRINITY_DN70656_c2_g1,TRINITY_DN71837_c1_g3,TRINITY_DN72488_c1_g1,TRINITY_DN73053_c1_g2,TRINITY_DN73150_c1_g4,TRINITY_DN73252_c0_g1,TRINITY_DN73410_c3_g3,TRINITY_DN73859_c1_g1,TRINITY_DN74623_c0_g1,TRINITY_DN74807_c0_g1,TRINITY_DN76095_c0_g2,TRINITY_DN77010_c1_g3,TRI…
GO:0001101	response to acid chemical	biological process	62/488	2847/93642	3.8e-21	5.19194e-17	TRINITY_DN67792_c0_g1,TRINITY_DN69548_c0_g1,TRINITY_DN69787_c0_g2,TRINITY_DN69788_c3_g3,TRINITY_DN69924_c1_g1,TRINITY_DN71935_c1_g1,TRINITY_DN72327_c1_g1,TRINITY_DN72488_c1_g1,TRINITY_DN73073_c1_g1,TRINITY_DN73410_c3_g3,TRINITY_DN73444_c1_g2,TRINITY_DN74290_c0_g1,TRINITY_DN75569_c1_g1,TRINITY_DN75757_c0_g1,TRINITY_DN76774_c1_g1,TRINITY_DN77032_c0_g1,TRINITY_DN77043_c0_g3,TRINITY_DN77576_c1_g1,TRI…	TRINITY_DN67792_c0_g1,TRINITY_DN69548_c0_g1,TRINITY_DN69787_c0_g2,TRINITY_DN69788_c3_g3,TRINITY_DN69924_c1_g1,TRINITY_DN71935_c1_g1,TRINITY_DN72327_c1_g1,TRINITY_DN72488_c1_g1,TRINITY_DN73073_c1_g1,TRINITY_DN73410_c3_g3,TRINITY_DN73444_c1_g2,TRINITY_DN74290_c0_g1,TRINITY_DN75569_c1_g1,TRINITY_DN75757_c0_g1,TRINITY_DN76774_c1_g1,TRINITY_DN77032_c0_g1,TRINITY_DN77043_c0_g3,TRINITY_DN77576_c1_g1,TRI…
GO:1901700	response to oxygen-containing compound	biological process	80/488	4739/93642	2.3e-20	1.571245e-16	TRINITY_DN67792_c0_g1,TRINITY_DN69548_c0_g1,TRINITY_DN69787_c0_g2,TRINITY_DN69788_c3_g3,TRINITY_DN69924_c1_g1,TRINITY_DN71935_c1_g1,TRINITY_DN72327_c1_g1,TRINITY_DN72488_c1_g1,TRINITY_DN73073_c1_g1,TRINITY_DN73410_c3_g3,TRINITY_DN73444_c1_g2,TRINITY_DN74290_c0_g1,TRINITY_DN75569_c1_g1,TRINITY_DN75757_c0_g1,TRINITY_DN76510_c0_g1,TRINITY_DN76639_c2_g1,TRINITY_DN76774_c1_g1,TRINITY_DN77032_c0_g1,TRI…	TRINITY_DN67792_c0_g1,TRINITY_DN69548_c0_g1,TRINITY_DN69787_c0_g2,TRINITY_DN69788_c3_g3,TRINITY_DN69924_c1_g1,TRINITY_DN71935_c1_g1,TRINITY_DN72327_c1_g1,TRINITY_DN72488_c1_g1,TRINITY_DN73073_c1_g1,TRINITY_DN73410_c3_g3,TRINITY_DN73444_c1_g2,TRINITY_DN74290_c0_g1,TRINITY_DN75569_c1_g1,TRINITY_DN75757_c0_g1,TRINITY_DN76510_c0_g1,TRINITY_DN76639_c2_g1,TRINITY_DN76774_c1_g1,TRINITY_DN77032_c0_g1,TRI…
GO:0009611	response to wounding	biological process	27/488	607/93642	5.0e-17	2.27716666666667e-13	TRINITY_DN69787_c0_g2,TRINITY_DN71935_c1_g1,TRINITY_DN73073_c1_g1,TRINITY_DN73444_c1_g2,TRINITY_DN74021_c2_g1,TRINITY_DN74775_c1_g1,TRINITY_DN75569_c1_g1,TRINITY_DN76268_c0_g1,TRINITY_DN77043_c0_g3,TRINITY_DN77576_c1_g1,TRINITY_DN78577_c2_g1,TRINITY_DN79880_c1_g2,TRINITY_DN82132_c0_g1,TRINITY_DN82413_c0_g2,TRINITY_DN85589_c0_g1,TRINITY_DN87479_c2_g5,TRINITY_DN88300_c0_g1,TRINITY_DN90808_c0_g1,TRI…	TRINITY_DN69787_c0_g2,TRINITY_DN71935_c1_g1,TRINITY_DN73073_c1_g1,TRINITY_DN73444_c1_g2,TRINITY_DN74021_c2_g1,TRINITY_DN74775_c1_g1,TRINITY_DN75569_c1_g1,TRINITY_DN76268_c0_g1,TRINITY_DN77043_c0_g3,TRINITY_DN77576_c1_g1,TRINITY_DN78577_c2_g1,TRINITY_DN79880_c1_g2,TRINITY_DN82132_c0_g1,TRINITY_DN82413_c0_g2,TRINITY_DN85589_c0_g1,TRINITY_DN87479_c2_g5,TRINITY_DN88300_c0_g1,TRINITY_DN90808_c0_g1,TRI…
GO:0031224	intrinsic component of membrane	cellular component	279/579	30951/96716	3.6e-16	5.1192e-13	TRINITY_DN65800_c0_g1,TRINITY_DN66692_c0_g1,TRINITY_DN68361_c0_g1,TRINITY_DN69035_c2_g6,TRINITY_DN69354_c0_g1,TRINITY_DN69466_c1_g6,TRINITY_DN69537_c0_g1,TRINITY_DN69548_c0_g1,TRINITY_DN69810_c0_g1,TRINITY_DN69899_c1_g1,TRINITY_DN69998_c2_g1,TRINITY_DN70233_c4_g4,TRINITY_DN70233_c4_g5,TRINITY_DN70656_c2_g1,TRINITY_DN70804_c0_g1,TRINITY_DN71128_c1_g3,TRINITY_DN71785_c0_g1,TRINITY_DN71837_c1_g3,TRI…	TRINITY_DN65800_c0_g1,TRINITY_DN66692_c0_g1,TRINITY_DN68361_c0_g1,TRINITY_DN69035_c2_g6,TRINITY_DN69354_c0_g1,TRINITY_DN69466_c1_g6,TRINITY_DN69537_c0_g1,TRINITY_DN69548_c0_g1,TRINITY_DN69810_c0_g1,TRINITY_DN69899_c1_g1,TRINITY_DN69998_c2_g1,TRINITY_DN70233_c4_g4,TRINITY_DN70233_c4_g5,TRINITY_DN70656_c2_g1,TRINITY_DN70804_c0_g1,TRINITY_DN71128_c1_g3,TRINITY_DN71785_c0_g1,TRINITY_DN71837_c1_g3,TRI…
GO:0016021	integral component of membrane	cellular component	273/579	30127/96716	5.4e-16	5.1192e-13	TRINITY_DN65800_c0_g1,TRINITY_DN66692_c0_g1,TRINITY_DN68361_c0_g1,TRINITY_DN69354_c0_g1,TRINITY_DN69466_c1_g6,TRINITY_DN69537_c0_g1,TRINITY_DN69548_c0_g1,TRINITY_DN69810_c0_g1,TRINITY_DN69899_c1_g1,TRINITY_DN69998_c2_g1,TRINITY_DN70233_c4_g4,TRINITY_DN70656_c2_g1,TRINITY_DN70804_c0_g1,TRINITY_DN71128_c1_g3,TRINITY_DN71785_c0_g1,TRINITY_DN71837_c1_g3,TRINITY_DN72423_c3_g2,TRINITY_DN72488_c1_g1,TRI…	TRINITY_DN65800_c0_g1,TRINITY_DN66692_c0_g1,TRINITY_DN68361_c0_g1,TRINITY_DN69354_c0_g1,TRINITY_DN69466_c1_g6,TRINITY_DN69537_c0_g1,TRINITY_DN69548_c0_g1,TRINITY_DN69810_c0_g1,TRINITY_DN69899_c1_g1,TRINITY_DN69998_c2_g1,TRINITY_DN70233_c4_g4,TRINITY_DN70656_c2_g1,TRINITY_DN70804_c0_g1,TRINITY_DN71128_c1_g3,TRINITY_DN71785_c0_g1,TRINITY_DN71837_c1_g3,TRINITY_DN72423_c3_g2,TRINITY_DN72488_c1_g1,TRI…
GO:0006952	defense response	biological process	84/488	6001/93642	1.7e-16	5.806775e-13	TRINITY_DN68524_c0_g1,TRINITY_DN69364_c0_g2,TRINITY_DN70380_c1_g4,TRINITY_DN71935_c1_g1,TRINITY_DN73073_c1_g1,TRINITY_DN74021_c2_g1,TRINITY_DN74775_c1_g1,TRINITY_DN74829_c0_g1,TRINITY_DN75566_c1_g3,TRINITY_DN75569_c1_g1,TRINITY_DN76774_c1_g1,TRINITY_DN77043_c0_g3,TRINITY_DN77384_c3_g6,TRINITY_DN77458_c2_g1,TRINITY_DN77576_c1_g1,TRINITY_DN78879_c1_g1,TRINITY_DN78992_c0_g1,TRINITY_DN79205_c2_g1,TRI…	TRINITY_DN68524_c0_g1,TRINITY_DN69364_c0_g2,TRINITY_DN70380_c1_g4,TRINITY_DN71935_c1_g1,TRINITY_DN73073_c1_g1,TRINITY_DN74021_c2_g1,TRINITY_DN74775_c1_g1,TRINITY_DN74829_c0_g1,TRINITY_DN75566_c1_g3,TRINITY_DN75569_c1_g1,TRINITY_DN76774_c1_g1,TRINITY_DN77043_c0_g3,TRINITY_DN77384_c3_g6,TRINITY_DN77458_c2_g1,TRINITY_DN77576_c1_g1,TRINITY_DN78879_c1_g1,TRINITY_DN78992_c0_g1,TRINITY_DN79205_c2_g1,TRI…
GO:0016020	membrane	cellular component	349/579	42377/96716	1.1e-15	6.952e-13	TRINITY_DN65800_c0_g1,TRINITY_DN66692_c0_g1,TRINITY_DN67792_c0_g1,TRINITY_DN68361_c0_g1,TRINITY_DN69035_c2_g6,TRINITY_DN69354_c0_g1,TRINITY_DN69466_c1_g6,TRINITY_DN69537_c0_g1,TRINITY_DN69548_c0_g1,TRINITY_DN69810_c0_g1,TRINITY_DN69899_c1_g1,TRINITY_DN69924_c1_g1,TRINITY_DN69998_c2_g1,TRINITY_DN70233_c4_g4,TRINITY_DN70233_c4_g5,TRINITY_DN70656_c2_g1,TRINITY_DN70804_c0_g1,TRINITY_DN71128_c1_g3,TRI…	TRINITY_DN65800_c0_g1,TRINITY_DN66692_c0_g1,TRINITY_DN67792_c0_g1,TRINITY_DN68361_c0_g1,TRINITY_DN69035_c2_g6,TRINITY_DN69354_c0_g1,TRINITY_DN69466_c1_g6,TRINITY_DN69537_c0_g1,TRINITY_DN69548_c0_g1,TRINITY_DN69810_c0_g1,TRINITY_DN69899_c1_g1,TRINITY_DN69924_c1_g1,TRINITY_DN69998_c2_g1,TRINITY_DN70233_c4_g4,TRINITY_DN70233_c4_g5,TRINITY_DN70656_c2_g1,TRINITY_DN70804_c0_g1,TRINITY_DN71128_c1_g3,TRI…
GO:0005886	plasma membrane	cellular component	173/579	16211/96716	3.5e-15	1.659e-12	TRINITY_DN67792_c0_g1,TRINITY_DN68361_c0_g1,TRINITY_DN69035_c2_g6,TRINITY_DN69548_c0_g1,TRINITY_DN69899_c1_g1,TRINITY_DN69924_c1_g1,TRINITY_DN69998_c2_g1,TRINITY_DN70233_c4_g4,TRINITY_DN70233_c4_g5,TRINITY_DN70656_c2_g1,TRINITY_DN71515_c1_g1,TRINITY_DN71785_c0_g1,TRINITY_DN72185_c0_g1,TRINITY_DN72488_c1_g1,TRINITY_DN72620_c0_g2,TRINITY_DN73205_c0_g1,TRINITY_DN73410_c3_g3,TRINITY_DN73552_c1_g1,TRI…	TRINITY_DN67792_c0_g1,TRINITY_DN68361_c0_g1,TRINITY_DN69035_c2_g6,TRINITY_DN69548_c0_g1,TRINITY_DN69899_c1_g1,TRINITY_DN69924_c1_g1,TRINITY_DN69998_c2_g1,TRINITY_DN70233_c4_g4,TRINITY_DN70233_c4_g5,TRINITY_DN70656_c2_g1,TRINITY_DN71515_c1_g1,TRINITY_DN71785_c0_g1,TRINITY_DN72185_c0_g1,TRINITY_DN72488_c1_g1,TRINITY_DN72620_c0_g2,TRINITY_DN73205_c0_g1,TRINITY_DN73410_c3_g3,TRINITY_DN73552_c1_g1,TRI…
GO:0071944	cell periphery	cellular component	191/579	18906/96716	1.4e-14	5.3088e-12	TRINITY_DN67792_c0_g1,TRINITY_DN68361_c0_g1,TRINITY_DN69035_c2_g6,TRINITY_DN69548_c0_g1,TRINITY_DN69835_c0_g1,TRINITY_DN69899_c1_g1,TRINITY_DN69924_c1_g1,TRINITY_DN69998_c2_g1,TRINITY_DN70157_c1_g3,TRINITY_DN70233_c4_g4,TRINITY_DN70233_c4_g5,TRINITY_DN70656_c2_g1,TRINITY_DN71149_c0_g2,TRINITY_DN71515_c1_g1,TRINITY_DN71785_c0_g1,TRINITY_DN72185_c0_g1,TRINITY_DN72488_c1_g1,TRINITY_DN72620_c0_g2,TRI…	TRINITY_DN67792_c0_g1,TRINITY_DN68361_c0_g1,TRINITY_DN69035_c2_g6,TRINITY_DN69548_c0_g1,TRINITY_DN69835_c0_g1,TRINITY_DN69899_c1_g1,TRINITY_DN69924_c1_g1,TRINITY_DN69998_c2_g1,TRINITY_DN70157_c1_g3,TRINITY_DN70233_c4_g4,TRINITY_DN70233_c4_g5,TRINITY_DN70656_c2_g1,TRINITY_DN71149_c0_g2,TRINITY_DN71515_c1_g1,TRINITY_DN71785_c0_g1,TRINITY_DN72185_c0_g1,TRINITY_DN72488_c1_g1,TRINITY_DN72620_c0_g2,TRI…
GO:0009725	response to hormone	biological process	64/488	4015/93642	3.3e-15	9.01758e-12	TRINITY_DN65800_c0_g1,TRINITY_DN69548_c0_g1,TRINITY_DN69787_c0_g2,TRINITY_DN69788_c3_g3,TRINITY_DN69924_c1_g1,TRINITY_DN71935_c1_g1,TRINITY_DN72327_c1_g1,TRINITY_DN72488_c1_g1,TRINITY_DN73073_c1_g1,TRINITY_DN73410_c3_g3,TRINITY_DN73444_c1_g2,TRINITY_DN75569_c1_g1,TRINITY_DN75757_c0_g1,TRINITY_DN76510_c0_g1,TRINITY_DN76774_c1_g1,TRINITY_DN76782_c0_g1,TRINITY_DN77032_c0_g1,TRINITY_DN77043_c0_g3,TRI…	TRINITY_DN65800_c0_g1,TRINITY_DN69548_c0_g1,TRINITY_DN69787_c0_g2,TRINITY_DN69788_c3_g3,TRINITY_DN69924_c1_g1,TRINITY_DN71935_c1_g1,TRINITY_DN72327_c1_g1,TRINITY_DN72488_c1_g1,TRINITY_DN73073_c1_g1,TRINITY_DN73410_c3_g3,TRINITY_DN73444_c1_g2,TRINITY_DN75569_c1_g1,TRINITY_DN75757_c0_g1,TRINITY_DN76510_c0_g1,TRINITY_DN76774_c1_g1,TRINITY_DN76782_c0_g1,TRINITY_DN77032_c0_g1,TRINITY_DN77043_c0_g3,TRI…
GO:0050896	response to stimulus	biological process	214/488	25695/93642	5.1e-15	1.161355e-11	TRINITY_DN65800_c0_g1,TRINITY_DN67792_c0_g1,TRINITY_DN68524_c0_g1,TRINITY_DN69364_c0_g2,TRINITY_DN69537_c0_g1,TRINITY_DN69548_c0_g1,TRINITY_DN69787_c0_g2,TRINITY_DN69788_c3_g3,TRINITY_DN69860_c0_g3,TRINITY_DN69924_c1_g1,TRINITY_DN70380_c1_g4,TRINITY_DN70656_c2_g1,TRINITY_DN70762_c2_g1,TRINITY_DN71935_c1_g1,TRINITY_DN72220_c1_g1,TRINITY_DN72327_c1_g1,TRINITY_DN72488_c1_g1,TRINITY_DN73053_c1_g2,TRI…	TRINITY_DN65800_c0_g1,TRINITY_DN67792_c0_g1,TRINITY_DN68524_c0_g1,TRINITY_DN69364_c0_g2,TRINITY_DN69537_c0_g1,TRINITY_DN69548_c0_g1,TRINITY_DN69787_c0_g2,TRINITY_DN69788_c3_g3,TRINITY_DN69860_c0_g3,TRINITY_DN69924_c1_g1,TRINITY_DN70380_c1_g4,TRINITY_DN70656_c2_g1,TRINITY_DN70762_c2_g1,TRINITY_DN71935_c1_g1,TRINITY_DN72220_c1_g1,TRINITY_DN72327_c1_g1,TRINITY_DN72488_c1_g1,TRINITY_DN73053_c1_g2,TRI…
GO:0005516	calmodulin binding	molecular function	27/566	740/102170	2.8e-14	2.5788e-11	TRINITY_DN69924_c1_g1,TRINITY_DN72488_c1_g1,TRINITY_DN73410_c3_g3,TRINITY_DN77100_c0_g1,TRINITY_DN77384_c3_g6,TRINITY_DN77458_c2_g1,TRINITY_DN78180_c1_g1,TRINITY_DN78879_c1_g1,TRINITY_DN79205_c2_g1,TRINITY_DN83307_c1_g3,TRINITY_DN84685_c0_g2,TRINITY_DN85626_c3_g1,TRINITY_DN88143_c4_g1,TRINITY_DN89452_c0_g1,TRINITY_DN90791_c0_g2,TRINITY_DN90875_c3_g1,TRINITY_DN94029_c0_g1,TRINITY_DN95689_c0_g1,TRI…	TRINITY_DN69924_c1_g1,TRINITY_DN72488_c1_g1,TRINITY_DN73410_c3_g3,TRINITY_DN77100_c0_g1,TRINITY_DN77384_c3_g6,TRINITY_DN77458_c2_g1,TRINITY_DN78180_c1_g1,TRINITY_DN78879_c1_g1,TRINITY_DN79205_c2_g1,TRINITY_DN83307_c1_g3,TRINITY_DN84685_c0_g2,TRINITY_DN85626_c3_g1,TRINITY_DN88143_c4_g1,TRINITY_DN89452_c0_g1,TRINITY_DN90791_c0_g2,TRINITY_DN90875_c3_g1,TRINITY_DN94029_c0_g1,TRINITY_DN95689_c0_g1,TRI…
GO:0009719	response to endogenous stimulus	biological process	65/488	4322/93642	2.8e-14	5.4652e-11	TRINITY_DN65800_c0_g1,TRINITY_DN69548_c0_g1,TRINITY_DN69787_c0_g2,TRINITY_DN69788_c3_g3,TRINITY_DN69924_c1_g1,TRINITY_DN71935_c1_g1,TRINITY_DN72327_c1_g1,TRINITY_DN72488_c1_g1,TRINITY_DN73073_c1_g1,TRINITY_DN73410_c3_g3,TRINITY_DN73444_c1_g2,TRINITY_DN75569_c1_g1,TRINITY_DN75757_c0_g1,TRINITY_DN76510_c0_g1,TRINITY_DN76774_c1_g1,TRINITY_DN76782_c0_g1,TRINITY_DN77032_c0_g1,TRINITY_DN77043_c0_g3,TRI…	TRINITY_DN65800_c0_g1,TRINITY_DN69548_c0_g1,TRINITY_DN69787_c0_g2,TRINITY_DN69788_c3_g3,TRINITY_DN69924_c1_g1,TRINITY_DN71935_c1_g1,TRINITY_DN72327_c1_g1,TRINITY_DN72488_c1_g1,TRINITY_DN73073_c1_g1,TRINITY_DN73410_c3_g3,TRINITY_DN73444_c1_g2,TRINITY_DN75569_c1_g1,TRINITY_DN75757_c0_g1,TRINITY_DN76510_c0_g1,TRINITY_DN76774_c1_g1,TRINITY_DN76782_c0_g1,TRINITY_DN77032_c0_g1,TRINITY_DN77043_c0_g3,TRI…
GO:0006950	response to stress	biological process	148/488	15618/93642	5.8e-14	9.905675e-11	TRINITY_DN67792_c0_g1,TRINITY_DN68524_c0_g1,TRINITY_DN69364_c0_g2,TRINITY_DN69537_c0_g1,TRINITY_DN69787_c0_g2,TRINITY_DN70380_c1_g4,TRINITY_DN70762_c2_g1,TRINITY_DN71935_c1_g1,TRINITY_DN73053_c1_g2,TRINITY_DN73073_c1_g1,TRINITY_DN73252_c0_g1,TRINITY_DN73444_c1_g2,TRINITY_DN73859_c1_g1,TRINITY_DN74021_c2_g1,TRINITY_DN74130_c1_g2,TRINITY_DN74290_c0_g1,TRINITY_DN74775_c1_g1,TRINITY_DN74807_c0_g1,TRI…	TRINITY_DN67792_c0_g1,TRINITY_DN68524_c0_g1,TRINITY_DN69364_c0_g2,TRINITY_DN69537_c0_g1,TRINITY_DN69787_c0_g2,TRINITY_DN70380_c1_g4,TRINITY_DN70762_c2_g1,TRINITY_DN71935_c1_g1,TRINITY_DN73053_c1_g2,TRINITY_DN73073_c1_g1,TRINITY_DN73252_c0_g1,TRINITY_DN73444_c1_g2,TRINITY_DN73859_c1_g1,TRINITY_DN74021_c2_g1,TRINITY_DN74130_c1_g2,TRINITY_DN74290_c0_g1,TRINITY_DN74775_c1_g1,TRINITY_DN74807_c0_g1,TRI…
GO:0010200	response to chitin	biological process	16/488	234/93642	1.9e-13	2.88441111111111e-10	TRINITY_DN75569_c1_g1,TRINITY_DN77043_c0_g3,TRINITY_DN77576_c1_g1,TRINITY_DN79614_c1_g5,TRINITY_DN80888_c0_g1,TRINITY_DN80918_c1_g1,TRINITY_DN82638_c2_g6,TRINITY_DN87747_c0_g2,TRINITY_DN88478_c2_g1,TRINITY_DN91962_c0_g1,TRINITY_DN92180_c0_g3,TRINITY_DN94241_c0_g1,TRINITY_DN95583_c1_g4,TRINITY_DN96904_c0_g1,TRINITY_DN96904_c1_g5,TRINITY_DN97301_c0_g2	TRINITY_DN75569_c1_g1,TRINITY_DN77043_c0_g3,TRINITY_DN77576_c1_g1,TRINITY_DN79614_c1_g5,TRINITY_DN80888_c0_g1,TRINITY_DN80918_c1_g1,TRINITY_DN82638_c2_g6,TRINITY_DN87747_c0_g2,TRINITY_DN88478_c2_g1,TRINITY_DN91962_c0_g1,TRINITY_DN92180_c0_g3,TRINITY_DN94241_c0_g1,TRINITY_DN95583_c1_g4,TRINITY_DN96904_c0_g1,TRINITY_DN96904_c1_g5,TRINITY_DN97301_c0_g2
GO:0044425	membrane part	cellular component	289/579	34518/96716	1.5e-12	4.74e-10	TRINITY_DN65800_c0_g1,TRINITY_DN66692_c0_g1,TRINITY_DN68361_c0_g1,TRINITY_DN69035_c2_g6,TRINITY_DN69354_c0_g1,TRINITY_DN69466_c1_g6,TRINITY_DN69537_c0_g1,TRINITY_DN69548_c0_g1,TRINITY_DN69810_c0_g1,TRINITY_DN69899_c1_g1,TRINITY_DN69998_c2_g1,TRINITY_DN70233_c4_g4,TRINITY_DN70233_c4_g5,TRINITY_DN70656_c2_g1,TRINITY_DN70804_c0_g1,TRINITY_DN71128_c1_g3,TRINITY_DN71515_c1_g1,TRINITY_DN71785_c0_g1,TRI…	TRINITY_DN65800_c0_g1,TRINITY_DN66692_c0_g1,TRINITY_DN68361_c0_g1,TRINITY_DN69035_c2_g6,TRINITY_DN69354_c0_g1,TRINITY_DN69466_c1_g6,TRINITY_DN69537_c0_g1,TRINITY_DN69548_c0_g1,TRINITY_DN69810_c0_g1,TRINITY_DN69899_c1_g1,TRINITY_DN69998_c2_g1,TRINITY_DN70233_c4_g4,TRINITY_DN70233_c4_g5,TRINITY_DN70656_c2_g1,TRINITY_DN70804_c0_g1,TRINITY_DN71128_c1_g3,TRINITY_DN71515_c1_g1,TRINITY_DN71785_c0_g1,TRI…
GO:0009737	response to abscisic acid	biological process	31/488	1224/93642	9.6e-13	1.311648e-09	TRINITY_DN69548_c0_g1,TRINITY_DN69787_c0_g2,TRINITY_DN69924_c1_g1,TRINITY_DN71935_c1_g1,TRINITY_DN72327_c1_g1,TRINITY_DN72488_c1_g1,TRINITY_DN73410_c3_g3,TRINITY_DN75757_c0_g1,TRINITY_DN76774_c1_g1,TRINITY_DN77043_c0_g3,TRINITY_DN77576_c1_g1,TRINITY_DN78037_c0_g1,TRINITY_DN78180_c1_g1,TRINITY_DN79614_c1_g5,TRINITY_DN81735_c1_g1,TRINITY_DN83645_c1_g3,TRINITY_DN84685_c0_g2,TRINITY_DN88305_c0_g1,TRI…	TRINITY_DN69548_c0_g1,TRINITY_DN69787_c0_g2,TRINITY_DN69924_c1_g1,TRINITY_DN71935_c1_g1,TRINITY_DN72327_c1_g1,TRINITY_DN72488_c1_g1,TRINITY_DN73410_c3_g3,TRINITY_DN75757_c0_g1,TRINITY_DN76774_c1_g1,TRINITY_DN77043_c0_g3,TRINITY_DN77576_c1_g1,TRINITY_DN78037_c0_g1,TRINITY_DN78180_c1_g1,TRINITY_DN79614_c1_g5,TRINITY_DN81735_c1_g1,TRINITY_DN83645_c1_g3,TRINITY_DN84685_c0_g2,TRINITY_DN88305_c0_g1,TRI…
GO:0071229	cellular response to acid chemical	biological process	31/488	1248/93642	1.6e-12	1.98734545454545e-09	TRINITY_DN69787_c0_g2,TRINITY_DN69924_c1_g1,TRINITY_DN71935_c1_g1,TRINITY_DN72488_c1_g1,TRINITY_DN73073_c1_g1,TRINITY_DN73410_c3_g3,TRINITY_DN77032_c0_g1,TRINITY_DN77043_c0_g3,TRINITY_DN77576_c1_g1,TRINITY_DN78180_c1_g1,TRINITY_DN79614_c1_g5,TRINITY_DN79880_c1_g2,TRINITY_DN81735_c1_g1,TRINITY_DN82132_c0_g1,TRINITY_DN83645_c1_g3,TRINITY_DN84473_c4_g1,TRINITY_DN84685_c0_g2,TRINITY_DN87479_c2_g5,TRI…	TRINITY_DN69787_c0_g2,TRINITY_DN69924_c1_g1,TRINITY_DN71935_c1_g1,TRINITY_DN72488_c1_g1,TRINITY_DN73073_c1_g1,TRINITY_DN73410_c3_g3,TRINITY_DN77032_c0_g1,TRINITY_DN77043_c0_g3,TRINITY_DN77576_c1_g1,TRINITY_DN78180_c1_g1,TRINITY_DN79614_c1_g5,TRINITY_DN79880_c1_g2,TRINITY_DN81735_c1_g1,TRINITY_DN82132_c0_g1,TRINITY_DN83645_c1_g3,TRINITY_DN84473_c4_g1,TRINITY_DN84685_c0_g2,TRINITY_DN87479_c2_g5,TRI…
GO:0005802	trans-Golgi network	cellular component	30/579	1088/96716	8.9e-12	2.41062857142857e-09	TRINITY_DN65800_c0_g1,TRINITY_DN66692_c0_g1,TRINITY_DN68361_c0_g1,TRINITY_DN70233_c4_g4,TRINITY_DN70233_c4_g5,TRINITY_DN73205_c0_g1,TRINITY_DN73552_c1_g1,TRINITY_DN74044_c0_g1,TRINITY_DN76329_c1_g1,TRINITY_DN76476_c0_g3,TRINITY_DN76774_c1_g1,TRINITY_DN76936_c1_g3,TRINITY_DN79376_c0_g3,TRINITY_DN81484_c0_g1,TRINITY_DN85740_c0_g1,TRINITY_DN87118_c0_g3,TRINITY_DN87700_c2_g1,TRINITY_DN87801_c1_g1,TRI…	TRINITY_DN65800_c0_g1,TRINITY_DN66692_c0_g1,TRINITY_DN68361_c0_g1,TRINITY_DN70233_c4_g4,TRINITY_DN70233_c4_g5,TRINITY_DN73205_c0_g1,TRINITY_DN73552_c1_g1,TRINITY_DN74044_c0_g1,TRINITY_DN76329_c1_g1,TRINITY_DN76476_c0_g3,TRINITY_DN76774_c1_g1,TRINITY_DN76936_c1_g3,TRINITY_DN79376_c0_g3,TRINITY_DN81484_c0_g1,TRINITY_DN85740_c0_g1,TRINITY_DN87118_c0_g3,TRINITY_DN87700_c2_g1,TRINITY_DN87801_c1_g1,TRI…
GO:0010033	response to organic substance	biological process	77/488	6558/93642	2.4e-11	2.7326e-08	TRINITY_DN65800_c0_g1,TRINITY_DN69548_c0_g1,TRINITY_DN69787_c0_g2,TRINITY_DN69788_c3_g3,TRINITY_DN69924_c1_g1,TRINITY_DN71935_c1_g1,TRINITY_DN72327_c1_g1,TRINITY_DN72488_c1_g1,TRINITY_DN73073_c1_g1,TRINITY_DN73252_c0_g1,TRINITY_DN73410_c3_g3,TRINITY_DN73444_c1_g2,TRINITY_DN75569_c1_g1,TRINITY_DN75757_c0_g1,TRINITY_DN76510_c0_g1,TRINITY_DN76774_c1_g1,TRINITY_DN76782_c0_g1,TRINITY_DN77032_c0_g1,TRI…	TRINITY_DN65800_c0_g1,TRINITY_DN69548_c0_g1,TRINITY_DN69787_c0_g2,TRINITY_DN69788_c3_g3,TRINITY_DN69924_c1_g1,TRINITY_DN71935_c1_g1,TRINITY_DN72327_c1_g1,TRINITY_DN72488_c1_g1,TRINITY_DN73073_c1_g1,TRINITY_DN73252_c0_g1,TRINITY_DN73410_c3_g3,TRINITY_DN73444_c1_g2,TRINITY_DN75569_c1_g1,TRINITY_DN75757_c0_g1,TRINITY_DN76510_c0_g1,TRINITY_DN76774_c1_g1,TRINITY_DN76782_c0_g1,TRINITY_DN77032_c0_g1,TRI…
GO:0009506	plasmodesma	cellular component	49/579	2934/96716	2.0e-10	4.21333333333333e-08	TRINITY_DN69035_c2_g6,TRINITY_DN69548_c0_g1,TRINITY_DN70157_c1_g3,TRINITY_DN70233_c4_g4,TRINITY_DN70233_c4_g5,TRINITY_DN71515_c1_g1,TRINITY_DN73221_c0_g5,TRINITY_DN74936_c0_g3,TRINITY_DN75379_c0_g7,TRINITY_DN76639_c2_g1,TRINITY_DN76774_c1_g1,TRINITY_DN76782_c0_g1,TRINITY_DN77384_c3_g6,TRINITY_DN77458_c2_g1,TRINITY_DN78180_c1_g1,TRINITY_DN78879_c1_g1,TRINITY_DN79205_c2_g1,TRINITY_DN80039_c0_g5,TRI…	TRINITY_DN69035_c2_g6,TRINITY_DN69548_c0_g1,TRINITY_DN70157_c1_g3,TRINITY_DN70233_c4_g4,TRINITY_DN70233_c4_g5,TRINITY_DN71515_c1_g1,TRINITY_DN73221_c0_g5,TRINITY_DN74936_c0_g3,TRINITY_DN75379_c0_g7,TRINITY_DN76639_c2_g1,TRINITY_DN76774_c1_g1,TRINITY_DN76782_c0_g1,TRINITY_DN77384_c3_g6,TRINITY_DN77458_c2_g1,TRINITY_DN78180_c1_g1,TRINITY_DN78879_c1_g1,TRINITY_DN79205_c2_g1,TRINITY_DN80039_c0_g5,TRI…
GO:0055044	symplast	cellular component	49/579	2934/96716	2.0e-10	4.21333333333333e-08	TRINITY_DN69035_c2_g6,TRINITY_DN69548_c0_g1,TRINITY_DN70157_c1_g3,TRINITY_DN70233_c4_g4,TRINITY_DN70233_c4_g5,TRINITY_DN71515_c1_g1,TRINITY_DN73221_c0_g5,TRINITY_DN74936_c0_g3,TRINITY_DN75379_c0_g7,TRINITY_DN76639_c2_g1,TRINITY_DN76774_c1_g1,TRINITY_DN76782_c0_g1,TRINITY_DN77384_c3_g6,TRINITY_DN77458_c2_g1,TRINITY_DN78180_c1_g1,TRINITY_DN78879_c1_g1,TRINITY_DN79205_c2_g1,TRINITY_DN80039_c0_g5,TRI…	TRINITY_DN69035_c2_g6,TRINITY_DN69548_c0_g1,TRINITY_DN70157_c1_g3,TRINITY_DN70233_c4_g4,TRINITY_DN70233_c4_g5,TRINITY_DN71515_c1_g1,TRINITY_DN73221_c0_g5,TRINITY_DN74936_c0_g3,TRINITY_DN75379_c0_g7,TRINITY_DN76639_c2_g1,TRINITY_DN76774_c1_g1,TRINITY_DN76782_c0_g1,TRINITY_DN77384_c3_g6,TRINITY_DN77458_c2_g1,TRINITY_DN78180_c1_g1,TRINITY_DN78879_c1_g1,TRINITY_DN79205_c2_g1,TRINITY_DN80039_c0_g5,TRI…
GO:0005911	cell-cell junction	cellular component	50/579	3059/96716	2.7e-10	5.1192e-08	TRINITY_DN69035_c2_g6,TRINITY_DN69548_c0_g1,TRINITY_DN70157_c1_g3,TRINITY_DN70233_c4_g4,TRINITY_DN70233_c4_g5,TRINITY_DN71515_c1_g1,TRINITY_DN73221_c0_g5,TRINITY_DN74936_c0_g3,TRINITY_DN75379_c0_g7,TRINITY_DN76639_c2_g1,TRINITY_DN76774_c1_g1,TRINITY_DN76782_c0_g1,TRINITY_DN77384_c3_g6,TRINITY_DN77458_c2_g1,TRINITY_DN78180_c1_g1,TRINITY_DN78879_c1_g1,TRINITY_DN79205_c2_g1,TRINITY_DN80039_c0_g5,TRI…	TRINITY_DN69035_c2_g6,TRINITY_DN69548_c0_g1,TRINITY_DN70157_c1_g3,TRINITY_DN70233_c4_g4,TRINITY_DN70233_c4_g5,TRINITY_DN71515_c1_g1,TRINITY_DN73221_c0_g5,TRINITY_DN74936_c0_g3,TRINITY_DN75379_c0_g7,TRINITY_DN76639_c2_g1,TRINITY_DN76774_c1_g1,TRINITY_DN76782_c0_g1,TRINITY_DN77384_c3_g6,TRINITY_DN77458_c2_g1,TRINITY_DN78180_c1_g1,TRINITY_DN78879_c1_g1,TRINITY_DN79205_c2_g1,TRINITY_DN80039_c0_g5,TRI…
GO:0140096	catalytic activity, acting on a protein	molecular function	162/566	18042/102170	8.5e-11	6.52375e-08	TRINITY_DN67792_c0_g1,TRINITY_DN68107_c0_g1,TRINITY_DN69537_c0_g1,TRINITY_DN69860_c0_g3,TRINITY_DN69899_c1_g1,TRINITY_DN69924_c1_g1,TRINITY_DN69998_c2_g1,TRINITY_DN70342_c1_g1,TRINITY_DN70565_c3_g1,TRINITY_DN70656_c2_g1,TRINITY_DN71837_c1_g3,TRINITY_DN72488_c1_g1,TRINITY_DN73053_c1_g2,TRINITY_DN73252_c0_g1,TRINITY_DN73410_c3_g3,TRINITY_DN73859_c1_g1,TRINITY_DN74158_c0_g2,TRINITY_DN74623_c0_g1,TRI…	TRINITY_DN67792_c0_g1,TRINITY_DN68107_c0_g1,TRINITY_DN69537_c0_g1,TRINITY_DN69860_c0_g3,TRINITY_DN69899_c1_g1,TRINITY_DN69924_c1_g1,TRINITY_DN69998_c2_g1,TRINITY_DN70342_c1_g1,TRINITY_DN70565_c3_g1,TRINITY_DN70656_c2_g1,TRINITY_DN71837_c1_g3,TRINITY_DN72488_c1_g1,TRINITY_DN73053_c1_g2,TRINITY_DN73252_c0_g1,TRINITY_DN73410_c3_g3,TRINITY_DN73859_c1_g1,TRINITY_DN74158_c0_g2,TRINITY_DN74623_c0_g1,TRI…
GO:0033993	response to lipid	biological process	37/488	2042/93642	9.8e-11	1.02998e-07	TRINITY_DN69548_c0_g1,TRINITY_DN69787_c0_g2,TRINITY_DN69924_c1_g1,TRINITY_DN71935_c1_g1,TRINITY_DN72327_c1_g1,TRINITY_DN72488_c1_g1,TRINITY_DN73410_c3_g3,TRINITY_DN75757_c0_g1,TRINITY_DN76510_c0_g1,TRINITY_DN76774_c1_g1,TRINITY_DN77043_c0_g3,TRINITY_DN77576_c1_g1,TRINITY_DN78037_c0_g1,TRINITY_DN78180_c1_g1,TRINITY_DN78268_c3_g1,TRINITY_DN79614_c1_g5,TRINITY_DN81735_c1_g1,TRINITY_DN83645_c1_g3,TRI…	TRINITY_DN69548_c0_g1,TRINITY_DN69787_c0_g2,TRINITY_DN69924_c1_g1,TRINITY_DN71935_c1_g1,TRINITY_DN72327_c1_g1,TRINITY_DN72488_c1_g1,TRINITY_DN73410_c3_g3,TRINITY_DN75757_c0_g1,TRINITY_DN76510_c0_g1,TRINITY_DN76774_c1_g1,TRINITY_DN77043_c0_g3,TRINITY_DN77576_c1_g1,TRINITY_DN78037_c0_g1,TRINITY_DN78180_c1_g1,TRINITY_DN78268_c3_g1,TRINITY_DN79614_c1_g5,TRINITY_DN81735_c1_g1,TRINITY_DN83645_c1_g3,TRI…
GO:0016772	transferase activity, transferring phosphorus-containing groups	molecular function	126/566	13164/102170	5.0e-10	3.0508125e-07	TRINITY_DN69537_c0_g1,TRINITY_DN69860_c0_g3,TRINITY_DN69899_c1_g1,TRINITY_DN69924_c1_g1,TRINITY_DN69998_c2_g1,TRINITY_DN70342_c1_g1,TRINITY_DN70565_c3_g1,TRINITY_DN70656_c2_g1,TRINITY_DN70689_c0_g4,TRINITY_DN71837_c1_g3,TRINITY_DN72488_c1_g1,TRINITY_DN73053_c1_g2,TRINITY_DN73150_c1_g4,TRINITY_DN73252_c0_g1,TRINITY_DN73410_c3_g3,TRINITY_DN73859_c1_g1,TRINITY_DN74623_c0_g1,TRINITY_DN74807_c0_g1,TRI…	TRINITY_DN69537_c0_g1,TRINITY_DN69860_c0_g3,TRINITY_DN69899_c1_g1,TRINITY_DN69924_c1_g1,TRINITY_DN69998_c2_g1,TRINITY_DN70342_c1_g1,TRINITY_DN70565_c3_g1,TRINITY_DN70656_c2_g1,TRINITY_DN70689_c0_g4,TRINITY_DN71837_c1_g3,TRINITY_DN72488_c1_g1,TRINITY_DN73053_c1_g2,TRINITY_DN73150_c1_g4,TRINITY_DN73252_c0_g1,TRINITY_DN73410_c3_g3,TRINITY_DN73859_c1_g1,TRINITY_DN74623_c0_g1,TRINITY_DN74807_c0_g1,TRI…
GO:0016740	transferase activity	molecular function	202/566	24702/102170	5.3e-10	3.0508125e-07	TRINITY_DN65800_c0_g1,TRINITY_DN66692_c0_g1,TRINITY_DN67792_c0_g1,TRINITY_DN69507_c1_g1,TRINITY_DN69537_c0_g1,TRINITY_DN69860_c0_g3,TRINITY_DN69899_c1_g1,TRINITY_DN69924_c1_g1,TRINITY_DN69998_c2_g1,TRINITY_DN70157_c1_g3,TRINITY_DN70342_c1_g1,TRINITY_DN70565_c3_g1,TRINITY_DN70656_c2_g1,TRINITY_DN70689_c0_g4,TRINITY_DN71837_c1_g3,TRINITY_DN72220_c1_g1,TRINITY_DN72488_c1_g1,TRINITY_DN72530_c1_g2,TRI…	TRINITY_DN65800_c0_g1,TRINITY_DN66692_c0_g1,TRINITY_DN67792_c0_g1,TRINITY_DN69507_c1_g1,TRINITY_DN69537_c0_g1,TRINITY_DN69860_c0_g3,TRINITY_DN69899_c1_g1,TRINITY_DN69924_c1_g1,TRINITY_DN69998_c2_g1,TRINITY_DN70157_c1_g3,TRINITY_DN70342_c1_g1,TRINITY_DN70565_c3_g1,TRINITY_DN70656_c2_g1,TRINITY_DN70689_c0_g4,TRINITY_DN71837_c1_g3,TRINITY_DN72220_c1_g1,TRINITY_DN72488_c1_g1,TRINITY_DN72530_c1_g2,TRI…
GO:0097305	response to alcohol	biological process	31/488	1552/93642	3.4e-10	3.31815714285714e-07	TRINITY_DN69548_c0_g1,TRINITY_DN69787_c0_g2,TRINITY_DN69924_c1_g1,TRINITY_DN71935_c1_g1,TRINITY_DN72327_c1_g1,TRINITY_DN72488_c1_g1,TRINITY_DN73410_c3_g3,TRINITY_DN75757_c0_g1,TRINITY_DN76774_c1_g1,TRINITY_DN77043_c0_g3,TRINITY_DN77576_c1_g1,TRINITY_DN78037_c0_g1,TRINITY_DN78180_c1_g1,TRINITY_DN79614_c1_g5,TRINITY_DN81735_c1_g1,TRINITY_DN83645_c1_g3,TRINITY_DN84685_c0_g2,TRINITY_DN88305_c0_g1,TRI…	TRINITY_DN69548_c0_g1,TRINITY_DN69787_c0_g2,TRINITY_DN69924_c1_g1,TRINITY_DN71935_c1_g1,TRINITY_DN72327_c1_g1,TRINITY_DN72488_c1_g1,TRINITY_DN73410_c3_g3,TRINITY_DN75757_c0_g1,TRINITY_DN76774_c1_g1,TRINITY_DN77043_c0_g3,TRINITY_DN77576_c1_g1,TRINITY_DN78037_c0_g1,TRINITY_DN78180_c1_g1,TRINITY_DN79614_c1_g5,TRINITY_DN81735_c1_g1,TRINITY_DN83645_c1_g3,TRINITY_DN84685_c0_g2,TRINITY_DN88305_c0_g1,TRI…
GO:0030054	cell junction	cellular component	51/579	3352/96716	2.0e-09	3.44727272727273e-07	TRINITY_DN69035_c2_g6,TRINITY_DN69548_c0_g1,TRINITY_DN70157_c1_g3,TRINITY_DN70233_c4_g4,TRINITY_DN70233_c4_g5,TRINITY_DN71515_c1_g1,TRINITY_DN73221_c0_g5,TRINITY_DN74936_c0_g3,TRINITY_DN75379_c0_g7,TRINITY_DN76639_c2_g1,TRINITY_DN76774_c1_g1,TRINITY_DN76782_c0_g1,TRINITY_DN77384_c3_g6,TRINITY_DN77458_c2_g1,TRINITY_DN78180_c1_g1,TRINITY_DN78879_c1_g1,TRINITY_DN79205_c2_g1,TRINITY_DN80039_c0_g5,TRI…	TRINITY_DN69035_c2_g6,TRINITY_DN69548_c0_g1,TRINITY_DN70157_c1_g3,TRINITY_DN70233_c4_g4,TRINITY_DN70233_c4_g5,TRINITY_DN71515_c1_g1,TRINITY_DN73221_c0_g5,TRINITY_DN74936_c0_g3,TRINITY_DN75379_c0_g7,TRINITY_DN76639_c2_g1,TRINITY_DN76774_c1_g1,TRINITY_DN76782_c0_g1,TRINITY_DN77384_c3_g6,TRINITY_DN77458_c2_g1,TRINITY_DN78180_c1_g1,TRINITY_DN78879_c1_g1,TRINITY_DN79205_c2_g1,TRINITY_DN80039_c0_g5,TRI…
GO:0071215	cellular response to abscisic acid stimulus	biological process	20/488	660/93642	5.3e-10	4.82759333333333e-07	TRINITY_DN69787_c0_g2,TRINITY_DN69924_c1_g1,TRINITY_DN72488_c1_g1,TRINITY_DN73410_c3_g3,TRINITY_DN77043_c0_g3,TRINITY_DN77576_c1_g1,TRINITY_DN78180_c1_g1,TRINITY_DN79614_c1_g5,TRINITY_DN81735_c1_g1,TRINITY_DN83645_c1_g3,TRINITY_DN84685_c0_g2,TRINITY_DN90368_c2_g3,TRINITY_DN90791_c0_g2,TRINITY_DN95583_c1_g4,TRINITY_DN95689_c0_g1,TRINITY_DN96204_c0_g1,TRINITY_DN97864_c1_g1,TRINITY_DN97892_c1_g2,TRI…	TRINITY_DN69787_c0_g2,TRINITY_DN69924_c1_g1,TRINITY_DN72488_c1_g1,TRINITY_DN73410_c3_g3,TRINITY_DN77043_c0_g3,TRINITY_DN77576_c1_g1,TRINITY_DN78180_c1_g1,TRINITY_DN79614_c1_g5,TRINITY_DN81735_c1_g1,TRINITY_DN83645_c1_g3,TRINITY_DN84685_c0_g2,TRINITY_DN90368_c2_g3,TRINITY_DN90791_c0_g2,TRINITY_DN95583_c1_g4,TRINITY_DN95689_c0_g1,TRINITY_DN96204_c0_g1,TRINITY_DN97864_c1_g1,TRINITY_DN97892_c1_g2,TRI…
GO:0009738	abscisic acid-activated signaling pathway	biological process	19/488	611/93642	9.3e-10	7.94161875e-07	TRINITY_DN69787_c0_g2,TRINITY_DN69924_c1_g1,TRINITY_DN72488_c1_g1,TRINITY_DN73410_c3_g3,TRINITY_DN77043_c0_g3,TRINITY_DN77576_c1_g1,TRINITY_DN78180_c1_g1,TRINITY_DN79614_c1_g5,TRINITY_DN81735_c1_g1,TRINITY_DN83645_c1_g3,TRINITY_DN84685_c0_g2,TRINITY_DN90368_c2_g3,TRINITY_DN90791_c0_g2,TRINITY_DN95583_c1_g4,TRINITY_DN95689_c0_g1,TRINITY_DN96204_c0_g1,TRINITY_DN97864_c1_g1,TRINITY_DN97985_c2_g2,TRI…	TRINITY_DN69787_c0_g2,TRINITY_DN69924_c1_g1,TRINITY_DN72488_c1_g1,TRINITY_DN73410_c3_g3,TRINITY_DN77043_c0_g3,TRINITY_DN77576_c1_g1,TRINITY_DN78180_c1_g1,TRINITY_DN79614_c1_g5,TRINITY_DN81735_c1_g1,TRINITY_DN83645_c1_g3,TRINITY_DN84685_c0_g2,TRINITY_DN90368_c2_g3,TRINITY_DN90791_c0_g2,TRINITY_DN95583_c1_g4,TRINITY_DN95689_c0_g1,TRINITY_DN96204_c0_g1,TRINITY_DN97864_c1_g1,TRINITY_DN97985_c2_g2,TRI…
GO:0016717	oxidoreductase activity, acting on paired donors, with oxidation of a pair of donors resulting in th...	molecular function	13/566	245/102170	1.7e-09	8.69833333333333e-07	TRINITY_DN69354_c0_g1,TRINITY_DN69466_c1_g6,TRINITY_DN71341_c0_g1,TRINITY_DN77092_c1_g8,TRINITY_DN77362_c1_g1,TRINITY_DN79268_c0_g1,TRINITY_DN80331_c1_g1,TRINITY_DN87473_c0_g2,TRINITY_DN87473_c0_g3,TRINITY_DN89334_c0_g1,TRINITY_DN89334_c0_g5,TRINITY_DN89467_c0_g4,TRINITY_DN90217_c0_g3	TRINITY_DN69354_c0_g1,TRINITY_DN69466_c1_g6,TRINITY_DN71341_c0_g1,TRINITY_DN77092_c1_g8,TRINITY_DN77362_c1_g1,TRINITY_DN79268_c0_g1,TRINITY_DN80331_c1_g1,TRINITY_DN87473_c0_g2,TRINITY_DN87473_c0_g3,TRINITY_DN89334_c0_g1,TRINITY_DN89334_c0_g5,TRINITY_DN89467_c0_g4,TRINITY_DN90217_c0_g3
GO:0009755	hormone-mediated signaling pathway	biological process	36/488	2135/93642	1.2e-09	9.6444705882353e-07	TRINITY_DN69787_c0_g2,TRINITY_DN69924_c1_g1,TRINITY_DN72488_c1_g1,TRINITY_DN73073_c1_g1,TRINITY_DN73410_c3_g3,TRINITY_DN76782_c0_g1,TRINITY_DN77032_c0_g1,TRINITY_DN77043_c0_g3,TRINITY_DN77204_c1_g1,TRINITY_DN77576_c1_g1,TRINITY_DN78180_c1_g1,TRINITY_DN78268_c3_g1,TRINITY_DN79376_c0_g3,TRINITY_DN79614_c1_g5,TRINITY_DN80322_c1_g2,TRINITY_DN81735_c1_g1,TRINITY_DN82132_c0_g1,TRINITY_DN83645_c1_g3,TRI…	TRINITY_DN69787_c0_g2,TRINITY_DN69924_c1_g1,TRINITY_DN72488_c1_g1,TRINITY_DN73073_c1_g1,TRINITY_DN73410_c3_g3,TRINITY_DN76782_c0_g1,TRINITY_DN77032_c0_g1,TRINITY_DN77043_c0_g3,TRINITY_DN77204_c1_g1,TRINITY_DN77576_c1_g1,TRINITY_DN78180_c1_g1,TRINITY_DN78268_c3_g1,TRINITY_DN79376_c0_g3,TRINITY_DN79614_c1_g5,TRINITY_DN80322_c1_g2,TRINITY_DN81735_c1_g1,TRINITY_DN82132_c0_g1,TRINITY_DN83645_c1_g3,TRI…
GO:0042221	response to chemical	biological process	107/488	11487/93642	1.6e-09	1.21448888888889e-06	TRINITY_DN65800_c0_g1,TRINITY_DN67792_c0_g1,TRINITY_DN69548_c0_g1,TRINITY_DN69787_c0_g2,TRINITY_DN69788_c3_g3,TRINITY_DN69924_c1_g1,TRINITY_DN71935_c1_g1,TRINITY_DN72220_c1_g1,TRINITY_DN72327_c1_g1,TRINITY_DN72488_c1_g1,TRINITY_DN73073_c1_g1,TRINITY_DN73252_c0_g1,TRINITY_DN73410_c3_g3,TRINITY_DN73444_c1_g2,TRINITY_DN74290_c0_g1,TRINITY_DN74863_c1_g1,TRINITY_DN75569_c1_g1,TRINITY_DN75757_c0_g1,TRI…	TRINITY_DN65800_c0_g1,TRINITY_DN67792_c0_g1,TRINITY_DN69548_c0_g1,TRINITY_DN69787_c0_g2,TRINITY_DN69788_c3_g3,TRINITY_DN69924_c1_g1,TRINITY_DN71935_c1_g1,TRINITY_DN72220_c1_g1,TRINITY_DN72327_c1_g1,TRINITY_DN72488_c1_g1,TRINITY_DN73073_c1_g1,TRINITY_DN73252_c0_g1,TRINITY_DN73410_c3_g3,TRINITY_DN73444_c1_g2,TRINITY_DN74290_c0_g1,TRINITY_DN74863_c1_g1,TRINITY_DN75569_c1_g1,TRINITY_DN75757_c0_g1,TRI…
GO:0032870	cellular response to hormone stimulus	biological process	39/488	2499/93642	2.0e-09	1.43821052631579e-06	TRINITY_DN69787_c0_g2,TRINITY_DN69924_c1_g1,TRINITY_DN72488_c1_g1,TRINITY_DN73073_c1_g1,TRINITY_DN73410_c3_g3,TRINITY_DN76782_c0_g1,TRINITY_DN77032_c0_g1,TRINITY_DN77043_c0_g3,TRINITY_DN77204_c1_g1,TRINITY_DN77576_c1_g1,TRINITY_DN78180_c1_g1,TRINITY_DN78268_c3_g1,TRINITY_DN79376_c0_g3,TRINITY_DN79614_c1_g5,TRINITY_DN80322_c1_g2,TRINITY_DN81735_c1_g1,TRINITY_DN82132_c0_g1,TRINITY_DN83645_c1_g3,TRI…	TRINITY_DN69787_c0_g2,TRINITY_DN69924_c1_g1,TRINITY_DN72488_c1_g1,TRINITY_DN73073_c1_g1,TRINITY_DN73410_c3_g3,TRINITY_DN76782_c0_g1,TRINITY_DN77032_c0_g1,TRINITY_DN77043_c0_g3,TRINITY_DN77204_c1_g1,TRINITY_DN77576_c1_g1,TRINITY_DN78180_c1_g1,TRINITY_DN78268_c3_g1,TRINITY_DN79376_c0_g3,TRINITY_DN79614_c1_g5,TRINITY_DN80322_c1_g2,TRINITY_DN81735_c1_g1,TRINITY_DN82132_c0_g1,TRINITY_DN83645_c1_g3,TRI…
GO:0009607	response to biotic stimulus	biological process	45/488	3360/93642	1.2e-08	8.1978e-06	TRINITY_DN68524_c0_g1,TRINITY_DN70656_c2_g1,TRINITY_DN71935_c1_g1,TRINITY_DN73444_c1_g2,TRINITY_DN74021_c2_g1,TRINITY_DN75566_c1_g3,TRINITY_DN75569_c1_g1,TRINITY_DN75757_c0_g1,TRINITY_DN76510_c0_g1,TRINITY_DN76774_c1_g1,TRINITY_DN77576_c1_g1,TRINITY_DN78577_c2_g1,TRINITY_DN79614_c1_g5,TRINITY_DN82132_c0_g1,TRINITY_DN82638_c2_g6,TRINITY_DN83509_c0_g2,TRINITY_DN83645_c1_g3,TRINITY_DN84487_c4_g1,TRI…	TRINITY_DN68524_c0_g1,TRINITY_DN70656_c2_g1,TRINITY_DN71935_c1_g1,TRINITY_DN73444_c1_g2,TRINITY_DN74021_c2_g1,TRINITY_DN75566_c1_g3,TRINITY_DN75569_c1_g1,TRINITY_DN75757_c0_g1,TRINITY_DN76510_c0_g1,TRINITY_DN76774_c1_g1,TRINITY_DN77576_c1_g1,TRINITY_DN78577_c2_g1,TRINITY_DN79614_c1_g5,TRINITY_DN82132_c0_g1,TRINITY_DN82638_c2_g6,TRINITY_DN83509_c0_g2,TRINITY_DN83645_c1_g3,TRINITY_DN84487_c4_g1,TRI…
GO:0097306	cellular response to alcohol	biological process	20/488	799/93642	1.3e-08	8.45804761904762e-06	TRINITY_DN69787_c0_g2,TRINITY_DN69924_c1_g1,TRINITY_DN72488_c1_g1,TRINITY_DN73410_c3_g3,TRINITY_DN77043_c0_g3,TRINITY_DN77576_c1_g1,TRINITY_DN78180_c1_g1,TRINITY_DN79614_c1_g5,TRINITY_DN81735_c1_g1,TRINITY_DN83645_c1_g3,TRINITY_DN84685_c0_g2,TRINITY_DN90368_c2_g3,TRINITY_DN90791_c0_g2,TRINITY_DN95583_c1_g4,TRINITY_DN95689_c0_g1,TRINITY_DN96204_c0_g1,TRINITY_DN97864_c1_g1,TRINITY_DN97892_c1_g2,TRI…	TRINITY_DN69787_c0_g2,TRINITY_DN69924_c1_g1,TRINITY_DN72488_c1_g1,TRINITY_DN73410_c3_g3,TRINITY_DN77043_c0_g3,TRINITY_DN77576_c1_g1,TRINITY_DN78180_c1_g1,TRINITY_DN79614_c1_g5,TRINITY_DN81735_c1_g1,TRINITY_DN83645_c1_g3,TRINITY_DN84685_c0_g2,TRINITY_DN90368_c2_g3,TRINITY_DN90791_c0_g2,TRINITY_DN95583_c1_g4,TRINITY_DN95689_c0_g1,TRINITY_DN96204_c0_g1,TRINITY_DN97864_c1_g1,TRINITY_DN97892_c1_g2,TRI…
GO:0043207	response to external biotic stimulus	biological process	43/488	3149/93642	1.5e-08	8.539375e-06	TRINITY_DN68524_c0_g1,TRINITY_DN70656_c2_g1,TRINITY_DN71935_c1_g1,TRINITY_DN73444_c1_g2,TRINITY_DN74021_c2_g1,TRINITY_DN75566_c1_g3,TRINITY_DN75569_c1_g1,TRINITY_DN75757_c0_g1,TRINITY_DN76510_c0_g1,TRINITY_DN76774_c1_g1,TRINITY_DN77576_c1_g1,TRINITY_DN78577_c2_g1,TRINITY_DN79614_c1_g5,TRINITY_DN82132_c0_g1,TRINITY_DN82638_c2_g6,TRINITY_DN83509_c0_g2,TRINITY_DN83645_c1_g3,TRINITY_DN84487_c4_g1,TRI…	TRINITY_DN68524_c0_g1,TRINITY_DN70656_c2_g1,TRINITY_DN71935_c1_g1,TRINITY_DN73444_c1_g2,TRINITY_DN74021_c2_g1,TRINITY_DN75566_c1_g3,TRINITY_DN75569_c1_g1,TRINITY_DN75757_c0_g1,TRINITY_DN76510_c0_g1,TRINITY_DN76774_c1_g1,TRINITY_DN77576_c1_g1,TRINITY_DN78577_c2_g1,TRINITY_DN79614_c1_g5,TRINITY_DN82132_c0_g1,TRINITY_DN82638_c2_g6,TRINITY_DN83509_c0_g2,TRINITY_DN83645_c1_g3,TRINITY_DN84487_c4_g1,TRI…
GO:0051707	response to other organism	biological process	43/488	3149/93642	1.5e-08	8.539375e-06	TRINITY_DN68524_c0_g1,TRINITY_DN70656_c2_g1,TRINITY_DN71935_c1_g1,TRINITY_DN73444_c1_g2,TRINITY_DN74021_c2_g1,TRINITY_DN75566_c1_g3,TRINITY_DN75569_c1_g1,TRINITY_DN75757_c0_g1,TRINITY_DN76510_c0_g1,TRINITY_DN76774_c1_g1,TRINITY_DN77576_c1_g1,TRINITY_DN78577_c2_g1,TRINITY_DN79614_c1_g5,TRINITY_DN82132_c0_g1,TRINITY_DN82638_c2_g6,TRINITY_DN83509_c0_g2,TRINITY_DN83645_c1_g3,TRINITY_DN84487_c4_g1,TRI…	TRINITY_DN68524_c0_g1,TRINITY_DN70656_c2_g1,TRINITY_DN71935_c1_g1,TRINITY_DN73444_c1_g2,TRINITY_DN74021_c2_g1,TRINITY_DN75566_c1_g3,TRINITY_DN75569_c1_g1,TRINITY_DN75757_c0_g1,TRINITY_DN76510_c0_g1,TRINITY_DN76774_c1_g1,TRINITY_DN77576_c1_g1,TRINITY_DN78577_c2_g1,TRINITY_DN79614_c1_g5,TRINITY_DN82132_c0_g1,TRINITY_DN82638_c2_g6,TRINITY_DN83509_c0_g2,TRINITY_DN83645_c1_g3,TRINITY_DN84487_c4_g1,TRI…
GO:0006468	protein phosphorylation	biological process	40/488	2805/93642	1.5e-08	8.539375e-06	TRINITY_DN69537_c0_g1,TRINITY_DN69860_c0_g3,TRINITY_DN69924_c1_g1,TRINITY_DN72488_c1_g1,TRINITY_DN73252_c0_g1,TRINITY_DN73410_c3_g3,TRINITY_DN77384_c3_g6,TRINITY_DN77458_c2_g1,TRINITY_DN77576_c1_g1,TRINITY_DN78180_c1_g1,TRINITY_DN78577_c2_g1,TRINITY_DN78879_c1_g1,TRINITY_DN79205_c2_g1,TRINITY_DN83307_c1_g3,TRINITY_DN84685_c0_g2,TRINITY_DN85626_c3_g1,TRINITY_DN86314_c0_g1,TRINITY_DN88777_c0_g1,TRI…	TRINITY_DN69537_c0_g1,TRINITY_DN69860_c0_g3,TRINITY_DN69924_c1_g1,TRINITY_DN72488_c1_g1,TRINITY_DN73252_c0_g1,TRINITY_DN73410_c3_g3,TRINITY_DN77384_c3_g6,TRINITY_DN77458_c2_g1,TRINITY_DN77576_c1_g1,TRINITY_DN78180_c1_g1,TRINITY_DN78577_c2_g1,TRINITY_DN78879_c1_g1,TRINITY_DN79205_c2_g1,TRINITY_DN83307_c1_g3,TRINITY_DN84685_c0_g2,TRINITY_DN85626_c3_g1,TRINITY_DN86314_c0_g1,TRINITY_DN88777_c0_g1,TRI…
GO:0071495	cellular response to endogenous stimulus	biological process	40/488	2817/93642	1.7e-08	9.29084e-06	TRINITY_DN69787_c0_g2,TRINITY_DN69924_c1_g1,TRINITY_DN72488_c1_g1,TRINITY_DN73073_c1_g1,TRINITY_DN73410_c3_g3,TRINITY_DN76782_c0_g1,TRINITY_DN77032_c0_g1,TRINITY_DN77043_c0_g3,TRINITY_DN77204_c1_g1,TRINITY_DN77576_c1_g1,TRINITY_DN78180_c1_g1,TRINITY_DN78268_c3_g1,TRINITY_DN79376_c0_g3,TRINITY_DN79614_c1_g5,TRINITY_DN80322_c1_g2,TRINITY_DN81735_c1_g1,TRINITY_DN82132_c0_g1,TRINITY_DN83645_c1_g3,TRI…	TRINITY_DN69787_c0_g2,TRINITY_DN69924_c1_g1,TRINITY_DN72488_c1_g1,TRINITY_DN73073_c1_g1,TRINITY_DN73410_c3_g3,TRINITY_DN76782_c0_g1,TRINITY_DN77032_c0_g1,TRINITY_DN77043_c0_g3,TRINITY_DN77204_c1_g1,TRINITY_DN77576_c1_g1,TRINITY_DN78180_c1_g1,TRINITY_DN78268_c3_g1,TRINITY_DN79376_c0_g3,TRINITY_DN79614_c1_g5,TRINITY_DN80322_c1_g2,TRINITY_DN81735_c1_g1,TRINITY_DN82132_c0_g1,TRINITY_DN83645_c1_g3,TRI…
GO:0009931	calcium-dependent protein serine/threonine kinase activity	molecular function	9/566	120/102170	2.8e-08	1.25590909090909e-05	TRINITY_DN69924_c1_g1,TRINITY_DN72488_c1_g1,TRINITY_DN73410_c3_g3,TRINITY_DN78180_c1_g1,TRINITY_DN84685_c0_g2,TRINITY_DN90791_c0_g2,TRINITY_DN95689_c0_g1,TRINITY_DN97864_c1_g1,TRINITY_DN98861_c0_g1	TRINITY_DN69924_c1_g1,TRINITY_DN72488_c1_g1,TRINITY_DN73410_c3_g3,TRINITY_DN78180_c1_g1,TRINITY_DN84685_c0_g2,TRINITY_DN90791_c0_g2,TRINITY_DN95689_c0_g1,TRINITY_DN97864_c1_g1,TRINITY_DN98861_c0_g1
GO:0010857	calcium-dependent protein kinase activity	molecular function	9/566	121/102170	3.0e-08	1.25590909090909e-05	TRINITY_DN69924_c1_g1,TRINITY_DN72488_c1_g1,TRINITY_DN73410_c3_g3,TRINITY_DN78180_c1_g1,TRINITY_DN84685_c0_g2,TRINITY_DN90791_c0_g2,TRINITY_DN95689_c0_g1,TRINITY_DN97864_c1_g1,TRINITY_DN98861_c0_g1	TRINITY_DN69924_c1_g1,TRINITY_DN72488_c1_g1,TRINITY_DN73410_c3_g3,TRINITY_DN78180_c1_g1,TRINITY_DN84685_c0_g2,TRINITY_DN90791_c0_g2,TRINITY_DN95689_c0_g1,TRINITY_DN97864_c1_g1,TRINITY_DN98861_c0_g1
GO:1901701	cellular response to oxygen-containing compound	biological process	35/488	2301/93642	2.6e-08	1.3663e-05	TRINITY_DN69787_c0_g2,TRINITY_DN69924_c1_g1,TRINITY_DN71935_c1_g1,TRINITY_DN72488_c1_g1,TRINITY_DN73073_c1_g1,TRINITY_DN73410_c3_g3,TRINITY_DN77032_c0_g1,TRINITY_DN77043_c0_g3,TRINITY_DN77576_c1_g1,TRINITY_DN78180_c1_g1,TRINITY_DN78268_c3_g1,TRINITY_DN79614_c1_g5,TRINITY_DN79880_c1_g2,TRINITY_DN81735_c1_g1,TRINITY_DN82132_c0_g1,TRINITY_DN83645_c1_g3,TRINITY_DN84473_c4_g1,TRINITY_DN84685_c0_g2,TRI…	TRINITY_DN69787_c0_g2,TRINITY_DN69924_c1_g1,TRINITY_DN71935_c1_g1,TRINITY_DN72488_c1_g1,TRINITY_DN73073_c1_g1,TRINITY_DN73410_c3_g3,TRINITY_DN77032_c0_g1,TRINITY_DN77043_c0_g3,TRINITY_DN77576_c1_g1,TRINITY_DN78180_c1_g1,TRINITY_DN78268_c3_g1,TRINITY_DN79614_c1_g5,TRINITY_DN79880_c1_g2,TRINITY_DN81735_c1_g1,TRINITY_DN82132_c0_g1,TRINITY_DN83645_c1_g3,TRINITY_DN84473_c4_g1,TRINITY_DN84685_c0_g2,TRI…
GO:0006636	unsaturated fatty acid biosynthetic process	biological process	12/488	271/93642	2.7e-08	1.3663e-05	TRINITY_DN69354_c0_g1,TRINITY_DN69466_c1_g6,TRINITY_DN77092_c1_g8,TRINITY_DN77362_c1_g1,TRINITY_DN79268_c0_g1,TRINITY_DN80331_c1_g1,TRINITY_DN87473_c0_g2,TRINITY_DN87473_c0_g3,TRINITY_DN89334_c0_g1,TRINITY_DN89334_c0_g5,TRINITY_DN89467_c0_g4,TRINITY_DN90217_c0_g3	TRINITY_DN69354_c0_g1,TRINITY_DN69466_c1_g6,TRINITY_DN77092_c1_g8,TRINITY_DN77362_c1_g1,TRINITY_DN79268_c0_g1,TRINITY_DN80331_c1_g1,TRINITY_DN87473_c0_g2,TRINITY_DN87473_c0_g3,TRINITY_DN89334_c0_g1,TRINITY_DN89334_c0_g5,TRINITY_DN89467_c0_g4,TRINITY_DN90217_c0_g3
GO:0009414	response to water deprivation	biological process	19/488	762/93642	3.2e-08	1.56148571428571e-05	TRINITY_DN67792_c0_g1,TRINITY_DN71935_c1_g1,TRINITY_DN74290_c0_g1,TRINITY_DN77043_c0_g3,TRINITY_DN79614_c1_g5,TRINITY_DN79880_c1_g2,TRINITY_DN82791_c0_g4,TRINITY_DN82791_c0_g6,TRINITY_DN83666_c1_g3,TRINITY_DN88143_c4_g1,TRINITY_DN89276_c0_g2,TRINITY_DN89495_c1_g1,TRINITY_DN90581_c0_g3,TRINITY_DN93697_c0_g2,TRINITY_DN93697_c0_g3,TRINITY_DN96824_c2_g1,TRINITY_DN97805_c0_g1,TRINITY_DN97892_c1_g2,TRI…	TRINITY_DN67792_c0_g1,TRINITY_DN71935_c1_g1,TRINITY_DN74290_c0_g1,TRINITY_DN77043_c0_g3,TRINITY_DN79614_c1_g5,TRINITY_DN79880_c1_g2,TRINITY_DN82791_c0_g4,TRINITY_DN82791_c0_g6,TRINITY_DN83666_c1_g3,TRINITY_DN88143_c4_g1,TRINITY_DN89276_c0_g2,TRINITY_DN89495_c1_g1,TRINITY_DN90581_c0_g3,TRINITY_DN93697_c0_g2,TRINITY_DN93697_c0_g3,TRINITY_DN96824_c2_g1,TRINITY_DN97805_c0_g1,TRINITY_DN97892_c1_g2,TRI…
GO:0009415	response to water	biological process	19/488	791/93642	5.7e-08	2.68548620689655e-05	TRINITY_DN67792_c0_g1,TRINITY_DN71935_c1_g1,TRINITY_DN74290_c0_g1,TRINITY_DN77043_c0_g3,TRINITY_DN79614_c1_g5,TRINITY_DN79880_c1_g2,TRINITY_DN82791_c0_g4,TRINITY_DN82791_c0_g6,TRINITY_DN83666_c1_g3,TRINITY_DN88143_c4_g1,TRINITY_DN89276_c0_g2,TRINITY_DN89495_c1_g1,TRINITY_DN90581_c0_g3,TRINITY_DN93697_c0_g2,TRINITY_DN93697_c0_g3,TRINITY_DN96824_c2_g1,TRINITY_DN97805_c0_g1,TRINITY_DN97892_c1_g2,TRI…	TRINITY_DN67792_c0_g1,TRINITY_DN71935_c1_g1,TRINITY_DN74290_c0_g1,TRINITY_DN77043_c0_g3,TRINITY_DN79614_c1_g5,TRINITY_DN79880_c1_g2,TRINITY_DN82791_c0_g4,TRINITY_DN82791_c0_g6,TRINITY_DN83666_c1_g3,TRINITY_DN88143_c4_g1,TRINITY_DN89276_c0_g2,TRINITY_DN89495_c1_g1,TRINITY_DN90581_c0_g3,TRINITY_DN93697_c0_g2,TRINITY_DN93697_c0_g3,TRINITY_DN96824_c2_g1,TRINITY_DN97805_c0_g1,TRINITY_DN97892_c1_g2,TRI…
GO:0071396	cellular response to lipid	biological process	24/488	1261/93642	8.4e-08	3.82564e-05	TRINITY_DN69787_c0_g2,TRINITY_DN69924_c1_g1,TRINITY_DN72488_c1_g1,TRINITY_DN73410_c3_g3,TRINITY_DN77043_c0_g3,TRINITY_DN77576_c1_g1,TRINITY_DN78180_c1_g1,TRINITY_DN78268_c3_g1,TRINITY_DN79614_c1_g5,TRINITY_DN81735_c1_g1,TRINITY_DN83645_c1_g3,TRINITY_DN84473_c4_g1,TRINITY_DN84685_c0_g2,TRINITY_DN90368_c2_g3,TRINITY_DN90791_c0_g2,TRINITY_DN94676_c0_g3,TRINITY_DN95583_c1_g4,TRINITY_DN95689_c0_g1,TRI…	TRINITY_DN69787_c0_g2,TRINITY_DN69924_c1_g1,TRINITY_DN72488_c1_g1,TRINITY_DN73410_c3_g3,TRINITY_DN77043_c0_g3,TRINITY_DN77576_c1_g1,TRINITY_DN78180_c1_g1,TRINITY_DN78268_c3_g1,TRINITY_DN79614_c1_g5,TRINITY_DN81735_c1_g1,TRINITY_DN83645_c1_g3,TRINITY_DN84473_c4_g1,TRINITY_DN84685_c0_g2,TRINITY_DN90368_c2_g3,TRINITY_DN90791_c0_g2,TRINITY_DN94676_c0_g3,TRINITY_DN95583_c1_g4,TRINITY_DN95689_c0_g1,TRI…
GO:0042445	hormone metabolic process	biological process	19/488	831/93642	1.2e-07	5.123625e-05	TRINITY_DN73736_c0_g3,TRINITY_DN73736_c1_g2,TRINITY_DN74775_c1_g1,TRINITY_DN74829_c0_g1,TRINITY_DN75571_c1_g2,TRINITY_DN76556_c1_g2,TRINITY_DN87940_c4_g2,TRINITY_DN88143_c4_g1,TRINITY_DN88442_c0_g1,TRINITY_DN91314_c0_g1,TRINITY_DN91314_c0_g2,TRINITY_DN93109_c0_g3,TRINITY_DN95020_c1_g2,TRINITY_DN95134_c2_g1,TRINITY_DN95901_c1_g3,TRINITY_DN95921_c2_g1,TRINITY_DN98028_c1_g2,TRINITY_DN98028_c2_g4,TRI…	TRINITY_DN73736_c0_g3,TRINITY_DN73736_c1_g2,TRINITY_DN74775_c1_g1,TRINITY_DN74829_c0_g1,TRINITY_DN75571_c1_g2,TRINITY_DN76556_c1_g2,TRINITY_DN87940_c4_g2,TRINITY_DN88143_c4_g1,TRINITY_DN88442_c0_g1,TRINITY_DN91314_c0_g1,TRINITY_DN91314_c0_g2,TRINITY_DN93109_c0_g3,TRINITY_DN95020_c1_g2,TRINITY_DN95134_c2_g1,TRINITY_DN95901_c1_g3,TRINITY_DN95921_c2_g1,TRINITY_DN98028_c1_g2,TRINITY_DN98028_c2_g4,TRI…
GO:0007154	cell communication	biological process	92/488	10189/93642	1.2e-07	5.123625e-05	TRINITY_DN69364_c0_g2,TRINITY_DN69537_c0_g1,TRINITY_DN69787_c0_g2,TRINITY_DN69860_c0_g3,TRINITY_DN69924_c1_g1,TRINITY_DN70380_c1_g4,TRINITY_DN70656_c2_g1,TRINITY_DN71935_c1_g1,TRINITY_DN72488_c1_g1,TRINITY_DN73073_c1_g1,TRINITY_DN73221_c0_g5,TRINITY_DN73252_c0_g1,TRINITY_DN73410_c3_g3,TRINITY_DN75982_c1_g1,TRINITY_DN76782_c0_g1,TRINITY_DN77032_c0_g1,TRINITY_DN77043_c0_g3,TRINITY_DN77174_c0_g2,TRI…	TRINITY_DN69364_c0_g2,TRINITY_DN69537_c0_g1,TRINITY_DN69787_c0_g2,TRINITY_DN69860_c0_g3,TRINITY_DN69924_c1_g1,TRINITY_DN70380_c1_g4,TRINITY_DN70656_c2_g1,TRINITY_DN71935_c1_g1,TRINITY_DN72488_c1_g1,TRINITY_DN73073_c1_g1,TRINITY_DN73221_c0_g5,TRINITY_DN73252_c0_g1,TRINITY_DN73410_c3_g3,TRINITY_DN75982_c1_g1,TRINITY_DN76782_c0_g1,TRINITY_DN77032_c0_g1,TRINITY_DN77043_c0_g3,TRINITY_DN77174_c0_g2,TRI…
GO:0042493	response to drug	biological process	39/488	2923/93642	1.3e-07	5.38239393939394e-05	TRINITY_DN69788_c3_g3,TRINITY_DN71935_c1_g1,TRINITY_DN73444_c1_g2,TRINITY_DN74863_c1_g1,TRINITY_DN75569_c1_g1,TRINITY_DN76639_c2_g1,TRINITY_DN77032_c0_g1,TRINITY_DN77043_c0_g3,TRINITY_DN77576_c1_g1,TRINITY_DN79091_c1_g2,TRINITY_DN79614_c1_g5,TRINITY_DN80888_c0_g1,TRINITY_DN80918_c1_g1,TRINITY_DN82302_c0_g1,TRINITY_DN82413_c0_g2,TRINITY_DN82638_c2_g6,TRINITY_DN83674_c1_g1,TRINITY_DN84753_c1_g2,TRI…	TRINITY_DN69788_c3_g3,TRINITY_DN71935_c1_g1,TRINITY_DN73444_c1_g2,TRINITY_DN74863_c1_g1,TRINITY_DN75569_c1_g1,TRINITY_DN76639_c2_g1,TRINITY_DN77032_c0_g1,TRINITY_DN77043_c0_g3,TRINITY_DN77576_c1_g1,TRINITY_DN79091_c1_g2,TRINITY_DN79614_c1_g5,TRINITY_DN80888_c0_g1,TRINITY_DN80918_c1_g1,TRINITY_DN82302_c0_g1,TRINITY_DN82413_c0_g2,TRINITY_DN82638_c2_g6,TRINITY_DN83674_c1_g1,TRINITY_DN84753_c1_g2,TRI…
GO:0016759	cellulose synthase activity	molecular function	9/566	148/102170	1.7e-07	5.92071428571429e-05	TRINITY_DN72620_c0_g2,TRINITY_DN76329_c1_g1,TRINITY_DN85740_c0_g1,TRINITY_DN95981_c1_g1,TRINITY_DN95981_c1_g2,TRINITY_DN97150_c1_g9,TRINITY_DN97341_c0_g1,TRINITY_DN97341_c0_g3,TRINITY_DN98680_c2_g3	TRINITY_DN72620_c0_g2,TRINITY_DN76329_c1_g1,TRINITY_DN85740_c0_g1,TRINITY_DN95981_c1_g1,TRINITY_DN95981_c1_g2,TRINITY_DN97150_c1_g9,TRINITY_DN97341_c0_g1,TRINITY_DN97341_c0_g3,TRINITY_DN98680_c2_g3
GO:0016760	cellulose synthase (UDP-forming) activity	molecular function	9/566	148/102170	1.7e-07	5.92071428571429e-05	TRINITY_DN72620_c0_g2,TRINITY_DN76329_c1_g1,TRINITY_DN85740_c0_g1,TRINITY_DN95981_c1_g1,TRINITY_DN95981_c1_g2,TRINITY_DN97150_c1_g9,TRINITY_DN97341_c0_g1,TRINITY_DN97341_c0_g3,TRINITY_DN98680_c2_g3	TRINITY_DN72620_c0_g2,TRINITY_DN76329_c1_g1,TRINITY_DN85740_c0_g1,TRINITY_DN95981_c1_g1,TRINITY_DN95981_c1_g2,TRINITY_DN97150_c1_g9,TRINITY_DN97341_c0_g1,TRINITY_DN97341_c0_g3,TRINITY_DN98680_c2_g3
GO:0005509	calcium ion binding	molecular function	28/566	1616/102170	1.8e-07	5.92071428571429e-05	TRINITY_DN66938_c0_g1,TRINITY_DN69924_c1_g1,TRINITY_DN72488_c1_g1,TRINITY_DN73410_c3_g3,TRINITY_DN74863_c1_g1,TRINITY_DN75236_c1_g4,TRINITY_DN75989_c1_g1,TRINITY_DN77454_c3_g1,TRINITY_DN78172_c2_g3,TRINITY_DN78180_c1_g1,TRINITY_DN79091_c1_g2,TRINITY_DN79382_c1_g1,TRINITY_DN79976_c0_g1,TRINITY_DN83723_c0_g2,TRINITY_DN84685_c0_g2,TRINITY_DN86380_c0_g1,TRINITY_DN89733_c0_g3,TRINITY_DN90791_c0_g2,TRI…	TRINITY_DN66938_c0_g1,TRINITY_DN69924_c1_g1,TRINITY_DN72488_c1_g1,TRINITY_DN73410_c3_g3,TRINITY_DN74863_c1_g1,TRINITY_DN75236_c1_g4,TRINITY_DN75989_c1_g1,TRINITY_DN77454_c3_g1,TRINITY_DN78172_c2_g3,TRINITY_DN78180_c1_g1,TRINITY_DN79091_c1_g2,TRINITY_DN79382_c1_g1,TRINITY_DN79976_c0_g1,TRINITY_DN83723_c0_g2,TRINITY_DN84685_c0_g2,TRINITY_DN86380_c0_g1,TRINITY_DN89733_c0_g3,TRINITY_DN90791_c0_g2,TRI…
GO:0071555	cell wall organization	biological process	39/488	2960/93642	1.8e-07	7.23335294117647e-05	TRINITY_DN65800_c0_g1,TRINITY_DN69035_c2_g6,TRINITY_DN69835_c0_g1,TRINITY_DN70157_c1_g3,TRINITY_DN70233_c4_g4,TRINITY_DN70233_c4_g5,TRINITY_DN71149_c0_g2,TRINITY_DN72620_c0_g2,TRINITY_DN73252_c0_g1,TRINITY_DN73552_c1_g1,TRINITY_DN73736_c2_g1,TRINITY_DN76329_c1_g1,TRINITY_DN76510_c0_g1,TRINITY_DN76782_c0_g1,TRINITY_DN78423_c1_g2,TRINITY_DN79598_c0_g2,TRINITY_DN81262_c1_g1,TRINITY_DN81873_c0_g1,TRI…	TRINITY_DN65800_c0_g1,TRINITY_DN69035_c2_g6,TRINITY_DN69835_c0_g1,TRINITY_DN70157_c1_g3,TRINITY_DN70233_c4_g4,TRINITY_DN70233_c4_g5,TRINITY_DN71149_c0_g2,TRINITY_DN72620_c0_g2,TRINITY_DN73252_c0_g1,TRINITY_DN73552_c1_g1,TRINITY_DN73736_c2_g1,TRINITY_DN76329_c1_g1,TRINITY_DN76510_c0_g1,TRINITY_DN76782_c0_g1,TRINITY_DN78423_c1_g2,TRINITY_DN79598_c0_g2,TRINITY_DN81262_c1_g1,TRINITY_DN81873_c0_g1,TRI…
GO:0030244	cellulose biosynthetic process	biological process	10/488	214/93642	2.3e-07	8.97854285714286e-05	TRINITY_DN70157_c1_g3,TRINITY_DN72620_c0_g2,TRINITY_DN76329_c1_g1,TRINITY_DN85740_c0_g1,TRINITY_DN95981_c1_g1,TRINITY_DN95981_c1_g2,TRINITY_DN97150_c1_g9,TRINITY_DN97341_c0_g1,TRINITY_DN97341_c0_g3,TRINITY_DN98680_c2_g3	TRINITY_DN70157_c1_g3,TRINITY_DN72620_c0_g2,TRINITY_DN76329_c1_g1,TRINITY_DN85740_c0_g1,TRINITY_DN95981_c1_g1,TRINITY_DN95981_c1_g2,TRINITY_DN97150_c1_g9,TRINITY_DN97341_c0_g1,TRINITY_DN97341_c0_g3,TRINITY_DN98680_c2_g3
GO:0033559	unsaturated fatty acid metabolic process	biological process	12/488	336/93642	2.7e-07	0.0001024725	TRINITY_DN69354_c0_g1,TRINITY_DN69466_c1_g6,TRINITY_DN77092_c1_g8,TRINITY_DN77362_c1_g1,TRINITY_DN79268_c0_g1,TRINITY_DN80331_c1_g1,TRINITY_DN87473_c0_g2,TRINITY_DN87473_c0_g3,TRINITY_DN89334_c0_g1,TRINITY_DN89334_c0_g5,TRINITY_DN89467_c0_g4,TRINITY_DN90217_c0_g3	TRINITY_DN69354_c0_g1,TRINITY_DN69466_c1_g6,TRINITY_DN77092_c1_g8,TRINITY_DN77362_c1_g1,TRINITY_DN79268_c0_g1,TRINITY_DN80331_c1_g1,TRINITY_DN87473_c0_g2,TRINITY_DN87473_c0_g3,TRINITY_DN89334_c0_g1,TRINITY_DN89334_c0_g5,TRINITY_DN89467_c0_g4,TRINITY_DN90217_c0_g3
GO:0016757	transferase activity, transferring glycosyl groups	molecular function	41/566	3086/102170	3.6e-07	0.00011052	TRINITY_DN66692_c0_g1,TRINITY_DN70157_c1_g3,TRINITY_DN72530_c1_g2,TRINITY_DN72620_c0_g2,TRINITY_DN73552_c1_g1,TRINITY_DN74044_c0_g1,TRINITY_DN74130_c1_g2,TRINITY_DN76329_c1_g1,TRINITY_DN78423_c1_g2,TRINITY_DN79758_c0_g1,TRINITY_DN81484_c0_g1,TRINITY_DN83509_c0_g2,TRINITY_DN85077_c1_g1,TRINITY_DN85360_c1_g2,TRINITY_DN85740_c0_g1,TRINITY_DN85827_c0_g1,TRINITY_DN85827_c0_g2,TRINITY_DN87118_c0_g3,TRI…	TRINITY_DN66692_c0_g1,TRINITY_DN70157_c1_g3,TRINITY_DN72530_c1_g2,TRINITY_DN72620_c0_g2,TRINITY_DN73552_c1_g1,TRINITY_DN74044_c0_g1,TRINITY_DN74130_c1_g2,TRINITY_DN76329_c1_g1,TRINITY_DN78423_c1_g2,TRINITY_DN79758_c0_g1,TRINITY_DN81484_c0_g1,TRINITY_DN83509_c0_g2,TRINITY_DN85077_c1_g1,TRINITY_DN85360_c1_g2,TRINITY_DN85740_c0_g1,TRINITY_DN85827_c0_g1,TRINITY_DN85827_c0_g2,TRINITY_DN87118_c0_g3,TRI…
GO:0009409	response to cold	biological process	17/488	713/93642	3.1e-07	0.000114473783783784	TRINITY_DN71935_c1_g1,TRINITY_DN74807_c0_g1,TRINITY_DN76329_c1_g1,TRINITY_DN76510_c0_g1,TRINITY_DN77576_c1_g1,TRINITY_DN79880_c1_g2,TRINITY_DN85740_c0_g1,TRINITY_DN89276_c0_g2,TRINITY_DN90581_c0_g3,TRINITY_DN93972_c0_g1,TRINITY_DN95583_c1_g4,TRINITY_DN95981_c1_g1,TRINITY_DN95981_c1_g2,TRINITY_DN97301_c0_g2,TRINITY_DN97341_c0_g1,TRINITY_DN97805_c0_g1,TRINITY_DN98195_c2_g3	TRINITY_DN71935_c1_g1,TRINITY_DN74807_c0_g1,TRINITY_DN76329_c1_g1,TRINITY_DN76510_c0_g1,TRINITY_DN77576_c1_g1,TRINITY_DN79880_c1_g2,TRINITY_DN85740_c0_g1,TRINITY_DN89276_c0_g2,TRINITY_DN90581_c0_g3,TRINITY_DN93972_c0_g1,TRINITY_DN95583_c1_g4,TRINITY_DN95981_c1_g1,TRINITY_DN95981_c1_g2,TRINITY_DN97301_c0_g2,TRINITY_DN97341_c0_g1,TRINITY_DN97805_c0_g1,TRINITY_DN98195_c2_g3
GO:0009620	response to fungus	biological process	20/488	986/93642	3.8e-07	0.00013663	TRINITY_DN68524_c0_g1,TRINITY_DN70656_c2_g1,TRINITY_DN71935_c1_g1,TRINITY_DN73444_c1_g2,TRINITY_DN75569_c1_g1,TRINITY_DN76510_c0_g1,TRINITY_DN76774_c1_g1,TRINITY_DN78577_c2_g1,TRINITY_DN79614_c1_g5,TRINITY_DN83645_c1_g3,TRINITY_DN89733_c0_g3,TRINITY_DN93109_c0_g3,TRINITY_DN94072_c1_g4,TRINITY_DN95020_c1_g2,TRINITY_DN96763_c2_g3,TRINITY_DN97009_c1_g3,TRINITY_DN97805_c0_g1,TRINITY_DN97985_c2_g2,TRI…	TRINITY_DN68524_c0_g1,TRINITY_DN70656_c2_g1,TRINITY_DN71935_c1_g1,TRINITY_DN73444_c1_g2,TRINITY_DN75569_c1_g1,TRINITY_DN76510_c0_g1,TRINITY_DN76774_c1_g1,TRINITY_DN78577_c2_g1,TRINITY_DN79614_c1_g5,TRINITY_DN83645_c1_g3,TRINITY_DN89733_c0_g3,TRINITY_DN93109_c0_g3,TRINITY_DN94072_c1_g4,TRINITY_DN95020_c1_g2,TRINITY_DN96763_c2_g3,TRINITY_DN97009_c1_g3,TRINITY_DN97805_c0_g1,TRINITY_DN97985_c2_g2,TRI…
GO:0045229	external encapsulating structure organization	biological process	39/488	3077/93642	4.6e-07	0.000161153333333333	TRINITY_DN65800_c0_g1,TRINITY_DN69035_c2_g6,TRINITY_DN69835_c0_g1,TRINITY_DN70157_c1_g3,TRINITY_DN70233_c4_g4,TRINITY_DN70233_c4_g5,TRINITY_DN71149_c0_g2,TRINITY_DN72620_c0_g2,TRINITY_DN73252_c0_g1,TRINITY_DN73552_c1_g1,TRINITY_DN73736_c2_g1,TRINITY_DN76329_c1_g1,TRINITY_DN76510_c0_g1,TRINITY_DN76782_c0_g1,TRINITY_DN78423_c1_g2,TRINITY_DN79598_c0_g2,TRINITY_DN81262_c1_g1,TRINITY_DN81873_c0_g1,TRI…	TRINITY_DN65800_c0_g1,TRINITY_DN69035_c2_g6,TRINITY_DN69835_c0_g1,TRINITY_DN70157_c1_g3,TRINITY_DN70233_c4_g4,TRINITY_DN70233_c4_g5,TRINITY_DN71149_c0_g2,TRINITY_DN72620_c0_g2,TRINITY_DN73252_c0_g1,TRINITY_DN73552_c1_g1,TRINITY_DN73736_c2_g1,TRINITY_DN76329_c1_g1,TRINITY_DN76510_c0_g1,TRINITY_DN76782_c0_g1,TRINITY_DN78423_c1_g2,TRINITY_DN79598_c0_g2,TRINITY_DN81262_c1_g1,TRINITY_DN81873_c0_g1,TRI…
GO:0010817	regulation of hormone levels	biological process	21/488	1129/93642	7.8e-07	0.0002664285	TRINITY_DN73736_c0_g3,TRINITY_DN73736_c1_g2,TRINITY_DN74775_c1_g1,TRINITY_DN74829_c0_g1,TRINITY_DN75571_c1_g2,TRINITY_DN76556_c1_g2,TRINITY_DN76782_c0_g1,TRINITY_DN87940_c4_g2,TRINITY_DN88143_c4_g1,TRINITY_DN88442_c0_g1,TRINITY_DN91314_c0_g1,TRINITY_DN91314_c0_g2,TRINITY_DN93109_c0_g3,TRINITY_DN94964_c1_g1,TRINITY_DN95020_c1_g2,TRINITY_DN95134_c2_g1,TRINITY_DN95901_c1_g3,TRINITY_DN95921_c2_g1,TRI…	TRINITY_DN73736_c0_g3,TRINITY_DN73736_c1_g2,TRINITY_DN74775_c1_g1,TRINITY_DN74829_c0_g1,TRINITY_DN75571_c1_g2,TRINITY_DN76556_c1_g2,TRINITY_DN76782_c0_g1,TRINITY_DN87940_c4_g2,TRINITY_DN88143_c4_g1,TRINITY_DN88442_c0_g1,TRINITY_DN91314_c0_g1,TRINITY_DN91314_c0_g2,TRINITY_DN93109_c0_g3,TRINITY_DN94964_c1_g1,TRINITY_DN95020_c1_g2,TRINITY_DN95134_c2_g1,TRINITY_DN95901_c1_g3,TRINITY_DN95921_c2_g1,TRI…
GO:0004683	calmodulin-dependent protein kinase activity	molecular function	9/566	182/102170	9.8e-07	0.00028205625	TRINITY_DN69924_c1_g1,TRINITY_DN72488_c1_g1,TRINITY_DN73410_c3_g3,TRINITY_DN78180_c1_g1,TRINITY_DN84685_c0_g2,TRINITY_DN90791_c0_g2,TRINITY_DN95689_c0_g1,TRINITY_DN97864_c1_g1,TRINITY_DN98861_c0_g1	TRINITY_DN69924_c1_g1,TRINITY_DN72488_c1_g1,TRINITY_DN73410_c3_g3,TRINITY_DN78180_c1_g1,TRINITY_DN84685_c0_g2,TRINITY_DN90791_c0_g2,TRINITY_DN95689_c0_g1,TRINITY_DN97864_c1_g1,TRINITY_DN98861_c0_g1
GO:0048544	recognition of pollen	biological process	15/488	611/93642	1.1e-06	0.000357840476190476	TRINITY_DN77384_c3_g6,TRINITY_DN77458_c2_g1,TRINITY_DN77511_c2_g2,TRINITY_DN78879_c1_g1,TRINITY_DN79205_c2_g1,TRINITY_DN83307_c1_g3,TRINITY_DN85626_c3_g1,TRINITY_DN89452_c0_g1,TRINITY_DN90875_c3_g1,TRINITY_DN94029_c0_g1,TRINITY_DN96248_c1_g4,TRINITY_DN96431_c2_g1,TRINITY_DN96533_c1_g1,TRINITY_DN97443_c1_g1,TRINITY_DN98728_c6_g3	TRINITY_DN77384_c3_g6,TRINITY_DN77458_c2_g1,TRINITY_DN77511_c2_g2,TRINITY_DN78879_c1_g1,TRINITY_DN79205_c2_g1,TRINITY_DN83307_c1_g3,TRINITY_DN85626_c3_g1,TRINITY_DN89452_c0_g1,TRINITY_DN90875_c3_g1,TRINITY_DN94029_c0_g1,TRINITY_DN96248_c1_g4,TRINITY_DN96431_c2_g1,TRINITY_DN96533_c1_g1,TRINITY_DN97443_c1_g1,TRINITY_DN98728_c6_g3
GO:0009751	response to salicylic acid	biological process	13/488	457/93642	1.1e-06	0.000357840476190476	TRINITY_DN69788_c3_g3,TRINITY_DN73444_c1_g2,TRINITY_DN75569_c1_g1,TRINITY_DN77032_c0_g1,TRINITY_DN79614_c1_g5,TRINITY_DN84753_c1_g2,TRINITY_DN85589_c0_g1,TRINITY_DN88460_c1_g1,TRINITY_DN89733_c0_g3,TRINITY_DN90791_c0_g2,TRINITY_DN90808_c0_g1,TRINITY_DN91989_c0_g1,TRINITY_DN95020_c1_g2	TRINITY_DN69788_c3_g3,TRINITY_DN73444_c1_g2,TRINITY_DN75569_c1_g1,TRINITY_DN77032_c0_g1,TRINITY_DN79614_c1_g5,TRINITY_DN84753_c1_g2,TRINITY_DN85589_c0_g1,TRINITY_DN88460_c1_g1,TRINITY_DN89733_c0_g3,TRINITY_DN90791_c0_g2,TRINITY_DN90808_c0_g1,TRINITY_DN91989_c0_g1,TRINITY_DN95020_c1_g2
GO:0046423	allene-oxide cyclase activity	molecular function	3/566	5/102170	1.7e-06	0.0004605	TRINITY_DN91314_c0_g1,TRINITY_DN91314_c0_g2,TRINITY_DN98156_c2_g2	TRINITY_DN91314_c0_g1,TRINITY_DN91314_c0_g2,TRINITY_DN98156_c2_g2
GO:0009875	pollen-pistil interaction	biological process	15/488	627/93642	1.5e-06	0.000476616279069767	TRINITY_DN77384_c3_g6,TRINITY_DN77458_c2_g1,TRINITY_DN77511_c2_g2,TRINITY_DN78879_c1_g1,TRINITY_DN79205_c2_g1,TRINITY_DN83307_c1_g3,TRINITY_DN85626_c3_g1,TRINITY_DN89452_c0_g1,TRINITY_DN90875_c3_g1,TRINITY_DN94029_c0_g1,TRINITY_DN96248_c1_g4,TRINITY_DN96431_c2_g1,TRINITY_DN96533_c1_g1,TRINITY_DN97443_c1_g1,TRINITY_DN98728_c6_g3	TRINITY_DN77384_c3_g6,TRINITY_DN77458_c2_g1,TRINITY_DN77511_c2_g2,TRINITY_DN78879_c1_g1,TRINITY_DN79205_c2_g1,TRINITY_DN83307_c1_g3,TRINITY_DN85626_c3_g1,TRINITY_DN89452_c0_g1,TRINITY_DN90875_c3_g1,TRINITY_DN94029_c0_g1,TRINITY_DN96248_c1_g4,TRINITY_DN96431_c2_g1,TRINITY_DN96533_c1_g1,TRINITY_DN97443_c1_g1,TRINITY_DN98728_c6_g3
GO:0008037	cell recognition	biological process	15/488	645/93642	2.1e-06	0.000637606666666667	TRINITY_DN77384_c3_g6,TRINITY_DN77458_c2_g1,TRINITY_DN77511_c2_g2,TRINITY_DN78879_c1_g1,TRINITY_DN79205_c2_g1,TRINITY_DN83307_c1_g3,TRINITY_DN85626_c3_g1,TRINITY_DN89452_c0_g1,TRINITY_DN90875_c3_g1,TRINITY_DN94029_c0_g1,TRINITY_DN96248_c1_g4,TRINITY_DN96431_c2_g1,TRINITY_DN96533_c1_g1,TRINITY_DN97443_c1_g1,TRINITY_DN98728_c6_g3	TRINITY_DN77384_c3_g6,TRINITY_DN77458_c2_g1,TRINITY_DN77511_c2_g2,TRINITY_DN78879_c1_g1,TRINITY_DN79205_c2_g1,TRINITY_DN83307_c1_g3,TRINITY_DN85626_c3_g1,TRINITY_DN89452_c0_g1,TRINITY_DN90875_c3_g1,TRINITY_DN94029_c0_g1,TRINITY_DN96248_c1_g4,TRINITY_DN96431_c2_g1,TRINITY_DN96533_c1_g1,TRINITY_DN97443_c1_g1,TRINITY_DN98728_c6_g3
GO:0007205	protein kinase C-activating G-protein coupled receptor signaling pathway	biological process	5/488	40/93642	2.1e-06	0.000637606666666667	TRINITY_DN90341_c0_g2,TRINITY_DN93972_c0_g1,TRINITY_DN95105_c1_g1,TRINITY_DN98195_c2_g3,TRINITY_DN98530_c3_g1	TRINITY_DN90341_c0_g2,TRINITY_DN93972_c0_g1,TRINITY_DN95105_c1_g1,TRINITY_DN98195_c2_g3,TRINITY_DN98530_c3_g1
GO:0098791	Golgi subcompartment	cellular component	41/579	3151/96716	4.1e-06	0.0006478	TRINITY_DN65800_c0_g1,TRINITY_DN66692_c0_g1,TRINITY_DN68361_c0_g1,TRINITY_DN70233_c4_g4,TRINITY_DN70233_c4_g5,TRINITY_DN73205_c0_g1,TRINITY_DN73552_c1_g1,TRINITY_DN74044_c0_g1,TRINITY_DN76329_c1_g1,TRINITY_DN76476_c0_g3,TRINITY_DN76774_c1_g1,TRINITY_DN76936_c1_g3,TRINITY_DN79376_c0_g3,TRINITY_DN81484_c0_g1,TRINITY_DN85740_c0_g1,TRINITY_DN87118_c0_g3,TRINITY_DN87700_c2_g1,TRINITY_DN87801_c1_g1,TRI…	TRINITY_DN65800_c0_g1,TRINITY_DN66692_c0_g1,TRINITY_DN68361_c0_g1,TRINITY_DN70233_c4_g4,TRINITY_DN70233_c4_g5,TRINITY_DN73205_c0_g1,TRINITY_DN73552_c1_g1,TRINITY_DN74044_c0_g1,TRINITY_DN76329_c1_g1,TRINITY_DN76476_c0_g3,TRINITY_DN76774_c1_g1,TRINITY_DN76936_c1_g3,TRINITY_DN79376_c0_g3,TRINITY_DN81484_c0_g1,TRINITY_DN85740_c0_g1,TRINITY_DN87118_c0_g3,TRINITY_DN87700_c2_g1,TRINITY_DN87801_c1_g1,TRI…
GO:0045488	pectin metabolic process	biological process	13/488	488/93642	2.3e-06	0.00068315	TRINITY_DN65800_c0_g1,TRINITY_DN71149_c0_g2,TRINITY_DN73736_c2_g1,TRINITY_DN76510_c0_g1,TRINITY_DN79598_c0_g2,TRINITY_DN87801_c1_g1,TRINITY_DN87801_c1_g2,TRINITY_DN89558_c2_g1,TRINITY_DN90826_c0_g2,TRINITY_DN91640_c0_g2,TRINITY_DN96131_c0_g1,TRINITY_DN96989_c1_g1,TRINITY_DN98264_c0_g1	TRINITY_DN65800_c0_g1,TRINITY_DN71149_c0_g2,TRINITY_DN73736_c2_g1,TRINITY_DN76510_c0_g1,TRINITY_DN79598_c0_g2,TRINITY_DN87801_c1_g1,TRINITY_DN87801_c1_g2,TRINITY_DN89558_c2_g1,TRINITY_DN90826_c0_g2,TRINITY_DN91640_c0_g2,TRINITY_DN96131_c0_g1,TRINITY_DN96989_c1_g1,TRINITY_DN98264_c0_g1
GO:0009617	response to bacterium	biological process	25/488	1662/93642	3.2e-06	0.000930246808510638	TRINITY_DN68524_c0_g1,TRINITY_DN71935_c1_g1,TRINITY_DN74021_c2_g1,TRINITY_DN75566_c1_g3,TRINITY_DN75569_c1_g1,TRINITY_DN77576_c1_g1,TRINITY_DN79614_c1_g5,TRINITY_DN82132_c0_g1,TRINITY_DN82638_c2_g6,TRINITY_DN84487_c4_g1,TRINITY_DN84558_c0_g1,TRINITY_DN85589_c0_g1,TRINITY_DN86857_c0_g1,TRINITY_DN87479_c2_g5,TRINITY_DN88460_c1_g1,TRINITY_DN89733_c0_g3,TRINITY_DN90368_c2_g3,TRINITY_DN90808_c0_g1,TRI…	TRINITY_DN68524_c0_g1,TRINITY_DN71935_c1_g1,TRINITY_DN74021_c2_g1,TRINITY_DN75566_c1_g3,TRINITY_DN75569_c1_g1,TRINITY_DN77576_c1_g1,TRINITY_DN79614_c1_g5,TRINITY_DN82132_c0_g1,TRINITY_DN82638_c2_g6,TRINITY_DN84487_c4_g1,TRINITY_DN84558_c0_g1,TRINITY_DN85589_c0_g1,TRINITY_DN86857_c0_g1,TRINITY_DN87479_c2_g5,TRINITY_DN88460_c1_g1,TRINITY_DN89733_c0_g3,TRINITY_DN90368_c2_g3,TRINITY_DN90808_c0_g1,TRI…
GO:0010393	galacturonan metabolic process	biological process	13/488	505/93642	3.4e-06	0.000967795833333333	TRINITY_DN65800_c0_g1,TRINITY_DN71149_c0_g2,TRINITY_DN73736_c2_g1,TRINITY_DN76510_c0_g1,TRINITY_DN79598_c0_g2,TRINITY_DN87801_c1_g1,TRINITY_DN87801_c1_g2,TRINITY_DN89558_c2_g1,TRINITY_DN90826_c0_g2,TRINITY_DN91640_c0_g2,TRINITY_DN96131_c0_g1,TRINITY_DN96989_c1_g1,TRINITY_DN98264_c0_g1	TRINITY_DN65800_c0_g1,TRINITY_DN71149_c0_g2,TRINITY_DN73736_c2_g1,TRINITY_DN76510_c0_g1,TRINITY_DN79598_c0_g2,TRINITY_DN87801_c1_g1,TRINITY_DN87801_c1_g2,TRINITY_DN89558_c2_g1,TRINITY_DN90826_c0_g2,TRINITY_DN91640_c0_g2,TRINITY_DN96131_c0_g1,TRINITY_DN96989_c1_g1,TRINITY_DN98264_c0_g1
GO:0009856	pollination	biological process	21/488	1244/93642	3.5e-06	0.000975928571428571	TRINITY_DN69507_c1_g1,TRINITY_DN77384_c3_g6,TRINITY_DN77458_c2_g1,TRINITY_DN77511_c2_g2,TRINITY_DN77576_c1_g1,TRINITY_DN78879_c1_g1,TRINITY_DN79205_c2_g1,TRINITY_DN80890_c1_g1,TRINITY_DN83307_c1_g3,TRINITY_DN85626_c3_g1,TRINITY_DN89276_c0_g2,TRINITY_DN89452_c0_g1,TRINITY_DN90875_c3_g1,TRINITY_DN94029_c0_g1,TRINITY_DN95583_c1_g4,TRINITY_DN96248_c1_g4,TRINITY_DN96431_c2_g1,TRINITY_DN96533_c1_g1,TRI…	TRINITY_DN69507_c1_g1,TRINITY_DN77384_c3_g6,TRINITY_DN77458_c2_g1,TRINITY_DN77511_c2_g2,TRINITY_DN77576_c1_g1,TRINITY_DN78879_c1_g1,TRINITY_DN79205_c2_g1,TRINITY_DN80890_c1_g1,TRINITY_DN83307_c1_g3,TRINITY_DN85626_c3_g1,TRINITY_DN89276_c0_g2,TRINITY_DN89452_c0_g1,TRINITY_DN90875_c3_g1,TRINITY_DN94029_c0_g1,TRINITY_DN95583_c1_g4,TRINITY_DN96248_c1_g4,TRINITY_DN96431_c2_g1,TRINITY_DN96533_c1_g1,TRI…
GO:0016310	phosphorylation	biological process	45/488	4161/93642	4.1e-06	0.001120366	TRINITY_DN69537_c0_g1,TRINITY_DN69860_c0_g3,TRINITY_DN69924_c1_g1,TRINITY_DN72488_c1_g1,TRINITY_DN73252_c0_g1,TRINITY_DN73410_c3_g3,TRINITY_DN74807_c0_g1,TRINITY_DN77384_c3_g6,TRINITY_DN77458_c2_g1,TRINITY_DN77576_c1_g1,TRINITY_DN78180_c1_g1,TRINITY_DN78577_c2_g1,TRINITY_DN78879_c1_g1,TRINITY_DN79205_c2_g1,TRINITY_DN83307_c1_g3,TRINITY_DN84685_c0_g2,TRINITY_DN85626_c3_g1,TRINITY_DN86314_c0_g1,TRI…	TRINITY_DN69537_c0_g1,TRINITY_DN69860_c0_g3,TRINITY_DN69924_c1_g1,TRINITY_DN72488_c1_g1,TRINITY_DN73252_c0_g1,TRINITY_DN73410_c3_g3,TRINITY_DN74807_c0_g1,TRINITY_DN77384_c3_g6,TRINITY_DN77458_c2_g1,TRINITY_DN77576_c1_g1,TRINITY_DN78180_c1_g1,TRINITY_DN78577_c2_g1,TRINITY_DN78879_c1_g1,TRINITY_DN79205_c2_g1,TRINITY_DN83307_c1_g3,TRINITY_DN84685_c0_g2,TRINITY_DN85626_c3_g1,TRINITY_DN86314_c0_g1,TRI…
GO:0051753	mannan synthase activity	molecular function	5/566	44/102170	4.7e-06	0.0011973	TRINITY_DN76329_c1_g1,TRINITY_DN85740_c0_g1,TRINITY_DN95981_c1_g1,TRINITY_DN95981_c1_g2,TRINITY_DN97341_c0_g1	TRINITY_DN76329_c1_g1,TRINITY_DN85740_c0_g1,TRINITY_DN95981_c1_g1,TRINITY_DN95981_c1_g2,TRINITY_DN97341_c0_g1
GO:0046910	pectinesterase inhibitor activity	molecular function	6/566	78/102170	5.2e-06	0.0011973	TRINITY_DN71149_c0_g2,TRINITY_DN76510_c0_g1,TRINITY_DN79598_c0_g2,TRINITY_DN87801_c1_g1,TRINITY_DN87801_c1_g2,TRINITY_DN91640_c0_g2	TRINITY_DN71149_c0_g2,TRINITY_DN76510_c0_g1,TRINITY_DN79598_c0_g2,TRINITY_DN87801_c1_g1,TRINITY_DN87801_c1_g2,TRINITY_DN91640_c0_g2
GO:0019187	beta-1,4-mannosyltransferase activity	molecular function	5/566	45/102170	5.2e-06	0.0011973	TRINITY_DN76329_c1_g1,TRINITY_DN85740_c0_g1,TRINITY_DN95981_c1_g1,TRINITY_DN95981_c1_g2,TRINITY_DN97341_c0_g1	TRINITY_DN76329_c1_g1,TRINITY_DN85740_c0_g1,TRINITY_DN95981_c1_g1,TRINITY_DN95981_c1_g2,TRINITY_DN97341_c0_g1
GO:0045489	pectin biosynthetic process	biological process	7/488	126/93642	4.9e-06	0.00131271960784314	TRINITY_DN65800_c0_g1,TRINITY_DN73736_c2_g1,TRINITY_DN89558_c2_g1,TRINITY_DN90826_c0_g2,TRINITY_DN96131_c0_g1,TRINITY_DN96989_c1_g1,TRINITY_DN98264_c0_g1	TRINITY_DN65800_c0_g1,TRINITY_DN73736_c2_g1,TRINITY_DN89558_c2_g1,TRINITY_DN90826_c0_g2,TRINITY_DN96131_c0_g1,TRINITY_DN96989_c1_g1,TRINITY_DN98264_c0_g1
GO:0046527	glucosyltransferase activity	molecular function	19/566	1022/102170	6.3e-06	0.00136056818181818	TRINITY_DN72530_c1_g2,TRINITY_DN72620_c0_g2,TRINITY_DN76329_c1_g1,TRINITY_DN78423_c1_g2,TRINITY_DN83509_c0_g2,TRINITY_DN85077_c1_g1,TRINITY_DN85740_c0_g1,TRINITY_DN85827_c0_g1,TRINITY_DN85827_c0_g2,TRINITY_DN90894_c0_g2,TRINITY_DN95981_c1_g1,TRINITY_DN95981_c1_g2,TRINITY_DN96479_c3_g2,TRINITY_DN96708_c1_g1,TRINITY_DN97150_c1_g9,TRINITY_DN97341_c0_g1,TRINITY_DN97341_c0_g3,TRINITY_DN97575_c2_g2,TRI…	TRINITY_DN72530_c1_g2,TRINITY_DN72620_c0_g2,TRINITY_DN76329_c1_g1,TRINITY_DN78423_c1_g2,TRINITY_DN83509_c0_g2,TRINITY_DN85077_c1_g1,TRINITY_DN85740_c0_g1,TRINITY_DN85827_c0_g1,TRINITY_DN85827_c0_g2,TRINITY_DN90894_c0_g2,TRINITY_DN95981_c1_g1,TRINITY_DN95981_c1_g2,TRINITY_DN96479_c3_g2,TRINITY_DN96708_c1_g1,TRINITY_DN97150_c1_g9,TRINITY_DN97341_c0_g1,TRINITY_DN97341_c0_g3,TRINITY_DN97575_c2_g2,TRI…
GO:0004143	diacylglycerol kinase activity	molecular function	5/566	47/102170	6.5e-06	0.00136056818181818	TRINITY_DN90341_c0_g2,TRINITY_DN93972_c0_g1,TRINITY_DN95105_c1_g1,TRINITY_DN98195_c2_g3,TRINITY_DN98530_c3_g1	TRINITY_DN90341_c0_g2,TRINITY_DN93972_c0_g1,TRINITY_DN95105_c1_g1,TRINITY_DN98195_c2_g3,TRINITY_DN98530_c3_g1
GO:0042446	hormone biosynthetic process	biological process	13/488	530/93642	5.6e-06	0.0014714	TRINITY_DN73736_c0_g3,TRINITY_DN73736_c1_g2,TRINITY_DN75571_c1_g2,TRINITY_DN76556_c1_g2,TRINITY_DN88442_c0_g1,TRINITY_DN91314_c0_g1,TRINITY_DN91314_c0_g2,TRINITY_DN93109_c0_g3,TRINITY_DN95134_c2_g1,TRINITY_DN95921_c2_g1,TRINITY_DN98028_c1_g2,TRINITY_DN98028_c2_g4,TRINITY_DN98156_c2_g2	TRINITY_DN73736_c0_g3,TRINITY_DN73736_c1_g2,TRINITY_DN75571_c1_g2,TRINITY_DN76556_c1_g2,TRINITY_DN88442_c0_g1,TRINITY_DN91314_c0_g1,TRINITY_DN91314_c0_g2,TRINITY_DN93109_c0_g3,TRINITY_DN95134_c2_g1,TRINITY_DN95921_c2_g1,TRINITY_DN98028_c1_g2,TRINITY_DN98028_c2_g4,TRINITY_DN98156_c2_g2
GO:0071554	cell wall organization or biogenesis	biological process	44/488	4089/93642	6.0e-06	0.00154675471698113	TRINITY_DN65800_c0_g1,TRINITY_DN66692_c0_g1,TRINITY_DN69035_c2_g6,TRINITY_DN69835_c0_g1,TRINITY_DN70157_c1_g3,TRINITY_DN70233_c4_g4,TRINITY_DN70233_c4_g5,TRINITY_DN71149_c0_g2,TRINITY_DN72620_c0_g2,TRINITY_DN73252_c0_g1,TRINITY_DN73552_c1_g1,TRINITY_DN73736_c2_g1,TRINITY_DN74021_c2_g1,TRINITY_DN76329_c1_g1,TRINITY_DN76510_c0_g1,TRINITY_DN76782_c0_g1,TRINITY_DN78423_c1_g2,TRINITY_DN79598_c0_g2,TRI…	TRINITY_DN65800_c0_g1,TRINITY_DN66692_c0_g1,TRINITY_DN69035_c2_g6,TRINITY_DN69835_c0_g1,TRINITY_DN70157_c1_g3,TRINITY_DN70233_c4_g4,TRINITY_DN70233_c4_g5,TRINITY_DN71149_c0_g2,TRINITY_DN72620_c0_g2,TRINITY_DN73252_c0_g1,TRINITY_DN73552_c1_g1,TRINITY_DN73736_c2_g1,TRINITY_DN74021_c2_g1,TRINITY_DN76329_c1_g1,TRINITY_DN76510_c0_g1,TRINITY_DN76782_c0_g1,TRINITY_DN78423_c1_g2,TRINITY_DN79598_c0_g2,TRI…
GO:0044706	multi-multicellular organism process	biological process	21/488	1299/93642	6.7e-06	0.00169522407407407	TRINITY_DN69507_c1_g1,TRINITY_DN77384_c3_g6,TRINITY_DN77458_c2_g1,TRINITY_DN77511_c2_g2,TRINITY_DN77576_c1_g1,TRINITY_DN78879_c1_g1,TRINITY_DN79205_c2_g1,TRINITY_DN80890_c1_g1,TRINITY_DN83307_c1_g3,TRINITY_DN85626_c3_g1,TRINITY_DN89276_c0_g2,TRINITY_DN89452_c0_g1,TRINITY_DN90875_c3_g1,TRINITY_DN94029_c0_g1,TRINITY_DN95583_c1_g4,TRINITY_DN96248_c1_g4,TRINITY_DN96431_c2_g1,TRINITY_DN96533_c1_g1,TRI…	TRINITY_DN69507_c1_g1,TRINITY_DN77384_c3_g6,TRINITY_DN77458_c2_g1,TRINITY_DN77511_c2_g2,TRINITY_DN77576_c1_g1,TRINITY_DN78879_c1_g1,TRINITY_DN79205_c2_g1,TRINITY_DN80890_c1_g1,TRINITY_DN83307_c1_g3,TRINITY_DN85626_c3_g1,TRINITY_DN89276_c0_g2,TRINITY_DN89452_c0_g1,TRINITY_DN90875_c3_g1,TRINITY_DN94029_c0_g1,TRINITY_DN95583_c1_g4,TRINITY_DN96248_c1_g4,TRINITY_DN96431_c2_g1,TRINITY_DN96533_c1_g1,TRI…
GO:0004702	signal transducer, downstream of receptor, with serine/threonine kinase activity	molecular function	12/566	442/102170	8.7e-06	0.00171306	TRINITY_DN69537_c0_g1,TRINITY_DN73252_c0_g1,TRINITY_DN77576_c1_g1,TRINITY_DN78854_c0_g1,TRINITY_DN80280_c2_g2,TRINITY_DN83307_c1_g3,TRINITY_DN86314_c0_g1,TRINITY_DN90039_c0_g1,TRINITY_DN90683_c0_g1,TRINITY_DN94305_c0_g1,TRINITY_DN95583_c1_g4,TRINITY_DN96204_c0_g1	TRINITY_DN69537_c0_g1,TRINITY_DN73252_c0_g1,TRINITY_DN77576_c1_g1,TRINITY_DN78854_c0_g1,TRINITY_DN80280_c2_g2,TRINITY_DN83307_c1_g3,TRINITY_DN86314_c0_g1,TRINITY_DN90039_c0_g1,TRINITY_DN90683_c0_g1,TRINITY_DN94305_c0_g1,TRINITY_DN95583_c1_g4,TRINITY_DN96204_c0_g1
GO:0005057	signal transducer activity, downstream of receptor	molecular function	12/566	444/102170	9.1e-06	0.00171306	TRINITY_DN69537_c0_g1,TRINITY_DN73252_c0_g1,TRINITY_DN77576_c1_g1,TRINITY_DN78854_c0_g1,TRINITY_DN80280_c2_g2,TRINITY_DN83307_c1_g3,TRINITY_DN86314_c0_g1,TRINITY_DN90039_c0_g1,TRINITY_DN90683_c0_g1,TRINITY_DN94305_c0_g1,TRINITY_DN95583_c1_g4,TRINITY_DN96204_c0_g1	TRINITY_DN69537_c0_g1,TRINITY_DN73252_c0_g1,TRINITY_DN77576_c1_g1,TRINITY_DN78854_c0_g1,TRINITY_DN80280_c2_g2,TRINITY_DN83307_c1_g3,TRINITY_DN86314_c0_g1,TRINITY_DN90039_c0_g1,TRINITY_DN90683_c0_g1,TRINITY_DN94305_c0_g1,TRINITY_DN95583_c1_g4,TRINITY_DN96204_c0_g1
GO:0033843	xyloglucan 6-xylosyltransferase activity	molecular function	3/566	8/102170	9.3e-06	0.00171306	TRINITY_DN66692_c0_g1,TRINITY_DN93365_c2_g1,TRINITY_DN95026_c0_g1	TRINITY_DN66692_c0_g1,TRINITY_DN93365_c2_g1,TRINITY_DN95026_c0_g1
GO:0071310	cellular response to organic substance	biological process	43/488	3987/93642	7.3e-06	0.00181345272727273	TRINITY_DN69787_c0_g2,TRINITY_DN69924_c1_g1,TRINITY_DN72488_c1_g1,TRINITY_DN73073_c1_g1,TRINITY_DN73252_c0_g1,TRINITY_DN73410_c3_g3,TRINITY_DN76782_c0_g1,TRINITY_DN77032_c0_g1,TRINITY_DN77043_c0_g3,TRINITY_DN77204_c1_g1,TRINITY_DN77576_c1_g1,TRINITY_DN78180_c1_g1,TRINITY_DN78268_c3_g1,TRINITY_DN79376_c0_g3,TRINITY_DN79614_c1_g5,TRINITY_DN80322_c1_g2,TRINITY_DN81735_c1_g1,TRINITY_DN82132_c0_g1,TRI…	TRINITY_DN69787_c0_g2,TRINITY_DN69924_c1_g1,TRINITY_DN72488_c1_g1,TRINITY_DN73073_c1_g1,TRINITY_DN73252_c0_g1,TRINITY_DN73410_c3_g3,TRINITY_DN76782_c0_g1,TRINITY_DN77032_c0_g1,TRINITY_DN77043_c0_g3,TRINITY_DN77204_c1_g1,TRINITY_DN77576_c1_g1,TRINITY_DN78180_c1_g1,TRINITY_DN78268_c3_g1,TRINITY_DN79376_c0_g3,TRINITY_DN79614_c1_g5,TRINITY_DN80322_c1_g2,TRINITY_DN81735_c1_g1,TRINITY_DN82132_c0_g1,TRI…
GO:0035251	UDP-glucosyltransferase activity	molecular function	17/566	875/102170	1.1e-05	0.00194826923076923	TRINITY_DN72530_c1_g2,TRINITY_DN72620_c0_g2,TRINITY_DN76329_c1_g1,TRINITY_DN83509_c0_g2,TRINITY_DN85077_c1_g1,TRINITY_DN85740_c0_g1,TRINITY_DN85827_c0_g1,TRINITY_DN85827_c0_g2,TRINITY_DN95981_c1_g1,TRINITY_DN95981_c1_g2,TRINITY_DN96479_c3_g2,TRINITY_DN96708_c1_g1,TRINITY_DN97150_c1_g9,TRINITY_DN97341_c0_g1,TRINITY_DN97341_c0_g3,TRINITY_DN97575_c2_g2,TRINITY_DN98680_c2_g3	TRINITY_DN72530_c1_g2,TRINITY_DN72620_c0_g2,TRINITY_DN76329_c1_g1,TRINITY_DN83509_c0_g2,TRINITY_DN85077_c1_g1,TRINITY_DN85740_c0_g1,TRINITY_DN85827_c0_g1,TRINITY_DN85827_c0_g2,TRINITY_DN95981_c1_g1,TRINITY_DN95981_c1_g2,TRINITY_DN96479_c3_g2,TRINITY_DN96708_c1_g1,TRINITY_DN97150_c1_g9,TRINITY_DN97341_c0_g1,TRINITY_DN97341_c0_g3,TRINITY_DN97575_c2_g2,TRINITY_DN98680_c2_g3
GO:0008194	UDP-glycosyltransferase activity	molecular function	23/566	1482/102170	1.3e-05	0.00221722222222222	TRINITY_DN66692_c0_g1,TRINITY_DN72530_c1_g2,TRINITY_DN72620_c0_g2,TRINITY_DN76329_c1_g1,TRINITY_DN83509_c0_g2,TRINITY_DN85077_c1_g1,TRINITY_DN85360_c1_g2,TRINITY_DN85740_c0_g1,TRINITY_DN85827_c0_g1,TRINITY_DN85827_c0_g2,TRINITY_DN90826_c0_g2,TRINITY_DN95981_c1_g1,TRINITY_DN95981_c1_g2,TRINITY_DN96131_c0_g1,TRINITY_DN96479_c3_g2,TRINITY_DN96708_c1_g1,TRINITY_DN97150_c1_g9,TRINITY_DN97341_c0_g1,TRI…	TRINITY_DN66692_c0_g1,TRINITY_DN72530_c1_g2,TRINITY_DN72620_c0_g2,TRINITY_DN76329_c1_g1,TRINITY_DN83509_c0_g2,TRINITY_DN85077_c1_g1,TRINITY_DN85360_c1_g2,TRINITY_DN85740_c0_g1,TRINITY_DN85827_c0_g1,TRINITY_DN85827_c0_g2,TRINITY_DN90826_c0_g2,TRINITY_DN95981_c1_g1,TRINITY_DN95981_c1_g2,TRINITY_DN96131_c0_g1,TRINITY_DN96479_c3_g2,TRINITY_DN96708_c1_g1,TRINITY_DN97150_c1_g9,TRINITY_DN97341_c0_g1,TRI…
GO:0003824	catalytic activity	molecular function	409/566	65267/102170	1.4e-05	0.0023025	TRINITY_DN65800_c0_g1,TRINITY_DN66692_c0_g1,TRINITY_DN67138_c0_g1,TRINITY_DN67363_c1_g2,TRINITY_DN67792_c0_g1,TRINITY_DN68107_c0_g1,TRINITY_DN69035_c2_g6,TRINITY_DN69291_c2_g2,TRINITY_DN69354_c0_g1,TRINITY_DN69466_c1_g6,TRINITY_DN69507_c1_g1,TRINITY_DN69537_c0_g1,TRINITY_DN69624_c0_g1,TRINITY_DN69810_c0_g1,TRINITY_DN69835_c0_g1,TRINITY_DN69860_c0_g3,TRINITY_DN69899_c1_g1,TRINITY_DN69924_c1_g1,TRI…	TRINITY_DN65800_c0_g1,TRINITY_DN66692_c0_g1,TRINITY_DN67138_c0_g1,TRINITY_DN67363_c1_g2,TRINITY_DN67792_c0_g1,TRINITY_DN68107_c0_g1,TRINITY_DN69035_c2_g6,TRINITY_DN69291_c2_g2,TRINITY_DN69354_c0_g1,TRINITY_DN69466_c1_g6,TRINITY_DN69507_c1_g1,TRINITY_DN69537_c0_g1,TRINITY_DN69624_c0_g1,TRINITY_DN69810_c0_g1,TRINITY_DN69835_c0_g1,TRINITY_DN69860_c0_g3,TRINITY_DN69899_c1_g1,TRINITY_DN69924_c1_g1,TRI…
GO:0000271	polysaccharide biosynthetic process	biological process	19/488	1147/93642	1.3e-05	0.00317176785714286	TRINITY_DN65800_c0_g1,TRINITY_DN66692_c0_g1,TRINITY_DN70157_c1_g3,TRINITY_DN72620_c0_g2,TRINITY_DN73736_c2_g1,TRINITY_DN76329_c1_g1,TRINITY_DN85077_c1_g1,TRINITY_DN85740_c0_g1,TRINITY_DN89558_c2_g1,TRINITY_DN90826_c0_g2,TRINITY_DN95981_c1_g1,TRINITY_DN95981_c1_g2,TRINITY_DN96131_c0_g1,TRINITY_DN96989_c1_g1,TRINITY_DN97150_c1_g9,TRINITY_DN97341_c0_g1,TRINITY_DN97341_c0_g3,TRINITY_DN98264_c0_g1,TRI…	TRINITY_DN65800_c0_g1,TRINITY_DN66692_c0_g1,TRINITY_DN70157_c1_g3,TRINITY_DN72620_c0_g2,TRINITY_DN73736_c2_g1,TRINITY_DN76329_c1_g1,TRINITY_DN85077_c1_g1,TRINITY_DN85740_c0_g1,TRINITY_DN89558_c2_g1,TRINITY_DN90826_c0_g2,TRINITY_DN95981_c1_g1,TRINITY_DN95981_c1_g2,TRINITY_DN96131_c0_g1,TRINITY_DN96989_c1_g1,TRINITY_DN97150_c1_g9,TRINITY_DN97341_c0_g1,TRINITY_DN97341_c0_g3,TRINITY_DN98264_c0_g1,TRI…
GO:0009664	plant-type cell wall organization	biological process	9/488	271/93642	1.5e-05	0.00359552631578947	TRINITY_DN65800_c0_g1,TRINITY_DN69035_c2_g6,TRINITY_DN70233_c4_g4,TRINITY_DN70233_c4_g5,TRINITY_DN73736_c2_g1,TRINITY_DN81262_c1_g1,TRINITY_DN89295_c2_g2,TRINITY_DN89558_c2_g1,TRINITY_DN96989_c1_g1	TRINITY_DN65800_c0_g1,TRINITY_DN69035_c2_g6,TRINITY_DN70233_c4_g4,TRINITY_DN70233_c4_g5,TRINITY_DN73736_c2_g1,TRINITY_DN81262_c1_g1,TRINITY_DN89295_c2_g2,TRINITY_DN89558_c2_g1,TRINITY_DN96989_c1_g1
GO:0004709	MAP kinase kinase kinase activity	molecular function	7/566	153/102170	2.6e-05	0.00412862068965517	TRINITY_DN69537_c0_g1,TRINITY_DN73252_c0_g1,TRINITY_DN78854_c0_g1,TRINITY_DN83307_c1_g3,TRINITY_DN86314_c0_g1,TRINITY_DN90039_c0_g1,TRINITY_DN90683_c0_g1	TRINITY_DN69537_c0_g1,TRINITY_DN73252_c0_g1,TRINITY_DN78854_c0_g1,TRINITY_DN83307_c1_g3,TRINITY_DN86314_c0_g1,TRINITY_DN90039_c0_g1,TRINITY_DN90683_c0_g1
GO:0009605	response to external stimulus	biological process	51/488	5265/93642	1.9e-05	0.00447581034482759	TRINITY_DN68524_c0_g1,TRINITY_DN70656_c2_g1,TRINITY_DN71935_c1_g1,TRINITY_DN73252_c0_g1,TRINITY_DN73444_c1_g2,TRINITY_DN74021_c2_g1,TRINITY_DN75566_c1_g3,TRINITY_DN75569_c1_g1,TRINITY_DN75757_c0_g1,TRINITY_DN75982_c1_g1,TRINITY_DN76510_c0_g1,TRINITY_DN76774_c1_g1,TRINITY_DN77174_c0_g2,TRINITY_DN77576_c1_g1,TRINITY_DN78577_c2_g1,TRINITY_DN79614_c1_g5,TRINITY_DN79880_c1_g2,TRINITY_DN80890_c1_g1,TRI…	TRINITY_DN68524_c0_g1,TRINITY_DN70656_c2_g1,TRINITY_DN71935_c1_g1,TRINITY_DN73252_c0_g1,TRINITY_DN73444_c1_g2,TRINITY_DN74021_c2_g1,TRINITY_DN75566_c1_g3,TRINITY_DN75569_c1_g1,TRINITY_DN75757_c0_g1,TRINITY_DN75982_c1_g1,TRINITY_DN76510_c0_g1,TRINITY_DN76774_c1_g1,TRINITY_DN77174_c0_g2,TRINITY_DN77576_c1_g1,TRINITY_DN78577_c2_g1,TRINITY_DN79614_c1_g5,TRINITY_DN79880_c1_g2,TRINITY_DN80890_c1_g1,TRI…
GO:0009815	1-aminocyclopropane-1-carboxylate oxidase activity	molecular function	4/566	32/102170	3.0e-05	0.004605	TRINITY_DN73736_c0_g3,TRINITY_DN73736_c1_g2,TRINITY_DN98028_c1_g2,TRINITY_DN98028_c2_g4	TRINITY_DN73736_c0_g3,TRINITY_DN73736_c1_g2,TRINITY_DN98028_c1_g2,TRINITY_DN98028_c2_g4
GO:0016705	oxidoreductase activity, acting on paired donors, with incorporation or reduction of molecular oxyge...	molecular function	30/566	2363/102170	3.1e-05	0.004605	TRINITY_DN69354_c0_g1,TRINITY_DN69466_c1_g6,TRINITY_DN71341_c0_g1,TRINITY_DN74015_c0_g4,TRINITY_DN74775_c1_g1,TRINITY_DN75571_c1_g2,TRINITY_DN76268_c0_g1,TRINITY_DN76556_c1_g2,TRINITY_DN77092_c1_g8,TRINITY_DN77362_c1_g1,TRINITY_DN77873_c1_g2,TRINITY_DN78158_c0_g1,TRINITY_DN79268_c0_g1,TRINITY_DN80331_c1_g1,TRINITY_DN87318_c2_g1,TRINITY_DN87473_c0_g2,TRINITY_DN87473_c0_g3,TRINITY_DN88794_c2_g1,TRI…	TRINITY_DN69354_c0_g1,TRINITY_DN69466_c1_g6,TRINITY_DN71341_c0_g1,TRINITY_DN74015_c0_g4,TRINITY_DN74775_c1_g1,TRINITY_DN75571_c1_g2,TRINITY_DN76268_c0_g1,TRINITY_DN76556_c1_g2,TRINITY_DN77092_c1_g8,TRINITY_DN77362_c1_g1,TRINITY_DN77873_c1_g2,TRINITY_DN78158_c0_g1,TRINITY_DN79268_c0_g1,TRINITY_DN80331_c1_g1,TRINITY_DN87318_c2_g1,TRINITY_DN87473_c0_g2,TRINITY_DN87473_c0_g3,TRINITY_DN88794_c2_g1,TRI…
GO:0044431	Golgi apparatus part	cellular component	42/579	3564/96716	3.2e-05	0.00466707692307692	TRINITY_DN65800_c0_g1,TRINITY_DN66692_c0_g1,TRINITY_DN68361_c0_g1,TRINITY_DN70233_c4_g4,TRINITY_DN70233_c4_g5,TRINITY_DN71515_c1_g1,TRINITY_DN73205_c0_g1,TRINITY_DN73552_c1_g1,TRINITY_DN74044_c0_g1,TRINITY_DN76329_c1_g1,TRINITY_DN76476_c0_g3,TRINITY_DN76774_c1_g1,TRINITY_DN76936_c1_g3,TRINITY_DN79376_c0_g3,TRINITY_DN81484_c0_g1,TRINITY_DN85740_c0_g1,TRINITY_DN87118_c0_g3,TRINITY_DN87700_c2_g1,TRI…	TRINITY_DN65800_c0_g1,TRINITY_DN66692_c0_g1,TRINITY_DN68361_c0_g1,TRINITY_DN70233_c4_g4,TRINITY_DN70233_c4_g5,TRINITY_DN71515_c1_g1,TRINITY_DN73205_c0_g1,TRINITY_DN73552_c1_g1,TRINITY_DN74044_c0_g1,TRINITY_DN76329_c1_g1,TRINITY_DN76476_c0_g3,TRINITY_DN76774_c1_g1,TRINITY_DN76936_c1_g3,TRINITY_DN79376_c0_g3,TRINITY_DN81484_c0_g1,TRINITY_DN85740_c0_g1,TRINITY_DN87118_c0_g3,TRINITY_DN87700_c2_g1,TRI…
GO:0072330	monocarboxylic acid biosynthetic process	biological process	29/488	2339/93642	2.1e-05	0.00486310169491525	TRINITY_DN69354_c0_g1,TRINITY_DN69466_c1_g6,TRINITY_DN71341_c0_g1,TRINITY_DN74807_c0_g1,TRINITY_DN77092_c1_g8,TRINITY_DN77362_c1_g1,TRINITY_DN79268_c0_g1,TRINITY_DN79669_c0_g4,TRINITY_DN80331_c1_g1,TRINITY_DN82279_c0_g3,TRINITY_DN82891_c1_g1,TRINITY_DN83298_c1_g4,TRINITY_DN87473_c0_g2,TRINITY_DN87473_c0_g3,TRINITY_DN88300_c0_g1,TRINITY_DN88736_c0_g1,TRINITY_DN89334_c0_g1,TRINITY_DN89334_c0_g5,TRI…	TRINITY_DN69354_c0_g1,TRINITY_DN69466_c1_g6,TRINITY_DN71341_c0_g1,TRINITY_DN74807_c0_g1,TRINITY_DN77092_c1_g8,TRINITY_DN77362_c1_g1,TRINITY_DN79268_c0_g1,TRINITY_DN79669_c0_g4,TRINITY_DN80331_c1_g1,TRINITY_DN82279_c0_g3,TRINITY_DN82891_c1_g1,TRINITY_DN83298_c1_g4,TRINITY_DN87473_c0_g2,TRINITY_DN87473_c0_g3,TRINITY_DN88300_c0_g1,TRINITY_DN88736_c0_g1,TRINITY_DN89334_c0_g1,TRINITY_DN89334_c0_g5,TRI…
GO:0006633	fatty acid biosynthetic process	biological process	20/488	1311/93642	2.5e-05	0.00569291666666667	TRINITY_DN69354_c0_g1,TRINITY_DN69466_c1_g6,TRINITY_DN71341_c0_g1,TRINITY_DN77092_c1_g8,TRINITY_DN77362_c1_g1,TRINITY_DN79268_c0_g1,TRINITY_DN79669_c0_g4,TRINITY_DN80331_c1_g1,TRINITY_DN82279_c0_g3,TRINITY_DN82891_c1_g1,TRINITY_DN87473_c0_g2,TRINITY_DN87473_c0_g3,TRINITY_DN88300_c0_g1,TRINITY_DN89334_c0_g1,TRINITY_DN89334_c0_g5,TRINITY_DN89467_c0_g4,TRINITY_DN90217_c0_g3,TRINITY_DN94361_c1_g1,TRI…	TRINITY_DN69354_c0_g1,TRINITY_DN69466_c1_g6,TRINITY_DN71341_c0_g1,TRINITY_DN77092_c1_g8,TRINITY_DN77362_c1_g1,TRINITY_DN79268_c0_g1,TRINITY_DN79669_c0_g4,TRINITY_DN80331_c1_g1,TRINITY_DN82279_c0_g3,TRINITY_DN82891_c1_g1,TRINITY_DN87473_c0_g2,TRINITY_DN87473_c0_g3,TRINITY_DN88300_c0_g1,TRINITY_DN89334_c0_g1,TRINITY_DN89334_c0_g5,TRINITY_DN89467_c0_g4,TRINITY_DN90217_c0_g3,TRINITY_DN94361_c1_g1,TRI…
GO:0048367	shoot system development	biological process	27/488	2121/93642	2.6e-05	0.0058235737704918	TRINITY_DN65800_c0_g1,TRINITY_DN66938_c0_g1,TRINITY_DN69035_c2_g6,TRINITY_DN71935_c1_g1,TRINITY_DN74775_c1_g1,TRINITY_DN77576_c1_g1,TRINITY_DN78854_c0_g1,TRINITY_DN80918_c1_g1,TRINITY_DN81769_c1_g1,TRINITY_DN82132_c0_g1,TRINITY_DN83298_c1_g4,TRINITY_DN84029_c0_g2,TRINITY_DN84473_c4_g1,TRINITY_DN86857_c0_g1,TRINITY_DN87479_c2_g5,TRINITY_DN89276_c0_g2,TRINITY_DN89558_c2_g1,TRINITY_DN90341_c0_g2,TRI…	TRINITY_DN65800_c0_g1,TRINITY_DN66938_c0_g1,TRINITY_DN69035_c2_g6,TRINITY_DN71935_c1_g1,TRINITY_DN74775_c1_g1,TRINITY_DN77576_c1_g1,TRINITY_DN78854_c0_g1,TRINITY_DN80918_c1_g1,TRINITY_DN81769_c1_g1,TRINITY_DN82132_c0_g1,TRINITY_DN83298_c1_g4,TRINITY_DN84029_c0_g2,TRINITY_DN84473_c4_g1,TRINITY_DN86857_c0_g1,TRINITY_DN87479_c2_g5,TRINITY_DN89276_c0_g2,TRINITY_DN89558_c2_g1,TRINITY_DN90341_c0_g2,TRI…
GO:0006979	response to oxidative stress	biological process	28/488	2269/93642	3.1e-05	0.0068315	TRINITY_DN70762_c2_g1,TRINITY_DN71935_c1_g1,TRINITY_DN73053_c1_g2,TRINITY_DN76639_c2_g1,TRINITY_DN76862_c0_g3,TRINITY_DN77043_c0_g3,TRINITY_DN77576_c1_g1,TRINITY_DN79091_c1_g2,TRINITY_DN81262_c1_g1,TRINITY_DN82302_c0_g1,TRINITY_DN82413_c0_g2,TRINITY_DN87747_c0_g2,TRINITY_DN89399_c0_g1,TRINITY_DN89860_c0_g2,TRINITY_DN90447_c0_g1,TRINITY_DN91446_c2_g5,TRINITY_DN91989_c0_g1,TRINITY_DN93005_c1_g2,TRI…	TRINITY_DN70762_c2_g1,TRINITY_DN71935_c1_g1,TRINITY_DN73053_c1_g2,TRINITY_DN76639_c2_g1,TRINITY_DN76862_c0_g3,TRINITY_DN77043_c0_g3,TRINITY_DN77576_c1_g1,TRINITY_DN79091_c1_g2,TRINITY_DN81262_c1_g1,TRINITY_DN82302_c0_g1,TRINITY_DN82413_c0_g2,TRINITY_DN87747_c0_g2,TRINITY_DN89399_c0_g1,TRINITY_DN89860_c0_g2,TRINITY_DN90447_c0_g1,TRINITY_DN91446_c2_g5,TRINITY_DN91989_c0_g1,TRINITY_DN93005_c1_g2,TRI…
GO:0009694	jasmonic acid metabolic process	biological process	6/488	114/93642	3.2e-05	0.00693993650793651	TRINITY_DN74775_c1_g1,TRINITY_DN91314_c0_g1,TRINITY_DN91314_c0_g2,TRINITY_DN93109_c0_g3,TRINITY_DN95134_c2_g1,TRINITY_DN98156_c2_g2	TRINITY_DN74775_c1_g1,TRINITY_DN91314_c0_g1,TRINITY_DN91314_c0_g2,TRINITY_DN93109_c0_g3,TRINITY_DN95134_c2_g1,TRINITY_DN98156_c2_g2
GO:0042742	defense response to bacterium	biological process	19/488	1227/93642	3.3e-05	0.007044984375	TRINITY_DN68524_c0_g1,TRINITY_DN71935_c1_g1,TRINITY_DN75566_c1_g3,TRINITY_DN75569_c1_g1,TRINITY_DN79614_c1_g5,TRINITY_DN82132_c0_g1,TRINITY_DN82638_c2_g6,TRINITY_DN84487_c4_g1,TRINITY_DN84558_c0_g1,TRINITY_DN85589_c0_g1,TRINITY_DN86857_c0_g1,TRINITY_DN87479_c2_g5,TRINITY_DN90368_c2_g3,TRINITY_DN95020_c1_g2,TRINITY_DN97009_c1_g3,TRINITY_DN97373_c0_g1,TRINITY_DN97538_c0_g1,TRINITY_DN97805_c0_g1,TRI…	TRINITY_DN68524_c0_g1,TRINITY_DN71935_c1_g1,TRINITY_DN75566_c1_g3,TRINITY_DN75569_c1_g1,TRINITY_DN79614_c1_g5,TRINITY_DN82132_c0_g1,TRINITY_DN82638_c2_g6,TRINITY_DN84487_c4_g1,TRINITY_DN84558_c0_g1,TRINITY_DN85589_c0_g1,TRINITY_DN86857_c0_g1,TRINITY_DN87479_c2_g5,TRINITY_DN90368_c2_g3,TRINITY_DN95020_c1_g2,TRINITY_DN97009_c1_g3,TRINITY_DN97373_c0_g1,TRINITY_DN97538_c0_g1,TRINITY_DN97805_c0_g1,TRI…
GO:0046677	response to antibiotic	biological process	21/488	1456/93642	3.6e-05	0.0075672	TRINITY_DN69788_c3_g3,TRINITY_DN71935_c1_g1,TRINITY_DN73444_c1_g2,TRINITY_DN75569_c1_g1,TRINITY_DN76639_c2_g1,TRINITY_DN77032_c0_g1,TRINITY_DN79614_c1_g5,TRINITY_DN82302_c0_g1,TRINITY_DN82413_c0_g2,TRINITY_DN84753_c1_g2,TRINITY_DN85589_c0_g1,TRINITY_DN88460_c1_g1,TRINITY_DN89399_c0_g1,TRINITY_DN89733_c0_g3,TRINITY_DN90791_c0_g2,TRINITY_DN90808_c0_g1,TRINITY_DN91989_c0_g1,TRINITY_DN93005_c1_g2,TRI…	TRINITY_DN69788_c3_g3,TRINITY_DN71935_c1_g1,TRINITY_DN73444_c1_g2,TRINITY_DN75569_c1_g1,TRINITY_DN76639_c2_g1,TRINITY_DN77032_c0_g1,TRINITY_DN79614_c1_g5,TRINITY_DN82302_c0_g1,TRINITY_DN82413_c0_g2,TRINITY_DN84753_c1_g2,TRINITY_DN85589_c0_g1,TRINITY_DN88460_c1_g1,TRINITY_DN89399_c0_g1,TRINITY_DN89733_c0_g3,TRINITY_DN90791_c0_g2,TRINITY_DN90808_c0_g1,TRINITY_DN91989_c0_g1,TRINITY_DN93005_c1_g2,TRI…
GO:0051274	beta-glucan biosynthetic process	biological process	11/488	477/93642	5.1e-05	0.0105577727272727	TRINITY_DN70157_c1_g3,TRINITY_DN72620_c0_g2,TRINITY_DN76329_c1_g1,TRINITY_DN85077_c1_g1,TRINITY_DN85740_c0_g1,TRINITY_DN95981_c1_g1,TRINITY_DN95981_c1_g2,TRINITY_DN97150_c1_g9,TRINITY_DN97341_c0_g1,TRINITY_DN97341_c0_g3,TRINITY_DN98680_c2_g3	TRINITY_DN70157_c1_g3,TRINITY_DN72620_c0_g2,TRINITY_DN76329_c1_g1,TRINITY_DN85077_c1_g1,TRINITY_DN85740_c0_g1,TRINITY_DN95981_c1_g1,TRINITY_DN95981_c1_g2,TRINITY_DN97150_c1_g9,TRINITY_DN97341_c0_g1,TRINITY_DN97341_c0_g3,TRINITY_DN98680_c2_g3
GO:0098542	defense response to other organism	biological process	27/488	2225/93642	5.7e-05	0.0116237462686567	TRINITY_DN68524_c0_g1,TRINITY_DN71935_c1_g1,TRINITY_DN75566_c1_g3,TRINITY_DN75569_c1_g1,TRINITY_DN76774_c1_g1,TRINITY_DN79614_c1_g5,TRINITY_DN82132_c0_g1,TRINITY_DN82638_c2_g6,TRINITY_DN83645_c1_g3,TRINITY_DN84487_c4_g1,TRINITY_DN84558_c0_g1,TRINITY_DN85589_c0_g1,TRINITY_DN85872_c0_g1,TRINITY_DN85872_c0_g3,TRINITY_DN86857_c0_g1,TRINITY_DN87479_c2_g5,TRINITY_DN90368_c2_g3,TRINITY_DN94072_c1_g4,TRI…	TRINITY_DN68524_c0_g1,TRINITY_DN71935_c1_g1,TRINITY_DN75566_c1_g3,TRINITY_DN75569_c1_g1,TRINITY_DN76774_c1_g1,TRINITY_DN79614_c1_g5,TRINITY_DN82132_c0_g1,TRINITY_DN82638_c2_g6,TRINITY_DN83645_c1_g3,TRINITY_DN84487_c4_g1,TRINITY_DN84558_c0_g1,TRINITY_DN85589_c0_g1,TRINITY_DN85872_c0_g1,TRINITY_DN85872_c0_g3,TRINITY_DN86857_c0_g1,TRINITY_DN87479_c2_g5,TRINITY_DN90368_c2_g3,TRINITY_DN94072_c1_g4,TRI…
GO:0031347	regulation of defense response	biological process	16/488	964/93642	6.1e-05	0.0122565147058824	TRINITY_DN69364_c0_g2,TRINITY_DN70380_c1_g4,TRINITY_DN71935_c1_g1,TRINITY_DN73073_c1_g1,TRINITY_DN75566_c1_g3,TRINITY_DN75569_c1_g1,TRINITY_DN76774_c1_g1,TRINITY_DN77043_c0_g3,TRINITY_DN78992_c0_g1,TRINITY_DN82132_c0_g1,TRINITY_DN83645_c1_g3,TRINITY_DN86857_c0_g1,TRINITY_DN87479_c2_g5,TRINITY_DN90368_c2_g3,TRINITY_DN97805_c0_g1,TRINITY_DN98417_c2_g2	TRINITY_DN69364_c0_g2,TRINITY_DN70380_c1_g4,TRINITY_DN71935_c1_g1,TRINITY_DN73073_c1_g1,TRINITY_DN75566_c1_g3,TRINITY_DN75569_c1_g1,TRINITY_DN76774_c1_g1,TRINITY_DN77043_c0_g3,TRINITY_DN78992_c0_g1,TRINITY_DN82132_c0_g1,TRINITY_DN83645_c1_g3,TRINITY_DN86857_c0_g1,TRINITY_DN87479_c2_g5,TRINITY_DN90368_c2_g3,TRINITY_DN97805_c0_g1,TRINITY_DN98417_c2_g2
GO:0008447	L-ascorbate oxidase activity	molecular function	3/566	16/102170	9.0e-05	0.0124605882352941	TRINITY_DN78095_c1_g1,TRINITY_DN89046_c1_g3,TRINITY_DN91076_c0_g3	TRINITY_DN78095_c1_g1,TRINITY_DN89046_c1_g3,TRINITY_DN91076_c0_g3
GO:0009973	adenylyl-sulfate reductase activity	molecular function	2/566	3/102170	9.2e-05	0.0124605882352941	TRINITY_DN72420_c0_g1,TRINITY_DN74676_c2_g3	TRINITY_DN72420_c0_g1,TRINITY_DN74676_c2_g3
GO:0033741	adenylyl-sulfate reductase (glutathione) activity	molecular function	2/566	3/102170	9.2e-05	0.0124605882352941	TRINITY_DN72420_c0_g1,TRINITY_DN74676_c2_g3	TRINITY_DN72420_c0_g1,TRINITY_DN74676_c2_g3
GO:0009696	salicylic acid metabolic process	biological process	5/488	81/93642	7.0e-05	0.0138610144927536	TRINITY_DN74829_c0_g1,TRINITY_DN87940_c4_g2,TRINITY_DN88143_c4_g1,TRINITY_DN95020_c1_g2,TRINITY_DN95901_c1_g3	TRINITY_DN74829_c0_g1,TRINITY_DN87940_c4_g2,TRINITY_DN88143_c4_g1,TRINITY_DN95020_c1_g2,TRINITY_DN95901_c1_g3
GO:0009628	response to abiotic stimulus	biological process	53/488	5846/93642	7.3e-05	0.0142485571428571	TRINITY_DN67792_c0_g1,TRINITY_DN69537_c0_g1,TRINITY_DN71935_c1_g1,TRINITY_DN73252_c0_g1,TRINITY_DN73444_c1_g2,TRINITY_DN74130_c1_g2,TRINITY_DN74290_c0_g1,TRINITY_DN74807_c0_g1,TRINITY_DN75757_c0_g1,TRINITY_DN76329_c1_g1,TRINITY_DN76510_c0_g1,TRINITY_DN77043_c0_g3,TRINITY_DN77576_c1_g1,TRINITY_DN79029_c0_g2,TRINITY_DN79467_c0_g3,TRINITY_DN79614_c1_g5,TRINITY_DN79880_c1_g2,TRINITY_DN82132_c0_g1,TRI…	TRINITY_DN67792_c0_g1,TRINITY_DN69537_c0_g1,TRINITY_DN71935_c1_g1,TRINITY_DN73252_c0_g1,TRINITY_DN73444_c1_g2,TRINITY_DN74130_c1_g2,TRINITY_DN74290_c0_g1,TRINITY_DN74807_c0_g1,TRINITY_DN75757_c0_g1,TRINITY_DN76329_c1_g1,TRINITY_DN76510_c0_g1,TRINITY_DN77043_c0_g3,TRINITY_DN77576_c1_g1,TRINITY_DN79029_c0_g2,TRINITY_DN79467_c0_g3,TRINITY_DN79614_c1_g5,TRINITY_DN79880_c1_g2,TRINITY_DN82132_c0_g1,TRI…
GO:0034637	cellular carbohydrate biosynthetic process	biological process	19/488	1312/93642	7.9e-05	0.0152024929577465	TRINITY_DN65800_c0_g1,TRINITY_DN70157_c1_g3,TRINITY_DN72620_c0_g2,TRINITY_DN73736_c2_g1,TRINITY_DN76329_c1_g1,TRINITY_DN85077_c1_g1,TRINITY_DN85740_c0_g1,TRINITY_DN87385_c2_g1,TRINITY_DN89558_c2_g1,TRINITY_DN89890_c0_g1,TRINITY_DN90826_c0_g2,TRINITY_DN95981_c1_g1,TRINITY_DN95981_c1_g2,TRINITY_DN96989_c1_g1,TRINITY_DN97150_c1_g9,TRINITY_DN97341_c0_g1,TRINITY_DN97341_c0_g3,TRINITY_DN98216_c1_g2,TRI…	TRINITY_DN65800_c0_g1,TRINITY_DN70157_c1_g3,TRINITY_DN72620_c0_g2,TRINITY_DN73736_c2_g1,TRINITY_DN76329_c1_g1,TRINITY_DN85077_c1_g1,TRINITY_DN85740_c0_g1,TRINITY_DN87385_c2_g1,TRINITY_DN89558_c2_g1,TRINITY_DN89890_c0_g1,TRINITY_DN90826_c0_g2,TRINITY_DN95981_c1_g1,TRINITY_DN95981_c1_g2,TRINITY_DN96989_c1_g1,TRINITY_DN97150_c1_g9,TRINITY_DN97341_c0_g1,TRINITY_DN97341_c0_g3,TRINITY_DN98216_c1_g2,TRI…
GO:0003700	DNA binding transcription factor activity	molecular function	40/566	3823/102170	0.00012	0.01535	TRINITY_DN69787_c0_g2,TRINITY_DN69788_c3_g3,TRINITY_DN70660_c2_g2,TRINITY_DN74290_c0_g1,TRINITY_DN75569_c1_g1,TRINITY_DN75982_c1_g1,TRINITY_DN77043_c0_g3,TRINITY_DN79029_c0_g2,TRINITY_DN79614_c1_g5,TRINITY_DN80918_c1_g1,TRINITY_DN81201_c2_g1,TRINITY_DN82621_c1_g4,TRINITY_DN82638_c2_g6,TRINITY_DN82791_c0_g4,TRINITY_DN82791_c0_g6,TRINITY_DN83339_c0_g1,TRINITY_DN83642_c0_g1,TRINITY_DN83642_c0_g3,TRI…	TRINITY_DN69787_c0_g2,TRINITY_DN69788_c3_g3,TRINITY_DN70660_c2_g2,TRINITY_DN74290_c0_g1,TRINITY_DN75569_c1_g1,TRINITY_DN75982_c1_g1,TRINITY_DN77043_c0_g3,TRINITY_DN79029_c0_g2,TRINITY_DN79614_c1_g5,TRINITY_DN80918_c1_g1,TRINITY_DN81201_c2_g1,TRINITY_DN82621_c1_g4,TRINITY_DN82638_c2_g6,TRINITY_DN82791_c0_g4,TRINITY_DN82791_c0_g6,TRINITY_DN83339_c0_g1,TRINITY_DN83642_c0_g1,TRINITY_DN83642_c0_g3,TRI…
GO:0045330	aspartyl esterase activity	molecular function	6/566	136/102170	0.00012	0.01535	TRINITY_DN71149_c0_g2,TRINITY_DN76510_c0_g1,TRINITY_DN79598_c0_g2,TRINITY_DN87801_c1_g1,TRINITY_DN87801_c1_g2,TRINITY_DN91640_c0_g2	TRINITY_DN71149_c0_g2,TRINITY_DN76510_c0_g1,TRINITY_DN79598_c0_g2,TRINITY_DN87801_c1_g1,TRINITY_DN87801_c1_g2,TRINITY_DN91640_c0_g2
GO:0099402	plant organ development	biological process	27/488	2279/93642	8.5e-05	0.0160312533333333	TRINITY_DN65800_c0_g1,TRINITY_DN71935_c1_g1,TRINITY_DN74775_c1_g1,TRINITY_DN74807_c0_g1,TRINITY_DN77576_c1_g1,TRINITY_DN80918_c1_g1,TRINITY_DN82302_c0_g1,TRINITY_DN83298_c1_g4,TRINITY_DN83935_c0_g1,TRINITY_DN84029_c0_g2,TRINITY_DN84473_c4_g1,TRINITY_DN86857_c0_g1,TRINITY_DN89276_c0_g2,TRINITY_DN89558_c2_g1,TRINITY_DN90341_c0_g2,TRINITY_DN90826_c0_g2,TRINITY_DN93365_c2_g1,TRINITY_DN93972_c0_g1,TRI…	TRINITY_DN65800_c0_g1,TRINITY_DN71935_c1_g1,TRINITY_DN74775_c1_g1,TRINITY_DN74807_c0_g1,TRINITY_DN77576_c1_g1,TRINITY_DN80918_c1_g1,TRINITY_DN82302_c0_g1,TRINITY_DN83298_c1_g4,TRINITY_DN83935_c0_g1,TRINITY_DN84029_c0_g2,TRINITY_DN84473_c4_g1,TRINITY_DN86857_c0_g1,TRINITY_DN89276_c0_g2,TRINITY_DN89558_c2_g1,TRINITY_DN90341_c0_g2,TRINITY_DN90826_c0_g2,TRINITY_DN93365_c2_g1,TRINITY_DN93972_c0_g1,TRI…
GO:0009812	flavonoid metabolic process	biological process	10/488	420/93642	8.6e-05	0.0160312533333333	TRINITY_DN76782_c0_g1,TRINITY_DN77043_c0_g3,TRINITY_DN80412_c1_g6,TRINITY_DN83509_c0_g2,TRINITY_DN85827_c0_g1,TRINITY_DN85827_c0_g2,TRINITY_DN91054_c0_g4,TRINITY_DN94964_c1_g1,TRINITY_DN95020_c1_g2,TRINITY_DN98417_c2_g2	TRINITY_DN76782_c0_g1,TRINITY_DN77043_c0_g3,TRINITY_DN80412_c1_g6,TRINITY_DN83509_c0_g2,TRINITY_DN85827_c0_g1,TRINITY_DN85827_c0_g2,TRINITY_DN91054_c0_g4,TRINITY_DN94964_c1_g1,TRINITY_DN95020_c1_g2,TRINITY_DN98417_c2_g2
GO:0009832	plant-type cell wall biogenesis	biological process	9/488	340/93642	8.7e-05	0.0160312533333333	TRINITY_DN65800_c0_g1,TRINITY_DN70157_c1_g3,TRINITY_DN70233_c4_g4,TRINITY_DN70233_c4_g5,TRINITY_DN73736_c2_g1,TRINITY_DN89295_c2_g2,TRINITY_DN89558_c2_g1,TRINITY_DN89714_c1_g1,TRINITY_DN96989_c1_g1	TRINITY_DN65800_c0_g1,TRINITY_DN70157_c1_g3,TRINITY_DN70233_c4_g4,TRINITY_DN70233_c4_g5,TRINITY_DN73736_c2_g1,TRINITY_DN89295_c2_g2,TRINITY_DN89558_c2_g1,TRINITY_DN89714_c1_g1,TRINITY_DN96989_c1_g1
GO:1900424	regulation of defense response to bacterium	biological process	5/488	85/93642	8.8e-05	0.0160312533333333	TRINITY_DN71935_c1_g1,TRINITY_DN75566_c1_g3,TRINITY_DN86857_c0_g1,TRINITY_DN90368_c2_g3,TRINITY_DN97805_c0_g1	TRINITY_DN71935_c1_g1,TRINITY_DN75566_c1_g3,TRINITY_DN86857_c0_g1,TRINITY_DN90368_c2_g3,TRINITY_DN97805_c0_g1
GO:0030599	pectinesterase activity	molecular function	6/566	138/102170	0.00013	0.0161797297297297	TRINITY_DN71149_c0_g2,TRINITY_DN76510_c0_g1,TRINITY_DN79598_c0_g2,TRINITY_DN87801_c1_g1,TRINITY_DN87801_c1_g2,TRINITY_DN91640_c0_g2	TRINITY_DN71149_c0_g2,TRINITY_DN76510_c0_g1,TRINITY_DN79598_c0_g2,TRINITY_DN87801_c1_g1,TRINITY_DN87801_c1_g2,TRINITY_DN91640_c0_g2
GO:0009975	cyclase activity	molecular function	4/566	47/102170	0.00014	0.0169657894736842	TRINITY_DN89733_c0_g3,TRINITY_DN91314_c0_g1,TRINITY_DN91314_c0_g2,TRINITY_DN98156_c2_g2	TRINITY_DN89733_c0_g3,TRINITY_DN91314_c0_g1,TRINITY_DN91314_c0_g2,TRINITY_DN98156_c2_g2
GO:0046777	protein autophosphorylation	biological process	14/488	796/93642	9.5e-05	0.01707875	TRINITY_DN69924_c1_g1,TRINITY_DN72488_c1_g1,TRINITY_DN73410_c3_g3,TRINITY_DN78180_c1_g1,TRINITY_DN78577_c2_g1,TRINITY_DN84685_c0_g2,TRINITY_DN88777_c0_g1,TRINITY_DN89399_c0_g1,TRINITY_DN90791_c0_g2,TRINITY_DN93005_c1_g2,TRINITY_DN95689_c0_g1,TRINITY_DN97864_c1_g1,TRINITY_DN97985_c2_g2,TRINITY_DN98861_c0_g1	TRINITY_DN69924_c1_g1,TRINITY_DN72488_c1_g1,TRINITY_DN73410_c3_g3,TRINITY_DN78180_c1_g1,TRINITY_DN78577_c2_g1,TRINITY_DN84685_c0_g2,TRINITY_DN88777_c0_g1,TRINITY_DN89399_c0_g1,TRINITY_DN90791_c0_g2,TRINITY_DN93005_c1_g2,TRINITY_DN95689_c0_g1,TRINITY_DN97864_c1_g1,TRINITY_DN97985_c2_g2,TRINITY_DN98861_c0_g1
GO:0071669	plant-type cell wall organization or biogenesis	biological process	11/488	524/93642	0.00012	0.0207539240506329	TRINITY_DN65800_c0_g1,TRINITY_DN69035_c2_g6,TRINITY_DN70157_c1_g3,TRINITY_DN70233_c4_g4,TRINITY_DN70233_c4_g5,TRINITY_DN73736_c2_g1,TRINITY_DN81262_c1_g1,TRINITY_DN89295_c2_g2,TRINITY_DN89558_c2_g1,TRINITY_DN89714_c1_g1,TRINITY_DN96989_c1_g1	TRINITY_DN65800_c0_g1,TRINITY_DN69035_c2_g6,TRINITY_DN70157_c1_g3,TRINITY_DN70233_c4_g4,TRINITY_DN70233_c4_g5,TRINITY_DN73736_c2_g1,TRINITY_DN81262_c1_g1,TRINITY_DN89295_c2_g2,TRINITY_DN89558_c2_g1,TRINITY_DN89714_c1_g1,TRINITY_DN96989_c1_g1
GO:0052325	cell wall pectin biosynthetic process	biological process	4/488	48/93642	0.00012	0.0207539240506329	TRINITY_DN65800_c0_g1,TRINITY_DN73736_c2_g1,TRINITY_DN89558_c2_g1,TRINITY_DN96989_c1_g1	TRINITY_DN65800_c0_g1,TRINITY_DN73736_c2_g1,TRINITY_DN89558_c2_g1,TRINITY_DN96989_c1_g1
GO:2000022	regulation of jasmonic acid mediated signaling pathway	biological process	4/488	48/93642	0.00012	0.0207539240506329	TRINITY_DN73073_c1_g1,TRINITY_DN79614_c1_g5,TRINITY_DN82132_c0_g1,TRINITY_DN87479_c2_g5	TRINITY_DN73073_c1_g1,TRINITY_DN79614_c1_g5,TRINITY_DN82132_c0_g1,TRINITY_DN87479_c2_g5
GO:0140110	transcription regulator activity	molecular function	44/566	4440/102170	0.00018	0.0212538461538462	TRINITY_DN69787_c0_g2,TRINITY_DN69788_c3_g3,TRINITY_DN70660_c2_g2,TRINITY_DN73073_c1_g1,TRINITY_DN74290_c0_g1,TRINITY_DN75569_c1_g1,TRINITY_DN75982_c1_g1,TRINITY_DN77043_c0_g3,TRINITY_DN79029_c0_g2,TRINITY_DN79614_c1_g5,TRINITY_DN80918_c1_g1,TRINITY_DN81201_c2_g1,TRINITY_DN82132_c0_g1,TRINITY_DN82621_c1_g4,TRINITY_DN82638_c2_g6,TRINITY_DN82791_c0_g4,TRINITY_DN82791_c0_g6,TRINITY_DN83339_c0_g1,TRI…	TRINITY_DN69787_c0_g2,TRINITY_DN69788_c3_g3,TRINITY_DN70660_c2_g2,TRINITY_DN73073_c1_g1,TRINITY_DN74290_c0_g1,TRINITY_DN75569_c1_g1,TRINITY_DN75982_c1_g1,TRINITY_DN77043_c0_g3,TRINITY_DN79029_c0_g2,TRINITY_DN79614_c1_g5,TRINITY_DN80918_c1_g1,TRINITY_DN81201_c2_g1,TRINITY_DN82132_c0_g1,TRINITY_DN82621_c1_g4,TRINITY_DN82638_c2_g6,TRINITY_DN82791_c0_g4,TRINITY_DN82791_c0_g6,TRINITY_DN83339_c0_g1,TRI…
GO:0010337	regulation of salicylic acid metabolic process	biological process	4/488	51/93642	0.00015	0.025618125	TRINITY_DN74829_c0_g1,TRINITY_DN87940_c4_g2,TRINITY_DN88143_c4_g1,TRINITY_DN95901_c1_g3	TRINITY_DN74829_c0_g1,TRINITY_DN87940_c4_g2,TRINITY_DN88143_c4_g1,TRINITY_DN95901_c1_g3
GO:0009695	jasmonic acid biosynthetic process	biological process	5/488	96/93642	0.00016	0.0263383132530121	TRINITY_DN91314_c0_g1,TRINITY_DN91314_c0_g2,TRINITY_DN93109_c0_g3,TRINITY_DN95134_c2_g1,TRINITY_DN98156_c2_g2	TRINITY_DN91314_c0_g1,TRINITY_DN91314_c0_g2,TRINITY_DN93109_c0_g3,TRINITY_DN95134_c2_g1,TRINITY_DN98156_c2_g2
GO:0023052	signaling	biological process	71/488	8805/93642	0.00016	0.0263383132530121	TRINITY_DN69364_c0_g2,TRINITY_DN69537_c0_g1,TRINITY_DN69787_c0_g2,TRINITY_DN69860_c0_g3,TRINITY_DN69924_c1_g1,TRINITY_DN70380_c1_g4,TRINITY_DN70656_c2_g1,TRINITY_DN72488_c1_g1,TRINITY_DN73073_c1_g1,TRINITY_DN73221_c0_g5,TRINITY_DN73252_c0_g1,TRINITY_DN73410_c3_g3,TRINITY_DN76782_c0_g1,TRINITY_DN77032_c0_g1,TRINITY_DN77043_c0_g3,TRINITY_DN77204_c1_g1,TRINITY_DN77576_c1_g1,TRINITY_DN78180_c1_g1,TRI…	TRINITY_DN69364_c0_g2,TRINITY_DN69537_c0_g1,TRINITY_DN69787_c0_g2,TRINITY_DN69860_c0_g3,TRINITY_DN69924_c1_g1,TRINITY_DN70380_c1_g4,TRINITY_DN70656_c2_g1,TRINITY_DN72488_c1_g1,TRINITY_DN73073_c1_g1,TRINITY_DN73221_c0_g5,TRINITY_DN73252_c0_g1,TRINITY_DN73410_c3_g3,TRINITY_DN76782_c0_g1,TRINITY_DN77032_c0_g1,TRINITY_DN77043_c0_g3,TRINITY_DN77204_c1_g1,TRINITY_DN77576_c1_g1,TRINITY_DN78180_c1_g1,TRI…
GO:0009753	response to jasmonic acid	biological process	9/488	370/93642	0.00016	0.0263383132530121	TRINITY_DN73073_c1_g1,TRINITY_DN73444_c1_g2,TRINITY_DN77032_c0_g1,TRINITY_DN77043_c0_g3,TRINITY_DN79614_c1_g5,TRINITY_DN82132_c0_g1,TRINITY_DN87479_c2_g5,TRINITY_DN90581_c0_g3,TRINITY_DN90808_c0_g1	TRINITY_DN73073_c1_g1,TRINITY_DN73444_c1_g2,TRINITY_DN77032_c0_g1,TRINITY_DN77043_c0_g3,TRINITY_DN79614_c1_g5,TRINITY_DN82132_c0_g1,TRINITY_DN87479_c2_g5,TRINITY_DN90581_c0_g3,TRINITY_DN90808_c0_g1
GO:0052689	carboxylic ester hydrolase activity	molecular function	17/566	1123/102170	0.00023	0.02647875	TRINITY_DN71149_c0_g2,TRINITY_DN74061_c0_g1,TRINITY_DN76510_c0_g1,TRINITY_DN76639_c2_g1,TRINITY_DN79598_c0_g2,TRINITY_DN80412_c1_g6,TRINITY_DN86857_c0_g1,TRINITY_DN87801_c1_g1,TRINITY_DN87801_c1_g2,TRINITY_DN91523_c0_g2,TRINITY_DN91640_c0_g2,TRINITY_DN92012_c1_g1,TRINITY_DN94576_c0_g1,TRINITY_DN95776_c1_g2,TRINITY_DN98124_c1_g1,TRINITY_DN98410_c1_g1,TRINITY_DN98838_c5_g1	TRINITY_DN71149_c0_g2,TRINITY_DN74061_c0_g1,TRINITY_DN76510_c0_g1,TRINITY_DN76639_c2_g1,TRINITY_DN79598_c0_g2,TRINITY_DN80412_c1_g6,TRINITY_DN86857_c0_g1,TRINITY_DN87801_c1_g1,TRINITY_DN87801_c1_g2,TRINITY_DN91523_c0_g2,TRINITY_DN91640_c0_g2,TRINITY_DN92012_c1_g1,TRINITY_DN94576_c0_g1,TRINITY_DN95776_c1_g2,TRINITY_DN98124_c1_g1,TRINITY_DN98410_c1_g1,TRINITY_DN98838_c5_g1
GO:0007165	signal transduction	biological process	70/488	8656/93642	0.00017	0.0276513095238095	TRINITY_DN69364_c0_g2,TRINITY_DN69537_c0_g1,TRINITY_DN69787_c0_g2,TRINITY_DN69860_c0_g3,TRINITY_DN69924_c1_g1,TRINITY_DN70380_c1_g4,TRINITY_DN70656_c2_g1,TRINITY_DN72488_c1_g1,TRINITY_DN73073_c1_g1,TRINITY_DN73221_c0_g5,TRINITY_DN73252_c0_g1,TRINITY_DN73410_c3_g3,TRINITY_DN76782_c0_g1,TRINITY_DN77032_c0_g1,TRINITY_DN77043_c0_g3,TRINITY_DN77204_c1_g1,TRINITY_DN77576_c1_g1,TRINITY_DN78180_c1_g1,TRI…	TRINITY_DN69364_c0_g2,TRINITY_DN69537_c0_g1,TRINITY_DN69787_c0_g2,TRINITY_DN69860_c0_g3,TRINITY_DN69924_c1_g1,TRINITY_DN70380_c1_g4,TRINITY_DN70656_c2_g1,TRINITY_DN72488_c1_g1,TRINITY_DN73073_c1_g1,TRINITY_DN73221_c0_g5,TRINITY_DN73252_c0_g1,TRINITY_DN73410_c3_g3,TRINITY_DN76782_c0_g1,TRINITY_DN77032_c0_g1,TRINITY_DN77043_c0_g3,TRINITY_DN77204_c1_g1,TRINITY_DN77576_c1_g1,TRINITY_DN78180_c1_g1,TRI…
GO:0009813	flavonoid biosynthetic process	biological process	9/488	375/93642	0.00018	0.0289334117647059	TRINITY_DN76782_c0_g1,TRINITY_DN77043_c0_g3,TRINITY_DN80412_c1_g6,TRINITY_DN83509_c0_g2,TRINITY_DN85827_c0_g1,TRINITY_DN85827_c0_g2,TRINITY_DN91054_c0_g4,TRINITY_DN94964_c1_g1,TRINITY_DN95020_c1_g2	TRINITY_DN76782_c0_g1,TRINITY_DN77043_c0_g3,TRINITY_DN80412_c1_g6,TRINITY_DN83509_c0_g2,TRINITY_DN85827_c0_g1,TRINITY_DN85827_c0_g2,TRINITY_DN91054_c0_g4,TRINITY_DN94964_c1_g1,TRINITY_DN95020_c1_g2
GO:0033692	cellular polysaccharide biosynthetic process	biological process	16/488	1064/93642	0.00019	0.0301856976744186	TRINITY_DN65800_c0_g1,TRINITY_DN70157_c1_g3,TRINITY_DN72620_c0_g2,TRINITY_DN73736_c2_g1,TRINITY_DN76329_c1_g1,TRINITY_DN85077_c1_g1,TRINITY_DN85740_c0_g1,TRINITY_DN89558_c2_g1,TRINITY_DN90826_c0_g2,TRINITY_DN95981_c1_g1,TRINITY_DN95981_c1_g2,TRINITY_DN96989_c1_g1,TRINITY_DN97150_c1_g9,TRINITY_DN97341_c0_g1,TRINITY_DN97341_c0_g3,TRINITY_DN98680_c2_g3	TRINITY_DN65800_c0_g1,TRINITY_DN70157_c1_g3,TRINITY_DN72620_c0_g2,TRINITY_DN73736_c2_g1,TRINITY_DN76329_c1_g1,TRINITY_DN85077_c1_g1,TRINITY_DN85740_c0_g1,TRINITY_DN89558_c2_g1,TRINITY_DN90826_c0_g2,TRINITY_DN95981_c1_g1,TRINITY_DN95981_c1_g2,TRINITY_DN96989_c1_g1,TRINITY_DN97150_c1_g9,TRINITY_DN97341_c0_g1,TRINITY_DN97341_c0_g3,TRINITY_DN98680_c2_g3
GO:0030246	carbohydrate binding	molecular function	29/566	2565/102170	0.00030	0.0328928571428571	TRINITY_DN70656_c2_g1,TRINITY_DN73736_c0_g3,TRINITY_DN73736_c1_g2,TRINITY_DN74807_c0_g1,TRINITY_DN77384_c3_g6,TRINITY_DN77458_c2_g1,TRINITY_DN77511_c2_g2,TRINITY_DN78879_c1_g1,TRINITY_DN79205_c2_g1,TRINITY_DN81873_c0_g1,TRINITY_DN83307_c1_g3,TRINITY_DN85626_c3_g1,TRINITY_DN89452_c0_g1,TRINITY_DN89733_c0_g3,TRINITY_DN90875_c3_g1,TRINITY_DN94029_c0_g1,TRINITY_DN96221_c0_g2,TRINITY_DN96248_c1_g4,TRI…	TRINITY_DN70656_c2_g1,TRINITY_DN73736_c0_g3,TRINITY_DN73736_c1_g2,TRINITY_DN74807_c0_g1,TRINITY_DN77384_c3_g6,TRINITY_DN77458_c2_g1,TRINITY_DN77511_c2_g2,TRINITY_DN78879_c1_g1,TRINITY_DN79205_c2_g1,TRINITY_DN81873_c0_g1,TRINITY_DN83307_c1_g3,TRINITY_DN85626_c3_g1,TRINITY_DN89452_c0_g1,TRINITY_DN89733_c0_g3,TRINITY_DN90875_c3_g1,TRINITY_DN94029_c0_g1,TRINITY_DN96221_c0_g2,TRINITY_DN96248_c1_g4,TRI…
GO:0051499	D-aminoacyl-tRNA deacylase activity	molecular function	2/566	5/102170	0.00030	0.0328928571428571	TRINITY_DN74061_c0_g1,TRINITY_DN91523_c0_g2	TRINITY_DN74061_c0_g1,TRINITY_DN91523_c0_g2
GO:0016051	carbohydrate biosynthetic process	biological process	23/488	1909/93642	0.00022	0.0341575	TRINITY_DN65800_c0_g1,TRINITY_DN66692_c0_g1,TRINITY_DN70157_c1_g3,TRINITY_DN72620_c0_g2,TRINITY_DN73736_c2_g1,TRINITY_DN76329_c1_g1,TRINITY_DN85077_c1_g1,TRINITY_DN85740_c0_g1,TRINITY_DN87385_c2_g1,TRINITY_DN89558_c2_g1,TRINITY_DN89890_c0_g1,TRINITY_DN90826_c0_g2,TRINITY_DN95981_c1_g1,TRINITY_DN95981_c1_g2,TRINITY_DN96131_c0_g1,TRINITY_DN96989_c1_g1,TRINITY_DN97009_c1_g3,TRINITY_DN97150_c1_g9,TRI…	TRINITY_DN65800_c0_g1,TRINITY_DN66692_c0_g1,TRINITY_DN70157_c1_g3,TRINITY_DN72620_c0_g2,TRINITY_DN73736_c2_g1,TRINITY_DN76329_c1_g1,TRINITY_DN85077_c1_g1,TRINITY_DN85740_c0_g1,TRINITY_DN87385_c2_g1,TRINITY_DN89558_c2_g1,TRINITY_DN89890_c0_g1,TRINITY_DN90826_c0_g2,TRINITY_DN95981_c1_g1,TRINITY_DN95981_c1_g2,TRINITY_DN96131_c0_g1,TRINITY_DN96989_c1_g1,TRINITY_DN97009_c1_g3,TRINITY_DN97150_c1_g9,TRI…
GO:0010035	response to inorganic substance	biological process	32/488	3087/93642	0.00022	0.0341575	TRINITY_DN67792_c0_g1,TRINITY_DN71935_c1_g1,TRINITY_DN72220_c1_g1,TRINITY_DN74290_c0_g1,TRINITY_DN76639_c2_g1,TRINITY_DN77043_c0_g3,TRINITY_DN77100_c0_g1,TRINITY_DN79091_c1_g2,TRINITY_DN79614_c1_g5,TRINITY_DN79880_c1_g2,TRINITY_DN82302_c0_g1,TRINITY_DN82413_c0_g2,TRINITY_DN82791_c0_g4,TRINITY_DN82791_c0_g6,TRINITY_DN83666_c1_g3,TRINITY_DN88143_c4_g1,TRINITY_DN89276_c0_g2,TRINITY_DN89399_c0_g1,TRI…	TRINITY_DN67792_c0_g1,TRINITY_DN71935_c1_g1,TRINITY_DN72220_c1_g1,TRINITY_DN74290_c0_g1,TRINITY_DN76639_c2_g1,TRINITY_DN77043_c0_g3,TRINITY_DN77100_c0_g1,TRINITY_DN79091_c1_g2,TRINITY_DN79614_c1_g5,TRINITY_DN79880_c1_g2,TRINITY_DN82302_c0_g1,TRINITY_DN82413_c0_g2,TRINITY_DN82791_c0_g4,TRINITY_DN82791_c0_g6,TRINITY_DN83666_c1_g3,TRINITY_DN88143_c4_g1,TRINITY_DN89276_c0_g2,TRINITY_DN89399_c0_g1,TRI…
GO:0010289	homogalacturonan biosynthetic process	biological process	3/488	23/93642	0.00023	0.0349165555555556	TRINITY_DN65800_c0_g1,TRINITY_DN89558_c2_g1,TRINITY_DN96989_c1_g1	TRINITY_DN65800_c0_g1,TRINITY_DN89558_c2_g1,TRINITY_DN96989_c1_g1
GO:0010394	homogalacturonan metabolic process	biological process	3/488	23/93642	0.00023	0.0349165555555556	TRINITY_DN65800_c0_g1,TRINITY_DN89558_c2_g1,TRINITY_DN96989_c1_g1	TRINITY_DN65800_c0_g1,TRINITY_DN89558_c2_g1,TRINITY_DN96989_c1_g1
GO:0004722	protein serine/threonine phosphatase activity	molecular function	9/566	386/102170	0.00035	0.0374825581395349	TRINITY_DN75330_c0_g2,TRINITY_DN76684_c0_g1,TRINITY_DN78780_c1_g1,TRINITY_DN81452_c1_g1,TRINITY_DN84020_c0_g3,TRINITY_DN90704_c0_g1,TRINITY_DN92466_c0_g1,TRINITY_DN96423_c3_g1,TRINITY_DN97950_c3_g1	TRINITY_DN75330_c0_g2,TRINITY_DN76684_c0_g1,TRINITY_DN78780_c1_g1,TRINITY_DN81452_c1_g1,TRINITY_DN84020_c0_g3,TRINITY_DN90704_c0_g1,TRINITY_DN92466_c0_g1,TRINITY_DN96423_c3_g1,TRINITY_DN97950_c3_g1
GO:0042631	cellular response to water deprivation	biological process	4/488	58/93642	0.00025	0.0375357142857143	TRINITY_DN71935_c1_g1,TRINITY_DN79880_c1_g2,TRINITY_DN97805_c0_g1,TRINITY_DN97892_c1_g2	TRINITY_DN71935_c1_g1,TRINITY_DN79880_c1_g2,TRINITY_DN97805_c0_g1,TRINITY_DN97892_c1_g2
GO:0005768	endosome	cellular component	30/579	2484/96716	0.00028	0.03792	TRINITY_DN65800_c0_g1,TRINITY_DN66692_c0_g1,TRINITY_DN70233_c4_g4,TRINITY_DN70233_c4_g5,TRINITY_DN73205_c0_g1,TRINITY_DN73552_c1_g1,TRINITY_DN74044_c0_g1,TRINITY_DN76311_c1_g2,TRINITY_DN76329_c1_g1,TRINITY_DN76476_c0_g3,TRINITY_DN79376_c0_g3,TRINITY_DN79682_c1_g2,TRINITY_DN81484_c0_g1,TRINITY_DN83063_c0_g2,TRINITY_DN84877_c1_g4,TRINITY_DN85740_c0_g1,TRINITY_DN86308_c0_g4,TRINITY_DN87118_c0_g3,TRI…	TRINITY_DN65800_c0_g1,TRINITY_DN66692_c0_g1,TRINITY_DN70233_c4_g4,TRINITY_DN70233_c4_g5,TRINITY_DN73205_c0_g1,TRINITY_DN73552_c1_g1,TRINITY_DN74044_c0_g1,TRINITY_DN76311_c1_g2,TRINITY_DN76329_c1_g1,TRINITY_DN76476_c0_g3,TRINITY_DN79376_c0_g3,TRINITY_DN79682_c1_g2,TRINITY_DN81484_c0_g1,TRINITY_DN83063_c0_g2,TRINITY_DN84877_c1_g4,TRINITY_DN85740_c0_g1,TRINITY_DN86308_c0_g4,TRINITY_DN87118_c0_g3,TRI…
GO:0071462	cellular response to water stimulus	biological process	4/488	59/93642	0.00026	0.0386128260869565	TRINITY_DN71935_c1_g1,TRINITY_DN79880_c1_g2,TRINITY_DN97805_c0_g1,TRINITY_DN97892_c1_g2	TRINITY_DN71935_c1_g1,TRINITY_DN79880_c1_g2,TRINITY_DN97805_c0_g1,TRINITY_DN97892_c1_g2
GO:1900067	regulation of cellular response to alkaline pH	biological process	2/488	5/93642	0.00027	0.0388316842105263	TRINITY_DN82132_c0_g1,TRINITY_DN87479_c2_g5	TRINITY_DN82132_c0_g1,TRINITY_DN87479_c2_g5
GO:0010229	inflorescence development	biological process	5/488	108/93642	0.00027	0.0388316842105263	TRINITY_DN77576_c1_g1,TRINITY_DN78854_c0_g1,TRINITY_DN84029_c0_g2,TRINITY_DN90683_c0_g1,TRINITY_DN95583_c1_g4	TRINITY_DN77576_c1_g1,TRINITY_DN78854_c0_g1,TRINITY_DN84029_c0_g2,TRINITY_DN90683_c0_g1,TRINITY_DN95583_c1_g4
GO:0070887	cellular response to chemical stimulus	biological process	51/488	5868/93642	0.00027	0.0388316842105263	TRINITY_DN69787_c0_g2,TRINITY_DN69924_c1_g1,TRINITY_DN71935_c1_g1,TRINITY_DN72488_c1_g1,TRINITY_DN73073_c1_g1,TRINITY_DN73252_c0_g1,TRINITY_DN73410_c3_g3,TRINITY_DN76782_c0_g1,TRINITY_DN77032_c0_g1,TRINITY_DN77043_c0_g3,TRINITY_DN77204_c1_g1,TRINITY_DN77576_c1_g1,TRINITY_DN78180_c1_g1,TRINITY_DN78268_c3_g1,TRINITY_DN79091_c1_g2,TRINITY_DN79376_c0_g3,TRINITY_DN79614_c1_g5,TRINITY_DN79880_c1_g2,TRI…	TRINITY_DN69787_c0_g2,TRINITY_DN69924_c1_g1,TRINITY_DN71935_c1_g1,TRINITY_DN72488_c1_g1,TRINITY_DN73073_c1_g1,TRINITY_DN73252_c0_g1,TRINITY_DN73410_c3_g3,TRINITY_DN76782_c0_g1,TRINITY_DN77032_c0_g1,TRINITY_DN77043_c0_g3,TRINITY_DN77204_c1_g1,TRINITY_DN77576_c1_g1,TRINITY_DN78180_c1_g1,TRINITY_DN78268_c3_g1,TRINITY_DN79091_c1_g2,TRINITY_DN79376_c0_g3,TRINITY_DN79614_c1_g5,TRINITY_DN79880_c1_g2,TRI…
GO:0016758	transferase activity, transferring hexosyl groups	molecular function	27/566	2353/102170	0.00038	0.0397704545454545	TRINITY_DN72530_c1_g2,TRINITY_DN72620_c0_g2,TRINITY_DN76329_c1_g1,TRINITY_DN78423_c1_g2,TRINITY_DN79758_c0_g1,TRINITY_DN83509_c0_g2,TRINITY_DN85077_c1_g1,TRINITY_DN85360_c1_g2,TRINITY_DN85740_c0_g1,TRINITY_DN85827_c0_g1,TRINITY_DN85827_c0_g2,TRINITY_DN88437_c3_g1,TRINITY_DN90826_c0_g2,TRINITY_DN90894_c0_g2,TRINITY_DN94914_c0_g2,TRINITY_DN95981_c1_g1,TRINITY_DN95981_c1_g2,TRINITY_DN96131_c0_g1,TRI…	TRINITY_DN72530_c1_g2,TRINITY_DN72620_c0_g2,TRINITY_DN76329_c1_g1,TRINITY_DN78423_c1_g2,TRINITY_DN79758_c0_g1,TRINITY_DN83509_c0_g2,TRINITY_DN85077_c1_g1,TRINITY_DN85360_c1_g2,TRINITY_DN85740_c0_g1,TRINITY_DN85827_c0_g1,TRINITY_DN85827_c0_g2,TRINITY_DN88437_c3_g1,TRINITY_DN90826_c0_g2,TRINITY_DN90894_c0_g2,TRINITY_DN94914_c0_g2,TRINITY_DN95981_c1_g1,TRINITY_DN95981_c1_g2,TRINITY_DN96131_c0_g1,TRI…
GO:0043565	sequence-specific DNA binding	molecular function	26/566	2241/102170	0.00041	0.0419566666666667	TRINITY_DN70660_c2_g2,TRINITY_DN74290_c0_g1,TRINITY_DN75569_c1_g1,TRINITY_DN77043_c0_g3,TRINITY_DN79029_c0_g2,TRINITY_DN80918_c1_g1,TRINITY_DN81201_c2_g1,TRINITY_DN82621_c1_g4,TRINITY_DN82638_c2_g6,TRINITY_DN82791_c0_g4,TRINITY_DN82791_c0_g6,TRINITY_DN83339_c0_g1,TRINITY_DN83642_c0_g1,TRINITY_DN83642_c0_g3,TRINITY_DN83974_c0_g1,TRINITY_DN84795_c0_g2,TRINITY_DN86367_c0_g1,TRINITY_DN87747_c0_g2,TRI…	TRINITY_DN70660_c2_g2,TRINITY_DN74290_c0_g1,TRINITY_DN75569_c1_g1,TRINITY_DN77043_c0_g3,TRINITY_DN79029_c0_g2,TRINITY_DN80918_c1_g1,TRINITY_DN81201_c2_g1,TRINITY_DN82621_c1_g4,TRINITY_DN82638_c2_g6,TRINITY_DN82791_c0_g4,TRINITY_DN82791_c0_g6,TRINITY_DN83339_c0_g1,TRINITY_DN83642_c0_g1,TRINITY_DN83642_c0_g3,TRINITY_DN83974_c0_g1,TRINITY_DN84795_c0_g2,TRINITY_DN86367_c0_g1,TRINITY_DN87747_c0_g2,TRI…
GO:0048608	reproductive structure development	biological process	31/488	3032/93642	0.00035	0.0492994845360825	TRINITY_DN66938_c0_g1,TRINITY_DN69537_c0_g1,TRINITY_DN71935_c1_g1,TRINITY_DN72620_c0_g2,TRINITY_DN73736_c0_g3,TRINITY_DN74021_c2_g1,TRINITY_DN74775_c1_g1,TRINITY_DN77576_c1_g1,TRINITY_DN77873_c1_g2,TRINITY_DN78854_c0_g1,TRINITY_DN81769_c1_g1,TRINITY_DN82132_c0_g1,TRINITY_DN83974_c0_g1,TRINITY_DN84029_c0_g2,TRINITY_DN84473_c4_g1,TRINITY_DN87479_c2_g5,TRINITY_DN88442_c0_g1,TRINITY_DN89276_c0_g2,TRI…	TRINITY_DN66938_c0_g1,TRINITY_DN69537_c0_g1,TRINITY_DN71935_c1_g1,TRINITY_DN72620_c0_g2,TRINITY_DN73736_c0_g3,TRINITY_DN74021_c2_g1,TRINITY_DN74775_c1_g1,TRINITY_DN77576_c1_g1,TRINITY_DN77873_c1_g2,TRINITY_DN78854_c0_g1,TRINITY_DN81769_c1_g1,TRINITY_DN82132_c0_g1,TRINITY_DN83974_c0_g1,TRINITY_DN84029_c0_g2,TRINITY_DN84473_c4_g1,TRINITY_DN87479_c2_g5,TRINITY_DN88442_c0_g1,TRINITY_DN89276_c0_g2,TRI…
GO:0061458	reproductive system development	biological process	31/488	3032/93642	0.00035	0.0492994845360825	TRINITY_DN66938_c0_g1,TRINITY_DN69537_c0_g1,TRINITY_DN71935_c1_g1,TRINITY_DN72620_c0_g2,TRINITY_DN73736_c0_g3,TRINITY_DN74021_c2_g1,TRINITY_DN74775_c1_g1,TRINITY_DN77576_c1_g1,TRINITY_DN77873_c1_g2,TRINITY_DN78854_c0_g1,TRINITY_DN81769_c1_g1,TRINITY_DN82132_c0_g1,TRINITY_DN83974_c0_g1,TRINITY_DN84029_c0_g2,TRINITY_DN84473_c4_g1,TRINITY_DN87479_c2_g5,TRINITY_DN88442_c0_g1,TRINITY_DN89276_c0_g2,TRI…	TRINITY_DN66938_c0_g1,TRINITY_DN69537_c0_g1,TRINITY_DN71935_c1_g1,TRINITY_DN72620_c0_g2,TRINITY_DN73736_c0_g3,TRINITY_DN74021_c2_g1,TRINITY_DN74775_c1_g1,TRINITY_DN77576_c1_g1,TRINITY_DN77873_c1_g2,TRINITY_DN78854_c0_g1,TRINITY_DN81769_c1_g1,TRINITY_DN82132_c0_g1,TRINITY_DN83974_c0_g1,TRINITY_DN84029_c0_g2,TRINITY_DN84473_c4_g1,TRINITY_DN87479_c2_g5,TRINITY_DN88442_c0_g1,TRINITY_DN89276_c0_g2,TRI…
GO:0055062	phosphate ion homeostasis	biological process	4/488	64/93642	0.00036	0.0496836363636364	TRINITY_DN68361_c0_g1,TRINITY_DN76936_c1_g3,TRINITY_DN97367_c1_g1,TRINITY_DN97687_c2_g2	TRINITY_DN68361_c0_g1,TRINITY_DN76936_c1_g3,TRINITY_DN97367_c1_g1,TRINITY_DN97687_c2_g2
GO:0072506	trivalent inorganic anion homeostasis	biological process	4/488	64/93642	0.00036	0.0496836363636364	TRINITY_DN68361_c0_g1,TRINITY_DN76936_c1_g3,TRINITY_DN97367_c1_g1,TRINITY_DN97687_c2_g2	TRINITY_DN68361_c0_g1,TRINITY_DN76936_c1_g3,TRINITY_DN97367_c1_g1,TRINITY_DN97687_c2_g2
GO:0032787	monocarboxylic acid metabolic process	biological process	42/488	4605/93642	0.00037	0.0505531	TRINITY_DN69354_c0_g1,TRINITY_DN69466_c1_g6,TRINITY_DN71341_c0_g1,TRINITY_DN74775_c1_g1,TRINITY_DN74807_c0_g1,TRINITY_DN74829_c0_g1,TRINITY_DN75571_c1_g2,TRINITY_DN77092_c1_g8,TRINITY_DN77362_c1_g1,TRINITY_DN79268_c0_g1,TRINITY_DN79669_c0_g4,TRINITY_DN80331_c1_g1,TRINITY_DN82279_c0_g3,TRINITY_DN82891_c1_g1,TRINITY_DN83298_c1_g4,TRINITY_DN83509_c0_g2,TRINITY_DN85827_c0_g1,TRINITY_DN85827_c0_g2,TRI…	TRINITY_DN69354_c0_g1,TRINITY_DN69466_c1_g6,TRINITY_DN71341_c0_g1,TRINITY_DN74775_c1_g1,TRINITY_DN74807_c0_g1,TRINITY_DN74829_c0_g1,TRINITY_DN75571_c1_g2,TRINITY_DN77092_c1_g8,TRINITY_DN77362_c1_g1,TRINITY_DN79268_c0_g1,TRINITY_DN79669_c0_g4,TRINITY_DN80331_c1_g1,TRINITY_DN82279_c0_g3,TRINITY_DN82891_c1_g1,TRINITY_DN83298_c1_g4,TRINITY_DN83509_c0_g2,TRINITY_DN85827_c0_g1,TRINITY_DN85827_c0_g2,TRI…
GO:0080134	regulation of response to stress	biological process	21/488	1734/93642	0.00038	0.0514053465346535	TRINITY_DN67792_c0_g1,TRINITY_DN69364_c0_g2,TRINITY_DN69537_c0_g1,TRINITY_DN70380_c1_g4,TRINITY_DN71935_c1_g1,TRINITY_DN73073_c1_g1,TRINITY_DN75566_c1_g3,TRINITY_DN75569_c1_g1,TRINITY_DN76774_c1_g1,TRINITY_DN77043_c0_g3,TRINITY_DN77576_c1_g1,TRINITY_DN78992_c0_g1,TRINITY_DN82132_c0_g1,TRINITY_DN83645_c1_g3,TRINITY_DN83666_c1_g3,TRINITY_DN86857_c0_g1,TRINITY_DN87479_c2_g5,TRINITY_DN90368_c2_g3,TRI…	TRINITY_DN67792_c0_g1,TRINITY_DN69364_c0_g2,TRINITY_DN69537_c0_g1,TRINITY_DN70380_c1_g4,TRINITY_DN71935_c1_g1,TRINITY_DN73073_c1_g1,TRINITY_DN75566_c1_g3,TRINITY_DN75569_c1_g1,TRINITY_DN76774_c1_g1,TRINITY_DN77043_c0_g3,TRINITY_DN77576_c1_g1,TRINITY_DN78992_c0_g1,TRINITY_DN82132_c0_g1,TRINITY_DN83645_c1_g3,TRINITY_DN83666_c1_g3,TRINITY_DN86857_c0_g1,TRINITY_DN87479_c2_g5,TRINITY_DN90368_c2_g3,TRI…
GO:0019478	D-amino acid catabolic process	biological process	2/488	6/93642	0.00040	0.0535803921568627	TRINITY_DN74061_c0_g1,TRINITY_DN91523_c0_g2	TRINITY_DN74061_c0_g1,TRINITY_DN91523_c0_g2
GO:0052546	cell wall pectin metabolic process	biological process	4/488	66/93642	0.00041	0.0543866990291262	TRINITY_DN65800_c0_g1,TRINITY_DN73736_c2_g1,TRINITY_DN89558_c2_g1,TRINITY_DN96989_c1_g1	TRINITY_DN65800_c0_g1,TRINITY_DN73736_c2_g1,TRINITY_DN89558_c2_g1,TRINITY_DN96989_c1_g1
GO:0071395	cellular response to jasmonic acid stimulus	biological process	6/488	187/93642	0.00048	0.06306	TRINITY_DN73073_c1_g1,TRINITY_DN77032_c0_g1,TRINITY_DN79614_c1_g5,TRINITY_DN82132_c0_g1,TRINITY_DN87479_c2_g5,TRINITY_DN90808_c0_g1	TRINITY_DN73073_c1_g1,TRINITY_DN77032_c0_g1,TRINITY_DN79614_c1_g5,TRINITY_DN82132_c0_g1,TRINITY_DN87479_c2_g5,TRINITY_DN90808_c0_g1
GO:0048731	system development	biological process	49/488	5735/93642	0.00053	0.068965619047619	TRINITY_DN65800_c0_g1,TRINITY_DN66938_c0_g1,TRINITY_DN69035_c2_g6,TRINITY_DN69537_c0_g1,TRINITY_DN71935_c1_g1,TRINITY_DN72620_c0_g2,TRINITY_DN73736_c0_g3,TRINITY_DN74021_c2_g1,TRINITY_DN74775_c1_g1,TRINITY_DN74807_c0_g1,TRINITY_DN77576_c1_g1,TRINITY_DN77873_c1_g2,TRINITY_DN78854_c0_g1,TRINITY_DN80918_c1_g1,TRINITY_DN81769_c1_g1,TRINITY_DN82132_c0_g1,TRINITY_DN82302_c0_g1,TRINITY_DN83298_c1_g4,TRI…	TRINITY_DN65800_c0_g1,TRINITY_DN66938_c0_g1,TRINITY_DN69035_c2_g6,TRINITY_DN69537_c0_g1,TRINITY_DN71935_c1_g1,TRINITY_DN72620_c0_g2,TRINITY_DN73736_c0_g3,TRINITY_DN74021_c2_g1,TRINITY_DN74775_c1_g1,TRINITY_DN74807_c0_g1,TRINITY_DN77576_c1_g1,TRINITY_DN77873_c1_g2,TRINITY_DN78854_c0_g1,TRINITY_DN80918_c1_g1,TRINITY_DN81769_c1_g1,TRINITY_DN82132_c0_g1,TRINITY_DN82302_c0_g1,TRINITY_DN83298_c1_g4,TRI…
GO:0016791	phosphatase activity	molecular function	20/566	1594/102170	0.00073	0.073079347826087	TRINITY_DN73331_c1_g5,TRINITY_DN75330_c0_g2,TRINITY_DN76684_c0_g1,TRINITY_DN77174_c0_g2,TRINITY_DN78780_c1_g1,TRINITY_DN79467_c0_g3,TRINITY_DN81452_c1_g1,TRINITY_DN82073_c0_g3,TRINITY_DN83571_c0_g3,TRINITY_DN84020_c0_g3,TRINITY_DN87385_c2_g1,TRINITY_DN88853_c0_g1,TRINITY_DN89890_c0_g1,TRINITY_DN90704_c0_g1,TRINITY_DN92466_c0_g1,TRINITY_DN92607_c0_g1,TRINITY_DN92657_c4_g1,TRINITY_DN93029_c1_g2,TRI…	TRINITY_DN73331_c1_g5,TRINITY_DN75330_c0_g2,TRINITY_DN76684_c0_g1,TRINITY_DN77174_c0_g2,TRINITY_DN78780_c1_g1,TRINITY_DN79467_c0_g3,TRINITY_DN81452_c1_g1,TRINITY_DN82073_c0_g3,TRINITY_DN83571_c0_g3,TRINITY_DN84020_c0_g3,TRINITY_DN87385_c2_g1,TRINITY_DN88853_c0_g1,TRINITY_DN89890_c0_g1,TRINITY_DN90704_c0_g1,TRINITY_DN92466_c0_g1,TRINITY_DN92607_c0_g1,TRINITY_DN92657_c4_g1,TRINITY_DN93029_c1_g2,TRI…
GO:0009692	ethylene metabolic process	biological process	4/488	73/93642	0.00060	0.0752091743119266	TRINITY_DN73736_c0_g3,TRINITY_DN73736_c1_g2,TRINITY_DN98028_c1_g2,TRINITY_DN98028_c2_g4	TRINITY_DN73736_c0_g3,TRINITY_DN73736_c1_g2,TRINITY_DN98028_c1_g2,TRINITY_DN98028_c2_g4
GO:0009693	ethylene biosynthetic process	biological process	4/488	73/93642	0.00060	0.0752091743119266	TRINITY_DN73736_c0_g3,TRINITY_DN73736_c1_g2,TRINITY_DN98028_c1_g2,TRINITY_DN98028_c2_g4	TRINITY_DN73736_c0_g3,TRINITY_DN73736_c1_g2,TRINITY_DN98028_c1_g2,TRINITY_DN98028_c2_g4
GO:0043450	alkene biosynthetic process	biological process	4/488	73/93642	0.00060	0.0752091743119266	TRINITY_DN73736_c0_g3,TRINITY_DN73736_c1_g2,TRINITY_DN98028_c1_g2,TRINITY_DN98028_c2_g4	TRINITY_DN73736_c0_g3,TRINITY_DN73736_c1_g2,TRINITY_DN98028_c1_g2,TRINITY_DN98028_c2_g4
GO:1900674	olefin biosynthetic process	biological process	4/488	73/93642	0.00060	0.0752091743119266	TRINITY_DN73736_c0_g3,TRINITY_DN73736_c1_g2,TRINITY_DN98028_c1_g2,TRINITY_DN98028_c2_g4	TRINITY_DN73736_c0_g3,TRINITY_DN73736_c1_g2,TRINITY_DN98028_c1_g2,TRINITY_DN98028_c2_g4
GO:0042545	cell wall modification	biological process	7/488	271/93642	0.00061	0.0757675454545454	TRINITY_DN71149_c0_g2,TRINITY_DN76510_c0_g1,TRINITY_DN79598_c0_g2,TRINITY_DN87801_c1_g1,TRINITY_DN87801_c1_g2,TRINITY_DN90826_c0_g2,TRINITY_DN91640_c0_g2	TRINITY_DN71149_c0_g2,TRINITY_DN76510_c0_g1,TRINITY_DN79598_c0_g2,TRINITY_DN87801_c1_g1,TRINITY_DN87801_c1_g2,TRINITY_DN90826_c0_g2,TRINITY_DN91640_c0_g2
GO:0042578	phosphoric ester hydrolase activity	molecular function	23/566	1985/102170	0.00088	0.085384375	TRINITY_DN69035_c2_g6,TRINITY_DN73331_c1_g5,TRINITY_DN75330_c0_g2,TRINITY_DN76684_c0_g1,TRINITY_DN77174_c0_g2,TRINITY_DN78780_c1_g1,TRINITY_DN79467_c0_g3,TRINITY_DN81452_c1_g1,TRINITY_DN82073_c0_g3,TRINITY_DN83571_c0_g3,TRINITY_DN84020_c0_g3,TRINITY_DN86954_c1_g1,TRINITY_DN87385_c2_g1,TRINITY_DN88853_c0_g1,TRINITY_DN89890_c0_g1,TRINITY_DN90704_c0_g1,TRINITY_DN92466_c0_g1,TRINITY_DN92607_c0_g1,TRI…	TRINITY_DN69035_c2_g6,TRINITY_DN73331_c1_g5,TRINITY_DN75330_c0_g2,TRINITY_DN76684_c0_g1,TRINITY_DN77174_c0_g2,TRINITY_DN78780_c1_g1,TRINITY_DN79467_c0_g3,TRINITY_DN81452_c1_g1,TRINITY_DN82073_c0_g3,TRINITY_DN83571_c0_g3,TRINITY_DN84020_c0_g3,TRINITY_DN86954_c1_g1,TRINITY_DN87385_c2_g1,TRINITY_DN88853_c0_g1,TRINITY_DN89890_c0_g1,TRINITY_DN90704_c0_g1,TRINITY_DN92466_c0_g1,TRINITY_DN92607_c0_g1,TRI…
GO:0016165	linoleate 13S-lipoxygenase activity	molecular function	3/566	34/102170	0.00089	0.085384375	TRINITY_DN79669_c0_g4,TRINITY_DN98338_c2_g1,TRINITY_DN98338_c2_g3	TRINITY_DN79669_c0_g4,TRINITY_DN98338_c2_g1,TRINITY_DN98338_c2_g3
GO:0010243	response to organonitrogen compound	biological process	16/488	1202/93642	0.00070	0.0861630630630631	TRINITY_DN75569_c1_g1,TRINITY_DN77043_c0_g3,TRINITY_DN77576_c1_g1,TRINITY_DN79614_c1_g5,TRINITY_DN80888_c0_g1,TRINITY_DN80918_c1_g1,TRINITY_DN82638_c2_g6,TRINITY_DN87747_c0_g2,TRINITY_DN88478_c2_g1,TRINITY_DN91962_c0_g1,TRINITY_DN92180_c0_g3,TRINITY_DN94241_c0_g1,TRINITY_DN95583_c1_g4,TRINITY_DN96904_c0_g1,TRINITY_DN96904_c1_g5,TRINITY_DN97301_c0_g2	TRINITY_DN75569_c1_g1,TRINITY_DN77043_c0_g3,TRINITY_DN77576_c1_g1,TRINITY_DN79614_c1_g5,TRINITY_DN80888_c0_g1,TRINITY_DN80918_c1_g1,TRINITY_DN82638_c2_g6,TRINITY_DN87747_c0_g2,TRINITY_DN88478_c2_g1,TRINITY_DN91962_c0_g1,TRINITY_DN92180_c0_g3,TRINITY_DN94241_c0_g1,TRINITY_DN95583_c1_g4,TRINITY_DN96904_c0_g1,TRINITY_DN96904_c1_g5,TRINITY_DN97301_c0_g2
GO:0018105	peptidyl-serine phosphorylation	biological process	9/488	455/93642	0.00073	0.0874911403508772	TRINITY_DN69924_c1_g1,TRINITY_DN72488_c1_g1,TRINITY_DN73410_c3_g3,TRINITY_DN78180_c1_g1,TRINITY_DN84685_c0_g2,TRINITY_DN90791_c0_g2,TRINITY_DN95689_c0_g1,TRINITY_DN97864_c1_g1,TRINITY_DN98861_c0_g1	TRINITY_DN69924_c1_g1,TRINITY_DN72488_c1_g1,TRINITY_DN73410_c3_g3,TRINITY_DN78180_c1_g1,TRINITY_DN84685_c0_g2,TRINITY_DN90791_c0_g2,TRINITY_DN95689_c0_g1,TRINITY_DN97864_c1_g1,TRINITY_DN98861_c0_g1
GO:0043449	cellular alkene metabolic process	biological process	4/488	77/93642	0.00073	0.0874911403508772	TRINITY_DN73736_c0_g3,TRINITY_DN73736_c1_g2,TRINITY_DN98028_c1_g2,TRINITY_DN98028_c2_g4	TRINITY_DN73736_c0_g3,TRINITY_DN73736_c1_g2,TRINITY_DN98028_c1_g2,TRINITY_DN98028_c2_g4
GO:0072505	divalent inorganic anion homeostasis	biological process	4/488	77/93642	0.00073	0.0874911403508772	TRINITY_DN68361_c0_g1,TRINITY_DN76936_c1_g3,TRINITY_DN97367_c1_g1,TRINITY_DN97687_c2_g2	TRINITY_DN68361_c0_g1,TRINITY_DN76936_c1_g3,TRINITY_DN97367_c1_g1,TRINITY_DN97687_c2_g2
GO:0048364	root development	biological process	16/488	1213/93642	0.00077	0.0914826956521739	TRINITY_DN65800_c0_g1,TRINITY_DN71935_c1_g1,TRINITY_DN74807_c0_g1,TRINITY_DN82302_c0_g1,TRINITY_DN83935_c0_g1,TRINITY_DN89558_c2_g1,TRINITY_DN90341_c0_g2,TRINITY_DN93365_c2_g1,TRINITY_DN93972_c0_g1,TRINITY_DN94141_c0_g2,TRINITY_DN94150_c2_g1,TRINITY_DN96824_c2_g1,TRINITY_DN96989_c1_g1,TRINITY_DN97805_c0_g1,TRINITY_DN97985_c2_g2,TRINITY_DN98195_c2_g3	TRINITY_DN65800_c0_g1,TRINITY_DN71935_c1_g1,TRINITY_DN74807_c0_g1,TRINITY_DN82302_c0_g1,TRINITY_DN83935_c0_g1,TRINITY_DN89558_c2_g1,TRINITY_DN90341_c0_g2,TRINITY_DN93365_c2_g1,TRINITY_DN93972_c0_g1,TRINITY_DN94141_c0_g2,TRINITY_DN94150_c2_g1,TRINITY_DN96824_c2_g1,TRINITY_DN96989_c1_g1,TRINITY_DN97805_c0_g1,TRINITY_DN97985_c2_g2,TRINITY_DN98195_c2_g3
GO:0051704	multi-organism process	biological process	63/488	8030/93642	0.00078	0.0918718965517241	TRINITY_DN68524_c0_g1,TRINITY_DN69507_c1_g1,TRINITY_DN70656_c2_g1,TRINITY_DN71935_c1_g1,TRINITY_DN73444_c1_g2,TRINITY_DN74021_c2_g1,TRINITY_DN75566_c1_g3,TRINITY_DN75569_c1_g1,TRINITY_DN75757_c0_g1,TRINITY_DN76510_c0_g1,TRINITY_DN76774_c1_g1,TRINITY_DN77384_c3_g6,TRINITY_DN77458_c2_g1,TRINITY_DN77511_c2_g2,TRINITY_DN77576_c1_g1,TRINITY_DN78577_c2_g1,TRINITY_DN78879_c1_g1,TRINITY_DN79205_c2_g1,TRI…	TRINITY_DN68524_c0_g1,TRINITY_DN69507_c1_g1,TRINITY_DN70656_c2_g1,TRINITY_DN71935_c1_g1,TRINITY_DN73444_c1_g2,TRINITY_DN74021_c2_g1,TRINITY_DN75566_c1_g3,TRINITY_DN75569_c1_g1,TRINITY_DN75757_c0_g1,TRINITY_DN76510_c0_g1,TRINITY_DN76774_c1_g1,TRINITY_DN77384_c3_g6,TRINITY_DN77458_c2_g1,TRINITY_DN77511_c2_g2,TRINITY_DN77576_c1_g1,TRINITY_DN78577_c2_g1,TRINITY_DN78879_c1_g1,TRINITY_DN79205_c2_g1,TRI…
GO:0022622	root system development	biological process	16/488	1218/93642	0.00080	0.0934222222222222	TRINITY_DN65800_c0_g1,TRINITY_DN71935_c1_g1,TRINITY_DN74807_c0_g1,TRINITY_DN82302_c0_g1,TRINITY_DN83935_c0_g1,TRINITY_DN89558_c2_g1,TRINITY_DN90341_c0_g2,TRINITY_DN93365_c2_g1,TRINITY_DN93972_c0_g1,TRINITY_DN94141_c0_g2,TRINITY_DN94150_c2_g1,TRINITY_DN96824_c2_g1,TRINITY_DN96989_c1_g1,TRINITY_DN97805_c0_g1,TRINITY_DN97985_c2_g2,TRINITY_DN98195_c2_g3	TRINITY_DN65800_c0_g1,TRINITY_DN71935_c1_g1,TRINITY_DN74807_c0_g1,TRINITY_DN82302_c0_g1,TRINITY_DN83935_c0_g1,TRINITY_DN89558_c2_g1,TRINITY_DN90341_c0_g2,TRINITY_DN93365_c2_g1,TRINITY_DN93972_c0_g1,TRINITY_DN94141_c0_g2,TRINITY_DN94150_c2_g1,TRINITY_DN96824_c2_g1,TRINITY_DN96989_c1_g1,TRINITY_DN97805_c0_g1,TRINITY_DN97985_c2_g2,TRINITY_DN98195_c2_g3
GO:0009536	plastid	cellular component	55/579	5858/96716	0.00074	0.093536	TRINITY_DN69466_c1_g6,TRINITY_DN71341_c0_g1,TRINITY_DN71515_c1_g1,TRINITY_DN72420_c0_g1,TRINITY_DN74676_c2_g3,TRINITY_DN74807_c0_g1,TRINITY_DN75757_c0_g1,TRINITY_DN75843_c2_g4,TRINITY_DN78231_c0_g3,TRINITY_DN78282_c1_g1,TRINITY_DN78519_c1_g3,TRINITY_DN79669_c0_g4,TRINITY_DN80039_c0_g5,TRINITY_DN80464_c0_g1,TRINITY_DN81650_c1_g1,TRINITY_DN81650_c1_g2,TRINITY_DN81741_c0_g1,TRINITY_DN82022_c3_g1,TRI…	TRINITY_DN69466_c1_g6,TRINITY_DN71341_c0_g1,TRINITY_DN71515_c1_g1,TRINITY_DN72420_c0_g1,TRINITY_DN74676_c2_g3,TRINITY_DN74807_c0_g1,TRINITY_DN75757_c0_g1,TRINITY_DN75843_c2_g4,TRINITY_DN78231_c0_g3,TRINITY_DN78282_c1_g1,TRINITY_DN78519_c1_g3,TRINITY_DN79669_c0_g4,TRINITY_DN80039_c0_g5,TRINITY_DN80464_c0_g1,TRINITY_DN81650_c1_g1,TRINITY_DN81650_c1_g2,TRINITY_DN81741_c0_g1,TRINITY_DN82022_c3_g1,TRI…
GO:0009835	fruit ripening	biological process	4/488	80/93642	0.00084	0.0972620338983051	TRINITY_DN73736_c0_g3,TRINITY_DN92200_c0_g1,TRINITY_DN98028_c1_g2,TRINITY_DN98028_c2_g4	TRINITY_DN73736_c0_g3,TRINITY_DN92200_c0_g1,TRINITY_DN98028_c1_g2,TRINITY_DN98028_c2_g4
GO:0004657	proline dehydrogenase activity	molecular function	2/566	9/102170	0.00107	0.100558163265306	TRINITY_DN93697_c0_g2,TRINITY_DN93697_c0_g3	TRINITY_DN93697_c0_g2,TRINITY_DN93697_c0_g3
GO:0005507	copper ion binding	molecular function	12/566	746/102170	0.00110	0.10131	TRINITY_DN75379_c0_g7,TRINITY_DN78095_c1_g1,TRINITY_DN79376_c0_g3,TRINITY_DN82718_c1_g1,TRINITY_DN89046_c1_g3,TRINITY_DN90825_c0_g1,TRINITY_DN91076_c0_g1,TRINITY_DN91076_c0_g3,TRINITY_DN91185_c1_g2,TRINITY_DN94873_c1_g1,TRINITY_DN95905_c1_g1,TRINITY_DN98491_c5_g1	TRINITY_DN75379_c0_g7,TRINITY_DN78095_c1_g1,TRINITY_DN79376_c0_g3,TRINITY_DN82718_c1_g1,TRINITY_DN89046_c1_g3,TRINITY_DN90825_c0_g1,TRINITY_DN91076_c0_g1,TRINITY_DN91076_c0_g3,TRINITY_DN91185_c1_g2,TRINITY_DN94873_c1_g1,TRINITY_DN95905_c1_g1,TRINITY_DN98491_c5_g1
GO:0010411	xyloglucan metabolic process	biological process	5/488	142/93642	0.00094	0.107926218487395	TRINITY_DN66692_c0_g1,TRINITY_DN78423_c1_g2,TRINITY_DN90894_c0_g2,TRINITY_DN93365_c2_g1,TRINITY_DN95026_c0_g1	TRINITY_DN66692_c0_g1,TRINITY_DN78423_c1_g2,TRINITY_DN90894_c0_g2,TRINITY_DN93365_c2_g1,TRINITY_DN95026_c0_g1
GO:0018209	peptidyl-serine modification	biological process	9/488	473/93642	0.00096	0.108400661157025	TRINITY_DN69924_c1_g1,TRINITY_DN72488_c1_g1,TRINITY_DN73410_c3_g3,TRINITY_DN78180_c1_g1,TRINITY_DN84685_c0_g2,TRINITY_DN90791_c0_g2,TRINITY_DN95689_c0_g1,TRINITY_DN97864_c1_g1,TRINITY_DN98861_c0_g1	TRINITY_DN69924_c1_g1,TRINITY_DN72488_c1_g1,TRINITY_DN73410_c3_g3,TRINITY_DN78180_c1_g1,TRINITY_DN84685_c0_g2,TRINITY_DN90791_c0_g2,TRINITY_DN95689_c0_g1,TRINITY_DN97864_c1_g1,TRINITY_DN98861_c0_g1
GO:0002213	defense response to insect	biological process	3/488	37/93642	0.00096	0.108400661157025	TRINITY_DN74775_c1_g1,TRINITY_DN77043_c0_g3,TRINITY_DN95776_c1_g2	TRINITY_DN74775_c1_g1,TRINITY_DN77043_c0_g3,TRINITY_DN95776_c1_g2
GO:0048827	phyllome development	biological process	15/488	1127/93642	0.00101	0.113111721311475	TRINITY_DN71935_c1_g1,TRINITY_DN74775_c1_g1,TRINITY_DN77576_c1_g1,TRINITY_DN80918_c1_g1,TRINITY_DN83298_c1_g4,TRINITY_DN84029_c0_g2,TRINITY_DN86857_c0_g1,TRINITY_DN89276_c0_g2,TRINITY_DN90341_c0_g2,TRINITY_DN90826_c0_g2,TRINITY_DN93972_c0_g1,TRINITY_DN94676_c0_g3,TRINITY_DN95583_c1_g4,TRINITY_DN97805_c0_g1,TRINITY_DN98195_c2_g3	TRINITY_DN71935_c1_g1,TRINITY_DN74775_c1_g1,TRINITY_DN77576_c1_g1,TRINITY_DN80918_c1_g1,TRINITY_DN83298_c1_g4,TRINITY_DN84029_c0_g2,TRINITY_DN86857_c0_g1,TRINITY_DN89276_c0_g2,TRINITY_DN90341_c0_g2,TRINITY_DN90826_c0_g2,TRINITY_DN93972_c0_g1,TRINITY_DN94676_c0_g3,TRINITY_DN95583_c1_g4,TRINITY_DN97805_c0_g1,TRINITY_DN98195_c2_g3
GO:0010280	UDP-L-rhamnose synthase activity	molecular function	2/566	10/102170	0.00134	0.116428301886792	TRINITY_DN76782_c0_g1,TRINITY_DN94964_c1_g1	TRINITY_DN76782_c0_g1,TRINITY_DN94964_c1_g1
GO:0047513	1,2-alpha-L-fucosidase activity	molecular function	2/566	10/102170	0.00134	0.116428301886792	TRINITY_DN69291_c2_g2,TRINITY_DN85861_c2_g2	TRINITY_DN69291_c2_g2,TRINITY_DN85861_c2_g2
GO:0050377	UDP-glucose 4,6-dehydratase activity	molecular function	2/566	10/102170	0.00134	0.116428301886792	TRINITY_DN76782_c0_g1,TRINITY_DN94964_c1_g1	TRINITY_DN76782_c0_g1,TRINITY_DN94964_c1_g1
GO:0047066	phospholipid-hydroperoxide glutathione peroxidase activity	molecular function	3/566	40/102170	0.00143	0.121947222222222	TRINITY_DN89860_c0_g2,TRINITY_DN95632_c3_g1,TRINITY_DN98542_c1_g1	TRINITY_DN89860_c0_g2,TRINITY_DN95632_c3_g1,TRINITY_DN98542_c1_g1
GO:0051552	flavone metabolic process	biological process	2/488	10/93642	0.00119	0.127097674418605	TRINITY_DN76782_c0_g1,TRINITY_DN94964_c1_g1	TRINITY_DN76782_c0_g1,TRINITY_DN94964_c1_g1
GO:0051553	flavone biosynthetic process	biological process	2/488	10/93642	0.00119	0.127097674418605	TRINITY_DN76782_c0_g1,TRINITY_DN94964_c1_g1	TRINITY_DN76782_c0_g1,TRINITY_DN94964_c1_g1
GO:0051554	flavonol metabolic process	biological process	2/488	10/93642	0.00119	0.127097674418605	TRINITY_DN76782_c0_g1,TRINITY_DN94964_c1_g1	TRINITY_DN76782_c0_g1,TRINITY_DN94964_c1_g1
GO:0051555	flavonol biosynthetic process	biological process	2/488	10/93642	0.00119	0.127097674418605	TRINITY_DN76782_c0_g1,TRINITY_DN94964_c1_g1	TRINITY_DN76782_c0_g1,TRINITY_DN94964_c1_g1
GO:0010119	regulation of stomatal movement	biological process	5/488	150/93642	0.00120	0.127097674418605	TRINITY_DN76774_c1_g1,TRINITY_DN79376_c0_g3,TRINITY_DN83974_c0_g1,TRINITY_DN90825_c0_g1,TRINITY_DN96824_c2_g1	TRINITY_DN76774_c1_g1,TRINITY_DN79376_c0_g3,TRINITY_DN83974_c0_g1,TRINITY_DN90825_c0_g1,TRINITY_DN96824_c2_g1
GO:1900426	positive regulation of defense response to bacterium	biological process	3/488	40/93642	0.00120	0.127097674418605	TRINITY_DN75566_c1_g3,TRINITY_DN86857_c0_g1,TRINITY_DN90368_c2_g3	TRINITY_DN75566_c1_g3,TRINITY_DN86857_c0_g1,TRINITY_DN90368_c2_g3
GO:0005976	polysaccharide metabolic process	biological process	32/488	3417/93642	0.00120	0.127097674418605	TRINITY_DN65800_c0_g1,TRINITY_DN66692_c0_g1,TRINITY_DN69035_c2_g6,TRINITY_DN70157_c1_g3,TRINITY_DN71149_c0_g2,TRINITY_DN72620_c0_g2,TRINITY_DN73736_c2_g1,TRINITY_DN74021_c2_g1,TRINITY_DN76329_c1_g1,TRINITY_DN76510_c0_g1,TRINITY_DN78423_c1_g2,TRINITY_DN79598_c0_g2,TRINITY_DN79880_c1_g2,TRINITY_DN85077_c1_g1,TRINITY_DN85740_c0_g1,TRINITY_DN87801_c1_g1,TRINITY_DN87801_c1_g2,TRINITY_DN89558_c2_g1,TRI…	TRINITY_DN65800_c0_g1,TRINITY_DN66692_c0_g1,TRINITY_DN69035_c2_g6,TRINITY_DN70157_c1_g3,TRINITY_DN71149_c0_g2,TRINITY_DN72620_c0_g2,TRINITY_DN73736_c2_g1,TRINITY_DN74021_c2_g1,TRINITY_DN76329_c1_g1,TRINITY_DN76510_c0_g1,TRINITY_DN78423_c1_g2,TRINITY_DN79598_c0_g2,TRINITY_DN79880_c1_g2,TRINITY_DN85077_c1_g1,TRINITY_DN85740_c0_g1,TRINITY_DN87801_c1_g1,TRINITY_DN87801_c1_g2,TRINITY_DN89558_c2_g1,TRI…
GO:0009507	chloroplast	cellular component	53/579	5696/96716	0.00112	0.13272	TRINITY_DN69466_c1_g6,TRINITY_DN71341_c0_g1,TRINITY_DN71515_c1_g1,TRINITY_DN72420_c0_g1,TRINITY_DN74676_c2_g3,TRINITY_DN75757_c0_g1,TRINITY_DN75843_c2_g4,TRINITY_DN78231_c0_g3,TRINITY_DN78282_c1_g1,TRINITY_DN78519_c1_g3,TRINITY_DN79669_c0_g4,TRINITY_DN80039_c0_g5,TRINITY_DN80464_c0_g1,TRINITY_DN81650_c1_g1,TRINITY_DN81650_c1_g2,TRINITY_DN82022_c3_g1,TRINITY_DN82413_c0_g2,TRINITY_DN82718_c1_g1,TRI…	TRINITY_DN69466_c1_g6,TRINITY_DN71341_c0_g1,TRINITY_DN71515_c1_g1,TRINITY_DN72420_c0_g1,TRINITY_DN74676_c2_g3,TRINITY_DN75757_c0_g1,TRINITY_DN75843_c2_g4,TRINITY_DN78231_c0_g3,TRINITY_DN78282_c1_g1,TRINITY_DN78519_c1_g3,TRINITY_DN79669_c0_g4,TRINITY_DN80039_c0_g5,TRINITY_DN80464_c0_g1,TRINITY_DN81650_c1_g1,TRINITY_DN81650_c1_g2,TRINITY_DN82022_c3_g1,TRINITY_DN82413_c0_g2,TRINITY_DN82718_c1_g1,TRI…
GO:0009504	cell plate	cellular component	4/579	78/96716	0.00128	0.142757647058824	TRINITY_DN75757_c0_g1,TRINITY_DN76774_c1_g1,TRINITY_DN88305_c0_g1,TRINITY_DN89714_c1_g1	TRINITY_DN75757_c0_g1,TRINITY_DN76774_c1_g1,TRINITY_DN88305_c0_g1,TRINITY_DN89714_c1_g1
GO:0010215	cellulose microfibril organization	biological process	3/488	42/93642	0.00139	0.144973816793893	TRINITY_DN70233_c4_g4,TRINITY_DN70233_c4_g5,TRINITY_DN89295_c2_g2	TRINITY_DN70233_c4_g4,TRINITY_DN70233_c4_g5,TRINITY_DN89295_c2_g2
GO:0050829	defense response to Gram-negative bacterium	biological process	3/488	42/93642	0.00139	0.144973816793893	TRINITY_DN68524_c0_g1,TRINITY_DN97009_c1_g3,TRINITY_DN97538_c0_g1	TRINITY_DN68524_c0_g1,TRINITY_DN97009_c1_g3,TRINITY_DN97538_c0_g1
GO:0080136	priming of cellular response to stress	biological process	2/488	11/93642	0.00144	0.149050909090909	TRINITY_DN77576_c1_g1,TRINITY_DN95583_c1_g4	TRINITY_DN77576_c1_g1,TRINITY_DN95583_c1_g4
GO:0014070	response to organic cyclic compound	biological process	18/488	1542/93642	0.00147	0.151012105263158	TRINITY_DN69788_c3_g3,TRINITY_DN73444_c1_g2,TRINITY_DN75569_c1_g1,TRINITY_DN76510_c0_g1,TRINITY_DN77032_c0_g1,TRINITY_DN78268_c3_g1,TRINITY_DN79614_c1_g5,TRINITY_DN84753_c1_g2,TRINITY_DN85223_c0_g2,TRINITY_DN85589_c0_g1,TRINITY_DN88460_c1_g1,TRINITY_DN89733_c0_g3,TRINITY_DN90791_c0_g2,TRINITY_DN90808_c0_g1,TRINITY_DN91989_c0_g1,TRINITY_DN94676_c0_g3,TRINITY_DN95020_c1_g2,TRINITY_DN97985_c2_g2	TRINITY_DN69788_c3_g3,TRINITY_DN73444_c1_g2,TRINITY_DN75569_c1_g1,TRINITY_DN76510_c0_g1,TRINITY_DN77032_c0_g1,TRINITY_DN78268_c3_g1,TRINITY_DN79614_c1_g5,TRINITY_DN84753_c1_g2,TRINITY_DN85223_c0_g2,TRINITY_DN85589_c0_g1,TRINITY_DN88460_c1_g1,TRINITY_DN89733_c0_g3,TRINITY_DN90791_c0_g2,TRINITY_DN90808_c0_g1,TRINITY_DN91989_c0_g1,TRINITY_DN94676_c0_g3,TRINITY_DN95020_c1_g2,TRINITY_DN97985_c2_g2
GO:0071668	plant-type cell wall assembly	biological process	3/488	44/93642	0.00159	0.161931851851852	TRINITY_DN70233_c4_g4,TRINITY_DN70233_c4_g5,TRINITY_DN89295_c2_g2	TRINITY_DN70233_c4_g4,TRINITY_DN70233_c4_g5,TRINITY_DN89295_c2_g2
GO:1900673	olefin metabolic process	biological process	4/488	95/93642	0.00160	0.161931851851852	TRINITY_DN73736_c0_g3,TRINITY_DN73736_c1_g2,TRINITY_DN98028_c1_g2,TRINITY_DN98028_c2_g4	TRINITY_DN73736_c0_g3,TRINITY_DN73736_c1_g2,TRINITY_DN98028_c1_g2,TRINITY_DN98028_c2_g4
GO:0051213	dioxygenase activity	molecular function	13/566	910/102170	0.00199	0.166617272727273	TRINITY_DN73736_c1_g2,TRINITY_DN75515_c0_g4,TRINITY_DN76556_c1_g2,TRINITY_DN79669_c0_g4,TRINITY_DN81769_c1_g1,TRINITY_DN90252_c2_g1,TRINITY_DN91019_c5_g3,TRINITY_DN95020_c1_g2,TRINITY_DN97284_c1_g2,TRINITY_DN97788_c2_g4,TRINITY_DN98028_c1_g2,TRINITY_DN98338_c2_g1,TRINITY_DN98338_c2_g3	TRINITY_DN73736_c1_g2,TRINITY_DN75515_c0_g4,TRINITY_DN76556_c1_g2,TRINITY_DN79669_c0_g4,TRINITY_DN81769_c1_g1,TRINITY_DN90252_c2_g1,TRINITY_DN91019_c5_g3,TRINITY_DN95020_c1_g2,TRINITY_DN97284_c1_g2,TRINITY_DN97788_c2_g4,TRINITY_DN98028_c1_g2,TRINITY_DN98338_c2_g1,TRINITY_DN98338_c2_g3
GO:0055083	monovalent inorganic anion homeostasis	biological process	4/488	97/93642	0.00172	0.172532773722628	TRINITY_DN68361_c0_g1,TRINITY_DN76936_c1_g3,TRINITY_DN97367_c1_g1,TRINITY_DN97687_c2_g2	TRINITY_DN68361_c0_g1,TRINITY_DN76936_c1_g3,TRINITY_DN97367_c1_g1,TRINITY_DN97687_c2_g2
GO:0071469	cellular response to alkaline pH	biological process	2/488	12/93642	0.00173	0.172532773722628	TRINITY_DN82132_c0_g1,TRINITY_DN87479_c2_g5	TRINITY_DN82132_c0_g1,TRINITY_DN87479_c2_g5
GO:0048029	monosaccharide binding	molecular function	6/566	240/102170	0.00236	0.194067857142857	TRINITY_DN73736_c0_g3,TRINITY_DN73736_c1_g2,TRINITY_DN74807_c0_g1,TRINITY_DN96221_c0_g2,TRINITY_DN98028_c1_g2,TRINITY_DN98028_c2_g4	TRINITY_DN73736_c0_g3,TRINITY_DN73736_c1_g2,TRINITY_DN74807_c0_g1,TRINITY_DN96221_c0_g2,TRINITY_DN98028_c1_g2,TRINITY_DN98028_c2_g4
GO:0048439	flower morphogenesis	biological process	2/488	13/93642	0.00204	0.201974782608696	TRINITY_DN81769_c1_g1,TRINITY_DN97788_c2_g4	TRINITY_DN81769_c1_g1,TRINITY_DN97788_c2_g4
GO:0032501	multicellular organismal process	biological process	70/488	9507/93642	0.00208	0.204453525179856	TRINITY_DN65800_c0_g1,TRINITY_DN66938_c0_g1,TRINITY_DN69035_c2_g6,TRINITY_DN69507_c1_g1,TRINITY_DN69537_c0_g1,TRINITY_DN69788_c3_g3,TRINITY_DN71935_c1_g1,TRINITY_DN72620_c0_g2,TRINITY_DN73736_c0_g3,TRINITY_DN74021_c2_g1,TRINITY_DN74130_c1_g2,TRINITY_DN74775_c1_g1,TRINITY_DN74807_c0_g1,TRINITY_DN77384_c3_g6,TRINITY_DN77458_c2_g1,TRINITY_DN77511_c2_g2,TRINITY_DN77576_c1_g1,TRINITY_DN77873_c1_g2,TRI…	TRINITY_DN65800_c0_g1,TRINITY_DN66938_c0_g1,TRINITY_DN69035_c2_g6,TRINITY_DN69507_c1_g1,TRINITY_DN69537_c0_g1,TRINITY_DN69788_c3_g3,TRINITY_DN71935_c1_g1,TRINITY_DN72620_c0_g2,TRINITY_DN73736_c0_g3,TRINITY_DN74021_c2_g1,TRINITY_DN74130_c1_g2,TRINITY_DN74775_c1_g1,TRINITY_DN74807_c0_g1,TRINITY_DN77384_c3_g6,TRINITY_DN77458_c2_g1,TRINITY_DN77511_c2_g2,TRINITY_DN77576_c1_g1,TRINITY_DN77873_c1_g2,TRI…
GO:0000139	Golgi membrane	cellular component	28/579	2562/96716	0.00196	0.206453333333333	TRINITY_DN65800_c0_g1,TRINITY_DN66692_c0_g1,TRINITY_DN73552_c1_g1,TRINITY_DN74044_c0_g1,TRINITY_DN76329_c1_g1,TRINITY_DN81484_c0_g1,TRINITY_DN85740_c0_g1,TRINITY_DN87118_c0_g3,TRINITY_DN87700_c2_g1,TRINITY_DN87801_c1_g2,TRINITY_DN89558_c2_g1,TRINITY_DN90604_c0_g1,TRINITY_DN92650_c3_g1,TRINITY_DN93365_c2_g1,TRINITY_DN94576_c0_g1,TRINITY_DN95026_c0_g1,TRINITY_DN95981_c1_g1,TRINITY_DN95981_c1_g2,TRI…	TRINITY_DN65800_c0_g1,TRINITY_DN66692_c0_g1,TRINITY_DN73552_c1_g1,TRINITY_DN74044_c0_g1,TRINITY_DN76329_c1_g1,TRINITY_DN81484_c0_g1,TRINITY_DN85740_c0_g1,TRINITY_DN87118_c0_g3,TRINITY_DN87700_c2_g1,TRINITY_DN87801_c1_g2,TRINITY_DN89558_c2_g1,TRINITY_DN90604_c0_g1,TRINITY_DN92650_c3_g1,TRINITY_DN93365_c2_g1,TRINITY_DN94576_c0_g1,TRINITY_DN95026_c0_g1,TRINITY_DN95981_c1_g1,TRINITY_DN95981_c1_g2,TRI…
GO:0009250	glucan biosynthetic process	biological process	11/488	752/93642	0.00225	0.219583928571429	TRINITY_DN70157_c1_g3,TRINITY_DN72620_c0_g2,TRINITY_DN76329_c1_g1,TRINITY_DN85077_c1_g1,TRINITY_DN85740_c0_g1,TRINITY_DN95981_c1_g1,TRINITY_DN95981_c1_g2,TRINITY_DN97150_c1_g9,TRINITY_DN97341_c0_g1,TRINITY_DN97341_c0_g3,TRINITY_DN98680_c2_g3	TRINITY_DN70157_c1_g3,TRINITY_DN72620_c0_g2,TRINITY_DN76329_c1_g1,TRINITY_DN85077_c1_g1,TRINITY_DN85740_c0_g1,TRINITY_DN95981_c1_g1,TRINITY_DN95981_c1_g2,TRINITY_DN97150_c1_g9,TRINITY_DN97341_c0_g1,TRINITY_DN97341_c0_g3,TRINITY_DN98680_c2_g3
GO:0010224	response to UV-B	biological process	5/488	174/93642	0.00230	0.222871631205674	TRINITY_DN77576_c1_g1,TRINITY_DN79467_c0_g3,TRINITY_DN82413_c0_g2,TRINITY_DN87778_c0_g1,TRINITY_DN95583_c1_g4	TRINITY_DN77576_c1_g1,TRINITY_DN79467_c0_g3,TRINITY_DN82413_c0_g2,TRINITY_DN87778_c0_g1,TRINITY_DN95583_c1_g4
GO:0009625	response to insect	biological process	2/488	14/93642	0.00237	0.226442727272727	TRINITY_DN71935_c1_g1,TRINITY_DN97805_c0_g1	TRINITY_DN71935_c1_g1,TRINITY_DN97805_c0_g1
GO:0010446	response to alkaline pH	biological process	2/488	14/93642	0.00237	0.226442727272727	TRINITY_DN82132_c0_g1,TRINITY_DN87479_c2_g5	TRINITY_DN82132_c0_g1,TRINITY_DN87479_c2_g5
GO:0050832	defense response to fungus	biological process	11/488	762/93642	0.00249	0.236256041666667	TRINITY_DN68524_c0_g1,TRINITY_DN71935_c1_g1,TRINITY_DN75569_c1_g1,TRINITY_DN76774_c1_g1,TRINITY_DN79614_c1_g5,TRINITY_DN83645_c1_g3,TRINITY_DN94072_c1_g4,TRINITY_DN96763_c2_g3,TRINITY_DN97009_c1_g3,TRINITY_DN97805_c0_g1,TRINITY_DN97985_c2_g2	TRINITY_DN68524_c0_g1,TRINITY_DN71935_c1_g1,TRINITY_DN75569_c1_g1,TRINITY_DN76774_c1_g1,TRINITY_DN79614_c1_g5,TRINITY_DN83645_c1_g3,TRINITY_DN94072_c1_g4,TRINITY_DN96763_c2_g3,TRINITY_DN97009_c1_g3,TRINITY_DN97805_c0_g1,TRINITY_DN97985_c2_g2
GO:0009867	jasmonic acid mediated signaling pathway	biological process	5/488	180/93642	0.00266	0.250645379310345	TRINITY_DN73073_c1_g1,TRINITY_DN77032_c0_g1,TRINITY_DN79614_c1_g5,TRINITY_DN82132_c0_g1,TRINITY_DN87479_c2_g5	TRINITY_DN73073_c1_g1,TRINITY_DN77032_c0_g1,TRINITY_DN79614_c1_g5,TRINITY_DN82132_c0_g1,TRINITY_DN87479_c2_g5
GO:0022414	reproductive process	biological process	50/488	6365/93642	0.00270	0.252671917808219	TRINITY_DN66938_c0_g1,TRINITY_DN69507_c1_g1,TRINITY_DN69537_c0_g1,TRINITY_DN71935_c1_g1,TRINITY_DN72620_c0_g2,TRINITY_DN73736_c0_g3,TRINITY_DN74021_c2_g1,TRINITY_DN74775_c1_g1,TRINITY_DN77359_c0_g1,TRINITY_DN77384_c3_g6,TRINITY_DN77458_c2_g1,TRINITY_DN77511_c2_g2,TRINITY_DN77576_c1_g1,TRINITY_DN77873_c1_g2,TRINITY_DN78854_c0_g1,TRINITY_DN78879_c1_g1,TRINITY_DN79205_c2_g1,TRINITY_DN80890_c1_g1,TRI…	TRINITY_DN66938_c0_g1,TRINITY_DN69507_c1_g1,TRINITY_DN69537_c0_g1,TRINITY_DN71935_c1_g1,TRINITY_DN72620_c0_g2,TRINITY_DN73736_c0_g3,TRINITY_DN74021_c2_g1,TRINITY_DN74775_c1_g1,TRINITY_DN77359_c0_g1,TRINITY_DN77384_c3_g6,TRINITY_DN77458_c2_g1,TRINITY_DN77511_c2_g2,TRINITY_DN77576_c1_g1,TRINITY_DN77873_c1_g2,TRINITY_DN78854_c0_g1,TRINITY_DN78879_c1_g1,TRINITY_DN79205_c2_g1,TRINITY_DN80890_c1_g1,TRI…
GO:0071695	anatomical structure maturation	biological process	8/488	451/93642	0.00278	0.258388707482993	TRINITY_DN73736_c0_g3,TRINITY_DN74807_c0_g1,TRINITY_DN83935_c0_g1,TRINITY_DN92200_c0_g1,TRINITY_DN93365_c2_g1,TRINITY_DN96824_c2_g1,TRINITY_DN98028_c1_g2,TRINITY_DN98028_c2_g4	TRINITY_DN73736_c0_g3,TRINITY_DN74807_c0_g1,TRINITY_DN83935_c0_g1,TRINITY_DN92200_c0_g1,TRINITY_DN93365_c2_g1,TRINITY_DN96824_c2_g1,TRINITY_DN98028_c1_g2,TRINITY_DN98028_c2_g4
GO:0005794	Golgi apparatus	cellular component	52/579	5804/96716	0.00272	0.271427368421053	TRINITY_DN65800_c0_g1,TRINITY_DN66692_c0_g1,TRINITY_DN68361_c0_g1,TRINITY_DN69548_c0_g1,TRINITY_DN70157_c1_g3,TRINITY_DN70233_c4_g4,TRINITY_DN70233_c4_g5,TRINITY_DN71515_c1_g1,TRINITY_DN73205_c0_g1,TRINITY_DN73552_c1_g1,TRINITY_DN74044_c0_g1,TRINITY_DN76329_c1_g1,TRINITY_DN76476_c0_g3,TRINITY_DN76639_c2_g1,TRINITY_DN76774_c1_g1,TRINITY_DN76936_c1_g3,TRINITY_DN79376_c0_g3,TRINITY_DN81484_c0_g1,TRI…	TRINITY_DN65800_c0_g1,TRINITY_DN66692_c0_g1,TRINITY_DN68361_c0_g1,TRINITY_DN69548_c0_g1,TRINITY_DN70157_c1_g3,TRINITY_DN70233_c4_g4,TRINITY_DN70233_c4_g5,TRINITY_DN71515_c1_g1,TRINITY_DN73205_c0_g1,TRINITY_DN73552_c1_g1,TRINITY_DN74044_c0_g1,TRINITY_DN76329_c1_g1,TRINITY_DN76476_c0_g3,TRINITY_DN76639_c2_g1,TRINITY_DN76774_c1_g1,TRINITY_DN76936_c1_g3,TRINITY_DN79376_c0_g3,TRINITY_DN81484_c0_g1,TRI…
GO:0005618	cell wall	cellular component	27/579	2509/96716	0.00288	0.273024	TRINITY_DN69835_c0_g1,TRINITY_DN70157_c1_g3,TRINITY_DN71149_c0_g2,TRINITY_DN73221_c0_g5,TRINITY_DN74021_c2_g1,TRINITY_DN75379_c0_g7,TRINITY_DN76409_c1_g3,TRINITY_DN76510_c0_g1,TRINITY_DN78423_c1_g2,TRINITY_DN79598_c0_g2,TRINITY_DN81262_c1_g1,TRINITY_DN81873_c0_g1,TRINITY_DN82718_c1_g1,TRINITY_DN83149_c3_g2,TRINITY_DN85223_c0_g2,TRINITY_DN87801_c1_g1,TRINITY_DN87801_c1_g2,TRINITY_DN88752_c2_g1,TRI…	TRINITY_DN69835_c0_g1,TRINITY_DN70157_c1_g3,TRINITY_DN71149_c0_g2,TRINITY_DN73221_c0_g5,TRINITY_DN74021_c2_g1,TRINITY_DN75379_c0_g7,TRINITY_DN76409_c1_g3,TRINITY_DN76510_c0_g1,TRINITY_DN78423_c1_g2,TRINITY_DN79598_c0_g2,TRINITY_DN81262_c1_g1,TRINITY_DN81873_c0_g1,TRINITY_DN82718_c1_g1,TRINITY_DN83149_c3_g2,TRINITY_DN85223_c0_g2,TRINITY_DN87801_c1_g1,TRINITY_DN87801_c1_g2,TRINITY_DN88752_c2_g1,TRI…
GO:0009266	response to temperature stimulus	biological process	19/488	1783/93642	0.00301	0.276927919463087	TRINITY_DN71935_c1_g1,TRINITY_DN74807_c0_g1,TRINITY_DN76329_c1_g1,TRINITY_DN76510_c0_g1,TRINITY_DN77576_c1_g1,TRINITY_DN79880_c1_g2,TRINITY_DN85740_c0_g1,TRINITY_DN89276_c0_g2,TRINITY_DN90581_c0_g3,TRINITY_DN93972_c0_g1,TRINITY_DN95583_c1_g4,TRINITY_DN95981_c1_g1,TRINITY_DN95981_c1_g2,TRINITY_DN96904_c0_g1,TRINITY_DN96904_c1_g5,TRINITY_DN97301_c0_g2,TRINITY_DN97341_c0_g1,TRINITY_DN97805_c0_g1,TRI…	TRINITY_DN71935_c1_g1,TRINITY_DN74807_c0_g1,TRINITY_DN76329_c1_g1,TRINITY_DN76510_c0_g1,TRINITY_DN77576_c1_g1,TRINITY_DN79880_c1_g2,TRINITY_DN85740_c0_g1,TRINITY_DN89276_c0_g2,TRINITY_DN90581_c0_g3,TRINITY_DN93972_c0_g1,TRINITY_DN95583_c1_g4,TRINITY_DN95981_c1_g1,TRINITY_DN95981_c1_g2,TRINITY_DN96904_c0_g1,TRINITY_DN96904_c1_g5,TRINITY_DN97301_c0_g2,TRINITY_DN97341_c0_g1,TRINITY_DN97805_c0_g1,TRI…
GO:1900055	regulation of leaf senescence	biological process	3/488	55/93642	0.00302	0.276927919463087	TRINITY_DN71935_c1_g1,TRINITY_DN86857_c0_g1,TRINITY_DN97805_c0_g1	TRINITY_DN71935_c1_g1,TRINITY_DN86857_c0_g1,TRINITY_DN97805_c0_g1
GO:0042285	xylosyltransferase activity	molecular function	3/566	55/102170	0.00358	0.286621551724138	TRINITY_DN66692_c0_g1,TRINITY_DN93365_c2_g1,TRINITY_DN95026_c0_g1	TRINITY_DN66692_c0_g1,TRINITY_DN93365_c2_g1,TRINITY_DN95026_c0_g1
GO:0003714	transcription corepressor activity	molecular function	4/566	112/102170	0.00361	0.286621551724138	TRINITY_DN73073_c1_g1,TRINITY_DN82132_c0_g1,TRINITY_DN87479_c2_g5,TRINITY_DN97928_c2_g3	TRINITY_DN73073_c1_g1,TRINITY_DN82132_c0_g1,TRINITY_DN87479_c2_g5,TRINITY_DN97928_c2_g3
GO:0031408	oxylipin biosynthetic process	biological process	5/488	188/93642	0.00320	0.291477333333333	TRINITY_DN79669_c0_g4,TRINITY_DN82279_c0_g3,TRINITY_DN88300_c0_g1,TRINITY_DN98338_c2_g1,TRINITY_DN98338_c2_g3	TRINITY_DN79669_c0_g4,TRINITY_DN82279_c0_g3,TRINITY_DN88300_c0_g1,TRINITY_DN98338_c2_g1,TRINITY_DN98338_c2_g3
GO:0010383	cell wall polysaccharide metabolic process	biological process	11/488	792/93642	0.00333	0.301309867549669	TRINITY_DN65800_c0_g1,TRINITY_DN66692_c0_g1,TRINITY_DN69035_c2_g6,TRINITY_DN73736_c2_g1,TRINITY_DN78423_c1_g2,TRINITY_DN89558_c2_g1,TRINITY_DN90826_c0_g2,TRINITY_DN90894_c0_g2,TRINITY_DN93365_c2_g1,TRINITY_DN95026_c0_g1,TRINITY_DN96989_c1_g1	TRINITY_DN65800_c0_g1,TRINITY_DN66692_c0_g1,TRINITY_DN69035_c2_g6,TRINITY_DN73736_c2_g1,TRINITY_DN78423_c1_g2,TRINITY_DN89558_c2_g1,TRINITY_DN90826_c0_g2,TRINITY_DN90894_c0_g2,TRINITY_DN93365_c2_g1,TRINITY_DN95026_c0_g1,TRINITY_DN96989_c1_g1
GO:0031407	oxylipin metabolic process	biological process	5/488	191/93642	0.00343	0.308316381578947	TRINITY_DN79669_c0_g4,TRINITY_DN82279_c0_g3,TRINITY_DN88300_c0_g1,TRINITY_DN98338_c2_g1,TRINITY_DN98338_c2_g3	TRINITY_DN79669_c0_g4,TRINITY_DN82279_c0_g3,TRINITY_DN88300_c0_g1,TRINITY_DN98338_c2_g1,TRINITY_DN98338_c2_g3
GO:0030312	external encapsulating structure	cellular component	27/579	2547/96716	0.00352	0.317805714285714	TRINITY_DN69835_c0_g1,TRINITY_DN70157_c1_g3,TRINITY_DN71149_c0_g2,TRINITY_DN73221_c0_g5,TRINITY_DN74021_c2_g1,TRINITY_DN75379_c0_g7,TRINITY_DN76409_c1_g3,TRINITY_DN76510_c0_g1,TRINITY_DN78423_c1_g2,TRINITY_DN79598_c0_g2,TRINITY_DN81262_c1_g1,TRINITY_DN81873_c0_g1,TRINITY_DN82718_c1_g1,TRINITY_DN83149_c3_g2,TRINITY_DN85223_c0_g2,TRINITY_DN87801_c1_g1,TRINITY_DN87801_c1_g2,TRINITY_DN88752_c2_g1,TRI…	TRINITY_DN69835_c0_g1,TRINITY_DN70157_c1_g3,TRINITY_DN71149_c0_g2,TRINITY_DN73221_c0_g5,TRINITY_DN74021_c2_g1,TRINITY_DN75379_c0_g7,TRINITY_DN76409_c1_g3,TRINITY_DN76510_c0_g1,TRINITY_DN78423_c1_g2,TRINITY_DN79598_c0_g2,TRINITY_DN81262_c1_g1,TRINITY_DN81873_c0_g1,TRINITY_DN82718_c1_g1,TRINITY_DN83149_c3_g2,TRINITY_DN85223_c0_g2,TRINITY_DN87801_c1_g1,TRINITY_DN87801_c1_g2,TRINITY_DN88752_c2_g1,TRI…
GO:0009411	response to UV	biological process	7/488	371/93642	0.00359	0.320589346405229	TRINITY_DN69537_c0_g1,TRINITY_DN77576_c1_g1,TRINITY_DN79467_c0_g3,TRINITY_DN82413_c0_g2,TRINITY_DN87778_c0_g1,TRINITY_DN88460_c1_g1,TRINITY_DN95583_c1_g4	TRINITY_DN69537_c0_g1,TRINITY_DN77576_c1_g1,TRINITY_DN79467_c0_g3,TRINITY_DN82413_c0_g2,TRINITY_DN87778_c0_g1,TRINITY_DN88460_c1_g1,TRINITY_DN95583_c1_g4
GO:0044264	cellular polysaccharide metabolic process	biological process	22/488	2230/93642	0.00371	0.329154090909091	TRINITY_DN65800_c0_g1,TRINITY_DN66692_c0_g1,TRINITY_DN69035_c2_g6,TRINITY_DN70157_c1_g3,TRINITY_DN72620_c0_g2,TRINITY_DN73736_c2_g1,TRINITY_DN76329_c1_g1,TRINITY_DN78423_c1_g2,TRINITY_DN85077_c1_g1,TRINITY_DN85740_c0_g1,TRINITY_DN89558_c2_g1,TRINITY_DN90826_c0_g2,TRINITY_DN90894_c0_g2,TRINITY_DN93365_c2_g1,TRINITY_DN95026_c0_g1,TRINITY_DN95981_c1_g1,TRINITY_DN95981_c1_g2,TRINITY_DN96989_c1_g1,TRI…	TRINITY_DN65800_c0_g1,TRINITY_DN66692_c0_g1,TRINITY_DN69035_c2_g6,TRINITY_DN70157_c1_g3,TRINITY_DN72620_c0_g2,TRINITY_DN73736_c2_g1,TRINITY_DN76329_c1_g1,TRINITY_DN78423_c1_g2,TRINITY_DN85077_c1_g1,TRINITY_DN85740_c0_g1,TRINITY_DN89558_c2_g1,TRINITY_DN90826_c0_g2,TRINITY_DN90894_c0_g2,TRINITY_DN93365_c2_g1,TRINITY_DN95026_c0_g1,TRINITY_DN95981_c1_g1,TRINITY_DN95981_c1_g2,TRINITY_DN96989_c1_g1,TRI…
GO:0004707	MAP kinase activity	molecular function	4/566	120/102170	0.00461	0.359814406779661	TRINITY_DN77576_c1_g1,TRINITY_DN80280_c2_g2,TRINITY_DN95583_c1_g4,TRINITY_DN96204_c0_g1	TRINITY_DN77576_c1_g1,TRINITY_DN80280_c2_g2,TRINITY_DN95583_c1_g4,TRINITY_DN96204_c0_g1
GO:0035556	intracellular signal transduction	biological process	33/488	3854/93642	0.00409	0.360526903225806	TRINITY_DN69537_c0_g1,TRINITY_DN69860_c0_g3,TRINITY_DN69924_c1_g1,TRINITY_DN72488_c1_g1,TRINITY_DN73221_c0_g5,TRINITY_DN73252_c0_g1,TRINITY_DN73410_c3_g3,TRINITY_DN77576_c1_g1,TRINITY_DN78180_c1_g1,TRINITY_DN79376_c0_g3,TRINITY_DN83666_c1_g3,TRINITY_DN84685_c0_g2,TRINITY_DN86314_c0_g1,TRINITY_DN86367_c0_g1,TRINITY_DN86601_c0_g5,TRINITY_DN86954_c1_g1,TRINITY_DN90791_c0_g2,TRINITY_DN90825_c0_g1,TRI…	TRINITY_DN69537_c0_g1,TRINITY_DN69860_c0_g3,TRINITY_DN69924_c1_g1,TRINITY_DN72488_c1_g1,TRINITY_DN73221_c0_g5,TRINITY_DN73252_c0_g1,TRINITY_DN73410_c3_g3,TRINITY_DN77576_c1_g1,TRINITY_DN78180_c1_g1,TRINITY_DN79376_c0_g3,TRINITY_DN83666_c1_g3,TRINITY_DN84685_c0_g2,TRINITY_DN86314_c0_g1,TRINITY_DN86367_c0_g1,TRINITY_DN86601_c0_g5,TRINITY_DN86954_c1_g1,TRINITY_DN90791_c0_g2,TRINITY_DN90825_c0_g1,TRI…
GO:0031418	L-ascorbic acid binding	molecular function	4/566	121/102170	0.00475	0.3645625	TRINITY_DN73736_c0_g3,TRINITY_DN73736_c1_g2,TRINITY_DN98028_c1_g2,TRINITY_DN98028_c2_g4	TRINITY_DN73736_c0_g3,TRINITY_DN73736_c1_g2,TRINITY_DN98028_c1_g2,TRINITY_DN98028_c2_g4
GO:0016641	oxidoreductase activity, acting on the CH-NH2 group of donors, oxygen as acceptor	molecular function	4/566	122/102170	0.00489	0.365429032258065	TRINITY_DN73736_c0_g3,TRINITY_DN73736_c1_g2,TRINITY_DN98028_c1_g2,TRINITY_DN98028_c2_g4	TRINITY_DN73736_c0_g3,TRINITY_DN73736_c1_g2,TRINITY_DN98028_c1_g2,TRINITY_DN98028_c2_g4
GO:0010295	(+)-abscisic acid 8'-hydroxylase activity	molecular function	2/566	19/102170	0.00492	0.365429032258065	TRINITY_DN75571_c1_g2,TRINITY_DN95921_c2_g1	TRINITY_DN75571_c1_g2,TRINITY_DN95921_c2_g1
GO:0008195	phosphatidate phosphatase activity	molecular function	3/566	62/102170	0.00502	0.366938095238095	TRINITY_DN73331_c1_g5,TRINITY_DN79467_c0_g3,TRINITY_DN88853_c0_g1	TRINITY_DN73331_c1_g5,TRINITY_DN79467_c0_g3,TRINITY_DN88853_c0_g1
GO:0043290	apocarotenoid catabolic process	biological process	2/488	19/93642	0.00437	0.380301337579618	TRINITY_DN75571_c1_g2,TRINITY_DN95921_c2_g1	TRINITY_DN75571_c1_g2,TRINITY_DN95921_c2_g1
GO:0046345	abscisic acid catabolic process	biological process	2/488	19/93642	0.00437	0.380301337579618	TRINITY_DN75571_c1_g2,TRINITY_DN95921_c2_g1	TRINITY_DN75571_c1_g2,TRINITY_DN95921_c2_g1
GO:0090698	post-embryonic plant morphogenesis	biological process	8/488	490/93642	0.00456	0.394324556962025	TRINITY_DN69035_c2_g6,TRINITY_DN78854_c0_g1,TRINITY_DN81769_c1_g1,TRINITY_DN84029_c0_g2,TRINITY_DN84473_c4_g1,TRINITY_DN90683_c0_g1,TRINITY_DN94141_c0_g2,TRINITY_DN97788_c2_g4	TRINITY_DN69035_c2_g6,TRINITY_DN78854_c0_g1,TRINITY_DN81769_c1_g1,TRINITY_DN84029_c0_g2,TRINITY_DN84473_c4_g1,TRINITY_DN90683_c0_g1,TRINITY_DN94141_c0_g2,TRINITY_DN97788_c2_g4
GO:0000003	reproduction	biological process	51/488	6722/93642	0.00484	0.405698895705521	TRINITY_DN66938_c0_g1,TRINITY_DN69507_c1_g1,TRINITY_DN69537_c0_g1,TRINITY_DN71935_c1_g1,TRINITY_DN72620_c0_g2,TRINITY_DN73736_c0_g3,TRINITY_DN74021_c2_g1,TRINITY_DN74775_c1_g1,TRINITY_DN77359_c0_g1,TRINITY_DN77384_c3_g6,TRINITY_DN77458_c2_g1,TRINITY_DN77511_c2_g2,TRINITY_DN77576_c1_g1,TRINITY_DN77873_c1_g2,TRINITY_DN78854_c0_g1,TRINITY_DN78879_c1_g1,TRINITY_DN79205_c2_g1,TRINITY_DN80890_c1_g1,TRI…	TRINITY_DN66938_c0_g1,TRINITY_DN69507_c1_g1,TRINITY_DN69537_c0_g1,TRINITY_DN71935_c1_g1,TRINITY_DN72620_c0_g2,TRINITY_DN73736_c0_g3,TRINITY_DN74021_c2_g1,TRINITY_DN74775_c1_g1,TRINITY_DN77359_c0_g1,TRINITY_DN77384_c3_g6,TRINITY_DN77458_c2_g1,TRINITY_DN77511_c2_g2,TRINITY_DN77576_c1_g1,TRINITY_DN77873_c1_g2,TRINITY_DN78854_c0_g1,TRINITY_DN78879_c1_g1,TRINITY_DN79205_c2_g1,TRINITY_DN80890_c1_g1,TRI…
GO:0000169	activation of MAPK activity involved in osmosensory signaling pathway	biological process	2/488	20/93642	0.00484	0.405698895705521	TRINITY_DN77576_c1_g1,TRINITY_DN95583_c1_g4	TRINITY_DN77576_c1_g1,TRINITY_DN95583_c1_g4
GO:0010253	UDP-rhamnose biosynthetic process	biological process	2/488	20/93642	0.00484	0.405698895705521	TRINITY_DN76782_c0_g1,TRINITY_DN94964_c1_g1	TRINITY_DN76782_c0_g1,TRINITY_DN94964_c1_g1
GO:0016107	sesquiterpenoid catabolic process	biological process	2/488	20/93642	0.00484	0.405698895705521	TRINITY_DN75571_c1_g2,TRINITY_DN95921_c2_g1	TRINITY_DN75571_c1_g2,TRINITY_DN95921_c2_g1
GO:0033478	UDP-rhamnose metabolic process	biological process	2/488	20/93642	0.00484	0.405698895705521	TRINITY_DN76782_c0_g1,TRINITY_DN94964_c1_g1	TRINITY_DN76782_c0_g1,TRINITY_DN94964_c1_g1
GO:0032454	histone demethylase activity (H3-K9 specific)	molecular function	3/566	65/102170	0.00573	0.41229140625	TRINITY_DN81769_c1_g1,TRINITY_DN97284_c1_g2,TRINITY_DN97788_c2_g4	TRINITY_DN81769_c1_g1,TRINITY_DN97284_c1_g2,TRINITY_DN97788_c2_g4
GO:0004713	protein tyrosine kinase activity	molecular function	6/566	290/102170	0.00590	0.412388059701493	TRINITY_DN73252_c0_g1,TRINITY_DN82022_c3_g1,TRINITY_DN83307_c1_g3,TRINITY_DN86314_c0_g1,TRINITY_DN89137_c0_g2,TRINITY_DN89718_c0_g1	TRINITY_DN73252_c0_g1,TRINITY_DN82022_c3_g1,TRINITY_DN83307_c1_g3,TRINITY_DN86314_c0_g1,TRINITY_DN89137_c0_g2,TRINITY_DN89718_c0_g1
GO:0047262	polygalacturonate 4-alpha-galacturonosyltransferase activity	molecular function	3/566	66/102170	0.00597	0.412388059701493	TRINITY_DN90826_c0_g2,TRINITY_DN96131_c0_g1,TRINITY_DN98264_c0_g1	TRINITY_DN90826_c0_g2,TRINITY_DN96131_c0_g1,TRINITY_DN98264_c0_g1
GO:0008460	dTDP-glucose 4,6-dehydratase activity	molecular function	2/566	21/102170	0.00600	0.412388059701493	TRINITY_DN76782_c0_g1,TRINITY_DN94964_c1_g1	TRINITY_DN76782_c0_g1,TRINITY_DN94964_c1_g1
GO:0004602	glutathione peroxidase activity	molecular function	4/566	131/102170	0.00628	0.425285294117647	TRINITY_DN70762_c2_g1,TRINITY_DN89860_c0_g2,TRINITY_DN95632_c3_g1,TRINITY_DN98542_c1_g1	TRINITY_DN70762_c2_g1,TRINITY_DN89860_c0_g2,TRINITY_DN95632_c3_g1,TRINITY_DN98542_c1_g1
GO:0080164	regulation of nitric oxide metabolic process	biological process	1/488	1/93642	0.00521	0.434050182926829	TRINITY_DN66938_c0_g1	TRINITY_DN66938_c0_g1
GO:1902288	regulation of defense response to oomycetes	biological process	2/488	21/93642	0.00533	0.437706886227545	TRINITY_DN75566_c1_g3,TRINITY_DN86857_c0_g1	TRINITY_DN75566_c1_g3,TRINITY_DN86857_c0_g1
GO:1902290	positive regulation of defense response to oomycetes	biological process	2/488	21/93642	0.00533	0.437706886227545	TRINITY_DN75566_c1_g3,TRINITY_DN86857_c0_g1	TRINITY_DN75566_c1_g3,TRINITY_DN86857_c0_g1
GO:0009268	response to pH	biological process	4/488	133/93642	0.00535	0.437706886227545	TRINITY_DN73252_c0_g1,TRINITY_DN82132_c0_g1,TRINITY_DN86314_c0_g1,TRINITY_DN87479_c2_g5	TRINITY_DN73252_c0_g1,TRINITY_DN82132_c0_g1,TRINITY_DN86314_c0_g1,TRINITY_DN87479_c2_g5
GO:0052862	glucan endo-1,4-beta-glucanase activity, C-3 substituted reducing group	molecular function	2/566	22/102170	0.00658	0.43914347826087	TRINITY_DN89594_c0_g1,TRINITY_DN92325_c1_g2	TRINITY_DN89594_c0_g1,TRINITY_DN92325_c1_g2
GO:0042546	cell wall biogenesis	biological process	13/488	1097/93642	0.00563	0.457873154761905	TRINITY_DN65800_c0_g1,TRINITY_DN70157_c1_g3,TRINITY_DN70233_c4_g4,TRINITY_DN70233_c4_g5,TRINITY_DN73736_c2_g1,TRINITY_DN78423_c1_g2,TRINITY_DN89295_c2_g2,TRINITY_DN89558_c2_g1,TRINITY_DN89714_c1_g1,TRINITY_DN90826_c0_g2,TRINITY_DN90894_c0_g2,TRINITY_DN92650_c3_g1,TRINITY_DN96989_c1_g1	TRINITY_DN65800_c0_g1,TRINITY_DN70157_c1_g3,TRINITY_DN70233_c4_g4,TRINITY_DN70233_c4_g5,TRINITY_DN73736_c2_g1,TRINITY_DN78423_c1_g2,TRINITY_DN89295_c2_g2,TRINITY_DN89558_c2_g1,TRINITY_DN89714_c1_g1,TRINITY_DN90826_c0_g2,TRINITY_DN90894_c0_g2,TRINITY_DN92650_c3_g1,TRINITY_DN96989_c1_g1
GO:0008272	sulfate transport	biological process	3/488	69/93642	0.00571	0.461631538461538	TRINITY_DN78231_c0_g3,TRINITY_DN89905_c0_g2,TRINITY_DN96448_c1_g4	TRINITY_DN78231_c0_g3,TRINITY_DN89905_c0_g2,TRINITY_DN96448_c1_g4
GO:0052861	glucan endo-1,3-beta-glucanase activity, C-3 substituted reducing group	molecular function	2/566	23/102170	0.00718	0.472341428571429	TRINITY_DN89594_c0_g1,TRINITY_DN92325_c1_g2	TRINITY_DN89594_c0_g1,TRINITY_DN92325_c1_g2
GO:0043406	positive regulation of MAP kinase activity	biological process	3/488	70/93642	0.00595	0.478205	TRINITY_DN69537_c0_g1,TRINITY_DN77576_c1_g1,TRINITY_DN95583_c1_g4	TRINITY_DN69537_c0_g1,TRINITY_DN77576_c1_g1,TRINITY_DN95583_c1_g4
GO:0005524	ATP binding	molecular function	140/566	20911/102170	0.00766	0.4912	TRINITY_DN69537_c0_g1,TRINITY_DN69860_c0_g3,TRINITY_DN69899_c1_g1,TRINITY_DN69924_c1_g1,TRINITY_DN69998_c2_g1,TRINITY_DN70342_c1_g1,TRINITY_DN70656_c2_g1,TRINITY_DN71837_c1_g3,TRINITY_DN72488_c1_g1,TRINITY_DN73053_c1_g2,TRINITY_DN73150_c1_g4,TRINITY_DN73252_c0_g1,TRINITY_DN73410_c3_g3,TRINITY_DN73859_c1_g1,TRINITY_DN74623_c0_g1,TRINITY_DN74807_c0_g1,TRINITY_DN76095_c0_g2,TRINITY_DN76752_c0_g2,TRI…	TRINITY_DN69537_c0_g1,TRINITY_DN69860_c0_g3,TRINITY_DN69899_c1_g1,TRINITY_DN69924_c1_g1,TRINITY_DN69998_c2_g1,TRINITY_DN70342_c1_g1,TRINITY_DN70656_c2_g1,TRINITY_DN71837_c1_g3,TRINITY_DN72488_c1_g1,TRINITY_DN73053_c1_g2,TRINITY_DN73150_c1_g4,TRINITY_DN73252_c0_g1,TRINITY_DN73410_c3_g3,TRINITY_DN73859_c1_g1,TRINITY_DN74623_c0_g1,TRINITY_DN74807_c0_g1,TRINITY_DN76095_c0_g2,TRINITY_DN76752_c0_g2,TRI…
GO:0004871	signal transducer activity	molecular function	18/566	1703/102170	0.00768	0.4912	TRINITY_DN69537_c0_g1,TRINITY_DN73221_c0_g5,TRINITY_DN73252_c0_g1,TRINITY_DN77576_c1_g1,TRINITY_DN78854_c0_g1,TRINITY_DN79029_c0_g2,TRINITY_DN80280_c2_g2,TRINITY_DN83307_c1_g3,TRINITY_DN85589_c0_g1,TRINITY_DN86314_c0_g1,TRINITY_DN86954_c1_g1,TRINITY_DN89137_c0_g2,TRINITY_DN90039_c0_g1,TRINITY_DN90683_c0_g1,TRINITY_DN92948_c0_g1,TRINITY_DN94305_c0_g1,TRINITY_DN95583_c1_g4,TRINITY_DN96204_c0_g1	TRINITY_DN69537_c0_g1,TRINITY_DN73221_c0_g5,TRINITY_DN73252_c0_g1,TRINITY_DN77576_c1_g1,TRINITY_DN78854_c0_g1,TRINITY_DN79029_c0_g2,TRINITY_DN80280_c2_g2,TRINITY_DN83307_c1_g3,TRINITY_DN85589_c0_g1,TRINITY_DN86314_c0_g1,TRINITY_DN86954_c1_g1,TRINITY_DN89137_c0_g2,TRINITY_DN90039_c0_g1,TRINITY_DN90683_c0_g1,TRINITY_DN92948_c0_g1,TRINITY_DN94305_c0_g1,TRINITY_DN95583_c1_g4,TRINITY_DN96204_c0_g1
GO:0090558	plant epidermis development	biological process	9/488	631/93642	0.00641	0.510773779069767	TRINITY_DN69035_c2_g6,TRINITY_DN74807_c0_g1,TRINITY_DN78854_c0_g1,TRINITY_DN83935_c0_g1,TRINITY_DN88442_c0_g1,TRINITY_DN89714_c1_g1,TRINITY_DN90683_c0_g1,TRINITY_DN93365_c2_g1,TRINITY_DN96824_c2_g1	TRINITY_DN69035_c2_g6,TRINITY_DN74807_c0_g1,TRINITY_DN78854_c0_g1,TRINITY_DN83935_c0_g1,TRINITY_DN88442_c0_g1,TRINITY_DN89714_c1_g1,TRINITY_DN90683_c0_g1,TRINITY_DN93365_c2_g1,TRINITY_DN96824_c2_g1
GO:0006631	fatty acid metabolic process	biological process	22/488	2341/93642	0.00643	0.510773779069767	TRINITY_DN69354_c0_g1,TRINITY_DN69466_c1_g6,TRINITY_DN71341_c0_g1,TRINITY_DN77092_c1_g8,TRINITY_DN77362_c1_g1,TRINITY_DN79268_c0_g1,TRINITY_DN79669_c0_g4,TRINITY_DN80331_c1_g1,TRINITY_DN82279_c0_g3,TRINITY_DN82891_c1_g1,TRINITY_DN87473_c0_g2,TRINITY_DN87473_c0_g3,TRINITY_DN88300_c0_g1,TRINITY_DN89334_c0_g1,TRINITY_DN89334_c0_g5,TRINITY_DN89467_c0_g4,TRINITY_DN90217_c0_g3,TRINITY_DN93109_c0_g3,TRI…	TRINITY_DN69354_c0_g1,TRINITY_DN69466_c1_g6,TRINITY_DN71341_c0_g1,TRINITY_DN77092_c1_g8,TRINITY_DN77362_c1_g1,TRINITY_DN79268_c0_g1,TRINITY_DN79669_c0_g4,TRINITY_DN80331_c1_g1,TRINITY_DN82279_c0_g3,TRINITY_DN82891_c1_g1,TRINITY_DN87473_c0_g2,TRINITY_DN87473_c0_g3,TRINITY_DN88300_c0_g1,TRINITY_DN89334_c0_g1,TRINITY_DN89334_c0_g5,TRINITY_DN89467_c0_g4,TRINITY_DN90217_c0_g3,TRINITY_DN93109_c0_g3,TRI…
GO:0032350	regulation of hormone metabolic process	biological process	4/488	143/93642	0.00689	0.544150693641618	TRINITY_DN74829_c0_g1,TRINITY_DN87940_c4_g2,TRINITY_DN88143_c4_g1,TRINITY_DN95901_c1_g3	TRINITY_DN74829_c0_g1,TRINITY_DN87940_c4_g2,TRINITY_DN88143_c4_g1,TRINITY_DN95901_c1_g3
GO:0016132	brassinosteroid biosynthetic process	biological process	3/488	74/93642	0.00693	0.544164310344828	TRINITY_DN75571_c1_g2,TRINITY_DN88442_c0_g1,TRINITY_DN95921_c2_g1	TRINITY_DN75571_c1_g2,TRINITY_DN88442_c0_g1,TRINITY_DN95921_c2_g1
GO:0006464	cellular protein modification process	biological process	60/488	8337/93642	0.00703	0.545743693181818	TRINITY_DN66692_c0_g1,TRINITY_DN67572_c0_g2,TRINITY_DN67975_c1_g1,TRINITY_DN69537_c0_g1,TRINITY_DN69860_c0_g3,TRINITY_DN69924_c1_g1,TRINITY_DN72488_c1_g1,TRINITY_DN73252_c0_g1,TRINITY_DN73410_c3_g3,TRINITY_DN73922_c0_g3,TRINITY_DN77384_c3_g6,TRINITY_DN77458_c2_g1,TRINITY_DN77576_c1_g1,TRINITY_DN77611_c0_g1,TRINITY_DN78180_c1_g1,TRINITY_DN78577_c2_g1,TRINITY_DN78879_c1_g1,TRINITY_DN79205_c2_g1,TRI…	TRINITY_DN66692_c0_g1,TRINITY_DN67572_c0_g2,TRINITY_DN67975_c1_g1,TRINITY_DN69537_c0_g1,TRINITY_DN69860_c0_g3,TRINITY_DN69924_c1_g1,TRINITY_DN72488_c1_g1,TRINITY_DN73252_c0_g1,TRINITY_DN73410_c3_g3,TRINITY_DN73922_c0_g3,TRINITY_DN77384_c3_g6,TRINITY_DN77458_c2_g1,TRINITY_DN77576_c1_g1,TRINITY_DN77611_c0_g1,TRINITY_DN78180_c1_g1,TRINITY_DN78577_c2_g1,TRINITY_DN78879_c1_g1,TRINITY_DN79205_c2_g1,TRI…
GO:0036211	protein modification process	biological process	60/488	8337/93642	0.00703	0.545743693181818	TRINITY_DN66692_c0_g1,TRINITY_DN67572_c0_g2,TRINITY_DN67975_c1_g1,TRINITY_DN69537_c0_g1,TRINITY_DN69860_c0_g3,TRINITY_DN69924_c1_g1,TRINITY_DN72488_c1_g1,TRINITY_DN73252_c0_g1,TRINITY_DN73410_c3_g3,TRINITY_DN73922_c0_g3,TRINITY_DN77384_c3_g6,TRINITY_DN77458_c2_g1,TRINITY_DN77576_c1_g1,TRINITY_DN77611_c0_g1,TRINITY_DN78180_c1_g1,TRINITY_DN78577_c2_g1,TRINITY_DN78879_c1_g1,TRINITY_DN79205_c2_g1,TRI…	TRINITY_DN66692_c0_g1,TRINITY_DN67572_c0_g2,TRINITY_DN67975_c1_g1,TRINITY_DN69537_c0_g1,TRINITY_DN69860_c0_g3,TRINITY_DN69924_c1_g1,TRINITY_DN72488_c1_g1,TRINITY_DN73252_c0_g1,TRINITY_DN73410_c3_g3,TRINITY_DN73922_c0_g3,TRINITY_DN77384_c3_g6,TRINITY_DN77458_c2_g1,TRINITY_DN77576_c1_g1,TRINITY_DN77611_c0_g1,TRINITY_DN78180_c1_g1,TRINITY_DN78577_c2_g1,TRINITY_DN78879_c1_g1,TRINITY_DN79205_c2_g1,TRI…
GO:0009700	indole phytoalexin biosynthetic process	biological process	2/488	25/93642	0.00751	0.563786428571429	TRINITY_DN77576_c1_g1,TRINITY_DN95583_c1_g4	TRINITY_DN77576_c1_g1,TRINITY_DN95583_c1_g4
GO:0010120	camalexin biosynthetic process	biological process	2/488	25/93642	0.00751	0.563786428571429	TRINITY_DN77576_c1_g1,TRINITY_DN95583_c1_g4	TRINITY_DN77576_c1_g1,TRINITY_DN95583_c1_g4
GO:0046217	indole phytoalexin metabolic process	biological process	2/488	25/93642	0.00751	0.563786428571429	TRINITY_DN77576_c1_g1,TRINITY_DN95583_c1_g4	TRINITY_DN77576_c1_g1,TRINITY_DN95583_c1_g4
GO:0052314	phytoalexin metabolic process	biological process	2/488	25/93642	0.00751	0.563786428571429	TRINITY_DN77576_c1_g1,TRINITY_DN95583_c1_g4	TRINITY_DN77576_c1_g1,TRINITY_DN95583_c1_g4
GO:0052315	phytoalexin biosynthetic process	biological process	2/488	25/93642	0.00751	0.563786428571429	TRINITY_DN77576_c1_g1,TRINITY_DN95583_c1_g4	TRINITY_DN77576_c1_g1,TRINITY_DN95583_c1_g4
GO:0052317	camalexin metabolic process	biological process	2/488	25/93642	0.00751	0.563786428571429	TRINITY_DN77576_c1_g1,TRINITY_DN95583_c1_g4	TRINITY_DN77576_c1_g1,TRINITY_DN95583_c1_g4
GO:0006970	response to osmotic stress	biological process	19/488	1952/93642	0.00769	0.57002623655914	TRINITY_DN74130_c1_g2,TRINITY_DN74290_c0_g1,TRINITY_DN74807_c0_g1,TRINITY_DN77576_c1_g1,TRINITY_DN79614_c1_g5,TRINITY_DN79880_c1_g2,TRINITY_DN82791_c0_g4,TRINITY_DN82791_c0_g6,TRINITY_DN83666_c1_g3,TRINITY_DN88143_c4_g1,TRINITY_DN89495_c1_g1,TRINITY_DN90368_c2_g3,TRINITY_DN93697_c0_g2,TRINITY_DN93697_c0_g3,TRINITY_DN94141_c0_g2,TRINITY_DN95583_c1_g4,TRINITY_DN96824_c2_g1,TRINITY_DN98156_c2_g2,TRI…	TRINITY_DN74130_c1_g2,TRINITY_DN74290_c0_g1,TRINITY_DN74807_c0_g1,TRINITY_DN77576_c1_g1,TRINITY_DN79614_c1_g5,TRINITY_DN79880_c1_g2,TRINITY_DN82791_c0_g4,TRINITY_DN82791_c0_g6,TRINITY_DN83666_c1_g3,TRINITY_DN88143_c4_g1,TRINITY_DN89495_c1_g1,TRINITY_DN90368_c2_g3,TRINITY_DN93697_c0_g2,TRINITY_DN93697_c0_g3,TRINITY_DN94141_c0_g2,TRINITY_DN95583_c1_g4,TRINITY_DN96824_c2_g1,TRINITY_DN98156_c2_g2,TRI…
GO:0009687	abscisic acid metabolic process	biological process	3/488	77/93642	0.00774	0.57002623655914	TRINITY_DN75571_c1_g2,TRINITY_DN83298_c1_g4,TRINITY_DN95921_c2_g1	TRINITY_DN75571_c1_g2,TRINITY_DN83298_c1_g4,TRINITY_DN95921_c2_g1
GO:0043288	apocarotenoid metabolic process	biological process	3/488	77/93642	0.00774	0.57002623655914	TRINITY_DN75571_c1_g2,TRINITY_DN83298_c1_g4,TRINITY_DN95921_c2_g1	TRINITY_DN75571_c1_g2,TRINITY_DN83298_c1_g4,TRINITY_DN95921_c2_g1
GO:0010193	response to ozone	biological process	4/488	148/93642	0.00776	0.57002623655914	TRINITY_DN82413_c0_g2,TRINITY_DN89399_c0_g1,TRINITY_DN91989_c0_g1,TRINITY_DN93005_c1_g2	TRINITY_DN82413_c0_g2,TRINITY_DN89399_c0_g1,TRINITY_DN91989_c0_g1,TRINITY_DN93005_c1_g2
GO:0048573	photoperiodism, flowering	biological process	5/488	233/93642	0.00784	0.572823101604278	TRINITY_DN71935_c1_g1,TRINITY_DN83974_c0_g1,TRINITY_DN94141_c0_g2,TRINITY_DN97805_c0_g1,TRINITY_DN97892_c1_g2	TRINITY_DN71935_c1_g1,TRINITY_DN83974_c0_g1,TRINITY_DN94141_c0_g2,TRINITY_DN97805_c0_g1,TRINITY_DN97892_c1_g2
GO:0004604	phosphoadenylyl-sulfate reductase (thioredoxin) activity	molecular function	2/566	26/102170	0.00912	0.573135810810811	TRINITY_DN72420_c0_g1,TRINITY_DN74676_c2_g3	TRINITY_DN72420_c0_g1,TRINITY_DN74676_c2_g3
GO:0019900	kinase binding	molecular function	6/566	319/102170	0.00921	0.573135810810811	TRINITY_DN73444_c1_g2,TRINITY_DN89714_c1_g1,TRINITY_DN93921_c0_g1,TRINITY_DN93921_c0_g2,TRINITY_DN93921_c0_g3,TRINITY_DN97354_c1_g2	TRINITY_DN73444_c1_g2,TRINITY_DN89714_c1_g1,TRINITY_DN93921_c0_g1,TRINITY_DN93921_c0_g2,TRINITY_DN93921_c0_g3,TRINITY_DN97354_c1_g2
GO:0050664	oxidoreductase activity, acting on NAD(P)H, oxygen as acceptor	molecular function	3/566	79/102170	0.00979	0.594408552631579	TRINITY_DN75989_c1_g1,TRINITY_DN96169_c1_g1,TRINITY_DN96752_c0_g1	TRINITY_DN75989_c1_g1,TRINITY_DN96169_c1_g1,TRINITY_DN96752_c0_g1
GO:0004560	alpha-L-fucosidase activity	molecular function	2/566	27/102170	0.00981	0.594408552631579	TRINITY_DN69291_c2_g2,TRINITY_DN85861_c2_g2	TRINITY_DN69291_c2_g2,TRINITY_DN85861_c2_g2
GO:0045087	innate immune response	biological process	21/488	2250/93642	0.00823	0.598119627659574	TRINITY_DN69364_c0_g2,TRINITY_DN70380_c1_g4,TRINITY_DN74829_c0_g1,TRINITY_DN77576_c1_g1,TRINITY_DN79467_c0_g3,TRINITY_DN83645_c1_g3,TRINITY_DN84558_c0_g1,TRINITY_DN85589_c0_g1,TRINITY_DN85872_c0_g1,TRINITY_DN85872_c0_g3,TRINITY_DN87940_c4_g2,TRINITY_DN88460_c1_g1,TRINITY_DN89876_c1_g5,TRINITY_DN90368_c2_g3,TRINITY_DN94010_c1_g2,TRINITY_DN94241_c0_g1,TRINITY_DN95583_c1_g4,TRINITY_DN95901_c1_g3,TRI…	TRINITY_DN69364_c0_g2,TRINITY_DN70380_c1_g4,TRINITY_DN74829_c0_g1,TRINITY_DN77576_c1_g1,TRINITY_DN79467_c0_g3,TRINITY_DN83645_c1_g3,TRINITY_DN84558_c0_g1,TRINITY_DN85589_c0_g1,TRINITY_DN85872_c0_g1,TRINITY_DN85872_c0_g3,TRINITY_DN87940_c4_g2,TRINITY_DN88460_c1_g1,TRINITY_DN89876_c1_g5,TRINITY_DN90368_c2_g3,TRINITY_DN94010_c1_g2,TRINITY_DN94241_c0_g1,TRINITY_DN95583_c1_g4,TRINITY_DN95901_c1_g3,TRI…
GO:0044036	cell wall macromolecule metabolic process	biological process	12/488	1026/93642	0.00842	0.608690264550265	TRINITY_DN65800_c0_g1,TRINITY_DN66692_c0_g1,TRINITY_DN69035_c2_g6,TRINITY_DN73736_c2_g1,TRINITY_DN74021_c2_g1,TRINITY_DN78423_c1_g2,TRINITY_DN89558_c2_g1,TRINITY_DN90826_c0_g2,TRINITY_DN90894_c0_g2,TRINITY_DN93365_c2_g1,TRINITY_DN95026_c0_g1,TRINITY_DN96989_c1_g1	TRINITY_DN65800_c0_g1,TRINITY_DN66692_c0_g1,TRINITY_DN69035_c2_g6,TRINITY_DN73736_c2_g1,TRINITY_DN74021_c2_g1,TRINITY_DN78423_c1_g2,TRINITY_DN89558_c2_g1,TRINITY_DN90826_c0_g2,TRINITY_DN90894_c0_g2,TRINITY_DN93365_c2_g1,TRINITY_DN95026_c0_g1,TRINITY_DN96989_c1_g1
GO:0015698	inorganic anion transport	biological process	8/488	547/93642	0.00859	0.617711421052632	TRINITY_DN68361_c0_g1,TRINITY_DN69548_c0_g1,TRINITY_DN76936_c1_g3,TRINITY_DN78231_c0_g3,TRINITY_DN89905_c0_g2,TRINITY_DN96448_c1_g4,TRINITY_DN97367_c1_g1,TRINITY_DN97687_c2_g2	TRINITY_DN68361_c0_g1,TRINITY_DN69548_c0_g1,TRINITY_DN76936_c1_g3,TRINITY_DN78231_c0_g3,TRINITY_DN89905_c0_g2,TRINITY_DN96448_c1_g4,TRINITY_DN97367_c1_g1,TRINITY_DN97687_c2_g2
GO:0032452	histone demethylase activity	molecular function	3/566	81/102170	0.01048	0.620551829268293	TRINITY_DN81769_c1_g1,TRINITY_DN97284_c1_g2,TRINITY_DN97788_c2_g4	TRINITY_DN81769_c1_g1,TRINITY_DN97284_c1_g2,TRINITY_DN97788_c2_g4
GO:0015928	fucosidase activity	molecular function	2/566	28/102170	0.01053	0.620551829268293	TRINITY_DN69291_c2_g2,TRINITY_DN85861_c2_g2	TRINITY_DN69291_c2_g2,TRINITY_DN85861_c2_g2
GO:0009917	sterol 5-alpha reductase activity	molecular function	1/566	2/102170	0.01105	0.620551829268293	TRINITY_DN88442_c0_g1	TRINITY_DN88442_c0_g1
GO:0010296	prenylcysteine methylesterase activity	molecular function	1/566	2/102170	0.01105	0.620551829268293	TRINITY_DN98410_c1_g1	TRINITY_DN98410_c1_g1
GO:0050213	progesterone 5-alpha-reductase activity	molecular function	1/566	2/102170	0.01105	0.620551829268293	TRINITY_DN88442_c0_g1	TRINITY_DN88442_c0_g1
GO:0052694	jasmonoyl-isoleucine-12-hydroxylase activity	molecular function	1/566	2/102170	0.01105	0.620551829268293	TRINITY_DN74775_c1_g1	TRINITY_DN74775_c1_g1
GO:0010098	suspensor development	biological process	2/488	27/93642	0.00873	0.623990618556701	TRINITY_DN78854_c0_g1,TRINITY_DN90683_c0_g1	TRINITY_DN78854_c0_g1,TRINITY_DN90683_c0_g1
GO:0009651	response to salt stress	biological process	14/488	1292/93642	0.00878	0.623990618556701	TRINITY_DN74130_c1_g2,TRINITY_DN74290_c0_g1,TRINITY_DN74807_c0_g1,TRINITY_DN79614_c1_g5,TRINITY_DN79880_c1_g2,TRINITY_DN82791_c0_g4,TRINITY_DN82791_c0_g6,TRINITY_DN83666_c1_g3,TRINITY_DN88143_c4_g1,TRINITY_DN89495_c1_g1,TRINITY_DN90368_c2_g3,TRINITY_DN94141_c0_g2,TRINITY_DN96824_c2_g1,TRINITY_DN98156_c2_g2	TRINITY_DN74130_c1_g2,TRINITY_DN74290_c0_g1,TRINITY_DN74807_c0_g1,TRINITY_DN79614_c1_g5,TRINITY_DN79880_c1_g2,TRINITY_DN82791_c0_g4,TRINITY_DN82791_c0_g6,TRINITY_DN83666_c1_g3,TRINITY_DN88143_c4_g1,TRINITY_DN89495_c1_g1,TRINITY_DN90368_c2_g3,TRINITY_DN94141_c0_g2,TRINITY_DN96824_c2_g1,TRINITY_DN98156_c2_g2
GO:0010565	regulation of cellular ketone metabolic process	biological process	5/488	240/93642	0.00884	0.623990618556701	TRINITY_DN74829_c0_g1,TRINITY_DN83298_c1_g4,TRINITY_DN87940_c4_g2,TRINITY_DN88143_c4_g1,TRINITY_DN95901_c1_g3	TRINITY_DN74829_c0_g1,TRINITY_DN83298_c1_g4,TRINITY_DN87940_c4_g2,TRINITY_DN88143_c4_g1,TRINITY_DN95901_c1_g3
GO:0021700	developmental maturation	biological process	8/488	550/93642	0.00886	0.623990618556701	TRINITY_DN73736_c0_g3,TRINITY_DN74807_c0_g1,TRINITY_DN83935_c0_g1,TRINITY_DN92200_c0_g1,TRINITY_DN93365_c2_g1,TRINITY_DN96824_c2_g1,TRINITY_DN98028_c1_g2,TRINITY_DN98028_c2_g4	TRINITY_DN73736_c0_g3,TRINITY_DN74807_c0_g1,TRINITY_DN83935_c0_g1,TRINITY_DN92200_c0_g1,TRINITY_DN93365_c2_g1,TRINITY_DN96824_c2_g1,TRINITY_DN98028_c1_g2,TRINITY_DN98028_c2_g4
GO:0046658	anchored component of plasma membrane	cellular component	7/579	370/96716	0.00740	0.628977391304348	TRINITY_DN69035_c2_g6,TRINITY_DN70233_c4_g4,TRINITY_DN70233_c4_g5,TRINITY_DN75379_c0_g7,TRINITY_DN81873_c0_g1,TRINITY_DN85589_c0_g1,TRINITY_DN91114_c3_g1	TRINITY_DN69035_c2_g6,TRINITY_DN70233_c4_g4,TRINITY_DN70233_c4_g5,TRINITY_DN75379_c0_g7,TRINITY_DN81873_c0_g1,TRINITY_DN85589_c0_g1,TRINITY_DN91114_c3_g1
GO:0032586	protein storage vacuole membrane	cellular component	2/579	22/96716	0.00763	0.628977391304348	TRINITY_DN88980_c1_g1,TRINITY_DN88980_c1_g3	TRINITY_DN88980_c1_g1,TRINITY_DN88980_c1_g3
GO:0003006	developmental process involved in reproduction	biological process	33/488	4085/93642	0.00937	0.656524666666667	TRINITY_DN66938_c0_g1,TRINITY_DN69507_c1_g1,TRINITY_DN69537_c0_g1,TRINITY_DN71935_c1_g1,TRINITY_DN72620_c0_g2,TRINITY_DN73736_c0_g3,TRINITY_DN74021_c2_g1,TRINITY_DN74775_c1_g1,TRINITY_DN77576_c1_g1,TRINITY_DN77873_c1_g2,TRINITY_DN78854_c0_g1,TRINITY_DN80890_c1_g1,TRINITY_DN81769_c1_g1,TRINITY_DN82132_c0_g1,TRINITY_DN83974_c0_g1,TRINITY_DN84029_c0_g2,TRINITY_DN84473_c4_g1,TRINITY_DN87479_c2_g5,TRI…	TRINITY_DN66938_c0_g1,TRINITY_DN69507_c1_g1,TRINITY_DN69537_c0_g1,TRINITY_DN71935_c1_g1,TRINITY_DN72620_c0_g2,TRINITY_DN73736_c0_g3,TRINITY_DN74021_c2_g1,TRINITY_DN74775_c1_g1,TRINITY_DN77576_c1_g1,TRINITY_DN77873_c1_g2,TRINITY_DN78854_c0_g1,TRINITY_DN80890_c1_g1,TRINITY_DN81769_c1_g1,TRINITY_DN82132_c0_g1,TRINITY_DN83974_c0_g1,TRINITY_DN84029_c0_g2,TRINITY_DN84473_c4_g1,TRINITY_DN87479_c2_g5,TRI…
GO:0090567	reproductive shoot system development	biological process	14/488	1304/93642	0.00946	0.65944887755102	TRINITY_DN66938_c0_g1,TRINITY_DN74775_c1_g1,TRINITY_DN77576_c1_g1,TRINITY_DN78854_c0_g1,TRINITY_DN81769_c1_g1,TRINITY_DN82132_c0_g1,TRINITY_DN84029_c0_g2,TRINITY_DN84473_c4_g1,TRINITY_DN87479_c2_g5,TRINITY_DN89276_c0_g2,TRINITY_DN90683_c0_g1,TRINITY_DN94676_c0_g3,TRINITY_DN95583_c1_g4,TRINITY_DN97788_c2_g4	TRINITY_DN66938_c0_g1,TRINITY_DN74775_c1_g1,TRINITY_DN77576_c1_g1,TRINITY_DN78854_c0_g1,TRINITY_DN81769_c1_g1,TRINITY_DN82132_c0_g1,TRINITY_DN84029_c0_g2,TRINITY_DN84473_c4_g1,TRINITY_DN87479_c2_g5,TRINITY_DN89276_c0_g2,TRINITY_DN90683_c0_g1,TRINITY_DN94676_c0_g3,TRINITY_DN95583_c1_g4,TRINITY_DN97788_c2_g4
GO:0017089	glycolipid transporter activity	molecular function	2/566	30/102170	0.01203	0.659501785714286	TRINITY_DN71939_c0_g1,TRINITY_DN98673_c1_g1	TRINITY_DN71939_c0_g1,TRINITY_DN98673_c1_g1
GO:0042349	guiding stereospecific synthesis activity	molecular function	2/566	30/102170	0.01203	0.659501785714286	TRINITY_DN70799_c2_g1,TRINITY_DN83149_c3_g2	TRINITY_DN70799_c2_g1,TRINITY_DN83149_c3_g2
GO:0042537	benzene-containing compound metabolic process	biological process	5/488	246/93642	0.00976	0.676908020304569	TRINITY_DN74829_c0_g1,TRINITY_DN87940_c4_g2,TRINITY_DN88143_c4_g1,TRINITY_DN95020_c1_g2,TRINITY_DN95901_c1_g3	TRINITY_DN74829_c0_g1,TRINITY_DN87940_c4_g2,TRINITY_DN88143_c4_g1,TRINITY_DN95020_c1_g2,TRINITY_DN95901_c1_g3
GO:0010150	leaf senescence	biological process	5/488	247/93642	0.00992	0.6804174	TRINITY_DN71935_c1_g1,TRINITY_DN80918_c1_g1,TRINITY_DN83298_c1_g4,TRINITY_DN86857_c0_g1,TRINITY_DN97805_c0_g1	TRINITY_DN71935_c1_g1,TRINITY_DN80918_c1_g1,TRINITY_DN83298_c1_g4,TRINITY_DN86857_c0_g1,TRINITY_DN97805_c0_g1
GO:0090693	plant organ senescence	biological process	5/488	247/93642	0.00992	0.6804174	TRINITY_DN71935_c1_g1,TRINITY_DN80918_c1_g1,TRINITY_DN83298_c1_g4,TRINITY_DN86857_c0_g1,TRINITY_DN97805_c0_g1	TRINITY_DN71935_c1_g1,TRINITY_DN80918_c1_g1,TRINITY_DN83298_c1_g4,TRINITY_DN86857_c0_g1,TRINITY_DN97805_c0_g1
GO:0009723	response to ethylene	biological process	9/488	678/93642	0.00996	0.6804174	TRINITY_DN71935_c1_g1,TRINITY_DN79376_c0_g3,TRINITY_DN79614_c1_g5,TRINITY_DN83666_c1_g3,TRINITY_DN86367_c0_g1,TRINITY_DN90825_c0_g1,TRINITY_DN92180_c0_g3,TRINITY_DN97805_c0_g1,TRINITY_DN97985_c2_g2	TRINITY_DN71935_c1_g1,TRINITY_DN79376_c0_g3,TRINITY_DN79614_c1_g5,TRINITY_DN83666_c1_g3,TRINITY_DN86367_c0_g1,TRINITY_DN90825_c0_g1,TRINITY_DN92180_c0_g3,TRINITY_DN97805_c0_g1,TRINITY_DN97985_c2_g2
GO:0045490	pectin catabolic process	biological process	6/488	346/93642	0.01009	0.681842535885167	TRINITY_DN71149_c0_g2,TRINITY_DN76510_c0_g1,TRINITY_DN79598_c0_g2,TRINITY_DN87801_c1_g1,TRINITY_DN87801_c1_g2,TRINITY_DN91640_c0_g2	TRINITY_DN71149_c0_g2,TRINITY_DN76510_c0_g1,TRINITY_DN79598_c0_g2,TRINITY_DN87801_c1_g1,TRINITY_DN87801_c1_g2,TRINITY_DN91640_c0_g2
GO:0048480	stigma development	biological process	1/488	2/93642	0.01040	0.681842535885167	TRINITY_DN74775_c1_g1	TRINITY_DN74775_c1_g1
GO:0090376	seed trichome differentiation	biological process	1/488	2/93642	0.01040	0.681842535885167	TRINITY_DN88442_c0_g1	TRINITY_DN88442_c0_g1
GO:0090377	seed trichome initiation	biological process	1/488	2/93642	0.01040	0.681842535885167	TRINITY_DN88442_c0_g1	TRINITY_DN88442_c0_g1
GO:0090378	seed trichome elongation	biological process	1/488	2/93642	0.01040	0.681842535885167	TRINITY_DN88442_c0_g1	TRINITY_DN88442_c0_g1
GO:1900745	positive regulation of p38MAPK cascade	biological process	1/488	2/93642	0.01040	0.681842535885167	TRINITY_DN69537_c0_g1	TRINITY_DN69537_c0_g1
GO:1902477	regulation of defense response to bacterium, incompatible interaction	biological process	1/488	2/93642	0.01040	0.681842535885167	TRINITY_DN90368_c2_g3	TRINITY_DN90368_c2_g3
GO:1902479	positive regulation of defense response to bacterium, incompatible interaction	biological process	1/488	2/93642	0.01040	0.681842535885167	TRINITY_DN90368_c2_g3	TRINITY_DN90368_c2_g3
GO:1901698	response to nitrogen compound	biological process	16/488	1592/93642	0.01043	0.681842535885167	TRINITY_DN75569_c1_g1,TRINITY_DN77043_c0_g3,TRINITY_DN77576_c1_g1,TRINITY_DN79614_c1_g5,TRINITY_DN80888_c0_g1,TRINITY_DN80918_c1_g1,TRINITY_DN82638_c2_g6,TRINITY_DN87747_c0_g2,TRINITY_DN88478_c2_g1,TRINITY_DN91962_c0_g1,TRINITY_DN92180_c0_g3,TRINITY_DN94241_c0_g1,TRINITY_DN95583_c1_g4,TRINITY_DN96904_c0_g1,TRINITY_DN96904_c1_g5,TRINITY_DN97301_c0_g2	TRINITY_DN75569_c1_g1,TRINITY_DN77043_c0_g3,TRINITY_DN77576_c1_g1,TRINITY_DN79614_c1_g5,TRINITY_DN80888_c0_g1,TRINITY_DN80918_c1_g1,TRINITY_DN82638_c2_g6,TRINITY_DN87747_c0_g2,TRINITY_DN88478_c2_g1,TRINITY_DN91962_c0_g1,TRINITY_DN92180_c0_g3,TRINITY_DN94241_c0_g1,TRINITY_DN95583_c1_g4,TRINITY_DN96904_c0_g1,TRINITY_DN96904_c1_g5,TRINITY_DN97301_c0_g2
GO:0046416	D-amino acid metabolic process	biological process	2/488	30/93642	0.01071	0.696813	TRINITY_DN74061_c0_g1,TRINITY_DN91523_c0_g2	TRINITY_DN74061_c0_g1,TRINITY_DN91523_c0_g2
GO:0016131	brassinosteroid metabolic process	biological process	3/488	87/93642	0.01079	0.698690853080569	TRINITY_DN75571_c1_g2,TRINITY_DN88442_c0_g1,TRINITY_DN95921_c2_g1	TRINITY_DN75571_c1_g2,TRINITY_DN88442_c0_g1,TRINITY_DN95921_c2_g1
GO:0031969	chloroplast membrane	cellular component	11/579	793/96716	0.00915	0.72285	TRINITY_DN69466_c1_g6,TRINITY_DN78282_c1_g1,TRINITY_DN87473_c0_g2,TRINITY_DN87473_c0_g3,TRINITY_DN88853_c0_g1,TRINITY_DN89334_c0_g1,TRINITY_DN89334_c0_g5,TRINITY_DN90096_c0_g1,TRINITY_DN90496_c0_g2,TRINITY_DN94305_c0_g1,TRINITY_DN97255_c2_g1	TRINITY_DN69466_c1_g6,TRINITY_DN78282_c1_g1,TRINITY_DN87473_c0_g2,TRINITY_DN87473_c0_g3,TRINITY_DN88853_c0_g1,TRINITY_DN89334_c0_g1,TRINITY_DN89334_c0_g5,TRINITY_DN90096_c0_g1,TRINITY_DN90496_c0_g2,TRINITY_DN94305_c0_g1,TRINITY_DN97255_c2_g1
GO:0009648	photoperiodism	biological process	5/488	258/93642	0.01180	0.758200281690141	TRINITY_DN71935_c1_g1,TRINITY_DN83974_c0_g1,TRINITY_DN94141_c0_g2,TRINITY_DN97805_c0_g1,TRINITY_DN97892_c1_g2	TRINITY_DN71935_c1_g1,TRINITY_DN83974_c0_g1,TRINITY_DN94141_c0_g2,TRINITY_DN97805_c0_g1,TRINITY_DN97892_c1_g2
GO:0010154	fruit development	biological process	15/488	1477/93642	0.01182	0.758200281690141	TRINITY_DN72620_c0_g2,TRINITY_DN73736_c0_g3,TRINITY_DN74021_c2_g1,TRINITY_DN74775_c1_g1,TRINITY_DN77873_c1_g2,TRINITY_DN88442_c0_g1,TRINITY_DN89276_c0_g2,TRINITY_DN89714_c1_g1,TRINITY_DN91256_c1_g1,TRINITY_DN92200_c0_g1,TRINITY_DN94141_c0_g2,TRINITY_DN94676_c0_g3,TRINITY_DN97150_c1_g9,TRINITY_DN98028_c1_g2,TRINITY_DN98028_c2_g4	TRINITY_DN72620_c0_g2,TRINITY_DN73736_c0_g3,TRINITY_DN74021_c2_g1,TRINITY_DN74775_c1_g1,TRINITY_DN77873_c1_g2,TRINITY_DN88442_c0_g1,TRINITY_DN89276_c0_g2,TRINITY_DN89714_c1_g1,TRINITY_DN91256_c1_g1,TRINITY_DN92200_c0_g1,TRINITY_DN94141_c0_g2,TRINITY_DN94676_c0_g3,TRINITY_DN97150_c1_g9,TRINITY_DN98028_c1_g2,TRINITY_DN98028_c2_g4
GO:0016763	transferase activity, transferring pentosyl groups	molecular function	6/566	350/102170	0.01401	0.759012352941177	TRINITY_DN66692_c0_g1,TRINITY_DN74130_c1_g2,TRINITY_DN87633_c0_g1,TRINITY_DN93365_c2_g1,TRINITY_DN94141_c0_g2,TRINITY_DN95026_c0_g1	TRINITY_DN66692_c0_g1,TRINITY_DN74130_c1_g2,TRINITY_DN87633_c0_g1,TRINITY_DN93365_c2_g1,TRINITY_DN94141_c0_g2,TRINITY_DN95026_c0_g1
GO:0048366	leaf development	biological process	10/488	821/93642	0.01191	0.759612660550459	TRINITY_DN71935_c1_g1,TRINITY_DN80918_c1_g1,TRINITY_DN83298_c1_g4,TRINITY_DN84029_c0_g2,TRINITY_DN86857_c0_g1,TRINITY_DN90341_c0_g2,TRINITY_DN90826_c0_g2,TRINITY_DN93972_c0_g1,TRINITY_DN97805_c0_g1,TRINITY_DN98195_c2_g3	TRINITY_DN71935_c1_g1,TRINITY_DN80918_c1_g1,TRINITY_DN83298_c1_g4,TRINITY_DN84029_c0_g2,TRINITY_DN86857_c0_g1,TRINITY_DN90341_c0_g2,TRINITY_DN90826_c0_g2,TRINITY_DN93972_c0_g1,TRINITY_DN97805_c0_g1,TRINITY_DN98195_c2_g3
GO:0008610	lipid biosynthetic process	biological process	31/488	3850/93642	0.01208	0.759612660550459	TRINITY_DN69354_c0_g1,TRINITY_DN69466_c1_g6,TRINITY_DN71341_c0_g1,TRINITY_DN72530_c1_g2,TRINITY_DN75571_c1_g2,TRINITY_DN76556_c1_g2,TRINITY_DN77092_c1_g8,TRINITY_DN77362_c1_g1,TRINITY_DN78158_c0_g1,TRINITY_DN79268_c0_g1,TRINITY_DN79669_c0_g4,TRINITY_DN80331_c1_g1,TRINITY_DN82279_c0_g3,TRINITY_DN82891_c1_g1,TRINITY_DN83298_c1_g4,TRINITY_DN87473_c0_g2,TRINITY_DN87473_c0_g3,TRINITY_DN88300_c0_g1,TRI…	TRINITY_DN69354_c0_g1,TRINITY_DN69466_c1_g6,TRINITY_DN71341_c0_g1,TRINITY_DN72530_c1_g2,TRINITY_DN75571_c1_g2,TRINITY_DN76556_c1_g2,TRINITY_DN77092_c1_g8,TRINITY_DN77362_c1_g1,TRINITY_DN78158_c0_g1,TRINITY_DN79268_c0_g1,TRINITY_DN79669_c0_g4,TRINITY_DN80331_c1_g1,TRINITY_DN82279_c0_g3,TRINITY_DN82891_c1_g1,TRINITY_DN83298_c1_g4,TRINITY_DN87473_c0_g2,TRINITY_DN87473_c0_g3,TRINITY_DN88300_c0_g1,TRI…
GO:0010133	proline catabolic process to glutamate	biological process	2/488	32/93642	0.01212	0.759612660550459	TRINITY_DN93697_c0_g2,TRINITY_DN93697_c0_g3	TRINITY_DN93697_c0_g2,TRINITY_DN93697_c0_g3
GO:0010225	response to UV-C	biological process	2/488	32/93642	0.01212	0.759612660550459	TRINITY_DN69537_c0_g1,TRINITY_DN87778_c0_g1	TRINITY_DN69537_c0_g1,TRINITY_DN87778_c0_g1
GO:1902074	response to salt	biological process	2/488	32/93642	0.01212	0.759612660550459	TRINITY_DN71935_c1_g1,TRINITY_DN97805_c0_g1	TRINITY_DN71935_c1_g1,TRINITY_DN97805_c0_g1
GO:0055069	zinc ion homeostasis	biological process	4/488	169/93642	0.01218	0.759887397260274	TRINITY_DN68361_c0_g1,TRINITY_DN76936_c1_g3,TRINITY_DN97367_c1_g1,TRINITY_DN97687_c2_g2	TRINITY_DN68361_c0_g1,TRINITY_DN76936_c1_g3,TRINITY_DN97367_c1_g1,TRINITY_DN97687_c2_g2
GO:0043495	protein membrane anchor	molecular function	2/566	33/102170	0.01444	0.773211627906977	TRINITY_DN76774_c1_g1,TRINITY_DN92663_c1_g1	TRINITY_DN76774_c1_g1,TRINITY_DN92663_c1_g1
GO:0030243	cellulose metabolic process	biological process	11/488	955/93642	0.01260	0.780831176470588	TRINITY_DN69035_c2_g6,TRINITY_DN70157_c1_g3,TRINITY_DN72620_c0_g2,TRINITY_DN76329_c1_g1,TRINITY_DN85740_c0_g1,TRINITY_DN95981_c1_g1,TRINITY_DN95981_c1_g2,TRINITY_DN97150_c1_g9,TRINITY_DN97341_c0_g1,TRINITY_DN97341_c0_g3,TRINITY_DN98680_c2_g3	TRINITY_DN69035_c2_g6,TRINITY_DN70157_c1_g3,TRINITY_DN72620_c0_g2,TRINITY_DN76329_c1_g1,TRINITY_DN85740_c0_g1,TRINITY_DN95981_c1_g1,TRINITY_DN95981_c1_g2,TRINITY_DN97150_c1_g9,TRINITY_DN97341_c0_g1,TRINITY_DN97341_c0_g3,TRINITY_DN98680_c2_g3
GO:0048583	regulation of response to stimulus	biological process	28/488	3399/93642	0.01263	0.780831176470588	TRINITY_DN67792_c0_g1,TRINITY_DN69364_c0_g2,TRINITY_DN69537_c0_g1,TRINITY_DN69787_c0_g2,TRINITY_DN70380_c1_g4,TRINITY_DN71935_c1_g1,TRINITY_DN73073_c1_g1,TRINITY_DN75566_c1_g3,TRINITY_DN75569_c1_g1,TRINITY_DN76774_c1_g1,TRINITY_DN76782_c0_g1,TRINITY_DN77043_c0_g3,TRINITY_DN77576_c1_g1,TRINITY_DN78268_c3_g1,TRINITY_DN78992_c0_g1,TRINITY_DN79614_c1_g5,TRINITY_DN82132_c0_g1,TRINITY_DN83645_c1_g3,TRI…	TRINITY_DN67792_c0_g1,TRINITY_DN69364_c0_g2,TRINITY_DN69537_c0_g1,TRINITY_DN69787_c0_g2,TRINITY_DN70380_c1_g4,TRINITY_DN71935_c1_g1,TRINITY_DN73073_c1_g1,TRINITY_DN75566_c1_g3,TRINITY_DN75569_c1_g1,TRINITY_DN76774_c1_g1,TRINITY_DN76782_c0_g1,TRINITY_DN77043_c0_g3,TRINITY_DN77576_c1_g1,TRINITY_DN78268_c3_g1,TRINITY_DN78992_c0_g1,TRINITY_DN79614_c1_g5,TRINITY_DN82132_c0_g1,TRINITY_DN83645_c1_g3,TRI…
GO:0019901	protein kinase binding	molecular function	5/566	257/102170	0.01478	0.782320689655172	TRINITY_DN73444_c1_g2,TRINITY_DN89714_c1_g1,TRINITY_DN93921_c0_g1,TRINITY_DN93921_c0_g2,TRINITY_DN93921_c0_g3	TRINITY_DN73444_c1_g2,TRINITY_DN89714_c1_g1,TRINITY_DN93921_c0_g1,TRINITY_DN93921_c0_g2,TRINITY_DN93921_c0_g3
GO:0015865	purine nucleotide transport	biological process	3/488	93/93642	0.01291	0.794546531531531	TRINITY_DN79091_c1_g2,TRINITY_DN82718_c1_g1,TRINITY_DN95632_c2_g1	TRINITY_DN79091_c1_g2,TRINITY_DN82718_c1_g1,TRINITY_DN95632_c2_g1
GO:0042170	plastid membrane	cellular component	11/579	817/96716	0.01123	0.820384615384615	TRINITY_DN69466_c1_g6,TRINITY_DN78282_c1_g1,TRINITY_DN87473_c0_g2,TRINITY_DN87473_c0_g3,TRINITY_DN88853_c0_g1,TRINITY_DN89334_c0_g1,TRINITY_DN89334_c0_g5,TRINITY_DN90096_c0_g1,TRINITY_DN90496_c0_g2,TRINITY_DN94305_c0_g1,TRINITY_DN97255_c2_g1	TRINITY_DN69466_c1_g6,TRINITY_DN78282_c1_g1,TRINITY_DN87473_c0_g2,TRINITY_DN87473_c0_g3,TRINITY_DN88853_c0_g1,TRINITY_DN89334_c0_g1,TRINITY_DN89334_c0_g5,TRINITY_DN90096_c0_g1,TRINITY_DN90496_c0_g2,TRINITY_DN94305_c0_g1,TRINITY_DN97255_c2_g1
GO:0031984	organelle subcompartment	cellular component	63/579	7851/96716	0.01125	0.820384615384615	TRINITY_DN65800_c0_g1,TRINITY_DN66692_c0_g1,TRINITY_DN68361_c0_g1,TRINITY_DN69354_c0_g1,TRINITY_DN70233_c4_g4,TRINITY_DN70233_c4_g5,TRINITY_DN73205_c0_g1,TRINITY_DN73552_c1_g1,TRINITY_DN74044_c0_g1,TRINITY_DN76329_c1_g1,TRINITY_DN76476_c0_g3,TRINITY_DN76774_c1_g1,TRINITY_DN76936_c1_g3,TRINITY_DN77092_c1_g8,TRINITY_DN77204_c1_g1,TRINITY_DN77683_c1_g4,TRINITY_DN79268_c0_g1,TRINITY_DN79376_c0_g3,TRI…	TRINITY_DN65800_c0_g1,TRINITY_DN66692_c0_g1,TRINITY_DN68361_c0_g1,TRINITY_DN69354_c0_g1,TRINITY_DN70233_c4_g4,TRINITY_DN70233_c4_g5,TRINITY_DN73205_c0_g1,TRINITY_DN73552_c1_g1,TRINITY_DN74044_c0_g1,TRINITY_DN76329_c1_g1,TRINITY_DN76476_c0_g3,TRINITY_DN76774_c1_g1,TRINITY_DN76936_c1_g3,TRINITY_DN77092_c1_g8,TRINITY_DN77204_c1_g1,TRINITY_DN77683_c1_g4,TRINITY_DN79268_c0_g1,TRINITY_DN79376_c0_g3,TRI…
GO:0006562	proline catabolic process	biological process	2/488	34/93642	0.01362	0.827066933333333	TRINITY_DN93697_c0_g2,TRINITY_DN93697_c0_g3	TRINITY_DN93697_c0_g2,TRINITY_DN93697_c0_g3
GO:1900992	(-)-secologanin metabolic process	biological process	2/488	34/93642	0.01362	0.827066933333333	TRINITY_DN72530_c1_g2,TRINITY_DN96479_c3_g2	TRINITY_DN72530_c1_g2,TRINITY_DN96479_c3_g2
GO:1900994	(-)-secologanin biosynthetic process	biological process	2/488	34/93642	0.01362	0.827066933333333	TRINITY_DN72530_c1_g2,TRINITY_DN96479_c3_g2	TRINITY_DN72530_c1_g2,TRINITY_DN96479_c3_g2
GO:0000295	adenine nucleotide transmembrane transporter activity	molecular function	3/566	95/102170	0.01607	0.835108988764045	TRINITY_DN79091_c1_g2,TRINITY_DN82718_c1_g1,TRINITY_DN95632_c2_g1	TRINITY_DN79091_c1_g2,TRINITY_DN82718_c1_g1,TRINITY_DN95632_c2_g1
GO:0008144	drug binding	molecular function	145/566	22243/102170	0.01614	0.835108988764045	TRINITY_DN69537_c0_g1,TRINITY_DN69860_c0_g3,TRINITY_DN69899_c1_g1,TRINITY_DN69924_c1_g1,TRINITY_DN69998_c2_g1,TRINITY_DN70342_c1_g1,TRINITY_DN70656_c2_g1,TRINITY_DN71837_c1_g3,TRINITY_DN72488_c1_g1,TRINITY_DN73053_c1_g2,TRINITY_DN73150_c1_g4,TRINITY_DN73252_c0_g1,TRINITY_DN73410_c3_g3,TRINITY_DN73859_c1_g1,TRINITY_DN74021_c2_g1,TRINITY_DN74623_c0_g1,TRINITY_DN74807_c0_g1,TRINITY_DN76095_c0_g2,TRI…	TRINITY_DN69537_c0_g1,TRINITY_DN69860_c0_g3,TRINITY_DN69899_c1_g1,TRINITY_DN69924_c1_g1,TRINITY_DN69998_c2_g1,TRINITY_DN70342_c1_g1,TRINITY_DN70656_c2_g1,TRINITY_DN71837_c1_g3,TRINITY_DN72488_c1_g1,TRINITY_DN73053_c1_g2,TRINITY_DN73150_c1_g4,TRINITY_DN73252_c0_g1,TRINITY_DN73410_c3_g3,TRINITY_DN73859_c1_g1,TRINITY_DN74021_c2_g1,TRINITY_DN74623_c0_g1,TRINITY_DN74807_c0_g1,TRINITY_DN76095_c0_g2,TRI…
GO:0042389	omega-3 fatty acid desaturase activity	molecular function	1/566	3/102170	0.01653	0.836490659340659	TRINITY_DN87473_c0_g3	TRINITY_DN87473_c0_g3
GO:0047751	cholestenone 5-alpha-reductase activity	molecular function	1/566	3/102170	0.01653	0.836490659340659	TRINITY_DN88442_c0_g1	TRINITY_DN88442_c0_g1
GO:0006714	sesquiterpenoid metabolic process	biological process	3/488	96/93642	0.01405	0.849403318584071	TRINITY_DN75571_c1_g2,TRINITY_DN83298_c1_g4,TRINITY_DN95921_c2_g1	TRINITY_DN75571_c1_g2,TRINITY_DN83298_c1_g4,TRINITY_DN95921_c2_g1
GO:0048440	carpel development	biological process	4/488	177/93642	0.01421	0.855291762114538	TRINITY_DN74775_c1_g1,TRINITY_DN77576_c1_g1,TRINITY_DN94676_c0_g3,TRINITY_DN95583_c1_g4	TRINITY_DN74775_c1_g1,TRINITY_DN77576_c1_g1,TRINITY_DN94676_c0_g3,TRINITY_DN95583_c1_g4
GO:0032147	activation of protein kinase activity	biological process	3/488	97/93642	0.01445	0.863334541484716	TRINITY_DN69537_c0_g1,TRINITY_DN77576_c1_g1,TRINITY_DN95583_c1_g4	TRINITY_DN69537_c0_g1,TRINITY_DN77576_c1_g1,TRINITY_DN95583_c1_g4
GO:0007568	aging	biological process	9/488	722/93642	0.01447	0.863334541484716	TRINITY_DN71935_c1_g1,TRINITY_DN73736_c0_g3,TRINITY_DN80918_c1_g1,TRINITY_DN83298_c1_g4,TRINITY_DN86857_c0_g1,TRINITY_DN92200_c0_g1,TRINITY_DN97805_c0_g1,TRINITY_DN98028_c1_g2,TRINITY_DN98028_c2_g4	TRINITY_DN71935_c1_g1,TRINITY_DN73736_c0_g3,TRINITY_DN80918_c1_g1,TRINITY_DN83298_c1_g4,TRINITY_DN86857_c0_g1,TRINITY_DN92200_c0_g1,TRINITY_DN97805_c0_g1,TRINITY_DN98028_c1_g2,TRINITY_DN98028_c2_g4
GO:0008271	secondary active sulfate transmembrane transporter activity	molecular function	3/566	98/102170	0.01744	0.872947826086957	TRINITY_DN78231_c0_g3,TRINITY_DN89905_c0_g2,TRINITY_DN96448_c1_g4	TRINITY_DN78231_c0_g3,TRINITY_DN89905_c0_g2,TRINITY_DN96448_c1_g4
GO:0055081	anion homeostasis	biological process	4/488	179/93642	0.01475	0.873012467532468	TRINITY_DN68361_c0_g1,TRINITY_DN76936_c1_g3,TRINITY_DN97367_c1_g1,TRINITY_DN97687_c2_g2	TRINITY_DN68361_c0_g1,TRINITY_DN76936_c1_g3,TRINITY_DN97367_c1_g1,TRINITY_DN97687_c2_g2
GO:0006073	cellular glucan metabolic process	biological process	17/488	1800/93642	0.01476	0.873012467532468	TRINITY_DN66692_c0_g1,TRINITY_DN69035_c2_g6,TRINITY_DN70157_c1_g3,TRINITY_DN72620_c0_g2,TRINITY_DN76329_c1_g1,TRINITY_DN78423_c1_g2,TRINITY_DN85077_c1_g1,TRINITY_DN85740_c0_g1,TRINITY_DN90894_c0_g2,TRINITY_DN93365_c2_g1,TRINITY_DN95026_c0_g1,TRINITY_DN95981_c1_g1,TRINITY_DN95981_c1_g2,TRINITY_DN97150_c1_g9,TRINITY_DN97341_c0_g1,TRINITY_DN97341_c0_g3,TRINITY_DN98680_c2_g3	TRINITY_DN66692_c0_g1,TRINITY_DN69035_c2_g6,TRINITY_DN70157_c1_g3,TRINITY_DN72620_c0_g2,TRINITY_DN76329_c1_g1,TRINITY_DN78423_c1_g2,TRINITY_DN85077_c1_g1,TRINITY_DN85740_c0_g1,TRINITY_DN90894_c0_g2,TRINITY_DN93365_c2_g1,TRINITY_DN95026_c0_g1,TRINITY_DN95981_c1_g1,TRINITY_DN95981_c1_g2,TRINITY_DN97150_c1_g9,TRINITY_DN97341_c0_g1,TRINITY_DN97341_c0_g3,TRINITY_DN98680_c2_g3
GO:0004601	peroxidase activity	molecular function	10/566	823/102170	0.01777	0.879901612903226	TRINITY_DN70762_c2_g1,TRINITY_DN75989_c1_g1,TRINITY_DN81262_c1_g1,TRINITY_DN89860_c0_g2,TRINITY_DN90447_c0_g1,TRINITY_DN91446_c2_g5,TRINITY_DN95632_c3_g1,TRINITY_DN96169_c1_g1,TRINITY_DN96752_c0_g1,TRINITY_DN98542_c1_g1	TRINITY_DN70762_c2_g1,TRINITY_DN75989_c1_g1,TRINITY_DN81262_c1_g1,TRINITY_DN89860_c0_g2,TRINITY_DN90447_c0_g1,TRINITY_DN91446_c2_g5,TRINITY_DN95632_c3_g1,TRINITY_DN96169_c1_g1,TRINITY_DN96752_c0_g1,TRINITY_DN98542_c1_g1
GO:0006955	immune response	biological process	21/488	2388/93642	0.01512	0.890450689655172	TRINITY_DN69364_c0_g2,TRINITY_DN70380_c1_g4,TRINITY_DN74829_c0_g1,TRINITY_DN77576_c1_g1,TRINITY_DN79467_c0_g3,TRINITY_DN83645_c1_g3,TRINITY_DN84558_c0_g1,TRINITY_DN85589_c0_g1,TRINITY_DN85872_c0_g1,TRINITY_DN85872_c0_g3,TRINITY_DN87940_c4_g2,TRINITY_DN88460_c1_g1,TRINITY_DN89876_c1_g5,TRINITY_DN90368_c2_g3,TRINITY_DN94010_c1_g2,TRINITY_DN94241_c0_g1,TRINITY_DN95583_c1_g4,TRINITY_DN95901_c1_g3,TRI…	TRINITY_DN69364_c0_g2,TRINITY_DN70380_c1_g4,TRINITY_DN74829_c0_g1,TRINITY_DN77576_c1_g1,TRINITY_DN79467_c0_g3,TRINITY_DN83645_c1_g3,TRINITY_DN84558_c0_g1,TRINITY_DN85589_c0_g1,TRINITY_DN85872_c0_g1,TRINITY_DN85872_c0_g3,TRINITY_DN87940_c4_g2,TRINITY_DN88460_c1_g1,TRINITY_DN89876_c1_g5,TRINITY_DN90368_c2_g3,TRINITY_DN94010_c1_g2,TRINITY_DN94241_c0_g1,TRINITY_DN95583_c1_g4,TRINITY_DN95901_c1_g3,TRI…
GO:1902644	tertiary alcohol metabolic process	biological process	3/488	99/93642	0.01525	0.894252145922747	TRINITY_DN75571_c1_g2,TRINITY_DN83298_c1_g4,TRINITY_DN95921_c2_g1	TRINITY_DN75571_c1_g2,TRINITY_DN83298_c1_g4,TRINITY_DN95921_c2_g1
GO:0019100	male germ-line sex determination	biological process	1/488	3/93642	0.01555	0.896454219409283	TRINITY_DN69537_c0_g1	TRINITY_DN69537_c0_g1
GO:0060718	chorionic trophoblast cell differentiation	biological process	1/488	3/93642	0.01555	0.896454219409283	TRINITY_DN69537_c0_g1	TRINITY_DN69537_c0_g1
GO:0090359	negative regulation of abscisic acid biosynthetic process	biological process	1/488	3/93642	0.01555	0.896454219409283	TRINITY_DN83298_c1_g4	TRINITY_DN83298_c1_g4
GO:1900744	regulation of p38MAPK cascade	biological process	1/488	3/93642	0.01555	0.896454219409283	TRINITY_DN69537_c0_g1	TRINITY_DN69537_c0_g1
GO:0009791	post-embryonic development	biological process	30/488	3776/93642	0.01583	0.903338842975207	TRINITY_DN66938_c0_g1,TRINITY_DN69035_c2_g6,TRINITY_DN71935_c1_g1,TRINITY_DN72620_c0_g2,TRINITY_DN74021_c2_g1,TRINITY_DN74775_c1_g1,TRINITY_DN77576_c1_g1,TRINITY_DN77873_c1_g2,TRINITY_DN78854_c0_g1,TRINITY_DN79029_c0_g2,TRINITY_DN81769_c1_g1,TRINITY_DN82132_c0_g1,TRINITY_DN83974_c0_g1,TRINITY_DN84029_c0_g2,TRINITY_DN84473_c4_g1,TRINITY_DN87479_c2_g5,TRINITY_DN88321_c1_g1,TRINITY_DN88442_c0_g1,TRI…	TRINITY_DN66938_c0_g1,TRINITY_DN69035_c2_g6,TRINITY_DN71935_c1_g1,TRINITY_DN72620_c0_g2,TRINITY_DN74021_c2_g1,TRINITY_DN74775_c1_g1,TRINITY_DN77576_c1_g1,TRINITY_DN77873_c1_g2,TRINITY_DN78854_c0_g1,TRINITY_DN79029_c0_g2,TRINITY_DN81769_c1_g1,TRINITY_DN82132_c0_g1,TRINITY_DN83974_c0_g1,TRINITY_DN84029_c0_g2,TRINITY_DN84473_c4_g1,TRINITY_DN87479_c2_g5,TRINITY_DN88321_c1_g1,TRINITY_DN88442_c0_g1,TRI…
GO:0015867	ATP transport	biological process	2/488	37/93642	0.01600	0.903338842975207	TRINITY_DN79091_c1_g2,TRINITY_DN95632_c2_g1	TRINITY_DN79091_c1_g2,TRINITY_DN95632_c2_g1
GO:0030242	autophagy of peroxisome	biological process	2/488	37/93642	0.01600	0.903338842975207	TRINITY_DN73252_c0_g1,TRINITY_DN86314_c0_g1	TRINITY_DN73252_c0_g1,TRINITY_DN86314_c0_g1
GO:0032212	positive regulation of telomere maintenance via telomerase	biological process	2/488	37/93642	0.01600	0.903338842975207	TRINITY_DN69537_c0_g1,TRINITY_DN85814_c4_g2	TRINITY_DN69537_c0_g1,TRINITY_DN85814_c4_g2
GO:1904358	positive regulation of telomere maintenance via telomere lengthening	biological process	2/488	37/93642	0.01600	0.903338842975207	TRINITY_DN69537_c0_g1,TRINITY_DN85814_c4_g2	TRINITY_DN69537_c0_g1,TRINITY_DN85814_c4_g2
GO:0044042	glucan metabolic process	biological process	17/488	1826/93642	0.01672	0.940104362139918	TRINITY_DN66692_c0_g1,TRINITY_DN69035_c2_g6,TRINITY_DN70157_c1_g3,TRINITY_DN72620_c0_g2,TRINITY_DN76329_c1_g1,TRINITY_DN78423_c1_g2,TRINITY_DN85077_c1_g1,TRINITY_DN85740_c0_g1,TRINITY_DN90894_c0_g2,TRINITY_DN93365_c2_g1,TRINITY_DN95026_c0_g1,TRINITY_DN95981_c1_g1,TRINITY_DN95981_c1_g2,TRINITY_DN97150_c1_g9,TRINITY_DN97341_c0_g1,TRINITY_DN97341_c0_g3,TRINITY_DN98680_c2_g3	TRINITY_DN66692_c0_g1,TRINITY_DN69035_c2_g6,TRINITY_DN70157_c1_g3,TRINITY_DN72620_c0_g2,TRINITY_DN76329_c1_g1,TRINITY_DN78423_c1_g2,TRINITY_DN85077_c1_g1,TRINITY_DN85740_c0_g1,TRINITY_DN90894_c0_g2,TRINITY_DN93365_c2_g1,TRINITY_DN95026_c0_g1,TRINITY_DN95981_c1_g1,TRINITY_DN95981_c1_g2,TRINITY_DN97150_c1_g9,TRINITY_DN97341_c0_g1,TRINITY_DN97341_c0_g3,TRINITY_DN98680_c2_g3
GO:1901806	beta-glucoside biosynthetic process	biological process	2/488	38/93642	0.01683	0.940858617886179	TRINITY_DN72530_c1_g2,TRINITY_DN96479_c3_g2	TRINITY_DN72530_c1_g2,TRINITY_DN96479_c3_g2
GO:0002833	positive regulation of response to biotic stimulus	biological process	3/488	103/93642	0.01694	0.940858617886179	TRINITY_DN75566_c1_g3,TRINITY_DN86857_c0_g1,TRINITY_DN90368_c2_g3	TRINITY_DN75566_c1_g3,TRINITY_DN86857_c0_g1,TRINITY_DN90368_c2_g3
GO:0007338	single fertilization	biological process	3/488	103/93642	0.01694	0.940858617886179	TRINITY_DN69507_c1_g1,TRINITY_DN80890_c1_g1,TRINITY_DN97985_c2_g2	TRINITY_DN69507_c1_g1,TRINITY_DN80890_c1_g1,TRINITY_DN97985_c2_g2
GO:0032559	adenyl ribonucleotide binding	molecular function	140/566	21526/102170	0.01958	0.95921170212766	TRINITY_DN69537_c0_g1,TRINITY_DN69860_c0_g3,TRINITY_DN69899_c1_g1,TRINITY_DN69924_c1_g1,TRINITY_DN69998_c2_g1,TRINITY_DN70342_c1_g1,TRINITY_DN70656_c2_g1,TRINITY_DN71837_c1_g3,TRINITY_DN72488_c1_g1,TRINITY_DN73053_c1_g2,TRINITY_DN73150_c1_g4,TRINITY_DN73252_c0_g1,TRINITY_DN73410_c3_g3,TRINITY_DN73859_c1_g1,TRINITY_DN74623_c0_g1,TRINITY_DN74807_c0_g1,TRINITY_DN76095_c0_g2,TRINITY_DN76752_c0_g2,TRI…	TRINITY_DN69537_c0_g1,TRINITY_DN69860_c0_g3,TRINITY_DN69899_c1_g1,TRINITY_DN69924_c1_g1,TRINITY_DN69998_c2_g1,TRINITY_DN70342_c1_g1,TRINITY_DN70656_c2_g1,TRINITY_DN71837_c1_g3,TRINITY_DN72488_c1_g1,TRINITY_DN73053_c1_g2,TRINITY_DN73150_c1_g4,TRINITY_DN73252_c0_g1,TRINITY_DN73410_c3_g3,TRINITY_DN73859_c1_g1,TRINITY_DN74623_c0_g1,TRINITY_DN74807_c0_g1,TRINITY_DN76095_c0_g2,TRINITY_DN76752_c0_g2,TRI…
GO:0016491	oxidoreductase activity	molecular function	97/566	14297/102170	0.01983	0.961233157894737	TRINITY_DN69354_c0_g1,TRINITY_DN69466_c1_g6,TRINITY_DN69624_c0_g1,TRINITY_DN70762_c2_g1,TRINITY_DN71061_c2_g1,TRINITY_DN71341_c0_g1,TRINITY_DN72420_c0_g1,TRINITY_DN72526_c0_g2,TRINITY_DN73736_c0_g3,TRINITY_DN73736_c1_g2,TRINITY_DN74015_c0_g4,TRINITY_DN74676_c2_g3,TRINITY_DN74775_c1_g1,TRINITY_DN75379_c0_g7,TRINITY_DN75515_c0_g4,TRINITY_DN75571_c1_g2,TRINITY_DN75989_c1_g1,TRINITY_DN76015_c4_g1,TRI…	TRINITY_DN69354_c0_g1,TRINITY_DN69466_c1_g6,TRINITY_DN69624_c0_g1,TRINITY_DN70762_c2_g1,TRINITY_DN71061_c2_g1,TRINITY_DN71341_c0_g1,TRINITY_DN72420_c0_g1,TRINITY_DN72526_c0_g2,TRINITY_DN73736_c0_g3,TRINITY_DN73736_c1_g2,TRINITY_DN74015_c0_g4,TRINITY_DN74676_c2_g3,TRINITY_DN74775_c1_g1,TRINITY_DN75379_c0_g7,TRINITY_DN75515_c0_g4,TRINITY_DN75571_c1_g2,TRINITY_DN75989_c1_g1,TRINITY_DN76015_c4_g1,TRI…
GO:0030554	adenyl nucleotide binding	molecular function	140/566	21567/102170	0.02074	0.994871875	TRINITY_DN69537_c0_g1,TRINITY_DN69860_c0_g3,TRINITY_DN69899_c1_g1,TRINITY_DN69924_c1_g1,TRINITY_DN69998_c2_g1,TRINITY_DN70342_c1_g1,TRINITY_DN70656_c2_g1,TRINITY_DN71837_c1_g3,TRINITY_DN72488_c1_g1,TRINITY_DN73053_c1_g2,TRINITY_DN73150_c1_g4,TRINITY_DN73252_c0_g1,TRINITY_DN73410_c3_g3,TRINITY_DN73859_c1_g1,TRINITY_DN74623_c0_g1,TRINITY_DN74807_c0_g1,TRINITY_DN76095_c0_g2,TRINITY_DN76752_c0_g2,TRI…	TRINITY_DN69537_c0_g1,TRINITY_DN69860_c0_g3,TRINITY_DN69899_c1_g1,TRINITY_DN69924_c1_g1,TRINITY_DN69998_c2_g1,TRINITY_DN70342_c1_g1,TRINITY_DN70656_c2_g1,TRINITY_DN71837_c1_g3,TRINITY_DN72488_c1_g1,TRINITY_DN73053_c1_g2,TRINITY_DN73150_c1_g4,TRINITY_DN73252_c0_g1,TRINITY_DN73410_c3_g3,TRINITY_DN73859_c1_g1,TRINITY_DN74623_c0_g1,TRINITY_DN74807_c0_g1,TRINITY_DN76095_c0_g2,TRINITY_DN76752_c0_g2,TRI…
GO:0070592	cell wall polysaccharide biosynthetic process	biological process	5/488	288/93642	0.01813	1	TRINITY_DN65800_c0_g1,TRINITY_DN73736_c2_g1,TRINITY_DN89558_c2_g1,TRINITY_DN90826_c0_g2,TRINITY_DN96989_c1_g1	TRINITY_DN65800_c0_g1,TRINITY_DN73736_c2_g1,TRINITY_DN89558_c2_g1,TRINITY_DN90826_c0_g2,TRINITY_DN96989_c1_g1
GO:0016115	terpenoid catabolic process	biological process	2/488	40/93642	0.01855	1	TRINITY_DN75571_c1_g2,TRINITY_DN95921_c2_g1	TRINITY_DN75571_c1_g2,TRINITY_DN95921_c2_g1
GO:0032206	positive regulation of telomere maintenance	biological process	2/488	40/93642	0.01855	1	TRINITY_DN69537_c0_g1,TRINITY_DN85814_c4_g2	TRINITY_DN69537_c0_g1,TRINITY_DN85814_c4_g2
GO:0002831	regulation of response to biotic stimulus	biological process	5/488	292/93642	0.01911	1	TRINITY_DN71935_c1_g1,TRINITY_DN75566_c1_g3,TRINITY_DN86857_c0_g1,TRINITY_DN90368_c2_g3,TRINITY_DN97805_c0_g1	TRINITY_DN71935_c1_g1,TRINITY_DN75566_c1_g3,TRINITY_DN86857_c0_g1,TRINITY_DN90368_c2_g3,TRINITY_DN97805_c0_g1
GO:0010315	auxin efflux	biological process	2/488	41/93642	0.01944	1	TRINITY_DN76782_c0_g1,TRINITY_DN94964_c1_g1	TRINITY_DN76782_c0_g1,TRINITY_DN94964_c1_g1
GO:0071446	cellular response to salicylic acid stimulus	biological process	4/488	196/93642	0.01987	1	TRINITY_DN77032_c0_g1,TRINITY_DN79614_c1_g5,TRINITY_DN88460_c1_g1,TRINITY_DN90808_c0_g1	TRINITY_DN77032_c0_g1,TRINITY_DN79614_c1_g5,TRINITY_DN88460_c1_g1,TRINITY_DN90808_c0_g1
GO:0007538	primary sex determination	biological process	1/488	4/93642	0.02068	1	TRINITY_DN69537_c0_g1	TRINITY_DN69537_c0_g1
GO:0007542	primary sex determination, germ-line	biological process	1/488	4/93642	0.02068	1	TRINITY_DN69537_c0_g1	TRINITY_DN69537_c0_g1
GO:0031349	positive regulation of defense response	biological process	6/488	411/93642	0.02164	1	TRINITY_DN69364_c0_g2,TRINITY_DN70380_c1_g4,TRINITY_DN75566_c1_g3,TRINITY_DN86857_c0_g1,TRINITY_DN90368_c2_g3,TRINITY_DN98417_c2_g2	TRINITY_DN69364_c0_g2,TRINITY_DN70380_c1_g4,TRINITY_DN75566_c1_g3,TRINITY_DN86857_c0_g1,TRINITY_DN90368_c2_g3,TRINITY_DN98417_c2_g2
GO:0070676	intralumenal vesicle formation	biological process	2/488	44/93642	0.02219	1	TRINITY_DN76311_c1_g2,TRINITY_DN98326_c3_g2	TRINITY_DN76311_c1_g2,TRINITY_DN98326_c3_g2
GO:0000302	response to reactive oxygen species	biological process	10/488	908/93642	0.02220	1	TRINITY_DN71935_c1_g1,TRINITY_DN76639_c2_g1,TRINITY_DN82302_c0_g1,TRINITY_DN82413_c0_g2,TRINITY_DN87747_c0_g2,TRINITY_DN89399_c0_g1,TRINITY_DN91989_c0_g1,TRINITY_DN93005_c1_g2,TRINITY_DN94047_c0_g1,TRINITY_DN97805_c0_g1	TRINITY_DN71935_c1_g1,TRINITY_DN76639_c2_g1,TRINITY_DN82302_c0_g1,TRINITY_DN82413_c0_g2,TRINITY_DN87747_c0_g2,TRINITY_DN89399_c0_g1,TRINITY_DN91989_c0_g1,TRINITY_DN93005_c1_g2,TRINITY_DN94047_c0_g1,TRINITY_DN97805_c0_g1
GO:0010103	stomatal complex morphogenesis	biological process	3/488	115/93642	0.02260	1	TRINITY_DN69035_c2_g6,TRINITY_DN78854_c0_g1,TRINITY_DN90683_c0_g1	TRINITY_DN69035_c2_g6,TRINITY_DN78854_c0_g1,TRINITY_DN90683_c0_g1
GO:0009741	response to brassinosteroid	biological process	5/488	307/93642	0.02312	1	TRINITY_DN76510_c0_g1,TRINITY_DN78268_c3_g1,TRINITY_DN85223_c0_g2,TRINITY_DN94676_c0_g3,TRINITY_DN97985_c2_g2	TRINITY_DN76510_c0_g1,TRINITY_DN78268_c3_g1,TRINITY_DN85223_c0_g2,TRINITY_DN94676_c0_g3,TRINITY_DN97985_c2_g2
GO:0090627	plant epidermal cell differentiation	biological process	5/488	307/93642	0.02312	1	TRINITY_DN69035_c2_g6,TRINITY_DN74807_c0_g1,TRINITY_DN83935_c0_g1,TRINITY_DN93365_c2_g1,TRINITY_DN96824_c2_g1	TRINITY_DN69035_c2_g6,TRINITY_DN74807_c0_g1,TRINITY_DN83935_c0_g1,TRINITY_DN93365_c2_g1,TRINITY_DN96824_c2_g1
GO:0010647	positive regulation of cell communication	biological process	8/488	657/93642	0.02314	1	TRINITY_DN69537_c0_g1,TRINITY_DN77576_c1_g1,TRINITY_DN78268_c3_g1,TRINITY_DN83645_c1_g3,TRINITY_DN84473_c4_g1,TRINITY_DN90368_c2_g3,TRINITY_DN93343_c0_g1,TRINITY_DN95583_c1_g4	TRINITY_DN69537_c0_g1,TRINITY_DN77576_c1_g1,TRINITY_DN78268_c3_g1,TRINITY_DN83645_c1_g3,TRINITY_DN84473_c4_g1,TRINITY_DN90368_c2_g3,TRINITY_DN93343_c0_g1,TRINITY_DN95583_c1_g4
GO:0009870	defense response signaling pathway, resistance gene-dependent	biological process	2/488	45/93642	0.02315	1	TRINITY_DN69364_c0_g2,TRINITY_DN70380_c1_g4	TRINITY_DN69364_c0_g2,TRINITY_DN70380_c1_g4
GO:0016138	glycoside biosynthetic process	biological process	2/488	45/93642	0.02315	1	TRINITY_DN72530_c1_g2,TRINITY_DN96479_c3_g2	TRINITY_DN72530_c1_g2,TRINITY_DN96479_c3_g2
GO:0007186	G-protein coupled receptor signaling pathway	biological process	5/488	308/93642	0.02340	1	TRINITY_DN90341_c0_g2,TRINITY_DN93972_c0_g1,TRINITY_DN95105_c1_g1,TRINITY_DN98195_c2_g3,TRINITY_DN98530_c3_g1	TRINITY_DN90341_c0_g2,TRINITY_DN93972_c0_g1,TRINITY_DN95105_c1_g1,TRINITY_DN98195_c2_g3,TRINITY_DN98530_c3_g1
GO:0009416	response to light stimulus	biological process	15/488	1612/93642	0.02372	1	TRINITY_DN69537_c0_g1,TRINITY_DN71935_c1_g1,TRINITY_DN73444_c1_g2,TRINITY_DN77576_c1_g1,TRINITY_DN79029_c0_g2,TRINITY_DN79467_c0_g3,TRINITY_DN79880_c1_g2,TRINITY_DN82413_c0_g2,TRINITY_DN83974_c0_g1,TRINITY_DN87778_c0_g1,TRINITY_DN88460_c1_g1,TRINITY_DN94141_c0_g2,TRINITY_DN95583_c1_g4,TRINITY_DN97805_c0_g1,TRINITY_DN97892_c1_g2	TRINITY_DN69537_c0_g1,TRINITY_DN71935_c1_g1,TRINITY_DN73444_c1_g2,TRINITY_DN77576_c1_g1,TRINITY_DN79029_c0_g2,TRINITY_DN79467_c0_g3,TRINITY_DN79880_c1_g2,TRINITY_DN82413_c0_g2,TRINITY_DN83974_c0_g1,TRINITY_DN87778_c0_g1,TRINITY_DN88460_c1_g1,TRINITY_DN94141_c0_g2,TRINITY_DN95583_c1_g4,TRINITY_DN97805_c0_g1,TRINITY_DN97892_c1_g2
GO:0048467	gynoecium development	biological process	4/488	208/93642	0.02406	1	TRINITY_DN74775_c1_g1,TRINITY_DN77576_c1_g1,TRINITY_DN94676_c0_g3,TRINITY_DN95583_c1_g4	TRINITY_DN74775_c1_g1,TRINITY_DN77576_c1_g1,TRINITY_DN94676_c0_g3,TRINITY_DN95583_c1_g4
GO:0006793	phosphorus metabolic process	biological process	64/488	9586/93642	0.02419	1	TRINITY_DN69537_c0_g1,TRINITY_DN69860_c0_g3,TRINITY_DN69924_c1_g1,TRINITY_DN70157_c1_g3,TRINITY_DN72488_c1_g1,TRINITY_DN73150_c1_g4,TRINITY_DN73252_c0_g1,TRINITY_DN73410_c3_g3,TRINITY_DN74807_c0_g1,TRINITY_DN76782_c0_g1,TRINITY_DN77384_c3_g6,TRINITY_DN77458_c2_g1,TRINITY_DN77576_c1_g1,TRINITY_DN78180_c1_g1,TRINITY_DN78519_c1_g3,TRINITY_DN78577_c2_g1,TRINITY_DN78879_c1_g1,TRINITY_DN79205_c2_g1,TRI…	TRINITY_DN69537_c0_g1,TRINITY_DN69860_c0_g3,TRINITY_DN69924_c1_g1,TRINITY_DN70157_c1_g3,TRINITY_DN72488_c1_g1,TRINITY_DN73150_c1_g4,TRINITY_DN73252_c0_g1,TRINITY_DN73410_c3_g3,TRINITY_DN74807_c0_g1,TRINITY_DN76782_c0_g1,TRINITY_DN77384_c3_g6,TRINITY_DN77458_c2_g1,TRINITY_DN77576_c1_g1,TRINITY_DN78180_c1_g1,TRINITY_DN78519_c1_g3,TRINITY_DN78577_c2_g1,TRINITY_DN78879_c1_g1,TRINITY_DN79205_c2_g1,TRI…
GO:0006817	phosphate ion transport	biological process	5/488	312/93642	0.02456	1	TRINITY_DN68361_c0_g1,TRINITY_DN69548_c0_g1,TRINITY_DN76936_c1_g3,TRINITY_DN97367_c1_g1,TRINITY_DN97687_c2_g2	TRINITY_DN68361_c0_g1,TRINITY_DN69548_c0_g1,TRINITY_DN76936_c1_g3,TRINITY_DN97367_c1_g1,TRINITY_DN97687_c2_g2
GO:0009787	regulation of abscisic acid-activated signaling pathway	biological process	4/488	210/93642	0.02481	1	TRINITY_DN69787_c0_g2,TRINITY_DN83645_c1_g3,TRINITY_DN90368_c2_g3,TRINITY_DN97985_c2_g2	TRINITY_DN69787_c0_g2,TRINITY_DN83645_c1_g3,TRINITY_DN90368_c2_g3,TRINITY_DN97985_c2_g2
GO:1901419	regulation of response to alcohol	biological process	4/488	210/93642	0.02481	1	TRINITY_DN69787_c0_g2,TRINITY_DN83645_c1_g3,TRINITY_DN90368_c2_g3,TRINITY_DN97985_c2_g2	TRINITY_DN69787_c0_g2,TRINITY_DN83645_c1_g3,TRINITY_DN90368_c2_g3,TRINITY_DN97985_c2_g2
GO:1905957	regulation of cellular response to alcohol	biological process	4/488	210/93642	0.02481	1	TRINITY_DN69787_c0_g2,TRINITY_DN83645_c1_g3,TRINITY_DN90368_c2_g3,TRINITY_DN97985_c2_g2	TRINITY_DN69787_c0_g2,TRINITY_DN83645_c1_g3,TRINITY_DN90368_c2_g3,TRINITY_DN97985_c2_g2
GO:0010118	stomatal movement	biological process	5/488	314/93642	0.02515	1	TRINITY_DN76774_c1_g1,TRINITY_DN79376_c0_g3,TRINITY_DN83974_c0_g1,TRINITY_DN90825_c0_g1,TRINITY_DN96824_c2_g1	TRINITY_DN76774_c1_g1,TRINITY_DN79376_c0_g3,TRINITY_DN83974_c0_g1,TRINITY_DN90825_c0_g1,TRINITY_DN96824_c2_g1
GO:0010185	regulation of cellular defense response	biological process	1/488	5/93642	0.02579	1	TRINITY_DN78992_c0_g1	TRINITY_DN78992_c0_g1
GO:0038066	p38MAPK cascade	biological process	1/488	5/93642	0.02579	1	TRINITY_DN69537_c0_g1	TRINITY_DN69537_c0_g1
GO:0045792	negative regulation of cell size	biological process	1/488	5/93642	0.02579	1	TRINITY_DN84029_c0_g2	TRINITY_DN84029_c0_g2
GO:0051245	negative regulation of cellular defense response	biological process	1/488	5/93642	0.02579	1	TRINITY_DN78992_c0_g1	TRINITY_DN78992_c0_g1
GO:0006796	phosphate-containing compound metabolic process	biological process	60/488	8934/93642	0.02588	1	TRINITY_DN69537_c0_g1,TRINITY_DN69860_c0_g3,TRINITY_DN69924_c1_g1,TRINITY_DN72488_c1_g1,TRINITY_DN73150_c1_g4,TRINITY_DN73252_c0_g1,TRINITY_DN73410_c3_g3,TRINITY_DN74807_c0_g1,TRINITY_DN77384_c3_g6,TRINITY_DN77458_c2_g1,TRINITY_DN77576_c1_g1,TRINITY_DN78180_c1_g1,TRINITY_DN78519_c1_g3,TRINITY_DN78577_c2_g1,TRINITY_DN78879_c1_g1,TRINITY_DN79205_c2_g1,TRINITY_DN79467_c0_g3,TRINITY_DN83307_c1_g3,TRI…	TRINITY_DN69537_c0_g1,TRINITY_DN69860_c0_g3,TRINITY_DN69924_c1_g1,TRINITY_DN72488_c1_g1,TRINITY_DN73150_c1_g4,TRINITY_DN73252_c0_g1,TRINITY_DN73410_c3_g3,TRINITY_DN74807_c0_g1,TRINITY_DN77384_c3_g6,TRINITY_DN77458_c2_g1,TRINITY_DN77576_c1_g1,TRINITY_DN78180_c1_g1,TRINITY_DN78519_c1_g3,TRINITY_DN78577_c2_g1,TRINITY_DN78879_c1_g1,TRINITY_DN79205_c2_g1,TRINITY_DN79467_c0_g3,TRINITY_DN83307_c1_g3,TRI…
GO:0048764	trichoblast maturation	biological process	4/488	215/93642	0.02674	1	TRINITY_DN74807_c0_g1,TRINITY_DN83935_c0_g1,TRINITY_DN93365_c2_g1,TRINITY_DN96824_c2_g1	TRINITY_DN74807_c0_g1,TRINITY_DN83935_c0_g1,TRINITY_DN93365_c2_g1,TRINITY_DN96824_c2_g1
GO:0048765	root hair cell differentiation	biological process	4/488	215/93642	0.02674	1	TRINITY_DN74807_c0_g1,TRINITY_DN83935_c0_g1,TRINITY_DN93365_c2_g1,TRINITY_DN96824_c2_g1	TRINITY_DN74807_c0_g1,TRINITY_DN83935_c0_g1,TRINITY_DN93365_c2_g1,TRINITY_DN96824_c2_g1
GO:0071902	positive regulation of protein serine/threonine kinase activity	biological process	3/488	123/93642	0.02688	1	TRINITY_DN69537_c0_g1,TRINITY_DN77576_c1_g1,TRINITY_DN95583_c1_g4	TRINITY_DN69537_c0_g1,TRINITY_DN77576_c1_g1,TRINITY_DN95583_c1_g4
GO:2000024	regulation of leaf development	biological process	3/488	123/93642	0.02688	1	TRINITY_DN71935_c1_g1,TRINITY_DN86857_c0_g1,TRINITY_DN97805_c0_g1	TRINITY_DN71935_c1_g1,TRINITY_DN86857_c0_g1,TRINITY_DN97805_c0_g1
GO:0010054	trichoblast differentiation	biological process	4/488	218/93642	0.02794	1	TRINITY_DN74807_c0_g1,TRINITY_DN83935_c0_g1,TRINITY_DN93365_c2_g1,TRINITY_DN96824_c2_g1	TRINITY_DN74807_c0_g1,TRINITY_DN83935_c0_g1,TRINITY_DN93365_c2_g1,TRINITY_DN96824_c2_g1
GO:0042542	response to hydrogen peroxide	biological process	6/488	437/93642	0.02807	1	TRINITY_DN71935_c1_g1,TRINITY_DN76639_c2_g1,TRINITY_DN82302_c0_g1,TRINITY_DN91989_c0_g1,TRINITY_DN94047_c0_g1,TRINITY_DN97805_c0_g1	TRINITY_DN71935_c1_g1,TRINITY_DN76639_c2_g1,TRINITY_DN82302_c0_g1,TRINITY_DN91989_c0_g1,TRINITY_DN94047_c0_g1,TRINITY_DN97805_c0_g1
GO:0000187	activation of MAPK activity	biological process	2/488	50/93642	0.02816	1	TRINITY_DN77576_c1_g1,TRINITY_DN95583_c1_g4	TRINITY_DN77576_c1_g1,TRINITY_DN95583_c1_g4
GO:0010483	pollen tube reception	biological process	2/488	50/93642	0.02816	1	TRINITY_DN80890_c1_g1,TRINITY_DN97985_c2_g2	TRINITY_DN80890_c1_g1,TRINITY_DN97985_c2_g2
GO:0044262	cellular carbohydrate metabolic process	biological process	27/488	3491/93642	0.02859	1	TRINITY_DN65800_c0_g1,TRINITY_DN66692_c0_g1,TRINITY_DN69035_c2_g6,TRINITY_DN70157_c1_g3,TRINITY_DN72620_c0_g2,TRINITY_DN73736_c2_g1,TRINITY_DN76329_c1_g1,TRINITY_DN78423_c1_g2,TRINITY_DN82302_c0_g1,TRINITY_DN85077_c1_g1,TRINITY_DN85740_c0_g1,TRINITY_DN87385_c2_g1,TRINITY_DN89558_c2_g1,TRINITY_DN89890_c0_g1,TRINITY_DN90719_c2_g1,TRINITY_DN90826_c0_g2,TRINITY_DN90894_c0_g2,TRINITY_DN93365_c2_g1,TRI…	TRINITY_DN65800_c0_g1,TRINITY_DN66692_c0_g1,TRINITY_DN69035_c2_g6,TRINITY_DN70157_c1_g3,TRINITY_DN72620_c0_g2,TRINITY_DN73736_c2_g1,TRINITY_DN76329_c1_g1,TRINITY_DN78423_c1_g2,TRINITY_DN82302_c0_g1,TRINITY_DN85077_c1_g1,TRINITY_DN85740_c0_g1,TRINITY_DN87385_c2_g1,TRINITY_DN89558_c2_g1,TRINITY_DN89890_c0_g1,TRINITY_DN90719_c2_g1,TRINITY_DN90826_c0_g2,TRINITY_DN90894_c0_g2,TRINITY_DN93365_c2_g1,TRI…
GO:0009699	phenylpropanoid biosynthetic process	biological process	5/488	326/93642	0.02891	1	TRINITY_DN70799_c2_g1,TRINITY_DN73736_c2_g1,TRINITY_DN76639_c2_g1,TRINITY_DN80412_c1_g6,TRINITY_DN83149_c3_g2	TRINITY_DN70799_c2_g1,TRINITY_DN73736_c2_g1,TRINITY_DN76639_c2_g1,TRINITY_DN80412_c1_g6,TRINITY_DN83149_c3_g2
GO:2000573	positive regulation of DNA biosynthetic process	biological process	2/488	51/93642	0.02921	1	TRINITY_DN69537_c0_g1,TRINITY_DN85814_c4_g2	TRINITY_DN69537_c0_g1,TRINITY_DN85814_c4_g2
GO:0051273	beta-glucan metabolic process	biological process	12/488	1235/93642	0.03050	1	TRINITY_DN69035_c2_g6,TRINITY_DN70157_c1_g3,TRINITY_DN72620_c0_g2,TRINITY_DN76329_c1_g1,TRINITY_DN85077_c1_g1,TRINITY_DN85740_c0_g1,TRINITY_DN95981_c1_g1,TRINITY_DN95981_c1_g2,TRINITY_DN97150_c1_g9,TRINITY_DN97341_c0_g1,TRINITY_DN97341_c0_g3,TRINITY_DN98680_c2_g3	TRINITY_DN69035_c2_g6,TRINITY_DN70157_c1_g3,TRINITY_DN72620_c0_g2,TRINITY_DN76329_c1_g1,TRINITY_DN85077_c1_g1,TRINITY_DN85740_c0_g1,TRINITY_DN95981_c1_g1,TRINITY_DN95981_c1_g2,TRINITY_DN97150_c1_g9,TRINITY_DN97341_c0_g1,TRINITY_DN97341_c0_g3,TRINITY_DN98680_c2_g3
GO:0009967	positive regulation of signal transduction	biological process	7/488	568/93642	0.03071	1	TRINITY_DN69537_c0_g1,TRINITY_DN77576_c1_g1,TRINITY_DN78268_c3_g1,TRINITY_DN83645_c1_g3,TRINITY_DN84473_c4_g1,TRINITY_DN90368_c2_g3,TRINITY_DN95583_c1_g4	TRINITY_DN69537_c0_g1,TRINITY_DN77576_c1_g1,TRINITY_DN78268_c3_g1,TRINITY_DN83645_c1_g3,TRINITY_DN84473_c4_g1,TRINITY_DN90368_c2_g3,TRINITY_DN95583_c1_g4
GO:0018992	germ-line sex determination	biological process	1/488	6/93642	0.03086	1	TRINITY_DN69537_c0_g1	TRINITY_DN69537_c0_g1
GO:0030238	male sex determination	biological process	1/488	6/93642	0.03086	1	TRINITY_DN69537_c0_g1	TRINITY_DN69537_c0_g1
GO:1904355	positive regulation of telomere capping	biological process	1/488	6/93642	0.03086	1	TRINITY_DN69537_c0_g1	TRINITY_DN69537_c0_g1
GO:0010447	response to acidic pH	biological process	2/488	53/93642	0.03136	1	TRINITY_DN73252_c0_g1,TRINITY_DN86314_c0_g1	TRINITY_DN73252_c0_g1,TRINITY_DN86314_c0_g1
GO:1901804	beta-glucoside metabolic process	biological process	2/488	53/93642	0.03136	1	TRINITY_DN72530_c1_g2,TRINITY_DN96479_c3_g2	TRINITY_DN72530_c1_g2,TRINITY_DN96479_c3_g2
GO:1903533	regulation of protein targeting	biological process	2/488	53/93642	0.03136	1	TRINITY_DN89446_c0_g3,TRINITY_DN93343_c0_g1	TRINITY_DN89446_c0_g3,TRINITY_DN93343_c0_g1
GO:0010106	cellular response to iron ion starvation	biological process	2/488	54/93642	0.03245	1	TRINITY_DN75982_c1_g1,TRINITY_DN95270_c0_g7	TRINITY_DN75982_c1_g1,TRINITY_DN95270_c0_g7
GO:0060237	regulation of fungal-type cell wall organization	biological process	2/488	54/93642	0.03245	1	TRINITY_DN73252_c0_g1,TRINITY_DN86314_c0_g1	TRINITY_DN73252_c0_g1,TRINITY_DN86314_c0_g1
GO:0010016	shoot system morphogenesis	biological process	6/488	455/93642	0.03319	1	TRINITY_DN69035_c2_g6,TRINITY_DN78854_c0_g1,TRINITY_DN81769_c1_g1,TRINITY_DN84029_c0_g2,TRINITY_DN90683_c0_g1,TRINITY_DN97788_c2_g4	TRINITY_DN69035_c2_g6,TRINITY_DN78854_c0_g1,TRINITY_DN81769_c1_g1,TRINITY_DN84029_c0_g2,TRINITY_DN90683_c0_g1,TRINITY_DN97788_c2_g4
GO:0008300	isoprenoid catabolic process	biological process	2/488	56/93642	0.03469	1	TRINITY_DN75571_c1_g2,TRINITY_DN95921_c2_g1	TRINITY_DN75571_c1_g2,TRINITY_DN95921_c2_g1
GO:0009717	isoflavonoid biosynthetic process	biological process	1/488	7/93642	0.03592	1	TRINITY_DN80412_c1_g6	TRINITY_DN80412_c1_g6
GO:0009963	positive regulation of flavonoid biosynthetic process	biological process	1/488	7/93642	0.03592	1	TRINITY_DN77043_c0_g3	TRINITY_DN77043_c0_g3
GO:0010115	regulation of abscisic acid biosynthetic process	biological process	1/488	7/93642	0.03592	1	TRINITY_DN83298_c1_g4	TRINITY_DN83298_c1_g4
GO:0010441	guard cell development	biological process	1/488	7/93642	0.03592	1	TRINITY_DN69035_c2_g6	TRINITY_DN69035_c2_g6
GO:0010442	guard cell morphogenesis	biological process	1/488	7/93642	0.03592	1	TRINITY_DN69035_c2_g6	TRINITY_DN69035_c2_g6
GO:0015854	guanine transport	biological process	1/488	7/93642	0.03592	1	TRINITY_DN79183_c0_g2	TRINITY_DN79183_c0_g2
GO:0046287	isoflavonoid metabolic process	biological process	1/488	7/93642	0.03592	1	TRINITY_DN80412_c1_g6	TRINITY_DN80412_c1_g6
GO:1901002	positive regulation of response to salt stress	biological process	1/488	7/93642	0.03592	1	TRINITY_DN90368_c2_g3	TRINITY_DN90368_c2_g3
GO:0009566	fertilization	biological process	3/488	139/93642	0.03663	1	TRINITY_DN69507_c1_g1,TRINITY_DN80890_c1_g1,TRINITY_DN97985_c2_g2	TRINITY_DN69507_c1_g1,TRINITY_DN80890_c1_g1,TRINITY_DN97985_c2_g2
GO:0065007	biological regulation	biological process	165/488	28076/93642	0.03689	1	TRINITY_DN66938_c0_g1,TRINITY_DN67792_c0_g1,TRINITY_DN68361_c0_g1,TRINITY_DN69364_c0_g2,TRINITY_DN69537_c0_g1,TRINITY_DN69624_c0_g1,TRINITY_DN69787_c0_g2,TRINITY_DN69860_c0_g3,TRINITY_DN69924_c1_g1,TRINITY_DN70380_c1_g4,TRINITY_DN70656_c2_g1,TRINITY_DN70660_c2_g2,TRINITY_DN70857_c2_g1,TRINITY_DN71043_c0_g1,TRINITY_DN71935_c1_g1,TRINITY_DN72420_c0_g1,TRINITY_DN72488_c1_g1,TRINITY_DN73073_c1_g1,TRI…	TRINITY_DN66938_c0_g1,TRINITY_DN67792_c0_g1,TRINITY_DN68361_c0_g1,TRINITY_DN69364_c0_g2,TRINITY_DN69537_c0_g1,TRINITY_DN69624_c0_g1,TRINITY_DN69787_c0_g2,TRINITY_DN69860_c0_g3,TRINITY_DN69924_c1_g1,TRINITY_DN70380_c1_g4,TRINITY_DN70656_c2_g1,TRINITY_DN70660_c2_g2,TRINITY_DN70857_c2_g1,TRINITY_DN71043_c0_g1,TRINITY_DN71935_c1_g1,TRINITY_DN72420_c0_g1,TRINITY_DN72488_c1_g1,TRINITY_DN73073_c1_g1,TRI…
GO:0002229	defense response to oomycetes	biological process	3/488	140/93642	0.03729	1	TRINITY_DN75566_c1_g3,TRINITY_DN86857_c0_g1,TRINITY_DN95020_c1_g2	TRINITY_DN75566_c1_g3,TRINITY_DN86857_c0_g1,TRINITY_DN95020_c1_g2
GO:0002376	immune system process	biological process	22/488	2789/93642	0.03769	1	TRINITY_DN69364_c0_g2,TRINITY_DN70380_c1_g4,TRINITY_DN74829_c0_g1,TRINITY_DN77576_c1_g1,TRINITY_DN79467_c0_g3,TRINITY_DN83645_c1_g3,TRINITY_DN84558_c0_g1,TRINITY_DN85589_c0_g1,TRINITY_DN85872_c0_g1,TRINITY_DN85872_c0_g3,TRINITY_DN86857_c0_g1,TRINITY_DN87940_c4_g2,TRINITY_DN88460_c1_g1,TRINITY_DN89876_c1_g5,TRINITY_DN90368_c2_g3,TRINITY_DN94010_c1_g2,TRINITY_DN94241_c0_g1,TRINITY_DN95583_c1_g4,TRI…	TRINITY_DN69364_c0_g2,TRINITY_DN70380_c1_g4,TRINITY_DN74829_c0_g1,TRINITY_DN77576_c1_g1,TRINITY_DN79467_c0_g3,TRINITY_DN83645_c1_g3,TRINITY_DN84558_c0_g1,TRINITY_DN85589_c0_g1,TRINITY_DN85872_c0_g1,TRINITY_DN85872_c0_g3,TRINITY_DN86857_c0_g1,TRINITY_DN87940_c4_g2,TRINITY_DN88460_c1_g1,TRINITY_DN89876_c1_g5,TRINITY_DN90368_c2_g3,TRINITY_DN94010_c1_g2,TRINITY_DN94241_c0_g1,TRINITY_DN95583_c1_g4,TRI…
GO:0019419	sulfate reduction	biological process	2/488	59/93642	0.03815	1	TRINITY_DN72420_c0_g1,TRINITY_DN74676_c2_g3	TRINITY_DN72420_c0_g1,TRINITY_DN74676_c2_g3
GO:0010374	stomatal complex development	biological process	3/488	142/93642	0.03863	1	TRINITY_DN69035_c2_g6,TRINITY_DN78854_c0_g1,TRINITY_DN90683_c0_g1	TRINITY_DN69035_c2_g6,TRINITY_DN78854_c0_g1,TRINITY_DN90683_c0_g1
GO:0007275	multicellular organism development	biological process	53/488	7943/93642	0.03880	1	TRINITY_DN65800_c0_g1,TRINITY_DN66938_c0_g1,TRINITY_DN69035_c2_g6,TRINITY_DN69537_c0_g1,TRINITY_DN69788_c3_g3,TRINITY_DN71935_c1_g1,TRINITY_DN72620_c0_g2,TRINITY_DN73736_c0_g3,TRINITY_DN74021_c2_g1,TRINITY_DN74130_c1_g2,TRINITY_DN74775_c1_g1,TRINITY_DN74807_c0_g1,TRINITY_DN77576_c1_g1,TRINITY_DN77873_c1_g2,TRINITY_DN78854_c0_g1,TRINITY_DN79029_c0_g2,TRINITY_DN80918_c1_g1,TRINITY_DN81769_c1_g1,TRI…	TRINITY_DN65800_c0_g1,TRINITY_DN66938_c0_g1,TRINITY_DN69035_c2_g6,TRINITY_DN69537_c0_g1,TRINITY_DN69788_c3_g3,TRINITY_DN71935_c1_g1,TRINITY_DN72620_c0_g2,TRINITY_DN73736_c0_g3,TRINITY_DN74021_c2_g1,TRINITY_DN74130_c1_g2,TRINITY_DN74775_c1_g1,TRINITY_DN74807_c0_g1,TRINITY_DN77576_c1_g1,TRINITY_DN77873_c1_g2,TRINITY_DN78854_c0_g1,TRINITY_DN79029_c0_g2,TRINITY_DN80918_c1_g1,TRINITY_DN81769_c1_g1,TRI…
GO:0048584	positive regulation of response to stimulus	biological process	12/488	1289/93642	0.04005	1	TRINITY_DN69364_c0_g2,TRINITY_DN69537_c0_g1,TRINITY_DN70380_c1_g4,TRINITY_DN75566_c1_g3,TRINITY_DN77576_c1_g1,TRINITY_DN78268_c3_g1,TRINITY_DN83645_c1_g3,TRINITY_DN84473_c4_g1,TRINITY_DN86857_c0_g1,TRINITY_DN90368_c2_g3,TRINITY_DN95583_c1_g4,TRINITY_DN98417_c2_g2	TRINITY_DN69364_c0_g2,TRINITY_DN69537_c0_g1,TRINITY_DN70380_c1_g4,TRINITY_DN75566_c1_g3,TRINITY_DN77576_c1_g1,TRINITY_DN78268_c3_g1,TRINITY_DN83645_c1_g3,TRINITY_DN84473_c4_g1,TRINITY_DN86857_c0_g1,TRINITY_DN90368_c2_g3,TRINITY_DN95583_c1_g4,TRINITY_DN98417_c2_g2
GO:0006629	lipid metabolic process	biological process	47/488	6939/93642	0.04052	1	TRINITY_DN67138_c0_g1,TRINITY_DN69035_c2_g6,TRINITY_DN69354_c0_g1,TRINITY_DN69466_c1_g6,TRINITY_DN71341_c0_g1,TRINITY_DN72530_c1_g2,TRINITY_DN75571_c1_g2,TRINITY_DN76556_c1_g2,TRINITY_DN76639_c2_g1,TRINITY_DN77092_c1_g8,TRINITY_DN77362_c1_g1,TRINITY_DN78158_c0_g1,TRINITY_DN79268_c0_g1,TRINITY_DN79467_c0_g3,TRINITY_DN79669_c0_g4,TRINITY_DN80331_c1_g1,TRINITY_DN82279_c0_g3,TRINITY_DN82891_c1_g1,TRI…	TRINITY_DN67138_c0_g1,TRINITY_DN69035_c2_g6,TRINITY_DN69354_c0_g1,TRINITY_DN69466_c1_g6,TRINITY_DN71341_c0_g1,TRINITY_DN72530_c1_g2,TRINITY_DN75571_c1_g2,TRINITY_DN76556_c1_g2,TRINITY_DN76639_c2_g1,TRINITY_DN77092_c1_g8,TRINITY_DN77362_c1_g1,TRINITY_DN78158_c0_g1,TRINITY_DN79268_c0_g1,TRINITY_DN79467_c0_g3,TRINITY_DN79669_c0_g4,TRINITY_DN80331_c1_g1,TRINITY_DN82279_c0_g3,TRINITY_DN82891_c1_g1,TRI…
GO:0043410	positive regulation of MAPK cascade	biological process	3/488	145/93642	0.04069	1	TRINITY_DN69537_c0_g1,TRINITY_DN77576_c1_g1,TRINITY_DN95583_c1_g4	TRINITY_DN69537_c0_g1,TRINITY_DN77576_c1_g1,TRINITY_DN95583_c1_g4
GO:0010198	synergid death	biological process	1/488	8/93642	0.04094	1	TRINITY_DN80890_c1_g1	TRINITY_DN80890_c1_g1
GO:1903677	regulation of cap-independent translational initiation	biological process	1/488	8/93642	0.04094	1	TRINITY_DN75932_c0_g1	TRINITY_DN75932_c0_g1
GO:1903679	positive regulation of cap-independent translational initiation	biological process	1/488	8/93642	0.04094	1	TRINITY_DN75932_c0_g1	TRINITY_DN75932_c0_g1
GO:1904353	regulation of telomere capping	biological process	1/488	8/93642	0.04094	1	TRINITY_DN69537_c0_g1	TRINITY_DN69537_c0_g1
GO:1904690	positive regulation of cytoplasmic translational initiation	biological process	1/488	8/93642	0.04094	1	TRINITY_DN75932_c0_g1	TRINITY_DN75932_c0_g1
GO:0050794	regulation of cellular process	biological process	131/488	21898/93642	0.04106	1	TRINITY_DN66938_c0_g1,TRINITY_DN69364_c0_g2,TRINITY_DN69537_c0_g1,TRINITY_DN69624_c0_g1,TRINITY_DN69787_c0_g2,TRINITY_DN69860_c0_g3,TRINITY_DN69924_c1_g1,TRINITY_DN70380_c1_g4,TRINITY_DN70656_c2_g1,TRINITY_DN70660_c2_g2,TRINITY_DN70857_c2_g1,TRINITY_DN71043_c0_g1,TRINITY_DN72420_c0_g1,TRINITY_DN72488_c1_g1,TRINITY_DN73073_c1_g1,TRINITY_DN73221_c0_g5,TRINITY_DN73252_c0_g1,TRINITY_DN73410_c3_g3,TRI…	TRINITY_DN66938_c0_g1,TRINITY_DN69364_c0_g2,TRINITY_DN69537_c0_g1,TRINITY_DN69624_c0_g1,TRINITY_DN69787_c0_g2,TRINITY_DN69860_c0_g3,TRINITY_DN69924_c1_g1,TRINITY_DN70380_c1_g4,TRINITY_DN70656_c2_g1,TRINITY_DN70660_c2_g2,TRINITY_DN70857_c2_g1,TRINITY_DN71043_c0_g1,TRINITY_DN72420_c0_g1,TRINITY_DN72488_c1_g1,TRINITY_DN73073_c1_g1,TRINITY_DN73221_c0_g5,TRINITY_DN73252_c0_g1,TRINITY_DN73410_c3_g3,TRI…
GO:0007155	cell adhesion	biological process	6/488	480/93642	0.04125	1	TRINITY_DN65800_c0_g1,TRINITY_DN85880_c1_g1,TRINITY_DN89558_c2_g1,TRINITY_DN93343_c0_g1,TRINITY_DN96989_c1_g1,TRINITY_DN98607_c2_g3	TRINITY_DN65800_c0_g1,TRINITY_DN85880_c1_g1,TRINITY_DN89558_c2_g1,TRINITY_DN93343_c0_g1,TRINITY_DN96989_c1_g1,TRINITY_DN98607_c2_g3
GO:0023056	positive regulation of signaling	biological process	7/488	607/93642	0.04145	1	TRINITY_DN69537_c0_g1,TRINITY_DN77576_c1_g1,TRINITY_DN78268_c3_g1,TRINITY_DN83645_c1_g3,TRINITY_DN84473_c4_g1,TRINITY_DN90368_c2_g3,TRINITY_DN95583_c1_g4	TRINITY_DN69537_c0_g1,TRINITY_DN77576_c1_g1,TRINITY_DN78268_c3_g1,TRINITY_DN83645_c1_g3,TRINITY_DN84473_c4_g1,TRINITY_DN90368_c2_g3,TRINITY_DN95583_c1_g4
GO:0015868	purine ribonucleotide transport	biological process	2/488	62/93642	0.04174	1	TRINITY_DN79091_c1_g2,TRINITY_DN95632_c2_g1	TRINITY_DN79091_c1_g2,TRINITY_DN95632_c2_g1
GO:0048481	plant ovule development	biological process	3/488	148/93642	0.04281	1	TRINITY_DN77576_c1_g1,TRINITY_DN94676_c0_g3,TRINITY_DN95583_c1_g4	TRINITY_DN77576_c1_g1,TRINITY_DN94676_c0_g3,TRINITY_DN95583_c1_g4
GO:0009789	positive regulation of abscisic acid-activated signaling pathway	biological process	2/488	63/93642	0.04296	1	TRINITY_DN83645_c1_g3,TRINITY_DN90368_c2_g3	TRINITY_DN83645_c1_g3,TRINITY_DN90368_c2_g3
GO:1901421	positive regulation of response to alcohol	biological process	2/488	63/93642	0.04296	1	TRINITY_DN83645_c1_g3,TRINITY_DN90368_c2_g3	TRINITY_DN83645_c1_g3,TRINITY_DN90368_c2_g3
GO:1905959	positive regulation of cellular response to alcohol	biological process	2/488	63/93642	0.04296	1	TRINITY_DN83645_c1_g3,TRINITY_DN90368_c2_g3	TRINITY_DN83645_c1_g3,TRINITY_DN90368_c2_g3
GO:0009314	response to radiation	biological process	15/488	1750/93642	0.04346	1	TRINITY_DN69537_c0_g1,TRINITY_DN71935_c1_g1,TRINITY_DN73444_c1_g2,TRINITY_DN77576_c1_g1,TRINITY_DN79029_c0_g2,TRINITY_DN79467_c0_g3,TRINITY_DN79880_c1_g2,TRINITY_DN82413_c0_g2,TRINITY_DN83974_c0_g1,TRINITY_DN87778_c0_g1,TRINITY_DN88460_c1_g1,TRINITY_DN94141_c0_g2,TRINITY_DN95583_c1_g4,TRINITY_DN97805_c0_g1,TRINITY_DN97892_c1_g2	TRINITY_DN69537_c0_g1,TRINITY_DN71935_c1_g1,TRINITY_DN73444_c1_g2,TRINITY_DN77576_c1_g1,TRINITY_DN79029_c0_g2,TRINITY_DN79467_c0_g3,TRINITY_DN79880_c1_g2,TRINITY_DN82413_c0_g2,TRINITY_DN83974_c0_g1,TRINITY_DN87778_c0_g1,TRINITY_DN88460_c1_g1,TRINITY_DN94141_c0_g2,TRINITY_DN95583_c1_g4,TRINITY_DN97805_c0_g1,TRINITY_DN97892_c1_g2
GO:0035670	plant-type ovary development	biological process	3/488	149/93642	0.04352	1	TRINITY_DN77576_c1_g1,TRINITY_DN94676_c0_g3,TRINITY_DN95583_c1_g4	TRINITY_DN77576_c1_g1,TRINITY_DN94676_c0_g3,TRINITY_DN95583_c1_g4
GO:0045815	positive regulation of gene expression, epigenetic	biological process	2/488	64/93642	0.04420	1	TRINITY_DN81769_c1_g1,TRINITY_DN97788_c2_g4	TRINITY_DN81769_c1_g1,TRINITY_DN97788_c2_g4
GO:0070726	cell wall assembly	biological process	3/488	150/93642	0.04425	1	TRINITY_DN70233_c4_g4,TRINITY_DN70233_c4_g5,TRINITY_DN89295_c2_g2	TRINITY_DN70233_c4_g4,TRINITY_DN70233_c4_g5,TRINITY_DN89295_c2_g2
GO:0010646	regulation of cell communication	biological process	16/488	1909/93642	0.04479	1	TRINITY_DN69537_c0_g1,TRINITY_DN69787_c0_g2,TRINITY_DN73073_c1_g1,TRINITY_DN76782_c0_g1,TRINITY_DN77576_c1_g1,TRINITY_DN78268_c3_g1,TRINITY_DN79614_c1_g5,TRINITY_DN82132_c0_g1,TRINITY_DN83645_c1_g3,TRINITY_DN84473_c4_g1,TRINITY_DN87479_c2_g5,TRINITY_DN90368_c2_g3,TRINITY_DN93343_c0_g1,TRINITY_DN94964_c1_g1,TRINITY_DN95583_c1_g4,TRINITY_DN97985_c2_g2	TRINITY_DN69537_c0_g1,TRINITY_DN69787_c0_g2,TRINITY_DN73073_c1_g1,TRINITY_DN76782_c0_g1,TRINITY_DN77576_c1_g1,TRINITY_DN78268_c3_g1,TRINITY_DN79614_c1_g5,TRINITY_DN82132_c0_g1,TRINITY_DN83645_c1_g3,TRINITY_DN84473_c4_g1,TRINITY_DN87479_c2_g5,TRINITY_DN90368_c2_g3,TRINITY_DN93343_c0_g1,TRINITY_DN94964_c1_g1,TRINITY_DN95583_c1_g4,TRINITY_DN97985_c2_g2
GO:0016042	lipid catabolic process	biological process	13/488	1462/93642	0.04539	1	TRINITY_DN67138_c0_g1,TRINITY_DN75571_c1_g2,TRINITY_DN86857_c0_g1,TRINITY_DN86954_c1_g1,TRINITY_DN90043_c0_g1,TRINITY_DN92948_c0_g1,TRINITY_DN93109_c0_g3,TRINITY_DN95243_c2_g1,TRINITY_DN95632_c2_g1,TRINITY_DN95776_c1_g2,TRINITY_DN95921_c2_g1,TRINITY_DN98044_c2_g2,TRINITY_DN98124_c1_g1	TRINITY_DN67138_c0_g1,TRINITY_DN75571_c1_g2,TRINITY_DN86857_c0_g1,TRINITY_DN86954_c1_g1,TRINITY_DN90043_c0_g1,TRINITY_DN92948_c0_g1,TRINITY_DN93109_c0_g3,TRINITY_DN95243_c2_g1,TRINITY_DN95632_c2_g1,TRINITY_DN95776_c1_g2,TRINITY_DN95921_c2_g1,TRINITY_DN98044_c2_g2,TRINITY_DN98124_c1_g1
GO:0005992	trehalose biosynthetic process	biological process	3/488	152/93642	0.04571	1	TRINITY_DN87385_c2_g1,TRINITY_DN89890_c0_g1,TRINITY_DN98216_c1_g2	TRINITY_DN87385_c2_g1,TRINITY_DN89890_c0_g1,TRINITY_DN98216_c1_g2
GO:0009945	radial axis specification	biological process	1/488	9/93642	0.04594	1	TRINITY_DN89276_c0_g2	TRINITY_DN89276_c0_g2
GO:0015853	adenine transport	biological process	1/488	9/93642	0.04594	1	TRINITY_DN79183_c0_g2	TRINITY_DN79183_c0_g2
GO:0033481	galacturonate biosynthetic process	biological process	1/488	9/93642	0.04594	1	TRINITY_DN97009_c1_g3	TRINITY_DN97009_c1_g3
GO:0045827	negative regulation of isoprenoid metabolic process	biological process	1/488	9/93642	0.04594	1	TRINITY_DN83298_c1_g4	TRINITY_DN83298_c1_g4
GO:0060717	chorion development	biological process	1/488	9/93642	0.04594	1	TRINITY_DN69537_c0_g1	TRINITY_DN69537_c0_g1
GO:0072658	maintenance of protein location in membrane	biological process	1/488	9/93642	0.04594	1	TRINITY_DN76774_c1_g1	TRINITY_DN76774_c1_g1
GO:0072660	maintenance of protein location in plasma membrane	biological process	1/488	9/93642	0.04594	1	TRINITY_DN76774_c1_g1	TRINITY_DN76774_c1_g1
GO:1903867	extraembryonic membrane development	biological process	1/488	9/93642	0.04594	1	TRINITY_DN69537_c0_g1	TRINITY_DN69537_c0_g1
GO:0080147	root hair cell development	biological process	3/488	153/93642	0.04645	1	TRINITY_DN74807_c0_g1,TRINITY_DN93365_c2_g1,TRINITY_DN96824_c2_g1	TRINITY_DN74807_c0_g1,TRINITY_DN93365_c2_g1,TRINITY_DN96824_c2_g1
GO:0042737	drug catabolic process	biological process	13/488	1469/93642	0.04680	1	TRINITY_DN71149_c0_g2,TRINITY_DN74021_c2_g1,TRINITY_DN76510_c0_g1,TRINITY_DN79598_c0_g2,TRINITY_DN79880_c1_g2,TRINITY_DN81262_c1_g1,TRINITY_DN87801_c1_g1,TRINITY_DN87801_c1_g2,TRINITY_DN90447_c0_g1,TRINITY_DN91019_c5_g3,TRINITY_DN91446_c2_g5,TRINITY_DN91640_c0_g2,TRINITY_DN95020_c1_g2	TRINITY_DN71149_c0_g2,TRINITY_DN74021_c2_g1,TRINITY_DN76510_c0_g1,TRINITY_DN79598_c0_g2,TRINITY_DN79880_c1_g2,TRINITY_DN81262_c1_g1,TRINITY_DN87801_c1_g1,TRINITY_DN87801_c1_g2,TRINITY_DN90447_c0_g1,TRINITY_DN91019_c5_g3,TRINITY_DN91446_c2_g5,TRINITY_DN91640_c0_g2,TRINITY_DN95020_c1_g2
GO:0009873	ethylene-activated signaling pathway	biological process	6/488	496/93642	0.04701	1	TRINITY_DN79376_c0_g3,TRINITY_DN83666_c1_g3,TRINITY_DN86367_c0_g1,TRINITY_DN90825_c0_g1,TRINITY_DN92180_c0_g3,TRINITY_DN97985_c2_g2	TRINITY_DN79376_c0_g3,TRINITY_DN83666_c1_g3,TRINITY_DN86367_c0_g1,TRINITY_DN90825_c0_g1,TRINITY_DN92180_c0_g3,TRINITY_DN97985_c2_g2
GO:0043412	macromolecule modification	biological process	61/488	9437/93642	0.04716	1	TRINITY_DN66692_c0_g1,TRINITY_DN67572_c0_g2,TRINITY_DN67975_c1_g1,TRINITY_DN69537_c0_g1,TRINITY_DN69860_c0_g3,TRINITY_DN69924_c1_g1,TRINITY_DN72488_c1_g1,TRINITY_DN73252_c0_g1,TRINITY_DN73410_c3_g3,TRINITY_DN73922_c0_g3,TRINITY_DN77384_c3_g6,TRINITY_DN77458_c2_g1,TRINITY_DN77576_c1_g1,TRINITY_DN77611_c0_g1,TRINITY_DN78180_c1_g1,TRINITY_DN78577_c2_g1,TRINITY_DN78879_c1_g1,TRINITY_DN79205_c2_g1,TRI…	TRINITY_DN66692_c0_g1,TRINITY_DN67572_c0_g2,TRINITY_DN67975_c1_g1,TRINITY_DN69537_c0_g1,TRINITY_DN69860_c0_g3,TRINITY_DN69924_c1_g1,TRINITY_DN72488_c1_g1,TRINITY_DN73252_c0_g1,TRINITY_DN73410_c3_g3,TRINITY_DN73922_c0_g3,TRINITY_DN77384_c3_g6,TRINITY_DN77458_c2_g1,TRINITY_DN77576_c1_g1,TRINITY_DN77611_c0_g1,TRINITY_DN78180_c1_g1,TRINITY_DN78577_c2_g1,TRINITY_DN78879_c1_g1,TRINITY_DN79205_c2_g1,TRI…
GO:0009966	regulation of signal transduction	biological process	15/488	1773/93642	0.04764	1	TRINITY_DN69537_c0_g1,TRINITY_DN69787_c0_g2,TRINITY_DN73073_c1_g1,TRINITY_DN76782_c0_g1,TRINITY_DN77576_c1_g1,TRINITY_DN78268_c3_g1,TRINITY_DN79614_c1_g5,TRINITY_DN82132_c0_g1,TRINITY_DN83645_c1_g3,TRINITY_DN84473_c4_g1,TRINITY_DN87479_c2_g5,TRINITY_DN90368_c2_g3,TRINITY_DN94964_c1_g1,TRINITY_DN95583_c1_g4,TRINITY_DN97985_c2_g2	TRINITY_DN69537_c0_g1,TRINITY_DN69787_c0_g2,TRINITY_DN73073_c1_g1,TRINITY_DN76782_c0_g1,TRINITY_DN77576_c1_g1,TRINITY_DN78268_c3_g1,TRINITY_DN79614_c1_g5,TRINITY_DN82132_c0_g1,TRINITY_DN83645_c1_g3,TRINITY_DN84473_c4_g1,TRINITY_DN87479_c2_g5,TRINITY_DN90368_c2_g3,TRINITY_DN94964_c1_g1,TRINITY_DN95583_c1_g4,TRINITY_DN97985_c2_g2
GO:0016099	monoterpenoid biosynthetic process	biological process	2/488	67/93642	0.04799	1	TRINITY_DN72530_c1_g2,TRINITY_DN96479_c3_g2	TRINITY_DN72530_c1_g2,TRINITY_DN96479_c3_g2
GO:0022610	biological adhesion	biological process	6/488	500/93642	0.04852	1	TRINITY_DN65800_c0_g1,TRINITY_DN85880_c1_g1,TRINITY_DN89558_c2_g1,TRINITY_DN93343_c0_g1,TRINITY_DN96989_c1_g1,TRINITY_DN98607_c2_g3	TRINITY_DN65800_c0_g1,TRINITY_DN85880_c1_g1,TRINITY_DN89558_c2_g1,TRINITY_DN93343_c0_g1,TRINITY_DN96989_c1_g1,TRINITY_DN98607_c2_g3
GO:0046394	carboxylic acid biosynthetic process	biological process	34/488	4832/93642	0.04870	1	TRINITY_DN69354_c0_g1,TRINITY_DN69466_c1_g6,TRINITY_DN71341_c0_g1,TRINITY_DN72420_c0_g1,TRINITY_DN74676_c2_g3,TRINITY_DN74807_c0_g1,TRINITY_DN76556_c1_g2,TRINITY_DN77092_c1_g8,TRINITY_DN77362_c1_g1,TRINITY_DN77541_c1_g2,TRINITY_DN79268_c0_g1,TRINITY_DN79669_c0_g4,TRINITY_DN80331_c1_g1,TRINITY_DN82279_c0_g3,TRINITY_DN82891_c1_g1,TRINITY_DN83298_c1_g4,TRINITY_DN84177_c3_g1,TRINITY_DN87473_c0_g2,TRI…	TRINITY_DN69354_c0_g1,TRINITY_DN69466_c1_g6,TRINITY_DN71341_c0_g1,TRINITY_DN72420_c0_g1,TRINITY_DN74676_c2_g3,TRINITY_DN74807_c0_g1,TRINITY_DN76556_c1_g2,TRINITY_DN77092_c1_g8,TRINITY_DN77362_c1_g1,TRINITY_DN77541_c1_g2,TRINITY_DN79268_c0_g1,TRINITY_DN79669_c0_g4,TRINITY_DN80331_c1_g1,TRINITY_DN82279_c0_g3,TRINITY_DN82891_c1_g1,TRINITY_DN83298_c1_g4,TRINITY_DN84177_c3_g1,TRINITY_DN87473_c0_g2,TRI…
GO:0048437	floral organ development	biological process	6/488	501/93642	0.04890	1	TRINITY_DN74775_c1_g1,TRINITY_DN77576_c1_g1,TRINITY_DN84473_c4_g1,TRINITY_DN89276_c0_g2,TRINITY_DN94676_c0_g3,TRINITY_DN95583_c1_g4	TRINITY_DN74775_c1_g1,TRINITY_DN77576_c1_g1,TRINITY_DN84473_c4_g1,TRINITY_DN89276_c0_g2,TRINITY_DN94676_c0_g3,TRINITY_DN95583_c1_g4
GO:0016053	organic acid biosynthetic process	biological process	34/488	4836/93642	0.04915	1	TRINITY_DN69354_c0_g1,TRINITY_DN69466_c1_g6,TRINITY_DN71341_c0_g1,TRINITY_DN72420_c0_g1,TRINITY_DN74676_c2_g3,TRINITY_DN74807_c0_g1,TRINITY_DN76556_c1_g2,TRINITY_DN77092_c1_g8,TRINITY_DN77362_c1_g1,TRINITY_DN77541_c1_g2,TRINITY_DN79268_c0_g1,TRINITY_DN79669_c0_g4,TRINITY_DN80331_c1_g1,TRINITY_DN82279_c0_g3,TRINITY_DN82891_c1_g1,TRINITY_DN83298_c1_g4,TRINITY_DN84177_c3_g1,TRINITY_DN87473_c0_g2,TRI…	TRINITY_DN69354_c0_g1,TRINITY_DN69466_c1_g6,TRINITY_DN71341_c0_g1,TRINITY_DN72420_c0_g1,TRINITY_DN74676_c2_g3,TRINITY_DN74807_c0_g1,TRINITY_DN76556_c1_g2,TRINITY_DN77092_c1_g8,TRINITY_DN77362_c1_g1,TRINITY_DN77541_c1_g2,TRINITY_DN79268_c0_g1,TRINITY_DN79669_c0_g4,TRINITY_DN80331_c1_g1,TRINITY_DN82279_c0_g3,TRINITY_DN82891_c1_g1,TRINITY_DN83298_c1_g4,TRINITY_DN84177_c3_g1,TRINITY_DN87473_c0_g2,TRI…
GO:0016098	monoterpenoid metabolic process	biological process	2/488	68/93642	0.04927	1	TRINITY_DN72530_c1_g2,TRINITY_DN96479_c3_g2	TRINITY_DN72530_c1_g2,TRINITY_DN96479_c3_g2
GO:0051503	adenine nucleotide transport	biological process	2/488	68/93642	0.04927	1	TRINITY_DN79091_c1_g2,TRINITY_DN95632_c2_g1	TRINITY_DN79091_c1_g2,TRINITY_DN95632_c2_g1
GO:0002190	cap-independent translational initiation	biological process	1/488	10/93642	0.05091	1	TRINITY_DN75932_c0_g1	TRINITY_DN75932_c0_g1
GO:1902931	negative regulation of alcohol biosynthetic process	biological process	1/488	10/93642	0.05091	1	TRINITY_DN83298_c1_g4	TRINITY_DN83298_c1_g4
GO:0043405	regulation of MAP kinase activity	biological process	3/488	159/93642	0.05101	1	TRINITY_DN69537_c0_g1,TRINITY_DN77576_c1_g1,TRINITY_DN95583_c1_g4	TRINITY_DN69537_c0_g1,TRINITY_DN77576_c1_g1,TRINITY_DN95583_c1_g4
GO:0048438	floral whorl development	biological process	5/488	386/93642	0.05286	1	TRINITY_DN74775_c1_g1,TRINITY_DN77576_c1_g1,TRINITY_DN89276_c0_g2,TRINITY_DN94676_c0_g3,TRINITY_DN95583_c1_g4	TRINITY_DN74775_c1_g1,TRINITY_DN77576_c1_g1,TRINITY_DN89276_c0_g2,TRINITY_DN94676_c0_g3,TRINITY_DN95583_c1_g4
GO:0010410	hemicellulose metabolic process	biological process	6/488	513/93642	0.05364	1	TRINITY_DN66692_c0_g1,TRINITY_DN78423_c1_g2,TRINITY_DN90826_c0_g2,TRINITY_DN90894_c0_g2,TRINITY_DN93365_c2_g1,TRINITY_DN95026_c0_g1	TRINITY_DN66692_c0_g1,TRINITY_DN78423_c1_g2,TRINITY_DN90826_c0_g2,TRINITY_DN90894_c0_g2,TRINITY_DN93365_c2_g1,TRINITY_DN95026_c0_g1
GO:0006063	uronic acid metabolic process	biological process	4/488	271/93642	0.05438	1	TRINITY_DN83509_c0_g2,TRINITY_DN85827_c0_g1,TRINITY_DN85827_c0_g2,TRINITY_DN97009_c1_g3	TRINITY_DN83509_c0_g2,TRINITY_DN85827_c0_g1,TRINITY_DN85827_c0_g2,TRINITY_DN97009_c1_g3
GO:0048469	cell maturation	biological process	4/488	273/93642	0.05557	1	TRINITY_DN74807_c0_g1,TRINITY_DN83935_c0_g1,TRINITY_DN93365_c2_g1,TRINITY_DN96824_c2_g1	TRINITY_DN74807_c0_g1,TRINITY_DN83935_c0_g1,TRINITY_DN93365_c2_g1,TRINITY_DN96824_c2_g1
GO:0000186	activation of MAPKK activity	biological process	1/488	11/93642	0.05586	1	TRINITY_DN69537_c0_g1	TRINITY_DN69537_c0_g1
GO:0010262	somatic embryogenesis	biological process	1/488	11/93642	0.05586	1	TRINITY_DN74021_c2_g1	TRINITY_DN74021_c2_g1
GO:0010271	regulation of chlorophyll catabolic process	biological process	1/488	11/93642	0.05586	1	TRINITY_DN83298_c1_g4	TRINITY_DN83298_c1_g4
GO:0010644	cell communication by electrical coupling	biological process	1/488	11/93642	0.05586	1	TRINITY_DN93343_c0_g1	TRINITY_DN93343_c0_g1
GO:0010649	regulation of cell communication by electrical coupling	biological process	1/488	11/93642	0.05586	1	TRINITY_DN93343_c0_g1	TRINITY_DN93343_c0_g1
GO:0010650	positive regulation of cell communication by electrical coupling	biological process	1/488	11/93642	0.05586	1	TRINITY_DN93343_c0_g1	TRINITY_DN93343_c0_g1
GO:0045760	positive regulation of action potential	biological process	1/488	11/93642	0.05586	1	TRINITY_DN93343_c0_g1	TRINITY_DN93343_c0_g1
GO:0098902	regulation of membrane depolarization during action potential	biological process	1/488	11/93642	0.05586	1	TRINITY_DN93343_c0_g1	TRINITY_DN93343_c0_g1
GO:1900825	regulation of membrane depolarization during cardiac muscle cell action potential	biological process	1/488	11/93642	0.05586	1	TRINITY_DN93343_c0_g1	TRINITY_DN93343_c0_g1
GO:1900827	positive regulation of membrane depolarization during cardiac muscle cell action potential	biological process	1/488	11/93642	0.05586	1	TRINITY_DN93343_c0_g1	TRINITY_DN93343_c0_g1
GO:1901404	regulation of tetrapyrrole catabolic process	biological process	1/488	11/93642	0.05586	1	TRINITY_DN83298_c1_g4	TRINITY_DN83298_c1_g4
GO:1904688	regulation of cytoplasmic translational initiation	biological process	1/488	11/93642	0.05586	1	TRINITY_DN75932_c0_g1	TRINITY_DN75932_c0_g1
GO:0018958	phenol-containing compound metabolic process	biological process	5/488	395/93642	0.05721	1	TRINITY_DN74829_c0_g1,TRINITY_DN87940_c4_g2,TRINITY_DN88143_c4_g1,TRINITY_DN95020_c1_g2,TRINITY_DN95901_c1_g3	TRINITY_DN74829_c0_g1,TRINITY_DN87940_c4_g2,TRINITY_DN88143_c4_g1,TRINITY_DN95020_c1_g2,TRINITY_DN95901_c1_g3
GO:0006833	water transport	biological process	2/488	74/93642	0.05726	1	TRINITY_DN76774_c1_g1,TRINITY_DN77511_c2_g2	TRINITY_DN76774_c1_g1,TRINITY_DN77511_c2_g2
GO:1900150	regulation of defense response to fungus	biological process	2/488	74/93642	0.05726	1	TRINITY_DN71935_c1_g1,TRINITY_DN97805_c0_g1	TRINITY_DN71935_c1_g1,TRINITY_DN97805_c0_g1
GO:0010053	root epidermal cell differentiation	biological process	4/488	276/93642	0.05739	1	TRINITY_DN74807_c0_g1,TRINITY_DN83935_c0_g1,TRINITY_DN93365_c2_g1,TRINITY_DN96824_c2_g1	TRINITY_DN74807_c0_g1,TRINITY_DN83935_c0_g1,TRINITY_DN93365_c2_g1,TRINITY_DN96824_c2_g1
GO:0071369	cellular response to ethylene stimulus	biological process	6/488	526/93642	0.05908	1	TRINITY_DN79376_c0_g3,TRINITY_DN83666_c1_g3,TRINITY_DN86367_c0_g1,TRINITY_DN90825_c0_g1,TRINITY_DN92180_c0_g3,TRINITY_DN97985_c2_g2	TRINITY_DN79376_c0_g3,TRINITY_DN83666_c1_g3,TRINITY_DN86367_c0_g1,TRINITY_DN90825_c0_g1,TRINITY_DN92180_c0_g3,TRINITY_DN97985_c2_g2
GO:0010928	regulation of auxin mediated signaling pathway	biological process	2/488	76/93642	0.06001	1	TRINITY_DN76782_c0_g1,TRINITY_DN94964_c1_g1	TRINITY_DN76782_c0_g1,TRINITY_DN94964_c1_g1
GO:0009939	positive regulation of gibberellic acid mediated signaling pathway	biological process	1/488	12/93642	0.06078	1	TRINITY_DN84473_c4_g1	TRINITY_DN84473_c4_g1
GO:0071255	Cvt vesicle assembly	biological process	1/488	12/93642	0.06078	1	TRINITY_DN92663_c1_g1	TRINITY_DN92663_c1_g1
GO:0071286	cellular response to magnesium ion	biological process	1/488	12/93642	0.06078	1	TRINITY_DN93343_c0_g1	TRINITY_DN93343_c0_g1
GO:1902259	regulation of delayed rectifier potassium channel activity	biological process	1/488	12/93642	0.06078	1	TRINITY_DN93343_c0_g1	TRINITY_DN93343_c0_g1
GO:1902260	negative regulation of delayed rectifier potassium channel activity	biological process	1/488	12/93642	0.06078	1	TRINITY_DN93343_c0_g1	TRINITY_DN93343_c0_g1
GO:1903817	negative regulation of voltage-gated potassium channel activity	biological process	1/488	12/93642	0.06078	1	TRINITY_DN93343_c0_g1	TRINITY_DN93343_c0_g1
GO:0090626	plant epidermis morphogenesis	biological process	4/488	283/93642	0.06175	1	TRINITY_DN69035_c2_g6,TRINITY_DN78854_c0_g1,TRINITY_DN89714_c1_g1,TRINITY_DN90683_c0_g1	TRINITY_DN69035_c2_g6,TRINITY_DN78854_c0_g1,TRINITY_DN89714_c1_g1,TRINITY_DN90683_c0_g1
GO:0042044	fluid transport	biological process	2/488	78/93642	0.06281	1	TRINITY_DN76774_c1_g1,TRINITY_DN77511_c2_g2	TRINITY_DN76774_c1_g1,TRINITY_DN77511_c2_g2
GO:0009908	flower development	biological process	11/488	1242/93642	0.06352	1	TRINITY_DN66938_c0_g1,TRINITY_DN74775_c1_g1,TRINITY_DN77576_c1_g1,TRINITY_DN81769_c1_g1,TRINITY_DN82132_c0_g1,TRINITY_DN84473_c4_g1,TRINITY_DN87479_c2_g5,TRINITY_DN89276_c0_g2,TRINITY_DN94676_c0_g3,TRINITY_DN95583_c1_g4,TRINITY_DN97788_c2_g4	TRINITY_DN66938_c0_g1,TRINITY_DN74775_c1_g1,TRINITY_DN77576_c1_g1,TRINITY_DN81769_c1_g1,TRINITY_DN82132_c0_g1,TRINITY_DN84473_c4_g1,TRINITY_DN87479_c2_g5,TRINITY_DN89276_c0_g2,TRINITY_DN94676_c0_g3,TRINITY_DN95583_c1_g4,TRINITY_DN97788_c2_g4
GO:0009863	salicylic acid mediated signaling pathway	biological process	3/488	176/93642	0.06507	1	TRINITY_DN77032_c0_g1,TRINITY_DN79614_c1_g5,TRINITY_DN88460_c1_g1	TRINITY_DN77032_c0_g1,TRINITY_DN79614_c1_g5,TRINITY_DN88460_c1_g1
GO:0090314	positive regulation of protein targeting to membrane	biological process	1/488	13/93642	0.06567	1	TRINITY_DN93343_c0_g1	TRINITY_DN93343_c0_g1
GO:1900057	positive regulation of leaf senescence	biological process	1/488	13/93642	0.06567	1	TRINITY_DN86857_c0_g1	TRINITY_DN86857_c0_g1
GO:1905623	positive regulation of leaf development	biological process	1/488	13/93642	0.06567	1	TRINITY_DN86857_c0_g1	TRINITY_DN86857_c0_g1
GO:0006862	nucleotide transport	biological process	3/488	177/93642	0.06595	1	TRINITY_DN79091_c1_g2,TRINITY_DN82718_c1_g1,TRINITY_DN95632_c2_g1	TRINITY_DN79091_c1_g2,TRINITY_DN82718_c1_g1,TRINITY_DN95632_c2_g1
GO:0009626	plant-type hypersensitive response	biological process	10/488	1104/93642	0.06632	1	TRINITY_DN74829_c0_g1,TRINITY_DN77576_c1_g1,TRINITY_DN79467_c0_g3,TRINITY_DN87940_c4_g2,TRINITY_DN88460_c1_g1,TRINITY_DN89876_c1_g5,TRINITY_DN94010_c1_g2,TRINITY_DN95583_c1_g4,TRINITY_DN95901_c1_g3,TRINITY_DN98417_c2_g2	TRINITY_DN74829_c0_g1,TRINITY_DN77576_c1_g1,TRINITY_DN79467_c0_g3,TRINITY_DN87940_c4_g2,TRINITY_DN88460_c1_g1,TRINITY_DN89876_c1_g5,TRINITY_DN94010_c1_g2,TRINITY_DN95583_c1_g4,TRINITY_DN95901_c1_g3,TRINITY_DN98417_c2_g2
GO:0034050	host programmed cell death induced by symbiont	biological process	10/488	1104/93642	0.06632	1	TRINITY_DN74829_c0_g1,TRINITY_DN77576_c1_g1,TRINITY_DN79467_c0_g3,TRINITY_DN87940_c4_g2,TRINITY_DN88460_c1_g1,TRINITY_DN89876_c1_g5,TRINITY_DN94010_c1_g2,TRINITY_DN95583_c1_g4,TRINITY_DN95901_c1_g3,TRINITY_DN98417_c2_g2	TRINITY_DN74829_c0_g1,TRINITY_DN77576_c1_g1,TRINITY_DN79467_c0_g3,TRINITY_DN87940_c4_g2,TRINITY_DN88460_c1_g1,TRINITY_DN89876_c1_g5,TRINITY_DN94010_c1_g2,TRINITY_DN95583_c1_g4,TRINITY_DN95901_c1_g3,TRINITY_DN98417_c2_g2
GO:0023051	regulation of signaling	biological process	15/488	1867/93642	0.06762	1	TRINITY_DN69537_c0_g1,TRINITY_DN69787_c0_g2,TRINITY_DN73073_c1_g1,TRINITY_DN76782_c0_g1,TRINITY_DN77576_c1_g1,TRINITY_DN78268_c3_g1,TRINITY_DN79614_c1_g5,TRINITY_DN82132_c0_g1,TRINITY_DN83645_c1_g3,TRINITY_DN84473_c4_g1,TRINITY_DN87479_c2_g5,TRINITY_DN90368_c2_g3,TRINITY_DN94964_c1_g1,TRINITY_DN95583_c1_g4,TRINITY_DN97985_c2_g2	TRINITY_DN69537_c0_g1,TRINITY_DN69787_c0_g2,TRINITY_DN73073_c1_g1,TRINITY_DN76782_c0_g1,TRINITY_DN77576_c1_g1,TRINITY_DN78268_c3_g1,TRINITY_DN79614_c1_g5,TRINITY_DN82132_c0_g1,TRINITY_DN83645_c1_g3,TRINITY_DN84473_c4_g1,TRINITY_DN87479_c2_g5,TRINITY_DN90368_c2_g3,TRINITY_DN94964_c1_g1,TRINITY_DN95583_c1_g4,TRINITY_DN97985_c2_g2
GO:0009646	response to absence of light	biological process	2/488	82/93642	0.06854	1	TRINITY_DN71935_c1_g1,TRINITY_DN97805_c0_g1	TRINITY_DN71935_c1_g1,TRINITY_DN97805_c0_g1
GO:0018193	peptidyl-amino acid modification	biological process	14/488	1716/93642	0.06864	1	TRINITY_DN69924_c1_g1,TRINITY_DN72488_c1_g1,TRINITY_DN73410_c3_g3,TRINITY_DN78180_c1_g1,TRINITY_DN84558_c0_g1,TRINITY_DN84685_c0_g2,TRINITY_DN87778_c0_g1,TRINITY_DN90791_c0_g2,TRINITY_DN91256_c1_g1,TRINITY_DN94072_c1_g4,TRINITY_DN95689_c0_g1,TRINITY_DN97274_c2_g1,TRINITY_DN97864_c1_g1,TRINITY_DN98861_c0_g1	TRINITY_DN69924_c1_g1,TRINITY_DN72488_c1_g1,TRINITY_DN73410_c3_g3,TRINITY_DN78180_c1_g1,TRINITY_DN84558_c0_g1,TRINITY_DN84685_c0_g2,TRINITY_DN87778_c0_g1,TRINITY_DN90791_c0_g2,TRINITY_DN91256_c1_g1,TRINITY_DN94072_c1_g4,TRINITY_DN95689_c0_g1,TRINITY_DN97274_c2_g1,TRINITY_DN97864_c1_g1,TRINITY_DN98861_c0_g1
GO:0010268	brassinosteroid homeostasis	biological process	2/488	83/93642	0.06999	1	TRINITY_DN75571_c1_g2,TRINITY_DN95921_c2_g1	TRINITY_DN75571_c1_g2,TRINITY_DN95921_c2_g1
GO:0034110	regulation of homotypic cell-cell adhesion	biological process	1/488	14/93642	0.07054	1	TRINITY_DN93343_c0_g1	TRINITY_DN93343_c0_g1
GO:0034112	positive regulation of homotypic cell-cell adhesion	biological process	1/488	14/93642	0.07054	1	TRINITY_DN93343_c0_g1	TRINITY_DN93343_c0_g1
GO:0086012	membrane depolarization during cardiac muscle cell action potential	biological process	1/488	14/93642	0.07054	1	TRINITY_DN93343_c0_g1	TRINITY_DN93343_c0_g1
GO:1900457	regulation of brassinosteroid mediated signaling pathway	biological process	1/488	14/93642	0.07054	1	TRINITY_DN78268_c3_g1	TRINITY_DN78268_c3_g1
GO:1900459	positive regulation of brassinosteroid mediated signaling pathway	biological process	1/488	14/93642	0.07054	1	TRINITY_DN78268_c3_g1	TRINITY_DN78268_c3_g1
GO:1901017	negative regulation of potassium ion transmembrane transporter activity	biological process	1/488	14/93642	0.07054	1	TRINITY_DN93343_c0_g1	TRINITY_DN93343_c0_g1
GO:1901380	negative regulation of potassium ion transmembrane transport	biological process	1/488	14/93642	0.07054	1	TRINITY_DN93343_c0_g1	TRINITY_DN93343_c0_g1
GO:1902307	positive regulation of sodium ion transmembrane transport	biological process	1/488	14/93642	0.07054	1	TRINITY_DN93343_c0_g1	TRINITY_DN93343_c0_g1
GO:2000068	regulation of defense response to insect	biological process	1/488	14/93642	0.07054	1	TRINITY_DN77043_c0_g3	TRINITY_DN77043_c0_g3
GO:2000651	positive regulation of sodium ion transmembrane transporter activity	biological process	1/488	14/93642	0.07054	1	TRINITY_DN93343_c0_g1	TRINITY_DN93343_c0_g1
GO:0007166	cell surface receptor signaling pathway	biological process	8/488	829/93642	0.07112	1	TRINITY_DN70656_c2_g1,TRINITY_DN78842_c0_g2,TRINITY_DN88582_c0_g1,TRINITY_DN89733_c0_g3,TRINITY_DN97892_c1_g2,TRINITY_DN98325_c1_g2,TRINITY_DN98515_c2_g2,TRINITY_DN98956_c0_g2	TRINITY_DN70656_c2_g1,TRINITY_DN78842_c0_g2,TRINITY_DN88582_c0_g1,TRINITY_DN89733_c0_g3,TRINITY_DN97892_c1_g2,TRINITY_DN98325_c1_g2,TRINITY_DN98515_c2_g2,TRINITY_DN98956_c0_g2
GO:0051973	positive regulation of telomerase activity	biological process	1/488	15/93642	0.07539	1	TRINITY_DN69537_c0_g1	TRINITY_DN69537_c0_g1
GO:2000070	regulation of response to water deprivation	biological process	2/488	87/93642	0.07593	1	TRINITY_DN67792_c0_g1,TRINITY_DN83666_c1_g3	TRINITY_DN67792_c0_g1,TRINITY_DN83666_c1_g3
GO:0046351	disaccharide biosynthetic process	biological process	3/488	188/93642	0.07594	1	TRINITY_DN87385_c2_g1,TRINITY_DN89890_c0_g1,TRINITY_DN98216_c1_g2	TRINITY_DN87385_c2_g1,TRINITY_DN89890_c0_g1,TRINITY_DN98216_c1_g2
GO:0044038	cell wall macromolecule biosynthetic process	biological process	5/488	430/93642	0.07602	1	TRINITY_DN65800_c0_g1,TRINITY_DN73736_c2_g1,TRINITY_DN89558_c2_g1,TRINITY_DN90826_c0_g2,TRINITY_DN96989_c1_g1	TRINITY_DN65800_c0_g1,TRINITY_DN73736_c2_g1,TRINITY_DN89558_c2_g1,TRINITY_DN90826_c0_g2,TRINITY_DN96989_c1_g1
GO:0070589	cellular component macromolecule biosynthetic process	biological process	5/488	430/93642	0.07602	1	TRINITY_DN65800_c0_g1,TRINITY_DN73736_c2_g1,TRINITY_DN89558_c2_g1,TRINITY_DN90826_c0_g2,TRINITY_DN96989_c1_g1	TRINITY_DN65800_c0_g1,TRINITY_DN73736_c2_g1,TRINITY_DN89558_c2_g1,TRINITY_DN90826_c0_g2,TRINITY_DN96989_c1_g1
GO:0000911	cytokinesis by cell plate formation	biological process	3/488	189/93642	0.07688	1	TRINITY_DN75757_c0_g1,TRINITY_DN88305_c0_g1,TRINITY_DN89714_c1_g1	TRINITY_DN75757_c0_g1,TRINITY_DN88305_c0_g1,TRINITY_DN89714_c1_g1
GO:0016137	glycoside metabolic process	biological process	2/488	89/93642	0.07895	1	TRINITY_DN72530_c1_g2,TRINITY_DN96479_c3_g2	TRINITY_DN72530_c1_g2,TRINITY_DN96479_c3_g2
GO:0001845	phagolysosome assembly	biological process	1/488	16/93642	0.08021	1	TRINITY_DN89718_c0_g1	TRINITY_DN89718_c0_g1
GO:0010960	magnesium ion homeostasis	biological process	1/488	16/93642	0.08021	1	TRINITY_DN93343_c0_g1	TRINITY_DN93343_c0_g1
GO:0043267	negative regulation of potassium ion transport	biological process	1/488	16/93642	0.08021	1	TRINITY_DN93343_c0_g1	TRINITY_DN93343_c0_g1
GO:0043507	positive regulation of JUN kinase activity	biological process	1/488	16/93642	0.08021	1	TRINITY_DN69537_c0_g1	TRINITY_DN69537_c0_g1
GO:0052541	plant-type cell wall cellulose metabolic process	biological process	1/488	16/93642	0.08021	1	TRINITY_DN69035_c2_g6	TRINITY_DN69035_c2_g6
GO:0052695	cellular glucuronidation	biological process	3/488	196/93642	0.08361	1	TRINITY_DN83509_c0_g2,TRINITY_DN85827_c0_g1,TRINITY_DN85827_c0_g2	TRINITY_DN83509_c0_g2,TRINITY_DN85827_c0_g1,TRINITY_DN85827_c0_g2
GO:0052696	flavonoid glucuronidation	biological process	3/488	196/93642	0.08361	1	TRINITY_DN83509_c0_g2,TRINITY_DN85827_c0_g1,TRINITY_DN85827_c0_g2	TRINITY_DN83509_c0_g2,TRINITY_DN85827_c0_g1,TRINITY_DN85827_c0_g2
GO:0006536	glutamate metabolic process	biological process	4/488	316/93642	0.08456	1	TRINITY_DN77100_c0_g1,TRINITY_DN93697_c0_g2,TRINITY_DN93697_c0_g3,TRINITY_DN98374_c1_g1	TRINITY_DN77100_c0_g1,TRINITY_DN93697_c0_g2,TRINITY_DN93697_c0_g3,TRINITY_DN98374_c1_g1
GO:1904181	positive regulation of membrane depolarization	biological process	1/488	17/93642	0.08500	1	TRINITY_DN93343_c0_g1	TRINITY_DN93343_c0_g1
GO:2000767	positive regulation of cytoplasmic translation	biological process	1/488	17/93642	0.08500	1	TRINITY_DN75932_c0_g1	TRINITY_DN75932_c0_g1
GO:0015995	chlorophyll biosynthetic process	biological process	2/488	95/93642	0.08824	1	TRINITY_DN83298_c1_g4,TRINITY_DN90223_c0_g1	TRINITY_DN83298_c1_g4,TRINITY_DN90223_c0_g1
GO:0016050	vesicle organization	biological process	8/488	872/93642	0.08877	1	TRINITY_DN76311_c1_g2,TRINITY_DN76774_c1_g1,TRINITY_DN79682_c1_g2,TRINITY_DN86950_c1_g1,TRINITY_DN89718_c0_g1,TRINITY_DN92663_c1_g1,TRINITY_DN96966_c0_g1,TRINITY_DN98326_c3_g2	TRINITY_DN76311_c1_g2,TRINITY_DN76774_c1_g1,TRINITY_DN79682_c1_g2,TRINITY_DN86950_c1_g1,TRINITY_DN89718_c0_g1,TRINITY_DN92663_c1_g1,TRINITY_DN96966_c0_g1,TRINITY_DN98326_c3_g2
GO:0019585	glucuronate metabolic process	biological process	3/488	202/93642	0.08957	1	TRINITY_DN83509_c0_g2,TRINITY_DN85827_c0_g1,TRINITY_DN85827_c0_g2	TRINITY_DN83509_c0_g2,TRINITY_DN85827_c0_g1,TRINITY_DN85827_c0_g2
GO:0009920	cell plate formation involved in plant-type cell wall biogenesis	biological process	1/488	18/93642	0.08977	1	TRINITY_DN89714_c1_g1	TRINITY_DN89714_c1_g1
GO:0071323	cellular response to chitin	biological process	1/488	18/93642	0.08977	1	TRINITY_DN94241_c0_g1	TRINITY_DN94241_c0_g1
GO:0086001	cardiac muscle cell action potential	biological process	1/488	18/93642	0.08977	1	TRINITY_DN93343_c0_g1	TRINITY_DN93343_c0_g1
GO:0098900	regulation of action potential	biological process	1/488	18/93642	0.08977	1	TRINITY_DN93343_c0_g1	TRINITY_DN93343_c0_g1
GO:0098901	regulation of cardiac muscle cell action potential	biological process	1/488	18/93642	0.08977	1	TRINITY_DN93343_c0_g1	TRINITY_DN93343_c0_g1
GO:0071467	cellular response to pH	biological process	2/488	96/93642	0.08982	1	TRINITY_DN82132_c0_g1,TRINITY_DN87479_c2_g5	TRINITY_DN82132_c0_g1,TRINITY_DN87479_c2_g5
GO:0010228	vegetative to reproductive phase transition of meristem	biological process	5/488	454/93642	0.09064	1	TRINITY_DN71935_c1_g1,TRINITY_DN83974_c0_g1,TRINITY_DN94141_c0_g2,TRINITY_DN97805_c0_g1,TRINITY_DN97892_c1_g2	TRINITY_DN71935_c1_g1,TRINITY_DN83974_c0_g1,TRINITY_DN94141_c0_g2,TRINITY_DN97805_c0_g1,TRINITY_DN97892_c1_g2
GO:0032210	regulation of telomere maintenance via telomerase	biological process	2/488	97/93642	0.09140	1	TRINITY_DN69537_c0_g1,TRINITY_DN85814_c4_g2	TRINITY_DN69537_c0_g1,TRINITY_DN85814_c4_g2
GO:0045860	positive regulation of protein kinase activity	biological process	3/488	204/93642	0.09159	1	TRINITY_DN69537_c0_g1,TRINITY_DN77576_c1_g1,TRINITY_DN95583_c1_g4	TRINITY_DN69537_c0_g1,TRINITY_DN77576_c1_g1,TRINITY_DN95583_c1_g4
GO:0072348	sulfur compound transport	biological process	3/488	204/93642	0.09159	1	TRINITY_DN78231_c0_g3,TRINITY_DN89905_c0_g2,TRINITY_DN96448_c1_g4	TRINITY_DN78231_c0_g3,TRINITY_DN89905_c0_g2,TRINITY_DN96448_c1_g4
GO:0006560	proline metabolic process	biological process	2/488	98/93642	0.09300	1	TRINITY_DN93697_c0_g2,TRINITY_DN93697_c0_g3	TRINITY_DN93697_c0_g2,TRINITY_DN93697_c0_g3
GO:1901362	organic cyclic compound biosynthetic process	biological process	97/488	16392/93642	0.09441	1	TRINITY_DN69537_c0_g1,TRINITY_DN69787_c0_g2,TRINITY_DN69788_c3_g3,TRINITY_DN70660_c2_g2,TRINITY_DN70799_c2_g1,TRINITY_DN70857_c2_g1,TRINITY_DN71043_c0_g1,TRINITY_DN72530_c1_g2,TRINITY_DN73073_c1_g1,TRINITY_DN73150_c1_g4,TRINITY_DN73444_c1_g2,TRINITY_DN73736_c2_g1,TRINITY_DN74290_c0_g1,TRINITY_DN74807_c0_g1,TRINITY_DN75569_c1_g1,TRINITY_DN75571_c1_g2,TRINITY_DN75982_c1_g1,TRINITY_DN76512_c4_g1,TRI…	TRINITY_DN69537_c0_g1,TRINITY_DN69787_c0_g2,TRINITY_DN69788_c3_g3,TRINITY_DN70660_c2_g2,TRINITY_DN70799_c2_g1,TRINITY_DN70857_c2_g1,TRINITY_DN71043_c0_g1,TRINITY_DN72530_c1_g2,TRINITY_DN73073_c1_g1,TRINITY_DN73150_c1_g4,TRINITY_DN73444_c1_g2,TRINITY_DN73736_c2_g1,TRINITY_DN74290_c0_g1,TRINITY_DN74807_c0_g1,TRINITY_DN75569_c1_g1,TRINITY_DN75571_c1_g2,TRINITY_DN75982_c1_g1,TRINITY_DN76512_c4_g1,TRI…
GO:0006065	UDP-glucuronate biosynthetic process	biological process	1/488	19/93642	0.09451	1	TRINITY_DN84177_c3_g1	TRINITY_DN84177_c3_g1
GO:0015744	succinate transport	biological process	1/488	19/93642	0.09451	1	TRINITY_DN83674_c1_g1	TRINITY_DN83674_c1_g1
GO:0032026	response to magnesium ion	biological process	1/488	19/93642	0.09451	1	TRINITY_DN93343_c0_g1	TRINITY_DN93343_c0_g1
GO:0046244	salicylic acid catabolic process	biological process	1/488	19/93642	0.09451	1	TRINITY_DN95020_c1_g2	TRINITY_DN95020_c1_g2
GO:0046398	UDP-glucuronate metabolic process	biological process	1/488	19/93642	0.09451	1	TRINITY_DN84177_c3_g1	TRINITY_DN84177_c3_g1
GO:2001258	negative regulation of cation channel activity	biological process	1/488	19/93642	0.09451	1	TRINITY_DN93343_c0_g1	TRINITY_DN93343_c0_g1
GO:0046184	aldehyde biosynthetic process	biological process	2/488	99/93642	0.09460	1	TRINITY_DN72530_c1_g2,TRINITY_DN96479_c3_g2	TRINITY_DN72530_c1_g2,TRINITY_DN96479_c3_g2
GO:1904356	regulation of telomere maintenance via telomere lengthening	biological process	2/488	99/93642	0.09460	1	TRINITY_DN69537_c0_g1,TRINITY_DN85814_c4_g2	TRINITY_DN69537_c0_g1,TRINITY_DN85814_c4_g2
GO:0065008	regulation of biological quality	biological process	50/488	7938/93642	0.09502	1	TRINITY_DN66938_c0_g1,TRINITY_DN68361_c0_g1,TRINITY_DN69537_c0_g1,TRINITY_DN69624_c0_g1,TRINITY_DN72420_c0_g1,TRINITY_DN73444_c1_g2,TRINITY_DN73736_c0_g3,TRINITY_DN73736_c1_g2,TRINITY_DN74676_c2_g3,TRINITY_DN74775_c1_g1,TRINITY_DN74807_c0_g1,TRINITY_DN74829_c0_g1,TRINITY_DN75571_c1_g2,TRINITY_DN75932_c0_g1,TRINITY_DN75982_c1_g1,TRINITY_DN76556_c1_g2,TRINITY_DN76774_c1_g1,TRINITY_DN76782_c0_g1,TRI…	TRINITY_DN66938_c0_g1,TRINITY_DN68361_c0_g1,TRINITY_DN69537_c0_g1,TRINITY_DN69624_c0_g1,TRINITY_DN72420_c0_g1,TRINITY_DN73444_c1_g2,TRINITY_DN73736_c0_g3,TRINITY_DN73736_c1_g2,TRINITY_DN74676_c2_g3,TRINITY_DN74775_c1_g1,TRINITY_DN74807_c0_g1,TRINITY_DN74829_c0_g1,TRINITY_DN75571_c1_g2,TRINITY_DN75932_c0_g1,TRINITY_DN75982_c1_g1,TRINITY_DN76556_c1_g2,TRINITY_DN76774_c1_g1,TRINITY_DN76782_c0_g1,TRI…
GO:0072507	divalent inorganic cation homeostasis	biological process	6/488	601/93642	0.09661	1	TRINITY_DN68361_c0_g1,TRINITY_DN76936_c1_g3,TRINITY_DN93343_c0_g1,TRINITY_DN97367_c1_g1,TRINITY_DN97687_c2_g2,TRINITY_DN98654_c1_g1	TRINITY_DN68361_c0_g1,TRINITY_DN76936_c1_g3,TRINITY_DN93343_c0_g1,TRINITY_DN97367_c1_g1,TRINITY_DN97687_c2_g2,TRINITY_DN98654_c1_g1
GO:0005991	trehalose metabolic process	biological process	3/488	209/93642	0.09673	1	TRINITY_DN87385_c2_g1,TRINITY_DN89890_c0_g1,TRINITY_DN98216_c1_g2	TRINITY_DN87385_c2_g1,TRINITY_DN89890_c0_g1,TRINITY_DN98216_c1_g2
GO:0051716	cellular response to stimulus	biological process	91/488	15319/93642	0.09679	1	TRINITY_DN69364_c0_g2,TRINITY_DN69537_c0_g1,TRINITY_DN69787_c0_g2,TRINITY_DN69860_c0_g3,TRINITY_DN69924_c1_g1,TRINITY_DN70380_c1_g4,TRINITY_DN70656_c2_g1,TRINITY_DN71935_c1_g1,TRINITY_DN72488_c1_g1,TRINITY_DN73073_c1_g1,TRINITY_DN73221_c0_g5,TRINITY_DN73252_c0_g1,TRINITY_DN73410_c3_g3,TRINITY_DN74829_c0_g1,TRINITY_DN75843_c2_g4,TRINITY_DN75982_c1_g1,TRINITY_DN76782_c0_g1,TRINITY_DN77032_c0_g1,TRI…	TRINITY_DN69364_c0_g2,TRINITY_DN69537_c0_g1,TRINITY_DN69787_c0_g2,TRINITY_DN69860_c0_g3,TRINITY_DN69924_c1_g1,TRINITY_DN70380_c1_g4,TRINITY_DN70656_c2_g1,TRINITY_DN71935_c1_g1,TRINITY_DN72488_c1_g1,TRINITY_DN73073_c1_g1,TRINITY_DN73221_c0_g5,TRINITY_DN73252_c0_g1,TRINITY_DN73410_c3_g3,TRINITY_DN74829_c0_g1,TRINITY_DN75843_c2_g4,TRINITY_DN75982_c1_g1,TRINITY_DN76782_c0_g1,TRINITY_DN77032_c0_g1,TRI…
GO:0010026	trichome differentiation	biological process	3/488	210/93642	0.09777	1	TRINITY_DN69035_c2_g6,TRINITY_DN88442_c0_g1,TRINITY_DN89714_c1_g1	TRINITY_DN69035_c2_g6,TRINITY_DN88442_c0_g1,TRINITY_DN89714_c1_g1
GO:0005987	sucrose catabolic process	biological process	1/488	20/93642	0.09923	1	TRINITY_DN82302_c0_g1	TRINITY_DN82302_c0_g1
GO:0010765	positive regulation of sodium ion transport	biological process	1/488	20/93642	0.09923	1	TRINITY_DN93343_c0_g1	TRINITY_DN93343_c0_g1
GO:0071562	nucleus-vacuole junction assembly	biological process	1/488	20/93642	0.09923	1	TRINITY_DN92663_c1_g1	TRINITY_DN92663_c1_g1
GO:0006887	exocytosis	biological process	6/488	609/93642	0.10123	1	TRINITY_DN72185_c0_g1,TRINITY_DN76409_c1_g3,TRINITY_DN76774_c1_g1,TRINITY_DN79682_c1_g2,TRINITY_DN91879_c1_g2,TRINITY_DN97568_c0_g1	TRINITY_DN72185_c0_g1,TRINITY_DN76409_c1_g3,TRINITY_DN76774_c1_g1,TRINITY_DN79682_c1_g2,TRINITY_DN91879_c1_g2,TRINITY_DN97568_c0_g1
GO:0007032	endosome organization	biological process	2/488	104/93642	0.10273	1	TRINITY_DN76311_c1_g2,TRINITY_DN98326_c3_g2	TRINITY_DN76311_c1_g2,TRINITY_DN98326_c3_g2
GO:0010214	seed coat development	biological process	2/488	104/93642	0.10273	1	TRINITY_DN72620_c0_g2,TRINITY_DN97150_c1_g9	TRINITY_DN72620_c0_g2,TRINITY_DN97150_c1_g9
GO:0019438	aromatic compound biosynthetic process	biological process	89/488	15010/93642	0.10316	1	TRINITY_DN69537_c0_g1,TRINITY_DN69787_c0_g2,TRINITY_DN69788_c3_g3,TRINITY_DN70660_c2_g2,TRINITY_DN70799_c2_g1,TRINITY_DN70857_c2_g1,TRINITY_DN71043_c0_g1,TRINITY_DN73073_c1_g1,TRINITY_DN73150_c1_g4,TRINITY_DN73444_c1_g2,TRINITY_DN73736_c2_g1,TRINITY_DN74290_c0_g1,TRINITY_DN74807_c0_g1,TRINITY_DN75569_c1_g1,TRINITY_DN75982_c1_g1,TRINITY_DN76512_c4_g1,TRINITY_DN76639_c2_g1,TRINITY_DN76782_c0_g1,TRI…	TRINITY_DN69537_c0_g1,TRINITY_DN69787_c0_g2,TRINITY_DN69788_c3_g3,TRINITY_DN70660_c2_g2,TRINITY_DN70799_c2_g1,TRINITY_DN70857_c2_g1,TRINITY_DN71043_c0_g1,TRINITY_DN73073_c1_g1,TRINITY_DN73150_c1_g4,TRINITY_DN73444_c1_g2,TRINITY_DN73736_c2_g1,TRINITY_DN74290_c0_g1,TRINITY_DN74807_c0_g1,TRINITY_DN75569_c1_g1,TRINITY_DN75982_c1_g1,TRINITY_DN76512_c4_g1,TRINITY_DN76639_c2_g1,TRINITY_DN76782_c0_g1,TRI…
GO:0050789	regulation of biological process	biological process	139/488	24233/93642	0.10363	1	TRINITY_DN66938_c0_g1,TRINITY_DN67792_c0_g1,TRINITY_DN69364_c0_g2,TRINITY_DN69537_c0_g1,TRINITY_DN69624_c0_g1,TRINITY_DN69787_c0_g2,TRINITY_DN69860_c0_g3,TRINITY_DN69924_c1_g1,TRINITY_DN70380_c1_g4,TRINITY_DN70656_c2_g1,TRINITY_DN70660_c2_g2,TRINITY_DN70857_c2_g1,TRINITY_DN71043_c0_g1,TRINITY_DN71935_c1_g1,TRINITY_DN72420_c0_g1,TRINITY_DN72488_c1_g1,TRINITY_DN73073_c1_g1,TRINITY_DN73221_c0_g5,TRI…	TRINITY_DN66938_c0_g1,TRINITY_DN67792_c0_g1,TRINITY_DN69364_c0_g2,TRINITY_DN69537_c0_g1,TRINITY_DN69624_c0_g1,TRINITY_DN69787_c0_g2,TRINITY_DN69860_c0_g3,TRINITY_DN69924_c1_g1,TRINITY_DN70380_c1_g4,TRINITY_DN70656_c2_g1,TRINITY_DN70660_c2_g2,TRINITY_DN70857_c2_g1,TRINITY_DN71043_c0_g1,TRINITY_DN71935_c1_g1,TRINITY_DN72420_c0_g1,TRINITY_DN72488_c1_g1,TRINITY_DN73073_c1_g1,TRINITY_DN73221_c0_g5,TRI…
GO:0003254	regulation of membrane depolarization	biological process	1/488	21/93642	0.10393	1	TRINITY_DN93343_c0_g1	TRINITY_DN93343_c0_g1
GO:0006968	cellular defense response	biological process	1/488	21/93642	0.10393	1	TRINITY_DN78992_c0_g1	TRINITY_DN78992_c0_g1
GO:0045838	positive regulation of membrane potential	biological process	1/488	21/93642	0.10393	1	TRINITY_DN93343_c0_g1	TRINITY_DN93343_c0_g1
GO:0090313	regulation of protein targeting to membrane	biological process	1/488	21/93642	0.10393	1	TRINITY_DN93343_c0_g1	TRINITY_DN93343_c0_g1
GO:0090382	phagosome maturation	biological process	1/488	21/93642	0.10393	1	TRINITY_DN89718_c0_g1	TRINITY_DN89718_c0_g1
GO:0045089	positive regulation of innate immune response	biological process	4/488	342/93642	0.10502	1	TRINITY_DN69364_c0_g2,TRINITY_DN70380_c1_g4,TRINITY_DN90368_c2_g3,TRINITY_DN98417_c2_g2	TRINITY_DN69364_c0_g2,TRINITY_DN70380_c1_g4,TRINITY_DN90368_c2_g3,TRINITY_DN98417_c2_g2
GO:0048653	anther development	biological process	2/488	107/93642	0.10770	1	TRINITY_DN74775_c1_g1,TRINITY_DN89276_c0_g2	TRINITY_DN74775_c1_g1,TRINITY_DN89276_c0_g2
GO:0051567	histone H3-K9 methylation	biological process	2/488	107/93642	0.10770	1	TRINITY_DN84558_c0_g1,TRINITY_DN94072_c1_g4	TRINITY_DN84558_c0_g1,TRINITY_DN94072_c1_g4
GO:0032103	positive regulation of response to external stimulus	biological process	3/488	220/93642	0.10844	1	TRINITY_DN75566_c1_g3,TRINITY_DN86857_c0_g1,TRINITY_DN90368_c2_g3	TRINITY_DN75566_c1_g3,TRINITY_DN86857_c0_g1,TRINITY_DN90368_c2_g3
GO:1905477	positive regulation of protein localization to membrane	biological process	1/488	22/93642	0.10860	1	TRINITY_DN93343_c0_g1	TRINITY_DN93343_c0_g1
GO:0006721	terpenoid metabolic process	biological process	6/488	625/93642	0.11079	1	TRINITY_DN72530_c1_g2,TRINITY_DN75571_c1_g2,TRINITY_DN76556_c1_g2,TRINITY_DN83298_c1_g4,TRINITY_DN95921_c2_g1,TRINITY_DN96479_c3_g2	TRINITY_DN72530_c1_g2,TRINITY_DN75571_c1_g2,TRINITY_DN76556_c1_g2,TRINITY_DN83298_c1_g4,TRINITY_DN95921_c2_g1,TRINITY_DN96479_c3_g2
GO:0006355	regulation of transcription, DNA-templated	biological process	49/488	7867/93642	0.11165	1	TRINITY_DN69787_c0_g2,TRINITY_DN70660_c2_g2,TRINITY_DN70857_c2_g1,TRINITY_DN71043_c0_g1,TRINITY_DN73073_c1_g1,TRINITY_DN73444_c1_g2,TRINITY_DN75569_c1_g1,TRINITY_DN75982_c1_g1,TRINITY_DN76512_c4_g1,TRINITY_DN77043_c0_g3,TRINITY_DN78792_c1_g5,TRINITY_DN78992_c0_g1,TRINITY_DN79029_c0_g2,TRINITY_DN80322_c1_g2,TRINITY_DN80727_c0_g1,TRINITY_DN81769_c1_g1,TRINITY_DN82132_c0_g1,TRINITY_DN82621_c1_g4,TRI…	TRINITY_DN69787_c0_g2,TRINITY_DN70660_c2_g2,TRINITY_DN70857_c2_g1,TRINITY_DN71043_c0_g1,TRINITY_DN73073_c1_g1,TRINITY_DN73444_c1_g2,TRINITY_DN75569_c1_g1,TRINITY_DN75982_c1_g1,TRINITY_DN76512_c4_g1,TRINITY_DN77043_c0_g3,TRINITY_DN78792_c1_g5,TRINITY_DN78992_c0_g1,TRINITY_DN79029_c0_g2,TRINITY_DN80322_c1_g2,TRINITY_DN80727_c0_g1,TRINITY_DN81769_c1_g1,TRINITY_DN82132_c0_g1,TRINITY_DN82621_c1_g4,TRI…
GO:1903506	regulation of nucleic acid-templated transcription	biological process	49/488	7870/93642	0.11215	1	TRINITY_DN69787_c0_g2,TRINITY_DN70660_c2_g2,TRINITY_DN70857_c2_g1,TRINITY_DN71043_c0_g1,TRINITY_DN73073_c1_g1,TRINITY_DN73444_c1_g2,TRINITY_DN75569_c1_g1,TRINITY_DN75982_c1_g1,TRINITY_DN76512_c4_g1,TRINITY_DN77043_c0_g3,TRINITY_DN78792_c1_g5,TRINITY_DN78992_c0_g1,TRINITY_DN79029_c0_g2,TRINITY_DN80322_c1_g2,TRINITY_DN80727_c0_g1,TRINITY_DN81769_c1_g1,TRINITY_DN82132_c0_g1,TRINITY_DN82621_c1_g4,TRI…	TRINITY_DN69787_c0_g2,TRINITY_DN70660_c2_g2,TRINITY_DN70857_c2_g1,TRINITY_DN71043_c0_g1,TRINITY_DN73073_c1_g1,TRINITY_DN73444_c1_g2,TRINITY_DN75569_c1_g1,TRINITY_DN75982_c1_g1,TRINITY_DN76512_c4_g1,TRINITY_DN77043_c0_g3,TRINITY_DN78792_c1_g5,TRINITY_DN78992_c0_g1,TRINITY_DN79029_c0_g2,TRINITY_DN80322_c1_g2,TRINITY_DN80727_c0_g1,TRINITY_DN81769_c1_g1,TRINITY_DN82132_c0_g1,TRINITY_DN82621_c1_g4,TRI…
GO:0009612	response to mechanical stimulus	biological process	2/488	110/93642	0.11273	1	TRINITY_DN75757_c0_g1,TRINITY_DN88305_c0_g1	TRINITY_DN75757_c0_g1,TRINITY_DN88305_c0_g1
GO:0032204	regulation of telomere maintenance	biological process	2/488	110/93642	0.11273	1	TRINITY_DN69537_c0_g1,TRINITY_DN85814_c4_g2	TRINITY_DN69537_c0_g1,TRINITY_DN85814_c4_g2
GO:0042435	indole-containing compound biosynthetic process	biological process	2/488	110/93642	0.11273	1	TRINITY_DN77576_c1_g1,TRINITY_DN95583_c1_g4	TRINITY_DN77576_c1_g1,TRINITY_DN95583_c1_g4
GO:0006334	nucleosome assembly	biological process	3/488	224/93642	0.11283	1	TRINITY_DN80039_c0_g5,TRINITY_DN87076_c1_g6,TRINITY_DN94938_c2_g5	TRINITY_DN80039_c0_g5,TRINITY_DN87076_c1_g6,TRINITY_DN94938_c2_g5
GO:1902305	regulation of sodium ion transmembrane transport	biological process	1/488	23/93642	0.11325	1	TRINITY_DN93343_c0_g1	TRINITY_DN93343_c0_g1
GO:2000649	regulation of sodium ion transmembrane transporter activity	biological process	1/488	23/93642	0.11325	1	TRINITY_DN93343_c0_g1	TRINITY_DN93343_c0_g1
GO:0009814	defense response, incompatible interaction	biological process	6/488	629/93642	0.11326	1	TRINITY_DN84558_c0_g1,TRINITY_DN85589_c0_g1,TRINITY_DN85872_c0_g1,TRINITY_DN85872_c0_g3,TRINITY_DN90368_c2_g3,TRINITY_DN97301_c0_g2	TRINITY_DN84558_c0_g1,TRINITY_DN85589_c0_g1,TRINITY_DN85872_c0_g1,TRINITY_DN85872_c0_g3,TRINITY_DN90368_c2_g3,TRINITY_DN97301_c0_g2
GO:2001141	regulation of RNA biosynthetic process	biological process	49/488	7883/93642	0.11434	1	TRINITY_DN69787_c0_g2,TRINITY_DN70660_c2_g2,TRINITY_DN70857_c2_g1,TRINITY_DN71043_c0_g1,TRINITY_DN73073_c1_g1,TRINITY_DN73444_c1_g2,TRINITY_DN75569_c1_g1,TRINITY_DN75982_c1_g1,TRINITY_DN76512_c4_g1,TRINITY_DN77043_c0_g3,TRINITY_DN78792_c1_g5,TRINITY_DN78992_c0_g1,TRINITY_DN79029_c0_g2,TRINITY_DN80322_c1_g2,TRINITY_DN80727_c0_g1,TRINITY_DN81769_c1_g1,TRINITY_DN82132_c0_g1,TRINITY_DN82621_c1_g4,TRI…	TRINITY_DN69787_c0_g2,TRINITY_DN70660_c2_g2,TRINITY_DN70857_c2_g1,TRINITY_DN71043_c0_g1,TRINITY_DN73073_c1_g1,TRINITY_DN73444_c1_g2,TRINITY_DN75569_c1_g1,TRINITY_DN75982_c1_g1,TRINITY_DN76512_c4_g1,TRINITY_DN77043_c0_g3,TRINITY_DN78792_c1_g5,TRINITY_DN78992_c0_g1,TRINITY_DN79029_c0_g2,TRINITY_DN80322_c1_g2,TRINITY_DN80727_c0_g1,TRINITY_DN81769_c1_g1,TRINITY_DN82132_c0_g1,TRINITY_DN82621_c1_g4,TRI…
GO:0030198	extracellular matrix organization	biological process	3/488	226/93642	0.11505	1	TRINITY_DN70233_c4_g4,TRINITY_DN70233_c4_g5,TRINITY_DN89295_c2_g2	TRINITY_DN70233_c4_g4,TRINITY_DN70233_c4_g5,TRINITY_DN89295_c2_g2
GO:0042440	pigment metabolic process	biological process	8/488	929/93642	0.11573	1	TRINITY_DN76782_c0_g1,TRINITY_DN83298_c1_g4,TRINITY_DN87633_c0_g1,TRINITY_DN90223_c0_g1,TRINITY_DN91054_c0_g4,TRINITY_DN94964_c1_g1,TRINITY_DN96975_c1_g1,TRINITY_DN98417_c2_g2	TRINITY_DN76782_c0_g1,TRINITY_DN83298_c1_g4,TRINITY_DN87633_c0_g1,TRINITY_DN90223_c0_g1,TRINITY_DN91054_c0_g4,TRINITY_DN94964_c1_g1,TRINITY_DN96975_c1_g1,TRINITY_DN98417_c2_g2
GO:0033674	positive regulation of kinase activity	biological process	3/488	227/93642	0.11617	1	TRINITY_DN69537_c0_g1,TRINITY_DN77576_c1_g1,TRINITY_DN95583_c1_g4	TRINITY_DN69537_c0_g1,TRINITY_DN77576_c1_g1,TRINITY_DN95583_c1_g4
GO:0061647	histone H3-K9 modification	biological process	2/488	113/93642	0.11782	1	TRINITY_DN84558_c0_g1,TRINITY_DN94072_c1_g4	TRINITY_DN84558_c0_g1,TRINITY_DN94072_c1_g4
GO:0006182	cGMP biosynthetic process	biological process	1/488	24/93642	0.11787	1	TRINITY_DN89733_c0_g3	TRINITY_DN89733_c0_g3
GO:0003333	amino acid transmembrane transport	biological process	4/488	358/93642	0.11862	1	TRINITY_DN71785_c0_g1,TRINITY_DN94210_c0_g3,TRINITY_DN95701_c0_g1,TRINITY_DN97840_c1_g5	TRINITY_DN71785_c0_g1,TRINITY_DN94210_c0_g3,TRINITY_DN95701_c0_g1,TRINITY_DN97840_c1_g5
GO:0007004	telomere maintenance via telomerase	biological process	2/488	114/93642	0.11953	1	TRINITY_DN69537_c0_g1,TRINITY_DN85814_c4_g2	TRINITY_DN69537_c0_g1,TRINITY_DN85814_c4_g2
GO:2000028	regulation of photoperiodism, flowering	biological process	2/488	114/93642	0.11953	1	TRINITY_DN71935_c1_g1,TRINITY_DN97805_c0_g1	TRINITY_DN71935_c1_g1,TRINITY_DN97805_c0_g1
GO:0009742	brassinosteroid mediated signaling pathway	biological process	3/488	230/93642	0.11954	1	TRINITY_DN78268_c3_g1,TRINITY_DN94676_c0_g3,TRINITY_DN97985_c2_g2	TRINITY_DN78268_c3_g1,TRINITY_DN94676_c0_g3,TRINITY_DN97985_c2_g2
GO:0009312	oligosaccharide biosynthetic process	biological process	3/488	231/93642	0.12067	1	TRINITY_DN87385_c2_g1,TRINITY_DN89890_c0_g1,TRINITY_DN98216_c1_g2	TRINITY_DN87385_c2_g1,TRINITY_DN89890_c0_g1,TRINITY_DN98216_c1_g2
GO:0071367	cellular response to brassinosteroid stimulus	biological process	3/488	231/93642	0.12067	1	TRINITY_DN78268_c3_g1,TRINITY_DN94676_c0_g3,TRINITY_DN97985_c2_g2	TRINITY_DN78268_c3_g1,TRINITY_DN94676_c0_g3,TRINITY_DN97985_c2_g2
GO:0032101	regulation of response to external stimulus	biological process	5/488	499/93642	0.12159	1	TRINITY_DN71935_c1_g1,TRINITY_DN75566_c1_g3,TRINITY_DN86857_c0_g1,TRINITY_DN90368_c2_g3,TRINITY_DN97805_c0_g1	TRINITY_DN71935_c1_g1,TRINITY_DN75566_c1_g3,TRINITY_DN86857_c0_g1,TRINITY_DN90368_c2_g3,TRINITY_DN97805_c0_g1
GO:0002239	response to oomycetes	biological process	3/488	232/93642	0.12181	1	TRINITY_DN75566_c1_g3,TRINITY_DN86857_c0_g1,TRINITY_DN95020_c1_g2	TRINITY_DN75566_c1_g3,TRINITY_DN86857_c0_g1,TRINITY_DN95020_c1_g2
GO:0010833	telomere maintenance via telomere lengthening	biological process	2/488	116/93642	0.12297	1	TRINITY_DN69537_c0_g1,TRINITY_DN85814_c4_g2	TRINITY_DN69537_c0_g1,TRINITY_DN85814_c4_g2
GO:0009231	riboflavin biosynthetic process	biological process	2/488	117/93642	0.12469	1	TRINITY_DN89926_c0_g3,TRINITY_DN92485_c2_g1	TRINITY_DN89926_c0_g3,TRINITY_DN92485_c2_g1
GO:0018130	heterocycle biosynthetic process	biological process	88/488	14998/93642	0.12471	1	TRINITY_DN69537_c0_g1,TRINITY_DN69787_c0_g2,TRINITY_DN69788_c3_g3,TRINITY_DN70660_c2_g2,TRINITY_DN70857_c2_g1,TRINITY_DN71043_c0_g1,TRINITY_DN72530_c1_g2,TRINITY_DN73073_c1_g1,TRINITY_DN73150_c1_g4,TRINITY_DN73444_c1_g2,TRINITY_DN74290_c0_g1,TRINITY_DN74807_c0_g1,TRINITY_DN75569_c1_g1,TRINITY_DN75982_c1_g1,TRINITY_DN76512_c4_g1,TRINITY_DN76782_c0_g1,TRINITY_DN77043_c0_g3,TRINITY_DN77576_c1_g1,TRI…	TRINITY_DN69537_c0_g1,TRINITY_DN69787_c0_g2,TRINITY_DN69788_c3_g3,TRINITY_DN70660_c2_g2,TRINITY_DN70857_c2_g1,TRINITY_DN71043_c0_g1,TRINITY_DN72530_c1_g2,TRINITY_DN73073_c1_g1,TRINITY_DN73150_c1_g4,TRINITY_DN73444_c1_g2,TRINITY_DN74290_c0_g1,TRINITY_DN74807_c0_g1,TRINITY_DN75569_c1_g1,TRINITY_DN75982_c1_g1,TRINITY_DN76512_c4_g1,TRINITY_DN76782_c0_g1,TRINITY_DN77043_c0_g3,TRINITY_DN77576_c1_g1,TRI…
GO:0006900	vesicle budding from membrane	biological process	3/488	236/93642	0.12639	1	TRINITY_DN76311_c1_g2,TRINITY_DN96966_c0_g1,TRINITY_DN98326_c3_g2	TRINITY_DN76311_c1_g2,TRINITY_DN96966_c0_g1,TRINITY_DN98326_c3_g2
GO:0009269	response to desiccation	biological process	1/488	26/93642	0.12704	1	TRINITY_DN77043_c0_g3	TRINITY_DN77043_c0_g3
GO:0033356	UDP-L-arabinose metabolic process	biological process	1/488	26/93642	0.12704	1	TRINITY_DN70157_c1_g3	TRINITY_DN70157_c1_g3
GO:0010183	pollen tube guidance	biological process	3/488	237/93642	0.12755	1	TRINITY_DN77576_c1_g1,TRINITY_DN80890_c1_g1,TRINITY_DN95583_c1_g4	TRINITY_DN77576_c1_g1,TRINITY_DN80890_c1_g1,TRINITY_DN95583_c1_g4
GO:0009225	nucleotide-sugar metabolic process	biological process	4/488	369/93642	0.12839	1	TRINITY_DN70157_c1_g3,TRINITY_DN76782_c0_g1,TRINITY_DN84177_c3_g1,TRINITY_DN94964_c1_g1	TRINITY_DN70157_c1_g3,TRINITY_DN76782_c0_g1,TRINITY_DN84177_c3_g1,TRINITY_DN94964_c1_g1
GO:0051865	protein autoubiquitination	biological process	2/488	120/93642	0.12991	1	TRINITY_DN80888_c0_g1,TRINITY_DN98841_c3_g1	TRINITY_DN80888_c0_g1,TRINITY_DN98841_c3_g1
GO:0090316	positive regulation of intracellular protein transport	biological process	2/488	120/93642	0.12991	1	TRINITY_DN89446_c0_g3,TRINITY_DN93343_c0_g1	TRINITY_DN89446_c0_g3,TRINITY_DN93343_c0_g1
GO:0009698	phenylpropanoid metabolic process	biological process	5/488	511/93642	0.13059	1	TRINITY_DN70799_c2_g1,TRINITY_DN73736_c2_g1,TRINITY_DN76639_c2_g1,TRINITY_DN80412_c1_g6,TRINITY_DN83149_c3_g2	TRINITY_DN70799_c2_g1,TRINITY_DN73736_c2_g1,TRINITY_DN76639_c2_g1,TRINITY_DN80412_c1_g6,TRINITY_DN83149_c3_g2
GO:0006771	riboflavin metabolic process	biological process	2/488	121/93642	0.13166	1	TRINITY_DN89926_c0_g3,TRINITY_DN92485_c2_g1	TRINITY_DN89926_c0_g3,TRINITY_DN92485_c2_g1
GO:0071236	cellular response to antibiotic	biological process	5/488	515/93642	0.13365	1	TRINITY_DN77032_c0_g1,TRINITY_DN79614_c1_g5,TRINITY_DN88460_c1_g1,TRINITY_DN90808_c0_g1,TRINITY_DN94047_c0_g1	TRINITY_DN77032_c0_g1,TRINITY_DN79614_c1_g5,TRINITY_DN88460_c1_g1,TRINITY_DN90808_c0_g1,TRINITY_DN94047_c0_g1
GO:0043062	extracellular structure organization	biological process	3/488	244/93642	0.13574	1	TRINITY_DN70233_c4_g4,TRINITY_DN70233_c4_g5,TRINITY_DN89295_c2_g2	TRINITY_DN70233_c4_g4,TRINITY_DN70233_c4_g5,TRINITY_DN89295_c2_g2
GO:0010380	regulation of chlorophyll biosynthetic process	biological process	1/488	28/93642	0.13612	1	TRINITY_DN83298_c1_g4	TRINITY_DN83298_c1_g4
GO:1901576	organic substance biosynthetic process	biological process	176/488	31490/93642	0.13703	1	TRINITY_DN65800_c0_g1,TRINITY_DN66692_c0_g1,TRINITY_DN67363_c1_g2,TRINITY_DN69354_c0_g1,TRINITY_DN69466_c1_g6,TRINITY_DN69537_c0_g1,TRINITY_DN69787_c0_g2,TRINITY_DN69788_c3_g3,TRINITY_DN70157_c1_g3,TRINITY_DN70660_c2_g2,TRINITY_DN70799_c2_g1,TRINITY_DN70857_c2_g1,TRINITY_DN71043_c0_g1,TRINITY_DN71341_c0_g1,TRINITY_DN72420_c0_g1,TRINITY_DN72530_c1_g2,TRINITY_DN72620_c0_g2,TRINITY_DN73073_c1_g1,TRI…	TRINITY_DN65800_c0_g1,TRINITY_DN66692_c0_g1,TRINITY_DN67363_c1_g2,TRINITY_DN69354_c0_g1,TRINITY_DN69466_c1_g6,TRINITY_DN69537_c0_g1,TRINITY_DN69787_c0_g2,TRINITY_DN69788_c3_g3,TRINITY_DN70157_c1_g3,TRINITY_DN70660_c2_g2,TRINITY_DN70799_c2_g1,TRINITY_DN70857_c2_g1,TRINITY_DN71043_c0_g1,TRINITY_DN71341_c0_g1,TRINITY_DN72420_c0_g1,TRINITY_DN72530_c1_g2,TRINITY_DN72620_c0_g2,TRINITY_DN73073_c1_g1,TRI…
GO:0051252	regulation of RNA metabolic process	biological process	50/488	8196/93642	0.13851	1	TRINITY_DN69787_c0_g2,TRINITY_DN70660_c2_g2,TRINITY_DN70857_c2_g1,TRINITY_DN71043_c0_g1,TRINITY_DN73073_c1_g1,TRINITY_DN73444_c1_g2,TRINITY_DN75569_c1_g1,TRINITY_DN75932_c0_g1,TRINITY_DN75982_c1_g1,TRINITY_DN76512_c4_g1,TRINITY_DN77043_c0_g3,TRINITY_DN78792_c1_g5,TRINITY_DN78992_c0_g1,TRINITY_DN79029_c0_g2,TRINITY_DN80322_c1_g2,TRINITY_DN80727_c0_g1,TRINITY_DN81769_c1_g1,TRINITY_DN82132_c0_g1,TRI…	TRINITY_DN69787_c0_g2,TRINITY_DN70660_c2_g2,TRINITY_DN70857_c2_g1,TRINITY_DN71043_c0_g1,TRINITY_DN73073_c1_g1,TRINITY_DN73444_c1_g2,TRINITY_DN75569_c1_g1,TRINITY_DN75932_c0_g1,TRINITY_DN75982_c1_g1,TRINITY_DN76512_c4_g1,TRINITY_DN77043_c0_g3,TRINITY_DN78792_c1_g5,TRINITY_DN78992_c0_g1,TRINITY_DN79029_c0_g2,TRINITY_DN80322_c1_g2,TRINITY_DN80727_c0_g1,TRINITY_DN81769_c1_g1,TRINITY_DN82132_c0_g1,TRI…
GO:0009788	negative regulation of abscisic acid-activated signaling pathway	biological process	2/488	125/93642	0.13871	1	TRINITY_DN69787_c0_g2,TRINITY_DN97985_c2_g2	TRINITY_DN69787_c0_g2,TRINITY_DN97985_c2_g2
GO:1901420	negative regulation of response to alcohol	biological process	2/488	125/93642	0.13871	1	TRINITY_DN69787_c0_g2,TRINITY_DN97985_c2_g2	TRINITY_DN69787_c0_g2,TRINITY_DN97985_c2_g2
GO:1905958	negative regulation of cellular response to alcohol	biological process	2/488	125/93642	0.13871	1	TRINITY_DN69787_c0_g2,TRINITY_DN97985_c2_g2	TRINITY_DN69787_c0_g2,TRINITY_DN97985_c2_g2
GO:2000278	regulation of DNA biosynthetic process	biological process	2/488	125/93642	0.13871	1	TRINITY_DN69537_c0_g1,TRINITY_DN85814_c4_g2	TRINITY_DN69537_c0_g1,TRINITY_DN85814_c4_g2
GO:0050918	positive chemotaxis	biological process	3/488	248/93642	0.14050	1	TRINITY_DN77576_c1_g1,TRINITY_DN80890_c1_g1,TRINITY_DN95583_c1_g4	TRINITY_DN77576_c1_g1,TRINITY_DN80890_c1_g1,TRINITY_DN95583_c1_g4
GO:0019747	regulation of isoprenoid metabolic process	biological process	1/488	29/93642	0.14062	1	TRINITY_DN83298_c1_g4	TRINITY_DN83298_c1_g4
GO:0046068	cGMP metabolic process	biological process	1/488	29/93642	0.14062	1	TRINITY_DN89733_c0_g3	TRINITY_DN89733_c0_g3
GO:0046330	positive regulation of JNK cascade	biological process	1/488	29/93642	0.14062	1	TRINITY_DN69537_c0_g1	TRINITY_DN69537_c0_g1
GO:0048281	inflorescence morphogenesis	biological process	1/488	29/93642	0.14062	1	TRINITY_DN84029_c0_g2	TRINITY_DN84029_c0_g2
GO:0086010	membrane depolarization during action potential	biological process	1/488	29/93642	0.14062	1	TRINITY_DN93343_c0_g1	TRINITY_DN93343_c0_g1
GO:0006741	NADP biosynthetic process	biological process	1/488	30/93642	0.14510	1	TRINITY_DN73150_c1_g4	TRINITY_DN73150_c1_g4
GO:0010052	guard cell differentiation	biological process	1/488	30/93642	0.14510	1	TRINITY_DN69035_c2_g6	TRINITY_DN69035_c2_g6
GO:0071398	cellular response to fatty acid	biological process	1/488	30/93642	0.14510	1	TRINITY_DN98028_c1_g2	TRINITY_DN98028_c1_g2
GO:1901463	regulation of tetrapyrrole biosynthetic process	biological process	1/488	30/93642	0.14510	1	TRINITY_DN83298_c1_g4	TRINITY_DN83298_c1_g4
GO:1903214	regulation of protein targeting to mitochondrion	biological process	1/488	30/93642	0.14510	1	TRINITY_DN89446_c0_g3	TRINITY_DN89446_c0_g3
GO:1903747	regulation of establishment of protein localization to mitochondrion	biological process	1/488	30/93642	0.14510	1	TRINITY_DN89446_c0_g3	TRINITY_DN89446_c0_g3
GO:1903749	positive regulation of establishment of protein localization to mitochondrion	biological process	1/488	30/93642	0.14510	1	TRINITY_DN89446_c0_g3	TRINITY_DN89446_c0_g3
GO:1903955	positive regulation of protein targeting to mitochondrion	biological process	1/488	30/93642	0.14510	1	TRINITY_DN89446_c0_g3	TRINITY_DN89446_c0_g3
GO:2001259	positive regulation of cation channel activity	biological process	1/488	30/93642	0.14510	1	TRINITY_DN93343_c0_g1	TRINITY_DN93343_c0_g1
GO:0046148	pigment biosynthetic process	biological process	7/488	829/93642	0.14520	1	TRINITY_DN76782_c0_g1,TRINITY_DN83298_c1_g4,TRINITY_DN87633_c0_g1,TRINITY_DN90223_c0_g1,TRINITY_DN91054_c0_g4,TRINITY_DN94964_c1_g1,TRINITY_DN96975_c1_g1	TRINITY_DN76782_c0_g1,TRINITY_DN83298_c1_g4,TRINITY_DN87633_c0_g1,TRINITY_DN90223_c0_g1,TRINITY_DN91054_c0_g4,TRINITY_DN94964_c1_g1,TRINITY_DN96975_c1_g1
GO:0009642	response to light intensity	biological process	3/488	252/93642	0.14532	1	TRINITY_DN71935_c1_g1,TRINITY_DN79880_c1_g2,TRINITY_DN97805_c0_g1	TRINITY_DN71935_c1_g1,TRINITY_DN79880_c1_g2,TRINITY_DN97805_c0_g1
GO:0062012	regulation of small molecule metabolic process	biological process	5/488	530/93642	0.14542	1	TRINITY_DN74829_c0_g1,TRINITY_DN83298_c1_g4,TRINITY_DN87940_c4_g2,TRINITY_DN88143_c4_g1,TRINITY_DN95901_c1_g3	TRINITY_DN74829_c0_g1,TRINITY_DN83298_c1_g4,TRINITY_DN87940_c4_g2,TRINITY_DN88143_c4_g1,TRINITY_DN95901_c1_g3
GO:0042727	flavin-containing compound biosynthetic process	biological process	2/488	129/93642	0.14585	1	TRINITY_DN89926_c0_g3,TRINITY_DN92485_c2_g1	TRINITY_DN89926_c0_g3,TRINITY_DN92485_c2_g1
GO:0009407	toxin catabolic process	biological process	2/488	130/93642	0.14764	1	TRINITY_DN72220_c1_g1,TRINITY_DN84753_c1_g2	TRINITY_DN72220_c1_g1,TRINITY_DN84753_c1_g2
GO:0009846	pollen germination	biological process	2/488	130/93642	0.14764	1	TRINITY_DN69507_c1_g1,TRINITY_DN89276_c0_g2	TRINITY_DN69507_c1_g1,TRINITY_DN89276_c0_g2
GO:0048767	root hair elongation	biological process	2/488	130/93642	0.14764	1	TRINITY_DN93365_c2_g1,TRINITY_DN96824_c2_g1	TRINITY_DN93365_c2_g1,TRINITY_DN96824_c2_g1
GO:0010417	glucuronoxylan biosynthetic process	biological process	1/488	31/93642	0.14956	1	TRINITY_DN90826_c0_g2	TRINITY_DN90826_c0_g2
GO:0010623	programmed cell death involved in cell development	biological process	1/488	31/93642	0.14956	1	TRINITY_DN80890_c1_g1	TRINITY_DN80890_c1_g1
GO:0016926	protein desumoylation	biological process	1/488	31/93642	0.14956	1	TRINITY_DN97274_c2_g1	TRINITY_DN97274_c2_g1
GO:0044255	cellular lipid metabolic process	biological process	35/488	5589/93642	0.15171	1	TRINITY_DN69354_c0_g1,TRINITY_DN69466_c1_g6,TRINITY_DN71341_c0_g1,TRINITY_DN72530_c1_g2,TRINITY_DN75571_c1_g2,TRINITY_DN76556_c1_g2,TRINITY_DN77092_c1_g8,TRINITY_DN77362_c1_g1,TRINITY_DN79268_c0_g1,TRINITY_DN79467_c0_g3,TRINITY_DN79669_c0_g4,TRINITY_DN80331_c1_g1,TRINITY_DN82279_c0_g3,TRINITY_DN82891_c1_g1,TRINITY_DN83298_c1_g4,TRINITY_DN87473_c0_g2,TRINITY_DN87473_c0_g3,TRINITY_DN88300_c0_g1,TRI…	TRINITY_DN69354_c0_g1,TRINITY_DN69466_c1_g6,TRINITY_DN71341_c0_g1,TRINITY_DN72530_c1_g2,TRINITY_DN75571_c1_g2,TRINITY_DN76556_c1_g2,TRINITY_DN77092_c1_g8,TRINITY_DN77362_c1_g1,TRINITY_DN79268_c0_g1,TRINITY_DN79467_c0_g3,TRINITY_DN79669_c0_g4,TRINITY_DN80331_c1_g1,TRINITY_DN82279_c0_g3,TRINITY_DN82891_c1_g1,TRINITY_DN83298_c1_g4,TRINITY_DN87473_c0_g2,TRINITY_DN87473_c0_g3,TRINITY_DN88300_c0_g1,TRI…
GO:0016925	protein sumoylation	biological process	2/488	133/93642	0.15306	1	TRINITY_DN87778_c0_g1,TRINITY_DN91256_c1_g1	TRINITY_DN87778_c0_g1,TRINITY_DN91256_c1_g1
GO:0043506	regulation of JUN kinase activity	biological process	1/488	32/93642	0.15399	1	TRINITY_DN69537_c0_g1	TRINITY_DN69537_c0_g1
GO:0051026	chiasma assembly	biological process	1/488	32/93642	0.15399	1	TRINITY_DN77359_c0_g1	TRINITY_DN77359_c0_g1
GO:1901016	regulation of potassium ion transmembrane transporter activity	biological process	1/488	32/93642	0.15399	1	TRINITY_DN93343_c0_g1	TRINITY_DN93343_c0_g1
GO:0009816	defense response to bacterium, incompatible interaction	biological process	3/488	260/93642	0.15511	1	TRINITY_DN84558_c0_g1,TRINITY_DN85589_c0_g1,TRINITY_DN90368_c2_g3	TRINITY_DN84558_c0_g1,TRINITY_DN85589_c0_g1,TRINITY_DN90368_c2_g3
GO:0006811	ion transport	biological process	34/488	5428/93642	0.15553	1	TRINITY_DN68361_c0_g1,TRINITY_DN69548_c0_g1,TRINITY_DN71785_c0_g1,TRINITY_DN72423_c3_g2,TRINITY_DN76936_c1_g3,TRINITY_DN78182_c0_g2,TRINITY_DN78231_c0_g3,TRINITY_DN79091_c1_g2,TRINITY_DN79376_c0_g3,TRINITY_DN82416_c0_g1,TRINITY_DN83674_c1_g1,TRINITY_DN83827_c3_g1,TRINITY_DN86144_c0_g3,TRINITY_DN86308_c0_g4,TRINITY_DN87995_c1_g1,TRINITY_DN89905_c0_g2,TRINITY_DN90301_c3_g6,TRINITY_DN90331_c0_g1,TRI…	TRINITY_DN68361_c0_g1,TRINITY_DN69548_c0_g1,TRINITY_DN71785_c0_g1,TRINITY_DN72423_c3_g2,TRINITY_DN76936_c1_g3,TRINITY_DN78182_c0_g2,TRINITY_DN78231_c0_g3,TRINITY_DN79091_c1_g2,TRINITY_DN79376_c0_g3,TRINITY_DN82416_c0_g1,TRINITY_DN83674_c1_g1,TRINITY_DN83827_c3_g1,TRINITY_DN86144_c0_g3,TRINITY_DN86308_c0_g4,TRINITY_DN87995_c1_g1,TRINITY_DN89905_c0_g2,TRINITY_DN90301_c3_g6,TRINITY_DN90331_c0_g1,TRI…
GO:0034654	nucleobase-containing compound biosynthetic process	biological process	78/488	13382/93642	0.15703	1	TRINITY_DN69537_c0_g1,TRINITY_DN69787_c0_g2,TRINITY_DN69788_c3_g3,TRINITY_DN70660_c2_g2,TRINITY_DN70857_c2_g1,TRINITY_DN71043_c0_g1,TRINITY_DN73073_c1_g1,TRINITY_DN73150_c1_g4,TRINITY_DN73444_c1_g2,TRINITY_DN74290_c0_g1,TRINITY_DN74807_c0_g1,TRINITY_DN75569_c1_g1,TRINITY_DN75982_c1_g1,TRINITY_DN76512_c4_g1,TRINITY_DN76782_c0_g1,TRINITY_DN77043_c0_g3,TRINITY_DN78519_c1_g3,TRINITY_DN78792_c1_g5,TRI…	TRINITY_DN69537_c0_g1,TRINITY_DN69787_c0_g2,TRINITY_DN69788_c3_g3,TRINITY_DN70660_c2_g2,TRINITY_DN70857_c2_g1,TRINITY_DN71043_c0_g1,TRINITY_DN73073_c1_g1,TRINITY_DN73150_c1_g4,TRINITY_DN73444_c1_g2,TRINITY_DN74290_c0_g1,TRINITY_DN74807_c0_g1,TRINITY_DN75569_c1_g1,TRINITY_DN75982_c1_g1,TRINITY_DN76512_c4_g1,TRINITY_DN76782_c0_g1,TRINITY_DN77043_c0_g3,TRINITY_DN78519_c1_g3,TRINITY_DN78792_c1_g5,TRI…
GO:0009942	longitudinal axis specification	biological process	1/488	33/93642	0.15840	1	TRINITY_DN89276_c0_g2	TRINITY_DN89276_c0_g2
GO:0010413	glucuronoxylan metabolic process	biological process	1/488	33/93642	0.15840	1	TRINITY_DN90826_c0_g2	TRINITY_DN90826_c0_g2
GO:1901379	regulation of potassium ion transmembrane transport	biological process	1/488	33/93642	0.15840	1	TRINITY_DN93343_c0_g1	TRINITY_DN93343_c0_g1
GO:0006189	'de novo' IMP biosynthetic process	biological process	2/488	136/93642	0.15851	1	TRINITY_DN78519_c1_g3,TRINITY_DN87633_c0_g1	TRINITY_DN78519_c1_g3,TRINITY_DN87633_c0_g1
GO:0010015	root morphogenesis	biological process	5/488	547/93642	0.15927	1	TRINITY_DN74807_c0_g1,TRINITY_DN83935_c0_g1,TRINITY_DN93365_c2_g1,TRINITY_DN94141_c0_g2,TRINITY_DN96824_c2_g1	TRINITY_DN74807_c0_g1,TRINITY_DN83935_c0_g1,TRINITY_DN93365_c2_g1,TRINITY_DN94141_c0_g2,TRINITY_DN96824_c2_g1
GO:0032413	negative regulation of ion transmembrane transporter activity	biological process	1/488	34/93642	0.16279	1	TRINITY_DN93343_c0_g1	TRINITY_DN93343_c0_g1
GO:0006351	transcription, DNA-templated	biological process	60/488	10146/93642	0.16623	1	TRINITY_DN69787_c0_g2,TRINITY_DN69788_c3_g3,TRINITY_DN70660_c2_g2,TRINITY_DN70857_c2_g1,TRINITY_DN71043_c0_g1,TRINITY_DN73073_c1_g1,TRINITY_DN73444_c1_g2,TRINITY_DN74290_c0_g1,TRINITY_DN75569_c1_g1,TRINITY_DN75982_c1_g1,TRINITY_DN76512_c4_g1,TRINITY_DN77043_c0_g3,TRINITY_DN78792_c1_g5,TRINITY_DN78992_c0_g1,TRINITY_DN79029_c0_g2,TRINITY_DN79614_c1_g5,TRINITY_DN80322_c1_g2,TRINITY_DN80727_c0_g1,TRI…	TRINITY_DN69787_c0_g2,TRINITY_DN69788_c3_g3,TRINITY_DN70660_c2_g2,TRINITY_DN70857_c2_g1,TRINITY_DN71043_c0_g1,TRINITY_DN73073_c1_g1,TRINITY_DN73444_c1_g2,TRINITY_DN74290_c0_g1,TRINITY_DN75569_c1_g1,TRINITY_DN75982_c1_g1,TRINITY_DN76512_c4_g1,TRINITY_DN77043_c0_g3,TRINITY_DN78792_c1_g5,TRINITY_DN78992_c0_g1,TRINITY_DN79029_c0_g2,TRINITY_DN79614_c1_g5,TRINITY_DN80322_c1_g2,TRINITY_DN80727_c0_g1,TRI…
GO:0002218	activation of innate immune response	biological process	3/488	269/93642	0.16636	1	TRINITY_DN69364_c0_g2,TRINITY_DN70380_c1_g4,TRINITY_DN98417_c2_g2	TRINITY_DN69364_c0_g2,TRINITY_DN70380_c1_g4,TRINITY_DN98417_c2_g2
GO:0097659	nucleic acid-templated transcription	biological process	60/488	10148/93642	0.16662	1	TRINITY_DN69787_c0_g2,TRINITY_DN69788_c3_g3,TRINITY_DN70660_c2_g2,TRINITY_DN70857_c2_g1,TRINITY_DN71043_c0_g1,TRINITY_DN73073_c1_g1,TRINITY_DN73444_c1_g2,TRINITY_DN74290_c0_g1,TRINITY_DN75569_c1_g1,TRINITY_DN75982_c1_g1,TRINITY_DN76512_c4_g1,TRINITY_DN77043_c0_g3,TRINITY_DN78792_c1_g5,TRINITY_DN78992_c0_g1,TRINITY_DN79029_c0_g2,TRINITY_DN79614_c1_g5,TRINITY_DN80322_c1_g2,TRINITY_DN80727_c0_g1,TRI…	TRINITY_DN69787_c0_g2,TRINITY_DN69788_c3_g3,TRINITY_DN70660_c2_g2,TRINITY_DN70857_c2_g1,TRINITY_DN71043_c0_g1,TRINITY_DN73073_c1_g1,TRINITY_DN73444_c1_g2,TRINITY_DN74290_c0_g1,TRINITY_DN75569_c1_g1,TRINITY_DN75982_c1_g1,TRINITY_DN76512_c4_g1,TRINITY_DN77043_c0_g3,TRINITY_DN78792_c1_g5,TRINITY_DN78992_c0_g1,TRINITY_DN79029_c0_g2,TRINITY_DN79614_c1_g5,TRINITY_DN80322_c1_g2,TRINITY_DN80727_c0_g1,TRI…
GO:0001508	action potential	biological process	1/488	35/93642	0.16715	1	TRINITY_DN93343_c0_g1	TRINITY_DN93343_c0_g1
GO:0002028	regulation of sodium ion transport	biological process	1/488	35/93642	0.16715	1	TRINITY_DN93343_c0_g1	TRINITY_DN93343_c0_g1
GO:0010148	transpiration	biological process	1/488	35/93642	0.16715	1	TRINITY_DN76774_c1_g1	TRINITY_DN76774_c1_g1
GO:0032410	negative regulation of transporter activity	biological process	1/488	35/93642	0.16715	1	TRINITY_DN93343_c0_g1	TRINITY_DN93343_c0_g1
GO:0051607	defense response to virus	biological process	3/488	270/93642	0.16762	1	TRINITY_DN84558_c0_g1,TRINITY_DN85589_c0_g1,TRINITY_DN86857_c0_g1	TRINITY_DN84558_c0_g1,TRINITY_DN85589_c0_g1,TRINITY_DN86857_c0_g1
GO:0019219	regulation of nucleobase-containing compound metabolic process	biological process	52/488	8704/93642	0.16802	1	TRINITY_DN69537_c0_g1,TRINITY_DN69787_c0_g2,TRINITY_DN70660_c2_g2,TRINITY_DN70857_c2_g1,TRINITY_DN71043_c0_g1,TRINITY_DN73073_c1_g1,TRINITY_DN73444_c1_g2,TRINITY_DN75569_c1_g1,TRINITY_DN75932_c0_g1,TRINITY_DN75982_c1_g1,TRINITY_DN76512_c4_g1,TRINITY_DN77043_c0_g3,TRINITY_DN78792_c1_g5,TRINITY_DN78992_c0_g1,TRINITY_DN79029_c0_g2,TRINITY_DN80322_c1_g2,TRINITY_DN80727_c0_g1,TRINITY_DN81769_c1_g1,TRI…	TRINITY_DN69537_c0_g1,TRINITY_DN69787_c0_g2,TRINITY_DN70660_c2_g2,TRINITY_DN70857_c2_g1,TRINITY_DN71043_c0_g1,TRINITY_DN73073_c1_g1,TRINITY_DN73444_c1_g2,TRINITY_DN75569_c1_g1,TRINITY_DN75932_c0_g1,TRINITY_DN75982_c1_g1,TRINITY_DN76512_c4_g1,TRINITY_DN77043_c0_g3,TRINITY_DN78792_c1_g5,TRINITY_DN78992_c0_g1,TRINITY_DN79029_c0_g2,TRINITY_DN80322_c1_g2,TRINITY_DN80727_c0_g1,TRINITY_DN81769_c1_g1,TRI…
GO:0050778	positive regulation of immune response	biological process	4/488	411/93642	0.16854	1	TRINITY_DN69364_c0_g2,TRINITY_DN70380_c1_g4,TRINITY_DN90368_c2_g3,TRINITY_DN98417_c2_g2	TRINITY_DN69364_c0_g2,TRINITY_DN70380_c1_g4,TRINITY_DN90368_c2_g3,TRINITY_DN98417_c2_g2
GO:0046283	anthocyanin-containing compound metabolic process	biological process	2/488	142/93642	0.16951	1	TRINITY_DN91054_c0_g4,TRINITY_DN98417_c2_g2	TRINITY_DN91054_c0_g4,TRINITY_DN98417_c2_g2
GO:0009058	biosynthetic process	biological process	178/488	32143/93642	0.16964	1	TRINITY_DN65800_c0_g1,TRINITY_DN66692_c0_g1,TRINITY_DN67363_c1_g2,TRINITY_DN69354_c0_g1,TRINITY_DN69466_c1_g6,TRINITY_DN69537_c0_g1,TRINITY_DN69787_c0_g2,TRINITY_DN69788_c3_g3,TRINITY_DN70157_c1_g3,TRINITY_DN70660_c2_g2,TRINITY_DN70799_c2_g1,TRINITY_DN70857_c2_g1,TRINITY_DN71043_c0_g1,TRINITY_DN71341_c0_g1,TRINITY_DN72420_c0_g1,TRINITY_DN72530_c1_g2,TRINITY_DN72620_c0_g2,TRINITY_DN73073_c1_g1,TRI…	TRINITY_DN65800_c0_g1,TRINITY_DN66692_c0_g1,TRINITY_DN67363_c1_g2,TRINITY_DN69354_c0_g1,TRINITY_DN69466_c1_g6,TRINITY_DN69537_c0_g1,TRINITY_DN69787_c0_g2,TRINITY_DN69788_c3_g3,TRINITY_DN70157_c1_g3,TRINITY_DN70660_c2_g2,TRINITY_DN70799_c2_g1,TRINITY_DN70857_c2_g1,TRINITY_DN71043_c0_g1,TRINITY_DN71341_c0_g1,TRINITY_DN72420_c0_g1,TRINITY_DN72530_c1_g2,TRINITY_DN72620_c0_g2,TRINITY_DN73073_c1_g1,TRI…
GO:1905392	plant organ morphogenesis	biological process	7/488	867/93642	0.16990	1	TRINITY_DN74807_c0_g1,TRINITY_DN83935_c0_g1,TRINITY_DN84029_c0_g2,TRINITY_DN84473_c4_g1,TRINITY_DN93365_c2_g1,TRINITY_DN94141_c0_g2,TRINITY_DN96824_c2_g1	TRINITY_DN74807_c0_g1,TRINITY_DN83935_c0_g1,TRINITY_DN84029_c0_g2,TRINITY_DN84473_c4_g1,TRINITY_DN93365_c2_g1,TRINITY_DN94141_c0_g2,TRINITY_DN96824_c2_g1
GO:0032258	protein localization by the Cvt pathway	biological process	1/488	36/93642	0.17150	1	TRINITY_DN92663_c1_g1	TRINITY_DN92663_c1_g1
GO:0090056	regulation of chlorophyll metabolic process	biological process	1/488	36/93642	0.17150	1	TRINITY_DN83298_c1_g4	TRINITY_DN83298_c1_g4
GO:0015985	energy coupled proton transport, down electrochemical gradient	biological process	4/488	415/93642	0.17258	1	TRINITY_DN86144_c0_g3,TRINITY_DN87995_c1_g1,TRINITY_DN90301_c3_g6,TRINITY_DN99029_c9_g3	TRINITY_DN86144_c0_g3,TRINITY_DN87995_c1_g1,TRINITY_DN90301_c3_g6,TRINITY_DN99029_c9_g3
GO:0015986	ATP synthesis coupled proton transport	biological process	4/488	415/93642	0.17258	1	TRINITY_DN86144_c0_g3,TRINITY_DN87995_c1_g1,TRINITY_DN90301_c3_g6,TRINITY_DN99029_c9_g3	TRINITY_DN86144_c0_g3,TRINITY_DN87995_c1_g1,TRINITY_DN90301_c3_g6,TRINITY_DN99029_c9_g3
GO:0017144	drug metabolic process	biological process	39/488	6388/93642	0.17317	1	TRINITY_DN65800_c0_g1,TRINITY_DN66938_c0_g1,TRINITY_DN71149_c0_g2,TRINITY_DN73736_c2_g1,TRINITY_DN74021_c2_g1,TRINITY_DN74807_c0_g1,TRINITY_DN74829_c0_g1,TRINITY_DN76510_c0_g1,TRINITY_DN79598_c0_g2,TRINITY_DN79880_c1_g2,TRINITY_DN81262_c1_g1,TRINITY_DN86144_c0_g3,TRINITY_DN86394_c1_g1,TRINITY_DN87801_c1_g1,TRINITY_DN87801_c1_g2,TRINITY_DN87940_c4_g2,TRINITY_DN87995_c1_g1,TRINITY_DN88143_c4_g1,TRI…	TRINITY_DN65800_c0_g1,TRINITY_DN66938_c0_g1,TRINITY_DN71149_c0_g2,TRINITY_DN73736_c2_g1,TRINITY_DN74021_c2_g1,TRINITY_DN74807_c0_g1,TRINITY_DN74829_c0_g1,TRINITY_DN76510_c0_g1,TRINITY_DN79598_c0_g2,TRINITY_DN79880_c1_g2,TRINITY_DN81262_c1_g1,TRINITY_DN86144_c0_g3,TRINITY_DN86394_c1_g1,TRINITY_DN87801_c1_g1,TRINITY_DN87801_c1_g2,TRINITY_DN87940_c4_g2,TRINITY_DN87995_c1_g1,TRINITY_DN88143_c4_g1,TRI…
GO:0042726	flavin-containing compound metabolic process	biological process	2/488	144/93642	0.17321	1	TRINITY_DN89926_c0_g3,TRINITY_DN92485_c2_g1	TRINITY_DN89926_c0_g3,TRINITY_DN92485_c2_g1
GO:0071407	cellular response to organic cyclic compound	biological process	7/488	873/93642	0.17396	1	TRINITY_DN77032_c0_g1,TRINITY_DN78268_c3_g1,TRINITY_DN79614_c1_g5,TRINITY_DN88460_c1_g1,TRINITY_DN90808_c0_g1,TRINITY_DN94676_c0_g3,TRINITY_DN97985_c2_g2	TRINITY_DN77032_c0_g1,TRINITY_DN78268_c3_g1,TRINITY_DN79614_c1_g5,TRINITY_DN88460_c1_g1,TRINITY_DN90808_c0_g1,TRINITY_DN94676_c0_g3,TRINITY_DN97985_c2_g2
GO:0032774	RNA biosynthetic process	biological process	60/488	10188/93642	0.17447	1	TRINITY_DN69787_c0_g2,TRINITY_DN69788_c3_g3,TRINITY_DN70660_c2_g2,TRINITY_DN70857_c2_g1,TRINITY_DN71043_c0_g1,TRINITY_DN73073_c1_g1,TRINITY_DN73444_c1_g2,TRINITY_DN74290_c0_g1,TRINITY_DN75569_c1_g1,TRINITY_DN75982_c1_g1,TRINITY_DN76512_c4_g1,TRINITY_DN77043_c0_g3,TRINITY_DN78792_c1_g5,TRINITY_DN78992_c0_g1,TRINITY_DN79029_c0_g2,TRINITY_DN79614_c1_g5,TRINITY_DN80322_c1_g2,TRINITY_DN80727_c0_g1,TRI…	TRINITY_DN69787_c0_g2,TRINITY_DN69788_c3_g3,TRINITY_DN70660_c2_g2,TRINITY_DN70857_c2_g1,TRINITY_DN71043_c0_g1,TRINITY_DN73073_c1_g1,TRINITY_DN73444_c1_g2,TRINITY_DN74290_c0_g1,TRINITY_DN75569_c1_g1,TRINITY_DN75982_c1_g1,TRINITY_DN76512_c4_g1,TRINITY_DN77043_c0_g3,TRINITY_DN78792_c1_g5,TRINITY_DN78992_c0_g1,TRINITY_DN79029_c0_g2,TRINITY_DN79614_c1_g5,TRINITY_DN80322_c1_g2,TRINITY_DN80727_c0_g1,TRI…
GO:0006032	chitin catabolic process	biological process	2/488	145/93642	0.17506	1	TRINITY_DN74021_c2_g1,TRINITY_DN79880_c1_g2	TRINITY_DN74021_c2_g1,TRINITY_DN79880_c1_g2
GO:0002230	positive regulation of defense response to virus by host	biological process	1/488	37/93642	0.17582	1	TRINITY_DN86857_c0_g1	TRINITY_DN86857_c0_g1
GO:0007530	sex determination	biological process	1/488	37/93642	0.17582	1	TRINITY_DN69537_c0_g1	TRINITY_DN69537_c0_g1
GO:0009962	regulation of flavonoid biosynthetic process	biological process	1/488	37/93642	0.17582	1	TRINITY_DN77043_c0_g3	TRINITY_DN77043_c0_g3
GO:0016233	telomere capping	biological process	1/488	37/93642	0.17582	1	TRINITY_DN69537_c0_g1	TRINITY_DN69537_c0_g1
GO:0080148	negative regulation of response to water deprivation	biological process	1/488	37/93642	0.17582	1	TRINITY_DN67792_c0_g1	TRINITY_DN67792_c0_g1
GO:0000160	phosphorelay signal transduction system	biological process	6/488	720/93642	0.17625	1	TRINITY_DN79376_c0_g3,TRINITY_DN83666_c1_g3,TRINITY_DN86367_c0_g1,TRINITY_DN90825_c0_g1,TRINITY_DN92180_c0_g3,TRINITY_DN97985_c2_g2	TRINITY_DN79376_c0_g3,TRINITY_DN83666_c1_g3,TRINITY_DN86367_c0_g1,TRINITY_DN90825_c0_g1,TRINITY_DN92180_c0_g3,TRINITY_DN97985_c2_g2
GO:0048316	seed development	biological process	10/488	1362/93642	0.17758	1	TRINITY_DN72620_c0_g2,TRINITY_DN74021_c2_g1,TRINITY_DN77873_c1_g2,TRINITY_DN88442_c0_g1,TRINITY_DN89276_c0_g2,TRINITY_DN89714_c1_g1,TRINITY_DN91256_c1_g1,TRINITY_DN94141_c0_g2,TRINITY_DN94676_c0_g3,TRINITY_DN97150_c1_g9	TRINITY_DN72620_c0_g2,TRINITY_DN74021_c2_g1,TRINITY_DN77873_c1_g2,TRINITY_DN88442_c0_g1,TRINITY_DN89276_c0_g2,TRINITY_DN89714_c1_g1,TRINITY_DN91256_c1_g1,TRINITY_DN94141_c0_g2,TRINITY_DN94676_c0_g3,TRINITY_DN97150_c1_g9
GO:0045088	regulation of innate immune response	biological process	4/488	421/93642	0.17869	1	TRINITY_DN69364_c0_g2,TRINITY_DN70380_c1_g4,TRINITY_DN90368_c2_g3,TRINITY_DN98417_c2_g2	TRINITY_DN69364_c0_g2,TRINITY_DN70380_c1_g4,TRINITY_DN90368_c2_g3,TRINITY_DN98417_c2_g2
GO:0034109	homotypic cell-cell adhesion	biological process	1/488	38/93642	0.18011	1	TRINITY_DN93343_c0_g1	TRINITY_DN93343_c0_g1
GO:0006346	methylation-dependent chromatin silencing	biological process	1/488	39/93642	0.18439	1	TRINITY_DN94072_c1_g4	TRINITY_DN94072_c1_g4
GO:1901401	regulation of tetrapyrrole metabolic process	biological process	1/488	39/93642	0.18439	1	TRINITY_DN83298_c1_g4	TRINITY_DN83298_c1_g4
GO:0043408	regulation of MAPK cascade	biological process	3/488	284/93642	0.18562	1	TRINITY_DN69537_c0_g1,TRINITY_DN77576_c1_g1,TRINITY_DN95583_c1_g4	TRINITY_DN69537_c0_g1,TRINITY_DN77576_c1_g1,TRINITY_DN95583_c1_g4
GO:0051347	positive regulation of transferase activity	biological process	3/488	284/93642	0.18562	1	TRINITY_DN69537_c0_g1,TRINITY_DN77576_c1_g1,TRINITY_DN95583_c1_g4	TRINITY_DN69537_c0_g1,TRINITY_DN77576_c1_g1,TRINITY_DN95583_c1_g4
GO:0032388	positive regulation of intracellular transport	biological process	2/488	151/93642	0.18625	1	TRINITY_DN89446_c0_g3,TRINITY_DN93343_c0_g1	TRINITY_DN89446_c0_g3,TRINITY_DN93343_c0_g1
GO:1903338	regulation of cell wall organization or biogenesis	biological process	2/488	151/93642	0.18625	1	TRINITY_DN73252_c0_g1,TRINITY_DN86314_c0_g1	TRINITY_DN73252_c0_g1,TRINITY_DN86314_c0_g1
GO:0001890	placenta development	biological process	1/488	40/93642	0.18864	1	TRINITY_DN69537_c0_g1	TRINITY_DN69537_c0_g1
GO:0043266	regulation of potassium ion transport	biological process	1/488	40/93642	0.18864	1	TRINITY_DN93343_c0_g1	TRINITY_DN93343_c0_g1
GO:0051899	membrane depolarization	biological process	1/488	40/93642	0.18864	1	TRINITY_DN93343_c0_g1	TRINITY_DN93343_c0_g1
GO:0048831	regulation of shoot system development	biological process	4/488	431/93642	0.18904	1	TRINITY_DN66938_c0_g1,TRINITY_DN71935_c1_g1,TRINITY_DN86857_c0_g1,TRINITY_DN97805_c0_g1	TRINITY_DN66938_c0_g1,TRINITY_DN71935_c1_g1,TRINITY_DN86857_c0_g1,TRINITY_DN97805_c0_g1
GO:0009065	glutamine family amino acid catabolic process	biological process	2/488	153/93642	0.19000	1	TRINITY_DN93697_c0_g2,TRINITY_DN93697_c0_g3	TRINITY_DN93697_c0_g2,TRINITY_DN93697_c0_g3
GO:0015994	chlorophyll metabolic process	biological process	2/488	153/93642	0.19000	1	TRINITY_DN83298_c1_g4,TRINITY_DN90223_c0_g1	TRINITY_DN83298_c1_g4,TRINITY_DN90223_c0_g1
GO:0006779	porphyrin-containing compound biosynthetic process	biological process	3/488	289/93642	0.19216	1	TRINITY_DN83298_c1_g4,TRINITY_DN90223_c0_g1,TRINITY_DN96975_c1_g1	TRINITY_DN83298_c1_g4,TRINITY_DN90223_c0_g1,TRINITY_DN96975_c1_g1
GO:0043401	steroid hormone mediated signaling pathway	biological process	3/488	289/93642	0.19216	1	TRINITY_DN78268_c3_g1,TRINITY_DN94676_c0_g3,TRINITY_DN97985_c2_g2	TRINITY_DN78268_c3_g1,TRINITY_DN94676_c0_g3,TRINITY_DN97985_c2_g2
GO:0006557	S-adenosylmethioninamine biosynthetic process	biological process	1/488	41/93642	0.19287	1	TRINITY_DN97919_c2_g1	TRINITY_DN97919_c2_g1
GO:0009567	double fertilization forming a zygote and endosperm	biological process	1/488	41/93642	0.19287	1	TRINITY_DN80890_c1_g1	TRINITY_DN80890_c1_g1
GO:0050691	regulation of defense response to virus by host	biological process	1/488	41/93642	0.19287	1	TRINITY_DN86857_c0_g1	TRINITY_DN86857_c0_g1
GO:1904063	negative regulation of cation transmembrane transport	biological process	1/488	41/93642	0.19287	1	TRINITY_DN93343_c0_g1	TRINITY_DN93343_c0_g1
GO:0042391	regulation of membrane potential	biological process	3/488	292/93642	0.19611	1	TRINITY_DN90581_c0_g3,TRINITY_DN93343_c0_g1,TRINITY_DN96824_c2_g1	TRINITY_DN90581_c0_g3,TRINITY_DN93343_c0_g1,TRINITY_DN96824_c2_g1
GO:0046499	S-adenosylmethioninamine metabolic process	biological process	1/488	42/93642	0.19708	1	TRINITY_DN97919_c2_g1	TRINITY_DN97919_c2_g1
GO:0072659	protein localization to plasma membrane	biological process	2/488	158/93642	0.19942	1	TRINITY_DN76774_c1_g1,TRINITY_DN93343_c0_g1	TRINITY_DN76774_c1_g1,TRINITY_DN93343_c0_g1
GO:0009226	nucleotide-sugar biosynthetic process	biological process	3/488	295/93642	0.20009	1	TRINITY_DN76782_c0_g1,TRINITY_DN84177_c3_g1,TRINITY_DN94964_c1_g1	TRINITY_DN76782_c0_g1,TRINITY_DN84177_c3_g1,TRINITY_DN94964_c1_g1
GO:0070542	response to fatty acid	biological process	1/488	43/93642	0.20126	1	TRINITY_DN98028_c1_g2	TRINITY_DN98028_c1_g2
GO:1905475	regulation of protein localization to membrane	biological process	1/488	43/93642	0.20126	1	TRINITY_DN93343_c0_g1	TRINITY_DN93343_c0_g1
GO:0006026	aminoglycan catabolic process	biological process	2/488	159/93642	0.20131	1	TRINITY_DN74021_c2_g1,TRINITY_DN79880_c1_g2	TRINITY_DN74021_c2_g1,TRINITY_DN79880_c1_g2
GO:0006597	spermine biosynthetic process	biological process	1/488	44/93642	0.20543	1	TRINITY_DN97919_c2_g1	TRINITY_DN97919_c2_g1
GO:0019048	modulation by virus of host morphology or physiology	biological process	1/488	44/93642	0.20543	1	TRINITY_DN84558_c0_g1	TRINITY_DN84558_c0_g1
GO:0048207	vesicle targeting, rough ER to cis-Golgi	biological process	1/488	44/93642	0.20543	1	TRINITY_DN96966_c0_g1	TRINITY_DN96966_c0_g1
GO:0048208	COPII vesicle coating	biological process	1/488	44/93642	0.20543	1	TRINITY_DN96966_c0_g1	TRINITY_DN96966_c0_g1
GO:1902930	regulation of alcohol biosynthetic process	biological process	1/488	44/93642	0.20543	1	TRINITY_DN83298_c1_g4	TRINITY_DN83298_c1_g4
GO:0005984	disaccharide metabolic process	biological process	4/488	447/93642	0.20598	1	TRINITY_DN82302_c0_g1,TRINITY_DN87385_c2_g1,TRINITY_DN89890_c0_g1,TRINITY_DN98216_c1_g2	TRINITY_DN82302_c0_g1,TRINITY_DN87385_c2_g1,TRINITY_DN89890_c0_g1,TRINITY_DN98216_c1_g2
GO:0033014	tetrapyrrole biosynthetic process	biological process	3/488	300/93642	0.20675	1	TRINITY_DN83298_c1_g4,TRINITY_DN90223_c0_g1,TRINITY_DN96975_c1_g1	TRINITY_DN83298_c1_g4,TRINITY_DN90223_c0_g1,TRINITY_DN96975_c1_g1
GO:0042180	cellular ketone metabolic process	biological process	5/488	604/93642	0.20924	1	TRINITY_DN74829_c0_g1,TRINITY_DN83298_c1_g4,TRINITY_DN87940_c4_g2,TRINITY_DN88143_c4_g1,TRINITY_DN95901_c1_g3	TRINITY_DN74829_c0_g1,TRINITY_DN83298_c1_g4,TRINITY_DN87940_c4_g2,TRINITY_DN88143_c4_g1,TRINITY_DN95901_c1_g3
GO:0006813	potassium ion transport	biological process	3/488	302/93642	0.20943	1	TRINITY_DN86308_c0_g4,TRINITY_DN93343_c0_g1,TRINITY_DN96824_c2_g1	TRINITY_DN86308_c0_g4,TRINITY_DN93343_c0_g1,TRINITY_DN96824_c2_g1
GO:0007528	neuromuscular junction development	biological process	1/488	45/93642	0.20957	1	TRINITY_DN93343_c0_g1	TRINITY_DN93343_c0_g1
GO:0009937	regulation of gibberellic acid mediated signaling pathway	biological process	1/488	45/93642	0.20957	1	TRINITY_DN84473_c4_g1	TRINITY_DN84473_c4_g1
GO:0034975	protein folding in endoplasmic reticulum	biological process	1/488	45/93642	0.20957	1	TRINITY_DN83959_c1_g1	TRINITY_DN83959_c1_g1
GO:0090114	COPII-coated vesicle budding	biological process	1/488	45/93642	0.20957	1	TRINITY_DN96966_c0_g1	TRINITY_DN96966_c0_g1
GO:0035690	cellular response to drug	biological process	6/488	764/93642	0.21091	1	TRINITY_DN77032_c0_g1,TRINITY_DN79614_c1_g5,TRINITY_DN88460_c1_g1,TRINITY_DN90808_c0_g1,TRINITY_DN94047_c0_g1,TRINITY_DN94241_c0_g1	TRINITY_DN77032_c0_g1,TRINITY_DN79614_c1_g5,TRINITY_DN88460_c1_g1,TRINITY_DN90808_c0_g1,TRINITY_DN94047_c0_g1,TRINITY_DN94241_c0_g1
GO:0009555	pollen development	biological process	5/488	608/93642	0.21293	1	TRINITY_DN74775_c1_g1,TRINITY_DN77576_c1_g1,TRINITY_DN82132_c0_g1,TRINITY_DN87479_c2_g5,TRINITY_DN95583_c1_g4	TRINITY_DN74775_c1_g1,TRINITY_DN77576_c1_g1,TRINITY_DN82132_c0_g1,TRINITY_DN87479_c2_g5,TRINITY_DN95583_c1_g4
GO:0032414	positive regulation of ion transmembrane transporter activity	biological process	1/488	46/93642	0.21369	1	TRINITY_DN93343_c0_g1	TRINITY_DN93343_c0_g1
GO:0006865	amino acid transport	biological process	5/488	609/93642	0.21386	1	TRINITY_DN71785_c0_g1,TRINITY_DN90331_c0_g1,TRINITY_DN94210_c0_g3,TRINITY_DN95701_c0_g1,TRINITY_DN97840_c1_g5	TRINITY_DN71785_c0_g1,TRINITY_DN90331_c0_g1,TRINITY_DN94210_c0_g3,TRINITY_DN95701_c0_g1,TRINITY_DN97840_c1_g5
GO:0071804	cellular potassium ion transport	biological process	2/488	166/93642	0.21459	1	TRINITY_DN93343_c0_g1,TRINITY_DN96824_c2_g1	TRINITY_DN93343_c0_g1,TRINITY_DN96824_c2_g1
GO:0071805	potassium ion transmembrane transport	biological process	2/488	166/93642	0.21459	1	TRINITY_DN93343_c0_g1,TRINITY_DN96824_c2_g1	TRINITY_DN93343_c0_g1,TRINITY_DN96824_c2_g1
GO:0002253	activation of immune response	biological process	3/488	306/93642	0.21482	1	TRINITY_DN69364_c0_g2,TRINITY_DN70380_c1_g4,TRINITY_DN98417_c2_g2	TRINITY_DN69364_c0_g2,TRINITY_DN70380_c1_g4,TRINITY_DN98417_c2_g2
GO:0031348	negative regulation of defense response	biological process	3/488	307/93642	0.21617	1	TRINITY_DN76774_c1_g1,TRINITY_DN78992_c0_g1,TRINITY_DN83645_c1_g3	TRINITY_DN76774_c1_g1,TRINITY_DN78992_c0_g1,TRINITY_DN83645_c1_g3
GO:0051703	intraspecies interaction between organisms	biological process	3/488	308/93642	0.21752	1	TRINITY_DN80890_c1_g1,TRINITY_DN90039_c0_g1,TRINITY_DN97985_c2_g2	TRINITY_DN80890_c1_g1,TRINITY_DN90039_c0_g1,TRINITY_DN97985_c2_g2
GO:0090333	regulation of stomatal closure	biological process	1/488	47/93642	0.21779	1	TRINITY_DN96824_c2_g1	TRINITY_DN96824_c2_g1
GO:0006188	IMP biosynthetic process	biological process	2/488	168/93642	0.21841	1	TRINITY_DN78519_c1_g3,TRINITY_DN87633_c0_g1	TRINITY_DN78519_c1_g3,TRINITY_DN87633_c0_g1
GO:1903829	positive regulation of cellular protein localization	biological process	2/488	168/93642	0.21841	1	TRINITY_DN89446_c0_g3,TRINITY_DN93343_c0_g1	TRINITY_DN89446_c0_g3,TRINITY_DN93343_c0_g1
GO:1901606	alpha-amino acid catabolic process	biological process	5/488	616/93642	0.22036	1	TRINITY_DN74061_c0_g1,TRINITY_DN91019_c5_g3,TRINITY_DN91523_c0_g2,TRINITY_DN93697_c0_g2,TRINITY_DN93697_c0_g3	TRINITY_DN74061_c0_g1,TRINITY_DN91019_c5_g3,TRINITY_DN91523_c0_g2,TRINITY_DN93697_c0_g2,TRINITY_DN93697_c0_g3
GO:0010107	potassium ion import	biological process	1/488	48/93642	0.22187	1	TRINITY_DN96824_c2_g1	TRINITY_DN96824_c2_g1
GO:0015996	chlorophyll catabolic process	biological process	1/488	48/93642	0.22187	1	TRINITY_DN83298_c1_g4	TRINITY_DN83298_c1_g4
GO:0032411	positive regulation of transporter activity	biological process	1/488	49/93642	0.22593	1	TRINITY_DN93343_c0_g1	TRINITY_DN93343_c0_g1
GO:0000919	cell plate assembly	biological process	1/488	50/93642	0.22996	1	TRINITY_DN89714_c1_g1	TRINITY_DN89714_c1_g1
GO:0010345	suberin biosynthetic process	biological process	1/488	50/93642	0.22996	1	TRINITY_DN73736_c2_g1	TRINITY_DN73736_c2_g1
GO:0046839	phospholipid dephosphorylation	biological process	2/488	176/93642	0.23370	1	TRINITY_DN79467_c0_g3,TRINITY_DN88853_c0_g1	TRINITY_DN79467_c0_g3,TRINITY_DN88853_c0_g1
GO:0048443	stamen development	biological process	2/488	176/93642	0.23370	1	TRINITY_DN74775_c1_g1,TRINITY_DN89276_c0_g2	TRINITY_DN74775_c1_g1,TRINITY_DN89276_c0_g2
GO:0048466	androecium development	biological process	2/488	176/93642	0.23370	1	TRINITY_DN74775_c1_g1,TRINITY_DN89276_c0_g2	TRINITY_DN74775_c1_g1,TRINITY_DN89276_c0_g2
GO:0008215	spermine metabolic process	biological process	1/488	51/93642	0.23398	1	TRINITY_DN97919_c2_g1	TRINITY_DN97919_c2_g1
GO:0046328	regulation of JNK cascade	biological process	1/488	51/93642	0.23398	1	TRINITY_DN69537_c0_g1	TRINITY_DN69537_c0_g1
GO:1901072	glucosamine-containing compound catabolic process	biological process	2/488	177/93642	0.23562	1	TRINITY_DN74021_c2_g1,TRINITY_DN79880_c1_g2	TRINITY_DN74021_c2_g1,TRINITY_DN79880_c1_g2
GO:0055076	transition metal ion homeostasis	biological process	6/488	794/93642	0.23580	1	TRINITY_DN68361_c0_g1,TRINITY_DN75982_c1_g1,TRINITY_DN76936_c1_g3,TRINITY_DN95270_c0_g7,TRINITY_DN97367_c1_g1,TRINITY_DN97687_c2_g2	TRINITY_DN68361_c0_g1,TRINITY_DN75982_c1_g1,TRINITY_DN76936_c1_g3,TRINITY_DN95270_c0_g7,TRINITY_DN97367_c1_g1,TRINITY_DN97687_c2_g2
GO:0032446	protein modification by small protein conjugation	biological process	14/488	2151/93642	0.23601	1	TRINITY_DN67572_c0_g2,TRINITY_DN67975_c1_g1,TRINITY_DN73922_c0_g3,TRINITY_DN77611_c0_g1,TRINITY_DN80888_c0_g1,TRINITY_DN85872_c0_g1,TRINITY_DN85872_c0_g3,TRINITY_DN87291_c2_g1,TRINITY_DN87778_c0_g1,TRINITY_DN91256_c1_g1,TRINITY_DN92486_c0_g3,TRINITY_DN97354_c1_g2,TRINITY_DN98271_c1_g1,TRINITY_DN98841_c3_g1	TRINITY_DN67572_c0_g2,TRINITY_DN67975_c1_g1,TRINITY_DN73922_c0_g3,TRINITY_DN77611_c0_g1,TRINITY_DN80888_c0_g1,TRINITY_DN85872_c0_g1,TRINITY_DN85872_c0_g3,TRINITY_DN87291_c2_g1,TRINITY_DN87778_c0_g1,TRINITY_DN91256_c1_g1,TRINITY_DN92486_c0_g3,TRINITY_DN97354_c1_g2,TRINITY_DN98271_c1_g1,TRINITY_DN98841_c3_g1
GO:0005975	carbohydrate metabolic process	biological process	48/488	8276/93642	0.23883	1	TRINITY_DN65800_c0_g1,TRINITY_DN66692_c0_g1,TRINITY_DN69035_c2_g6,TRINITY_DN70157_c1_g3,TRINITY_DN71149_c0_g2,TRINITY_DN72620_c0_g2,TRINITY_DN73736_c2_g1,TRINITY_DN74021_c2_g1,TRINITY_DN74807_c0_g1,TRINITY_DN76329_c1_g1,TRINITY_DN76510_c0_g1,TRINITY_DN78423_c1_g2,TRINITY_DN79598_c0_g2,TRINITY_DN79880_c1_g2,TRINITY_DN81873_c0_g1,TRINITY_DN82073_c0_g3,TRINITY_DN82302_c0_g1,TRINITY_DN83509_c0_g2,TRI…	TRINITY_DN65800_c0_g1,TRINITY_DN66692_c0_g1,TRINITY_DN69035_c2_g6,TRINITY_DN70157_c1_g3,TRINITY_DN71149_c0_g2,TRINITY_DN72620_c0_g2,TRINITY_DN73736_c2_g1,TRINITY_DN74021_c2_g1,TRINITY_DN74807_c0_g1,TRINITY_DN76329_c1_g1,TRINITY_DN76510_c0_g1,TRINITY_DN78423_c1_g2,TRINITY_DN79598_c0_g2,TRINITY_DN79880_c1_g2,TRINITY_DN81873_c0_g1,TRINITY_DN82073_c0_g3,TRINITY_DN82302_c0_g1,TRINITY_DN83509_c0_g2,TRI…
GO:0071383	cellular response to steroid hormone stimulus	biological process	3/488	325/93642	0.24076	1	TRINITY_DN78268_c3_g1,TRINITY_DN94676_c0_g3,TRINITY_DN97985_c2_g2	TRINITY_DN78268_c3_g1,TRINITY_DN94676_c0_g3,TRINITY_DN97985_c2_g2
GO:0071900	regulation of protein serine/threonine kinase activity	biological process	3/488	325/93642	0.24076	1	TRINITY_DN69537_c0_g1,TRINITY_DN77576_c1_g1,TRINITY_DN95583_c1_g4	TRINITY_DN69537_c0_g1,TRINITY_DN77576_c1_g1,TRINITY_DN95583_c1_g4
GO:0051054	positive regulation of DNA metabolic process	biological process	2/488	180/93642	0.24138	1	TRINITY_DN69537_c0_g1,TRINITY_DN85814_c4_g2	TRINITY_DN69537_c0_g1,TRINITY_DN85814_c4_g2
GO:0051090	regulation of DNA binding transcription factor activity	biological process	2/488	180/93642	0.24138	1	TRINITY_DN77043_c0_g3,TRINITY_DN78992_c0_g1	TRINITY_DN77043_c0_g3,TRINITY_DN78992_c0_g1
GO:0046149	pigment catabolic process	biological process	1/488	53/93642	0.24195	1	TRINITY_DN83298_c1_g4	TRINITY_DN83298_c1_g4
GO:0046040	IMP metabolic process	biological process	2/488	182/93642	0.24522	1	TRINITY_DN78519_c1_g3,TRINITY_DN87633_c0_g1	TRINITY_DN78519_c1_g3,TRINITY_DN87633_c0_g1
GO:0006787	porphyrin-containing compound catabolic process	biological process	1/488	54/93642	0.24590	1	TRINITY_DN83298_c1_g4	TRINITY_DN83298_c1_g4
GO:0033015	tetrapyrrole catabolic process	biological process	1/488	54/93642	0.24590	1	TRINITY_DN83298_c1_g4	TRINITY_DN83298_c1_g4
GO:0034766	negative regulation of ion transmembrane transport	biological process	1/488	54/93642	0.24590	1	TRINITY_DN93343_c0_g1	TRINITY_DN93343_c0_g1
GO:0051187	cofactor catabolic process	biological process	4/488	484/93642	0.24666	1	TRINITY_DN81262_c1_g1,TRINITY_DN83298_c1_g4,TRINITY_DN90447_c0_g1,TRINITY_DN91446_c2_g5	TRINITY_DN81262_c1_g1,TRINITY_DN83298_c1_g4,TRINITY_DN90447_c0_g1,TRINITY_DN91446_c2_g5
GO:0030010	establishment of cell polarity	biological process	2/488	183/93642	0.24714	1	TRINITY_DN73252_c0_g1,TRINITY_DN86314_c0_g1	TRINITY_DN73252_c0_g1,TRINITY_DN86314_c0_g1
GO:1990778	protein localization to cell periphery	biological process	2/488	183/93642	0.24714	1	TRINITY_DN76774_c1_g1,TRINITY_DN93343_c0_g1	TRINITY_DN76774_c1_g1,TRINITY_DN93343_c0_g1
GO:0007231	osmosensory signaling pathway	biological process	2/488	184/93642	0.24906	1	TRINITY_DN77576_c1_g1,TRINITY_DN95583_c1_g4	TRINITY_DN77576_c1_g1,TRINITY_DN95583_c1_g4
GO:0000578	embryonic axis specification	biological process	1/488	55/93642	0.24983	1	TRINITY_DN89276_c0_g2	TRINITY_DN89276_c0_g2
GO:0006820	anion transport	biological process	16/488	2530/93642	0.25024	1	TRINITY_DN68361_c0_g1,TRINITY_DN69548_c0_g1,TRINITY_DN71785_c0_g1,TRINITY_DN76936_c1_g3,TRINITY_DN78231_c0_g3,TRINITY_DN79091_c1_g2,TRINITY_DN83674_c1_g1,TRINITY_DN89905_c0_g2,TRINITY_DN90331_c0_g1,TRINITY_DN94210_c0_g3,TRINITY_DN95632_c2_g1,TRINITY_DN95701_c0_g1,TRINITY_DN96448_c1_g4,TRINITY_DN97367_c1_g1,TRINITY_DN97687_c2_g2,TRINITY_DN97840_c1_g5	TRINITY_DN68361_c0_g1,TRINITY_DN69548_c0_g1,TRINITY_DN71785_c0_g1,TRINITY_DN76936_c1_g3,TRINITY_DN78231_c0_g3,TRINITY_DN79091_c1_g2,TRINITY_DN83674_c1_g1,TRINITY_DN89905_c0_g2,TRINITY_DN90331_c0_g1,TRINITY_DN94210_c0_g3,TRINITY_DN95632_c2_g1,TRINITY_DN95701_c0_g1,TRINITY_DN96448_c1_g4,TRINITY_DN97367_c1_g1,TRINITY_DN97687_c2_g2,TRINITY_DN97840_c1_g5
GO:0019752	carboxylic acid metabolic process	biological process	55/488	9608/93642	0.25030	1	TRINITY_DN69354_c0_g1,TRINITY_DN69466_c1_g6,TRINITY_DN71341_c0_g1,TRINITY_DN72420_c0_g1,TRINITY_DN74061_c0_g1,TRINITY_DN74676_c2_g3,TRINITY_DN74775_c1_g1,TRINITY_DN74807_c0_g1,TRINITY_DN74829_c0_g1,TRINITY_DN75571_c1_g2,TRINITY_DN76556_c1_g2,TRINITY_DN77092_c1_g8,TRINITY_DN77100_c0_g1,TRINITY_DN77362_c1_g1,TRINITY_DN77541_c1_g2,TRINITY_DN79268_c0_g1,TRINITY_DN79669_c0_g4,TRINITY_DN80331_c1_g1,TRI…	TRINITY_DN69354_c0_g1,TRINITY_DN69466_c1_g6,TRINITY_DN71341_c0_g1,TRINITY_DN72420_c0_g1,TRINITY_DN74061_c0_g1,TRINITY_DN74676_c2_g3,TRINITY_DN74775_c1_g1,TRINITY_DN74807_c0_g1,TRINITY_DN74829_c0_g1,TRINITY_DN75571_c1_g2,TRINITY_DN76556_c1_g2,TRINITY_DN77092_c1_g8,TRINITY_DN77100_c0_g1,TRINITY_DN77362_c1_g1,TRINITY_DN77541_c1_g2,TRINITY_DN79268_c0_g1,TRINITY_DN79669_c0_g4,TRINITY_DN80331_c1_g1,TRI…
GO:0001934	positive regulation of protein phosphorylation	biological process	3/488	332/93642	0.25044	1	TRINITY_DN69537_c0_g1,TRINITY_DN77576_c1_g1,TRINITY_DN95583_c1_g4	TRINITY_DN69537_c0_g1,TRINITY_DN77576_c1_g1,TRINITY_DN95583_c1_g4
GO:0046348	amino sugar catabolic process	biological process	2/488	185/93642	0.25099	1	TRINITY_DN74021_c2_g1,TRINITY_DN79880_c1_g2	TRINITY_DN74021_c2_g1,TRINITY_DN79880_c1_g2
GO:0032940	secretion by cell	biological process	6/488	813/93642	0.25201	1	TRINITY_DN72185_c0_g1,TRINITY_DN76409_c1_g3,TRINITY_DN76774_c1_g1,TRINITY_DN79682_c1_g2,TRINITY_DN91879_c1_g2,TRINITY_DN97568_c0_g1	TRINITY_DN72185_c0_g1,TRINITY_DN76409_c1_g3,TRINITY_DN76774_c1_g1,TRINITY_DN79682_c1_g2,TRINITY_DN91879_c1_g2,TRINITY_DN97568_c0_g1
GO:0002684	positive regulation of immune system process	biological process	4/488	490/93642	0.25342	1	TRINITY_DN69364_c0_g2,TRINITY_DN70380_c1_g4,TRINITY_DN90368_c2_g3,TRINITY_DN98417_c2_g2	TRINITY_DN69364_c0_g2,TRINITY_DN70380_c1_g4,TRINITY_DN90368_c2_g3,TRINITY_DN98417_c2_g2
GO:0022409	positive regulation of cell-cell adhesion	biological process	1/488	56/93642	0.25374	1	TRINITY_DN93343_c0_g1	TRINITY_DN93343_c0_g1
GO:0032874	positive regulation of stress-activated MAPK cascade	biological process	1/488	56/93642	0.25374	1	TRINITY_DN69537_c0_g1	TRINITY_DN69537_c0_g1
GO:0009636	response to toxic substance	biological process	9/488	1320/93642	0.25386	1	TRINITY_DN71935_c1_g1,TRINITY_DN72220_c1_g1,TRINITY_DN76639_c2_g1,TRINITY_DN82302_c0_g1,TRINITY_DN83509_c0_g2,TRINITY_DN84753_c1_g2,TRINITY_DN91989_c0_g1,TRINITY_DN94047_c0_g1,TRINITY_DN97805_c0_g1	TRINITY_DN71935_c1_g1,TRINITY_DN72220_c1_g1,TRINITY_DN76639_c2_g1,TRINITY_DN82302_c0_g1,TRINITY_DN83509_c0_g2,TRINITY_DN84753_c1_g2,TRINITY_DN91989_c0_g1,TRINITY_DN94047_c0_g1,TRINITY_DN97805_c0_g1
GO:2001257	regulation of cation channel activity	biological process	1/488	57/93642	0.25763	1	TRINITY_DN93343_c0_g1	TRINITY_DN93343_c0_g1
GO:0140056	organelle localization by membrane tethering	biological process	3/488	338/93642	0.25879	1	TRINITY_DN72185_c0_g1,TRINITY_DN76774_c1_g1,TRINITY_DN92663_c1_g1	TRINITY_DN72185_c0_g1,TRINITY_DN76774_c1_g1,TRINITY_DN92663_c1_g1
GO:0033157	regulation of intracellular protein transport	biological process	2/488	190/93642	0.26060	1	TRINITY_DN89446_c0_g3,TRINITY_DN93343_c0_g1	TRINITY_DN89446_c0_g3,TRINITY_DN93343_c0_g1
GO:0009688	abscisic acid biosynthetic process	biological process	1/488	58/93642	0.26150	1	TRINITY_DN83298_c1_g4	TRINITY_DN83298_c1_g4
GO:0043289	apocarotenoid biosynthetic process	biological process	1/488	58/93642	0.26150	1	TRINITY_DN83298_c1_g4	TRINITY_DN83298_c1_g4
GO:0044091	membrane biogenesis	biological process	1/488	58/93642	0.26150	1	TRINITY_DN93343_c0_g1	TRINITY_DN93343_c0_g1
GO:0071709	membrane assembly	biological process	1/488	58/93642	0.26150	1	TRINITY_DN93343_c0_g1	TRINITY_DN93343_c0_g1
GO:0009991	response to extracellular stimulus	biological process	9/488	1333/93642	0.26264	1	TRINITY_DN71935_c1_g1,TRINITY_DN73252_c0_g1,TRINITY_DN75982_c1_g1,TRINITY_DN77174_c0_g2,TRINITY_DN79880_c1_g2,TRINITY_DN86314_c0_g1,TRINITY_DN95270_c0_g7,TRINITY_DN97805_c0_g1,TRINITY_DN97892_c1_g2	TRINITY_DN71935_c1_g1,TRINITY_DN73252_c0_g1,TRINITY_DN75982_c1_g1,TRINITY_DN77174_c0_g2,TRINITY_DN79880_c1_g2,TRINITY_DN86314_c0_g1,TRINITY_DN95270_c0_g7,TRINITY_DN97805_c0_g1,TRINITY_DN97892_c1_g2
GO:0016129	phytosteroid biosynthetic process	biological process	3/488	341/93642	0.26298	1	TRINITY_DN75571_c1_g2,TRINITY_DN88442_c0_g1,TRINITY_DN95921_c2_g1	TRINITY_DN75571_c1_g2,TRINITY_DN88442_c0_g1,TRINITY_DN95921_c2_g1
GO:0044249	cellular biosynthetic process	biological process	166/488	30513/93642	0.26388	1	TRINITY_DN65800_c0_g1,TRINITY_DN66692_c0_g1,TRINITY_DN67363_c1_g2,TRINITY_DN69354_c0_g1,TRINITY_DN69466_c1_g6,TRINITY_DN69537_c0_g1,TRINITY_DN69787_c0_g2,TRINITY_DN69788_c3_g3,TRINITY_DN70157_c1_g3,TRINITY_DN70660_c2_g2,TRINITY_DN70799_c2_g1,TRINITY_DN70857_c2_g1,TRINITY_DN71043_c0_g1,TRINITY_DN71341_c0_g1,TRINITY_DN72420_c0_g1,TRINITY_DN72530_c1_g2,TRINITY_DN72620_c0_g2,TRINITY_DN73073_c1_g1,TRI…	TRINITY_DN65800_c0_g1,TRINITY_DN66692_c0_g1,TRINITY_DN67363_c1_g2,TRINITY_DN69354_c0_g1,TRINITY_DN69466_c1_g6,TRINITY_DN69537_c0_g1,TRINITY_DN69787_c0_g2,TRINITY_DN69788_c3_g3,TRINITY_DN70157_c1_g3,TRINITY_DN70660_c2_g2,TRINITY_DN70799_c2_g1,TRINITY_DN70857_c2_g1,TRINITY_DN71043_c0_g1,TRINITY_DN71341_c0_g1,TRINITY_DN72420_c0_g1,TRINITY_DN72530_c1_g2,TRINITY_DN72620_c0_g2,TRINITY_DN73073_c1_g1,TRI…
GO:0022406	membrane docking	biological process	3/488	342/93642	0.26438	1	TRINITY_DN72185_c0_g1,TRINITY_DN76774_c1_g1,TRINITY_DN92663_c1_g1	TRINITY_DN72185_c0_g1,TRINITY_DN76774_c1_g1,TRINITY_DN92663_c1_g1
GO:0006901	vesicle coating	biological process	1/488	59/93642	0.26536	1	TRINITY_DN96966_c0_g1	TRINITY_DN96966_c0_g1
GO:0045948	positive regulation of translational initiation	biological process	1/488	59/93642	0.26536	1	TRINITY_DN75932_c0_g1	TRINITY_DN75932_c0_g1
GO:0051222	positive regulation of protein transport	biological process	2/488	193/93642	0.26638	1	TRINITY_DN89446_c0_g3,TRINITY_DN93343_c0_g1	TRINITY_DN89446_c0_g3,TRINITY_DN93343_c0_g1
GO:0006556	S-adenosylmethionine biosynthetic process	biological process	1/488	60/93642	0.26919	1	TRINITY_DN95971_c1_g2	TRINITY_DN95971_c1_g2
GO:0007254	JNK cascade	biological process	1/488	60/93642	0.26919	1	TRINITY_DN69537_c0_g1	TRINITY_DN69537_c0_g1
GO:0009734	auxin-activated signaling pathway	biological process	5/488	670/93642	0.27237	1	TRINITY_DN76782_c0_g1,TRINITY_DN77204_c1_g1,TRINITY_DN80322_c1_g2,TRINITY_DN93377_c1_g1,TRINITY_DN94964_c1_g1	TRINITY_DN76782_c0_g1,TRINITY_DN77204_c1_g1,TRINITY_DN80322_c1_g2,TRINITY_DN93377_c1_g1,TRINITY_DN94964_c1_g1
GO:0007129	synapsis	biological process	1/488	61/93642	0.27300	1	TRINITY_DN77359_c0_g1	TRINITY_DN77359_c0_g1
GO:0034763	negative regulation of transmembrane transport	biological process	1/488	61/93642	0.27300	1	TRINITY_DN93343_c0_g1	TRINITY_DN93343_c0_g1
GO:0035725	sodium ion transmembrane transport	biological process	1/488	61/93642	0.27300	1	TRINITY_DN93343_c0_g1	TRINITY_DN93343_c0_g1
GO:0045492	xylan biosynthetic process	biological process	1/488	61/93642	0.27300	1	TRINITY_DN90826_c0_g2	TRINITY_DN90826_c0_g2
GO:0046209	nitric oxide metabolic process	biological process	1/488	61/93642	0.27300	1	TRINITY_DN66938_c0_g1	TRINITY_DN66938_c0_g1
GO:0072583	clathrin-dependent endocytosis	biological process	1/488	61/93642	0.27300	1	TRINITY_DN89714_c1_g1	TRINITY_DN89714_c1_g1
GO:1902533	positive regulation of intracellular signal transduction	biological process	3/488	349/93642	0.27418	1	TRINITY_DN69537_c0_g1,TRINITY_DN77576_c1_g1,TRINITY_DN95583_c1_g4	TRINITY_DN69537_c0_g1,TRINITY_DN77576_c1_g1,TRINITY_DN95583_c1_g4
GO:0042327	positive regulation of phosphorylation	biological process	3/488	350/93642	0.27559	1	TRINITY_DN69537_c0_g1,TRINITY_DN77576_c1_g1,TRINITY_DN95583_c1_g4	TRINITY_DN69537_c0_g1,TRINITY_DN77576_c1_g1,TRINITY_DN95583_c1_g4
GO:1904951	positive regulation of establishment of protein localization	biological process	2/488	198/93642	0.27599	1	TRINITY_DN89446_c0_g3,TRINITY_DN93343_c0_g1	TRINITY_DN89446_c0_g3,TRINITY_DN93343_c0_g1
GO:0009956	radial pattern formation	biological process	1/488	63/93642	0.28056	1	TRINITY_DN89276_c0_g2	TRINITY_DN89276_c0_g2
GO:0071214	cellular response to abiotic stimulus	biological process	8/488	1188/93642	0.28168	1	TRINITY_DN71935_c1_g1,TRINITY_DN77576_c1_g1,TRINITY_DN79880_c1_g2,TRINITY_DN82132_c0_g1,TRINITY_DN87479_c2_g5,TRINITY_DN95583_c1_g4,TRINITY_DN97805_c0_g1,TRINITY_DN97892_c1_g2	TRINITY_DN71935_c1_g1,TRINITY_DN77576_c1_g1,TRINITY_DN79880_c1_g2,TRINITY_DN82132_c0_g1,TRINITY_DN87479_c2_g5,TRINITY_DN95583_c1_g4,TRINITY_DN97805_c0_g1,TRINITY_DN97892_c1_g2
GO:0104004	cellular response to environmental stimulus	biological process	8/488	1188/93642	0.28168	1	TRINITY_DN71935_c1_g1,TRINITY_DN77576_c1_g1,TRINITY_DN79880_c1_g2,TRINITY_DN82132_c0_g1,TRINITY_DN87479_c2_g5,TRINITY_DN95583_c1_g4,TRINITY_DN97805_c0_g1,TRINITY_DN97892_c1_g2	TRINITY_DN71935_c1_g1,TRINITY_DN77576_c1_g1,TRINITY_DN79880_c1_g2,TRINITY_DN82132_c0_g1,TRINITY_DN87479_c2_g5,TRINITY_DN95583_c1_g4,TRINITY_DN97805_c0_g1,TRINITY_DN97892_c1_g2
GO:0043085	positive regulation of catalytic activity	biological process	5/488	680/93642	0.28228	1	TRINITY_DN69537_c0_g1,TRINITY_DN77576_c1_g1,TRINITY_DN86950_c1_g1,TRINITY_DN90368_c2_g3,TRINITY_DN95583_c1_g4	TRINITY_DN69537_c0_g1,TRINITY_DN77576_c1_g1,TRINITY_DN86950_c1_g1,TRINITY_DN90368_c2_g3,TRINITY_DN95583_c1_g4
GO:0080156	mitochondrial mRNA modification	biological process	1/488	64/93642	0.28431	1	TRINITY_DN91267_c0_g1	TRINITY_DN91267_c0_g1
GO:0016114	terpenoid biosynthetic process	biological process	4/488	518/93642	0.28543	1	TRINITY_DN72530_c1_g2,TRINITY_DN76556_c1_g2,TRINITY_DN83298_c1_g4,TRINITY_DN96479_c3_g2	TRINITY_DN72530_c1_g2,TRINITY_DN76556_c1_g2,TRINITY_DN83298_c1_g4,TRINITY_DN96479_c3_g2
GO:0048868	pollen tube development	biological process	4/488	518/93642	0.28543	1	TRINITY_DN69507_c1_g1,TRINITY_DN77576_c1_g1,TRINITY_DN80890_c1_g1,TRINITY_DN95583_c1_g4	TRINITY_DN69507_c1_g1,TRINITY_DN77576_c1_g1,TRINITY_DN80890_c1_g1,TRINITY_DN95583_c1_g4
GO:0050776	regulation of immune response	biological process	4/488	519/93642	0.28658	1	TRINITY_DN69364_c0_g2,TRINITY_DN70380_c1_g4,TRINITY_DN90368_c2_g3,TRINITY_DN98417_c2_g2	TRINITY_DN69364_c0_g2,TRINITY_DN70380_c1_g4,TRINITY_DN90368_c2_g3,TRINITY_DN98417_c2_g2
GO:0000011	vacuole inheritance	biological process	1/488	65/93642	0.28804	1	TRINITY_DN92663_c1_g1	TRINITY_DN92663_c1_g1
GO:1904064	positive regulation of cation transmembrane transport	biological process	1/488	65/93642	0.28804	1	TRINITY_DN93343_c0_g1	TRINITY_DN93343_c0_g1
GO:0030968	endoplasmic reticulum unfolded protein response	biological process	2/488	205/93642	0.28945	1	TRINITY_DN73252_c0_g1,TRINITY_DN86314_c0_g1	TRINITY_DN73252_c0_g1,TRINITY_DN86314_c0_g1
GO:0046903	secretion	biological process	6/488	856/93642	0.28974	1	TRINITY_DN72185_c0_g1,TRINITY_DN76409_c1_g3,TRINITY_DN76774_c1_g1,TRINITY_DN79682_c1_g2,TRINITY_DN91879_c1_g2,TRINITY_DN97568_c0_g1	TRINITY_DN72185_c0_g1,TRINITY_DN76409_c1_g3,TRINITY_DN76774_c1_g1,TRINITY_DN79682_c1_g2,TRINITY_DN91879_c1_g2,TRINITY_DN97568_c0_g1
GO:0006778	porphyrin-containing compound metabolic process	biological process	3/488	361/93642	0.29108	1	TRINITY_DN83298_c1_g4,TRINITY_DN90223_c0_g1,TRINITY_DN96975_c1_g1	TRINITY_DN83298_c1_g4,TRINITY_DN90223_c0_g1,TRINITY_DN96975_c1_g1
GO:0044093	positive regulation of molecular function	biological process	6/488	858/93642	0.29152	1	TRINITY_DN69537_c0_g1,TRINITY_DN77576_c1_g1,TRINITY_DN86950_c1_g1,TRINITY_DN90368_c2_g3,TRINITY_DN93343_c0_g1,TRINITY_DN95583_c1_g4	TRINITY_DN69537_c0_g1,TRINITY_DN77576_c1_g1,TRINITY_DN86950_c1_g1,TRINITY_DN90368_c2_g3,TRINITY_DN93343_c0_g1,TRINITY_DN95583_c1_g4
GO:0031497	chromatin assembly	biological process	3/488	362/93642	0.29249	1	TRINITY_DN80039_c0_g5,TRINITY_DN87076_c1_g6,TRINITY_DN94938_c2_g5	TRINITY_DN80039_c0_g5,TRINITY_DN87076_c1_g6,TRINITY_DN94938_c2_g5
GO:0072665	protein localization to vacuole	biological process	3/488	363/93642	0.29391	1	TRINITY_DN76476_c0_g3,TRINITY_DN88980_c1_g3,TRINITY_DN92663_c1_g1	TRINITY_DN76476_c0_g3,TRINITY_DN88980_c1_g3,TRINITY_DN92663_c1_g1
GO:0042744	hydrogen peroxide catabolic process	biological process	3/488	364/93642	0.29532	1	TRINITY_DN81262_c1_g1,TRINITY_DN90447_c0_g1,TRINITY_DN91446_c2_g5	TRINITY_DN81262_c1_g1,TRINITY_DN90447_c0_g1,TRINITY_DN91446_c2_g5
GO:0009733	response to auxin	biological process	7/488	1035/93642	0.29657	1	TRINITY_DN76782_c0_g1,TRINITY_DN77204_c1_g1,TRINITY_DN78172_c2_g3,TRINITY_DN79614_c1_g5,TRINITY_DN80322_c1_g2,TRINITY_DN93377_c1_g1,TRINITY_DN94964_c1_g1	TRINITY_DN76782_c0_g1,TRINITY_DN77204_c1_g1,TRINITY_DN78172_c2_g3,TRINITY_DN79614_c1_g5,TRINITY_DN80322_c1_g2,TRINITY_DN93377_c1_g1,TRINITY_DN94964_c1_g1
GO:0006783	heme biosynthetic process	biological process	2/488	209/93642	0.29712	1	TRINITY_DN90223_c0_g1,TRINITY_DN96975_c1_g1	TRINITY_DN90223_c0_g1,TRINITY_DN96975_c1_g1
GO:0071897	DNA biosynthetic process	biological process	3/488	368/93642	0.30097	1	TRINITY_DN69537_c0_g1,TRINITY_DN85814_c4_g2,TRINITY_DN87778_c0_g1	TRINITY_DN69537_c0_g1,TRINITY_DN85814_c4_g2,TRINITY_DN87778_c0_g1
GO:0046395	carboxylic acid catabolic process	biological process	10/488	1569/93642	0.30435	1	TRINITY_DN74061_c0_g1,TRINITY_DN75571_c1_g2,TRINITY_DN91019_c5_g3,TRINITY_DN91523_c0_g2,TRINITY_DN93109_c0_g3,TRINITY_DN93697_c0_g2,TRINITY_DN93697_c0_g3,TRINITY_DN95020_c1_g2,TRINITY_DN95632_c2_g1,TRINITY_DN95921_c2_g1	TRINITY_DN74061_c0_g1,TRINITY_DN75571_c1_g2,TRINITY_DN91019_c5_g3,TRINITY_DN91523_c0_g2,TRINITY_DN93109_c0_g3,TRINITY_DN93697_c0_g2,TRINITY_DN93697_c0_g3,TRINITY_DN95020_c1_g2,TRINITY_DN95632_c2_g1,TRINITY_DN95921_c2_g1
GO:0031668	cellular response to extracellular stimulus	biological process	7/488	1045/93642	0.30476	1	TRINITY_DN71935_c1_g1,TRINITY_DN75982_c1_g1,TRINITY_DN77174_c0_g2,TRINITY_DN79880_c1_g2,TRINITY_DN95270_c0_g7,TRINITY_DN97805_c0_g1,TRINITY_DN97892_c1_g2	TRINITY_DN71935_c1_g1,TRINITY_DN75982_c1_g1,TRINITY_DN77174_c0_g2,TRINITY_DN79880_c1_g2,TRINITY_DN95270_c0_g7,TRINITY_DN97805_c0_g1,TRINITY_DN97892_c1_g2
GO:0007040	lysosome organization	biological process	1/488	70/93642	0.30642	1	TRINITY_DN89718_c0_g1	TRINITY_DN89718_c0_g1
GO:0019586	galacturonate metabolic process	biological process	1/488	70/93642	0.30642	1	TRINITY_DN97009_c1_g3	TRINITY_DN97009_c1_g3
GO:0070304	positive regulation of stress-activated protein kinase signaling cascade	biological process	1/488	70/93642	0.30642	1	TRINITY_DN69537_c0_g1	TRINITY_DN69537_c0_g1
GO:1901000	regulation of response to salt stress	biological process	1/488	70/93642	0.30642	1	TRINITY_DN90368_c2_g3	TRINITY_DN90368_c2_g3
GO:0033013	tetrapyrrole metabolic process	biological process	3/488	373/93642	0.30805	1	TRINITY_DN83298_c1_g4,TRINITY_DN90223_c0_g1,TRINITY_DN96975_c1_g1	TRINITY_DN83298_c1_g4,TRINITY_DN90223_c0_g1,TRINITY_DN96975_c1_g1
GO:0071365	cellular response to auxin stimulus	biological process	5/488	706/93642	0.30837	1	TRINITY_DN76782_c0_g1,TRINITY_DN77204_c1_g1,TRINITY_DN80322_c1_g2,TRINITY_DN93377_c1_g1,TRINITY_DN94964_c1_g1	TRINITY_DN76782_c0_g1,TRINITY_DN77204_c1_g1,TRINITY_DN80322_c1_g2,TRINITY_DN93377_c1_g1,TRINITY_DN94964_c1_g1
GO:0019748	secondary metabolic process	biological process	12/488	1930/93642	0.30840	1	TRINITY_DN70799_c2_g1,TRINITY_DN72220_c1_g1,TRINITY_DN73736_c2_g1,TRINITY_DN76639_c2_g1,TRINITY_DN77576_c1_g1,TRINITY_DN77873_c1_g2,TRINITY_DN80412_c1_g6,TRINITY_DN83149_c3_g2,TRINITY_DN83298_c1_g4,TRINITY_DN84753_c1_g2,TRINITY_DN94048_c3_g1,TRINITY_DN95583_c1_g4	TRINITY_DN70799_c2_g1,TRINITY_DN72220_c1_g1,TRINITY_DN73736_c2_g1,TRINITY_DN76639_c2_g1,TRINITY_DN77576_c1_g1,TRINITY_DN77873_c1_g2,TRINITY_DN80412_c1_g6,TRINITY_DN83149_c3_g2,TRINITY_DN83298_c1_g4,TRINITY_DN84753_c1_g2,TRINITY_DN94048_c3_g1,TRINITY_DN95583_c1_g4
GO:0043547	positive regulation of GTPase activity	biological process	2/488	215/93642	0.30861	1	TRINITY_DN86950_c1_g1,TRINITY_DN90368_c2_g3	TRINITY_DN86950_c1_g1,TRINITY_DN90368_c2_g3
GO:0060918	auxin transport	biological process	2/488	215/93642	0.30861	1	TRINITY_DN76782_c0_g1,TRINITY_DN94964_c1_g1	TRINITY_DN76782_c0_g1,TRINITY_DN94964_c1_g1
GO:0016567	protein ubiquitination	biological process	12/488	1932/93642	0.30961	1	TRINITY_DN67572_c0_g2,TRINITY_DN67975_c1_g1,TRINITY_DN73922_c0_g3,TRINITY_DN77611_c0_g1,TRINITY_DN80888_c0_g1,TRINITY_DN85872_c0_g1,TRINITY_DN85872_c0_g3,TRINITY_DN87291_c2_g1,TRINITY_DN92486_c0_g3,TRINITY_DN97354_c1_g2,TRINITY_DN98271_c1_g1,TRINITY_DN98841_c3_g1	TRINITY_DN67572_c0_g2,TRINITY_DN67975_c1_g1,TRINITY_DN73922_c0_g3,TRINITY_DN77611_c0_g1,TRINITY_DN80888_c0_g1,TRINITY_DN85872_c0_g1,TRINITY_DN85872_c0_g3,TRINITY_DN87291_c2_g1,TRINITY_DN92486_c0_g3,TRINITY_DN97354_c1_g2,TRINITY_DN98271_c1_g1,TRINITY_DN98841_c3_g1
GO:0070417	cellular response to cold	biological process	1/488	71/93642	0.31003	1	TRINITY_DN97301_c0_g2	TRINITY_DN97301_c0_g2
GO:2000031	regulation of salicylic acid mediated signaling pathway	biological process	1/488	71/93642	0.31003	1	TRINITY_DN79614_c1_g5	TRINITY_DN79614_c1_g5
GO:0016128	phytosteroid metabolic process	biological process	3/488	376/93642	0.31230	1	TRINITY_DN75571_c1_g2,TRINITY_DN88442_c0_g1,TRINITY_DN95921_c2_g1	TRINITY_DN75571_c1_g2,TRINITY_DN88442_c0_g1,TRINITY_DN95921_c2_g1
GO:0055088	lipid homeostasis	biological process	3/488	376/93642	0.31230	1	TRINITY_DN75571_c1_g2,TRINITY_DN93109_c0_g3,TRINITY_DN95921_c2_g1	TRINITY_DN75571_c1_g2,TRINITY_DN93109_c0_g3,TRINITY_DN95921_c2_g1
GO:0006572	tyrosine catabolic process	biological process	1/488	72/93642	0.31363	1	TRINITY_DN91019_c5_g3	TRINITY_DN91019_c5_g3
GO:0010051	xylem and phloem pattern formation	biological process	2/488	218/93642	0.31434	1	TRINITY_DN89714_c1_g1,TRINITY_DN90826_c0_g2	TRINITY_DN89714_c1_g1,TRINITY_DN90826_c0_g2
GO:0044283	small molecule biosynthetic process	biological process	37/488	6507/93642	0.31488	1	TRINITY_DN69354_c0_g1,TRINITY_DN69466_c1_g6,TRINITY_DN71341_c0_g1,TRINITY_DN72420_c0_g1,TRINITY_DN74676_c2_g3,TRINITY_DN74807_c0_g1,TRINITY_DN76556_c1_g2,TRINITY_DN77092_c1_g8,TRINITY_DN77362_c1_g1,TRINITY_DN77541_c1_g2,TRINITY_DN79268_c0_g1,TRINITY_DN79669_c0_g4,TRINITY_DN80331_c1_g1,TRINITY_DN82279_c0_g3,TRINITY_DN82891_c1_g1,TRINITY_DN83298_c1_g4,TRINITY_DN84177_c3_g1,TRINITY_DN87473_c0_g2,TRI…	TRINITY_DN69354_c0_g1,TRINITY_DN69466_c1_g6,TRINITY_DN71341_c0_g1,TRINITY_DN72420_c0_g1,TRINITY_DN74676_c2_g3,TRINITY_DN74807_c0_g1,TRINITY_DN76556_c1_g2,TRINITY_DN77092_c1_g8,TRINITY_DN77362_c1_g1,TRINITY_DN77541_c1_g2,TRINITY_DN79268_c0_g1,TRINITY_DN79669_c0_g4,TRINITY_DN80331_c1_g1,TRINITY_DN82279_c0_g3,TRINITY_DN82891_c1_g1,TRINITY_DN83298_c1_g4,TRINITY_DN84177_c3_g1,TRINITY_DN87473_c0_g2,TRI…
GO:0006278	RNA-dependent DNA biosynthetic process	biological process	2/488	219/93642	0.31625	1	TRINITY_DN69537_c0_g1,TRINITY_DN85814_c4_g2	TRINITY_DN69537_c0_g1,TRINITY_DN85814_c4_g2
GO:0042168	heme metabolic process	biological process	2/488	219/93642	0.31625	1	TRINITY_DN90223_c0_g1,TRINITY_DN96975_c1_g1	TRINITY_DN90223_c0_g1,TRINITY_DN96975_c1_g1
GO:0016106	sesquiterpenoid biosynthetic process	biological process	1/488	73/93642	0.31721	1	TRINITY_DN83298_c1_g4	TRINITY_DN83298_c1_g4
GO:0043328	protein transport to vacuole involved in ubiquitin-dependent protein catabolic process via the multi...	biological process	1/488	73/93642	0.31721	1	TRINITY_DN76476_c0_g3	TRINITY_DN76476_c0_g3
GO:0048856	anatomical structure development	biological process	59/488	10611/93642	0.31815	1	TRINITY_DN65800_c0_g1,TRINITY_DN66938_c0_g1,TRINITY_DN69035_c2_g6,TRINITY_DN69507_c1_g1,TRINITY_DN69537_c0_g1,TRINITY_DN69788_c3_g3,TRINITY_DN71935_c1_g1,TRINITY_DN72620_c0_g2,TRINITY_DN73736_c0_g3,TRINITY_DN74021_c2_g1,TRINITY_DN74130_c1_g2,TRINITY_DN74775_c1_g1,TRINITY_DN74807_c0_g1,TRINITY_DN75379_c0_g7,TRINITY_DN77576_c1_g1,TRINITY_DN77873_c1_g2,TRINITY_DN78854_c0_g1,TRINITY_DN79029_c0_g2,TRI…	TRINITY_DN65800_c0_g1,TRINITY_DN66938_c0_g1,TRINITY_DN69035_c2_g6,TRINITY_DN69507_c1_g1,TRINITY_DN69537_c0_g1,TRINITY_DN69788_c3_g3,TRINITY_DN71935_c1_g1,TRINITY_DN72620_c0_g2,TRINITY_DN73736_c0_g3,TRINITY_DN74021_c2_g1,TRINITY_DN74130_c1_g2,TRINITY_DN74775_c1_g1,TRINITY_DN74807_c0_g1,TRINITY_DN75379_c0_g7,TRINITY_DN77576_c1_g1,TRINITY_DN77873_c1_g2,TRINITY_DN78854_c0_g1,TRINITY_DN79029_c0_g2,TRI…
GO:0009739	response to gibberellin	biological process	2/488	220/93642	0.31815	1	TRINITY_DN79614_c1_g5,TRINITY_DN84473_c4_g1	TRINITY_DN79614_c1_g5,TRINITY_DN84473_c4_g1
GO:0042430	indole-containing compound metabolic process	biological process	2/488	220/93642	0.31815	1	TRINITY_DN77576_c1_g1,TRINITY_DN95583_c1_g4	TRINITY_DN77576_c1_g1,TRINITY_DN95583_c1_g4
GO:0019985	translesion synthesis	biological process	1/488	74/93642	0.32077	1	TRINITY_DN87778_c0_g1	TRINITY_DN87778_c0_g1
GO:0080171	lytic vacuole organization	biological process	1/488	74/93642	0.32077	1	TRINITY_DN89718_c0_g1	TRINITY_DN89718_c0_g1
GO:0016054	organic acid catabolic process	biological process	10/488	1597/93642	0.32312	1	TRINITY_DN74061_c0_g1,TRINITY_DN75571_c1_g2,TRINITY_DN91019_c5_g3,TRINITY_DN91523_c0_g2,TRINITY_DN93109_c0_g3,TRINITY_DN93697_c0_g2,TRINITY_DN93697_c0_g3,TRINITY_DN95020_c1_g2,TRINITY_DN95632_c2_g1,TRINITY_DN95921_c2_g1	TRINITY_DN74061_c0_g1,TRINITY_DN75571_c1_g2,TRINITY_DN91019_c5_g3,TRINITY_DN91523_c0_g2,TRINITY_DN93109_c0_g3,TRINITY_DN93697_c0_g2,TRINITY_DN93697_c0_g3,TRINITY_DN95020_c1_g2,TRINITY_DN95632_c2_g1,TRINITY_DN95921_c2_g1
GO:0006024	glycosaminoglycan biosynthetic process	biological process	1/488	75/93642	0.32431	1	TRINITY_DN84177_c3_g1	TRINITY_DN84177_c3_g1
GO:0022407	regulation of cell-cell adhesion	biological process	1/488	75/93642	0.32431	1	TRINITY_DN93343_c0_g1	TRINITY_DN93343_c0_g1
GO:2000112	regulation of cellular macromolecule biosynthetic process	biological process	53/488	9513/93642	0.32448	1	TRINITY_DN69537_c0_g1,TRINITY_DN69787_c0_g2,TRINITY_DN70660_c2_g2,TRINITY_DN70857_c2_g1,TRINITY_DN71043_c0_g1,TRINITY_DN73073_c1_g1,TRINITY_DN73444_c1_g2,TRINITY_DN75569_c1_g1,TRINITY_DN75932_c0_g1,TRINITY_DN75982_c1_g1,TRINITY_DN76512_c4_g1,TRINITY_DN77043_c0_g3,TRINITY_DN78792_c1_g5,TRINITY_DN78992_c0_g1,TRINITY_DN79029_c0_g2,TRINITY_DN80322_c1_g2,TRINITY_DN80727_c0_g1,TRINITY_DN81769_c1_g1,TRI…	TRINITY_DN69537_c0_g1,TRINITY_DN69787_c0_g2,TRINITY_DN70660_c2_g2,TRINITY_DN70857_c2_g1,TRINITY_DN71043_c0_g1,TRINITY_DN73073_c1_g1,TRINITY_DN73444_c1_g2,TRINITY_DN75569_c1_g1,TRINITY_DN75932_c0_g1,TRINITY_DN75982_c1_g1,TRINITY_DN76512_c4_g1,TRINITY_DN77043_c0_g3,TRINITY_DN78792_c1_g5,TRINITY_DN78992_c0_g1,TRINITY_DN79029_c0_g2,TRINITY_DN80322_c1_g2,TRINITY_DN80727_c0_g1,TRINITY_DN81769_c1_g1,TRI…
GO:0006612	protein targeting to membrane	biological process	2/488	225/93642	0.32767	1	TRINITY_DN76774_c1_g1,TRINITY_DN93343_c0_g1	TRINITY_DN76774_c1_g1,TRINITY_DN93343_c0_g1
GO:0006720	isoprenoid metabolic process	biological process	6/488	899/93642	0.32854	1	TRINITY_DN72530_c1_g2,TRINITY_DN75571_c1_g2,TRINITY_DN76556_c1_g2,TRINITY_DN83298_c1_g4,TRINITY_DN95921_c2_g1,TRINITY_DN96479_c3_g2	TRINITY_DN72530_c1_g2,TRINITY_DN75571_c1_g2,TRINITY_DN76556_c1_g2,TRINITY_DN83298_c1_g4,TRINITY_DN95921_c2_g1,TRINITY_DN96479_c3_g2
GO:0034728	nucleosome organization	biological process	3/488	388/93642	0.32930	1	TRINITY_DN80039_c0_g5,TRINITY_DN87076_c1_g6,TRINITY_DN94938_c2_g5	TRINITY_DN80039_c0_g5,TRINITY_DN87076_c1_g6,TRINITY_DN94938_c2_g5
GO:0048545	response to steroid hormone	biological process	3/488	389/93642	0.33072	1	TRINITY_DN78268_c3_g1,TRINITY_DN94676_c0_g3,TRINITY_DN97985_c2_g2	TRINITY_DN78268_c3_g1,TRINITY_DN94676_c0_g3,TRINITY_DN97985_c2_g2
GO:0051972	regulation of telomerase activity	biological process	1/488	77/93642	0.33134	1	TRINITY_DN69537_c0_g1	TRINITY_DN69537_c0_g1
GO:0002682	regulation of immune system process	biological process	5/488	731/93642	0.33375	1	TRINITY_DN69364_c0_g2,TRINITY_DN70380_c1_g4,TRINITY_DN86857_c0_g1,TRINITY_DN90368_c2_g3,TRINITY_DN98417_c2_g2	TRINITY_DN69364_c0_g2,TRINITY_DN70380_c1_g4,TRINITY_DN86857_c0_g1,TRINITY_DN90368_c2_g3,TRINITY_DN98417_c2_g2
GO:0009063	cellular amino acid catabolic process	biological process	5/488	732/93642	0.33477	1	TRINITY_DN74061_c0_g1,TRINITY_DN91019_c5_g3,TRINITY_DN91523_c0_g2,TRINITY_DN93697_c0_g2,TRINITY_DN93697_c0_g3	TRINITY_DN74061_c0_g1,TRINITY_DN91019_c5_g3,TRINITY_DN91523_c0_g2,TRINITY_DN93697_c0_g2,TRINITY_DN93697_c0_g3
GO:0034767	positive regulation of ion transmembrane transport	biological process	1/488	78/93642	0.33483	1	TRINITY_DN93343_c0_g1	TRINITY_DN93343_c0_g1
GO:0034620	cellular response to unfolded protein	biological process	2/488	230/93642	0.33714	1	TRINITY_DN73252_c0_g1,TRINITY_DN86314_c0_g1	TRINITY_DN73252_c0_g1,TRINITY_DN86314_c0_g1
GO:0010556	regulation of macromolecule biosynthetic process	biological process	53/488	9568/93642	0.34025	1	TRINITY_DN69537_c0_g1,TRINITY_DN69787_c0_g2,TRINITY_DN70660_c2_g2,TRINITY_DN70857_c2_g1,TRINITY_DN71043_c0_g1,TRINITY_DN73073_c1_g1,TRINITY_DN73444_c1_g2,TRINITY_DN75569_c1_g1,TRINITY_DN75932_c0_g1,TRINITY_DN75982_c1_g1,TRINITY_DN76512_c4_g1,TRINITY_DN77043_c0_g3,TRINITY_DN78792_c1_g5,TRINITY_DN78992_c0_g1,TRINITY_DN79029_c0_g2,TRINITY_DN80322_c1_g2,TRINITY_DN80727_c0_g1,TRINITY_DN81769_c1_g1,TRI…	TRINITY_DN69537_c0_g1,TRINITY_DN69787_c0_g2,TRINITY_DN70660_c2_g2,TRINITY_DN70857_c2_g1,TRINITY_DN71043_c0_g1,TRINITY_DN73073_c1_g1,TRINITY_DN73444_c1_g2,TRINITY_DN75569_c1_g1,TRINITY_DN75932_c0_g1,TRINITY_DN75982_c1_g1,TRINITY_DN76512_c4_g1,TRINITY_DN77043_c0_g3,TRINITY_DN78792_c1_g5,TRINITY_DN78992_c0_g1,TRINITY_DN79029_c0_g2,TRINITY_DN80322_c1_g2,TRINITY_DN80727_c0_g1,TRINITY_DN81769_c1_g1,TRI…
GO:0002252	immune effector process	biological process	3/488	396/93642	0.34063	1	TRINITY_DN84558_c0_g1,TRINITY_DN85589_c0_g1,TRINITY_DN86857_c0_g1	TRINITY_DN84558_c0_g1,TRINITY_DN85589_c0_g1,TRINITY_DN86857_c0_g1
GO:1902645	tertiary alcohol biosynthetic process	biological process	1/488	80/93642	0.34175	1	TRINITY_DN83298_c1_g4	TRINITY_DN83298_c1_g4
GO:0070647	protein modification by small protein conjugation or removal	biological process	15/488	2537/93642	0.34628	1	TRINITY_DN67572_c0_g2,TRINITY_DN67975_c1_g1,TRINITY_DN73922_c0_g3,TRINITY_DN77611_c0_g1,TRINITY_DN80888_c0_g1,TRINITY_DN85872_c0_g1,TRINITY_DN85872_c0_g3,TRINITY_DN87291_c2_g1,TRINITY_DN87778_c0_g1,TRINITY_DN91256_c1_g1,TRINITY_DN92486_c0_g3,TRINITY_DN97274_c2_g1,TRINITY_DN97354_c1_g2,TRINITY_DN98271_c1_g1,TRINITY_DN98841_c3_g1	TRINITY_DN67572_c0_g2,TRINITY_DN67975_c1_g1,TRINITY_DN73922_c0_g3,TRINITY_DN77611_c0_g1,TRINITY_DN80888_c0_g1,TRINITY_DN85872_c0_g1,TRINITY_DN85872_c0_g3,TRINITY_DN87291_c2_g1,TRINITY_DN87778_c0_g1,TRINITY_DN91256_c1_g1,TRINITY_DN92486_c0_g3,TRINITY_DN97274_c2_g1,TRINITY_DN97354_c1_g2,TRINITY_DN98271_c1_g1,TRINITY_DN98841_c3_g1
GO:0042447	hormone catabolic process	biological process	1/488	82/93642	0.34860	1	TRINITY_DN95020_c1_g2	TRINITY_DN95020_c1_g2
GO:0043271	negative regulation of ion transport	biological process	1/488	82/93642	0.34860	1	TRINITY_DN93343_c0_g1	TRINITY_DN93343_c0_g1
GO:0006333	chromatin assembly or disassembly	biological process	3/488	402/93642	0.34913	1	TRINITY_DN80039_c0_g5,TRINITY_DN87076_c1_g6,TRINITY_DN94938_c2_g5	TRINITY_DN80039_c0_g5,TRINITY_DN87076_c1_g6,TRINITY_DN94938_c2_g5
GO:0019344	cysteine biosynthetic process	biological process	2/488	237/93642	0.35034	1	TRINITY_DN72420_c0_g1,TRINITY_DN74676_c2_g3	TRINITY_DN72420_c0_g1,TRINITY_DN74676_c2_g3
GO:0031048	chromatin silencing by small RNA	biological process	1/488	83/93642	0.35200	1	TRINITY_DN84558_c0_g1	TRINITY_DN84558_c0_g1
GO:0050808	synapse organization	biological process	1/488	83/93642	0.35200	1	TRINITY_DN93343_c0_g1	TRINITY_DN93343_c0_g1
GO:0002237	response to molecule of bacterial origin	biological process	2/488	239/93642	0.35410	1	TRINITY_DN75569_c1_g1,TRINITY_DN88460_c1_g1	TRINITY_DN75569_c1_g1,TRINITY_DN88460_c1_g1
GO:0000244	spliceosomal tri-snRNP complex assembly	biological process	1/488	84/93642	0.35538	1	TRINITY_DN82446_c2_g1	TRINITY_DN82446_c2_g1
GO:0008295	spermidine biosynthetic process	biological process	1/488	84/93642	0.35538	1	TRINITY_DN97919_c2_g1	TRINITY_DN97919_c2_g1
GO:0009686	gibberellin biosynthetic process	biological process	1/488	85/93642	0.35874	1	TRINITY_DN76556_c1_g2	TRINITY_DN76556_c1_g2
GO:0009880	embryonic pattern specification	biological process	1/488	85/93642	0.35874	1	TRINITY_DN89276_c0_g2	TRINITY_DN89276_c0_g2
GO:0043619	regulation of transcription from RNA polymerase II promoter in response to oxidative stress	biological process	1/488	85/93642	0.35874	1	TRINITY_DN77043_c0_g3	TRINITY_DN77043_c0_g3
GO:1903825	organic acid transmembrane transport	biological process	4/488	582/93642	0.36020	1	TRINITY_DN71785_c0_g1,TRINITY_DN94210_c0_g3,TRINITY_DN95701_c0_g1,TRINITY_DN97840_c1_g5	TRINITY_DN71785_c0_g1,TRINITY_DN94210_c0_g3,TRINITY_DN95701_c0_g1,TRINITY_DN97840_c1_g5
GO:1905039	carboxylic acid transmembrane transport	biological process	4/488	582/93642	0.36020	1	TRINITY_DN71785_c0_g1,TRINITY_DN94210_c0_g3,TRINITY_DN95701_c0_g1,TRINITY_DN97840_c1_g5	TRINITY_DN71785_c0_g1,TRINITY_DN94210_c0_g3,TRINITY_DN95701_c0_g1,TRINITY_DN97840_c1_g5
GO:0006935	chemotaxis	biological process	3/488	410/93642	0.36043	1	TRINITY_DN77576_c1_g1,TRINITY_DN80890_c1_g1,TRINITY_DN95583_c1_g4	TRINITY_DN77576_c1_g1,TRINITY_DN80890_c1_g1,TRINITY_DN95583_c1_g4
GO:0071496	cellular response to external stimulus	biological process	7/488	1113/93642	0.36136	1	TRINITY_DN71935_c1_g1,TRINITY_DN75982_c1_g1,TRINITY_DN77174_c0_g2,TRINITY_DN79880_c1_g2,TRINITY_DN95270_c0_g7,TRINITY_DN97805_c0_g1,TRINITY_DN97892_c1_g2	TRINITY_DN71935_c1_g1,TRINITY_DN75982_c1_g1,TRINITY_DN77174_c0_g2,TRINITY_DN79880_c1_g2,TRINITY_DN95270_c0_g7,TRINITY_DN97805_c0_g1,TRINITY_DN97892_c1_g2
GO:0015740	C4-dicarboxylate transport	biological process	1/488	86/93642	0.36209	1	TRINITY_DN83674_c1_g1	TRINITY_DN83674_c1_g1
GO:0043436	oxoacid metabolic process	biological process	55/488	10020/93642	0.36245	1	TRINITY_DN69354_c0_g1,TRINITY_DN69466_c1_g6,TRINITY_DN71341_c0_g1,TRINITY_DN72420_c0_g1,TRINITY_DN74061_c0_g1,TRINITY_DN74676_c2_g3,TRINITY_DN74775_c1_g1,TRINITY_DN74807_c0_g1,TRINITY_DN74829_c0_g1,TRINITY_DN75571_c1_g2,TRINITY_DN76556_c1_g2,TRINITY_DN77092_c1_g8,TRINITY_DN77100_c0_g1,TRINITY_DN77362_c1_g1,TRINITY_DN77541_c1_g2,TRINITY_DN79268_c0_g1,TRINITY_DN79669_c0_g4,TRINITY_DN80331_c1_g1,TRI…	TRINITY_DN69354_c0_g1,TRINITY_DN69466_c1_g6,TRINITY_DN71341_c0_g1,TRINITY_DN72420_c0_g1,TRINITY_DN74061_c0_g1,TRINITY_DN74676_c2_g3,TRINITY_DN74775_c1_g1,TRINITY_DN74807_c0_g1,TRINITY_DN74829_c0_g1,TRINITY_DN75571_c1_g2,TRINITY_DN76556_c1_g2,TRINITY_DN77092_c1_g8,TRINITY_DN77100_c0_g1,TRINITY_DN77362_c1_g1,TRINITY_DN77541_c1_g2,TRINITY_DN79268_c0_g1,TRINITY_DN79669_c0_g4,TRINITY_DN80331_c1_g1,TRI…
GO:0015991	ATP hydrolysis coupled proton transport	biological process	3/488	413/93642	0.36466	1	TRINITY_DN86144_c0_g3,TRINITY_DN87995_c1_g1,TRINITY_DN99029_c9_g3	TRINITY_DN86144_c0_g3,TRINITY_DN87995_c1_g1,TRINITY_DN99029_c9_g3
GO:0099131	ATP hydrolysis coupled ion transmembrane transport	biological process	3/488	413/93642	0.36466	1	TRINITY_DN86144_c0_g3,TRINITY_DN87995_c1_g1,TRINITY_DN99029_c9_g3	TRINITY_DN86144_c0_g3,TRINITY_DN87995_c1_g1,TRINITY_DN99029_c9_g3
GO:0099132	ATP hydrolysis coupled cation transmembrane transport	biological process	3/488	413/93642	0.36466	1	TRINITY_DN86144_c0_g3,TRINITY_DN87995_c1_g1,TRINITY_DN99029_c9_g3	TRINITY_DN86144_c0_g3,TRINITY_DN87995_c1_g1,TRINITY_DN99029_c9_g3
GO:0009685	gibberellin metabolic process	biological process	1/488	87/93642	0.36541	1	TRINITY_DN76556_c1_g2	TRINITY_DN76556_c1_g2
GO:0052386	cell wall thickening	biological process	1/488	87/93642	0.36541	1	TRINITY_DN90826_c0_g2	TRINITY_DN90826_c0_g2
GO:0052652	cyclic purine nucleotide metabolic process	biological process	1/488	87/93642	0.36541	1	TRINITY_DN89733_c0_g3	TRINITY_DN89733_c0_g3
GO:0042330	taxis	biological process	3/488	414/93642	0.36607	1	TRINITY_DN77576_c1_g1,TRINITY_DN80890_c1_g1,TRINITY_DN95583_c1_g4	TRINITY_DN77576_c1_g1,TRINITY_DN80890_c1_g1,TRINITY_DN95583_c1_g4
GO:0090662	ATP hydrolysis coupled transmembrane transport	biological process	3/488	414/93642	0.36607	1	TRINITY_DN86144_c0_g3,TRINITY_DN87995_c1_g1,TRINITY_DN99029_c9_g3	TRINITY_DN86144_c0_g3,TRINITY_DN87995_c1_g1,TRINITY_DN99029_c9_g3
GO:0000731	DNA synthesis involved in DNA repair	biological process	1/488	88/93642	0.36872	1	TRINITY_DN87778_c0_g1	TRINITY_DN87778_c0_g1
GO:0010091	trichome branching	biological process	1/488	88/93642	0.36872	1	TRINITY_DN89714_c1_g1	TRINITY_DN89714_c1_g1
GO:0009615	response to virus	biological process	3/488	416/93642	0.36889	1	TRINITY_DN84558_c0_g1,TRINITY_DN85589_c0_g1,TRINITY_DN86857_c0_g1	TRINITY_DN84558_c0_g1,TRINITY_DN85589_c0_g1,TRINITY_DN86857_c0_g1
GO:0015988	energy coupled proton transmembrane transport, against electrochemical gradient	biological process	3/488	417/93642	0.37029	1	TRINITY_DN86144_c0_g3,TRINITY_DN87995_c1_g1,TRINITY_DN99029_c9_g3	TRINITY_DN86144_c0_g3,TRINITY_DN87995_c1_g1,TRINITY_DN99029_c9_g3
GO:0031326	regulation of cellular biosynthetic process	biological process	54/488	9864/93642	0.37180	1	TRINITY_DN69537_c0_g1,TRINITY_DN69787_c0_g2,TRINITY_DN70660_c2_g2,TRINITY_DN70857_c2_g1,TRINITY_DN71043_c0_g1,TRINITY_DN73073_c1_g1,TRINITY_DN73444_c1_g2,TRINITY_DN75569_c1_g1,TRINITY_DN75932_c0_g1,TRINITY_DN75982_c1_g1,TRINITY_DN76512_c4_g1,TRINITY_DN77043_c0_g3,TRINITY_DN78792_c1_g5,TRINITY_DN78992_c0_g1,TRINITY_DN79029_c0_g2,TRINITY_DN80322_c1_g2,TRINITY_DN80727_c0_g1,TRINITY_DN81769_c1_g1,TRI…	TRINITY_DN69537_c0_g1,TRINITY_DN69787_c0_g2,TRINITY_DN70660_c2_g2,TRINITY_DN70857_c2_g1,TRINITY_DN71043_c0_g1,TRINITY_DN73073_c1_g1,TRINITY_DN73444_c1_g2,TRINITY_DN75569_c1_g1,TRINITY_DN75932_c0_g1,TRINITY_DN75982_c1_g1,TRINITY_DN76512_c4_g1,TRINITY_DN77043_c0_g3,TRINITY_DN78792_c1_g5,TRINITY_DN78992_c0_g1,TRINITY_DN79029_c0_g2,TRINITY_DN80322_c1_g2,TRINITY_DN80727_c0_g1,TRINITY_DN81769_c1_g1,TRI…
GO:0008216	spermidine metabolic process	biological process	1/488	89/93642	0.37202	1	TRINITY_DN97919_c2_g1	TRINITY_DN97919_c2_g1
GO:0034764	positive regulation of transmembrane transport	biological process	1/488	89/93642	0.37202	1	TRINITY_DN93343_c0_g1	TRINITY_DN93343_c0_g1
GO:0019915	lipid storage	biological process	1/488	90/93642	0.37529	1	TRINITY_DN85947_c1_g1	TRINITY_DN85947_c1_g1
GO:0042335	cuticle development	biological process	1/488	90/93642	0.37529	1	TRINITY_DN83974_c0_g1	TRINITY_DN83974_c0_g1
GO:0048199	vesicle targeting, to, from or within Golgi	biological process	1/488	90/93642	0.37529	1	TRINITY_DN96966_c0_g1	TRINITY_DN96966_c0_g1
GO:0071456	cellular response to hypoxia	biological process	1/488	90/93642	0.37529	1	TRINITY_DN94048_c3_g1	TRINITY_DN94048_c3_g1
GO:1902679	negative regulation of RNA biosynthetic process	biological process	9/488	1503/93642	0.38384	1	TRINITY_DN73073_c1_g1,TRINITY_DN75569_c1_g1,TRINITY_DN82132_c0_g1,TRINITY_DN84558_c0_g1,TRINITY_DN87479_c2_g5,TRINITY_DN94072_c1_g4,TRINITY_DN94676_c0_g3,TRINITY_DN96468_c1_g2,TRINITY_DN97928_c2_g3	TRINITY_DN73073_c1_g1,TRINITY_DN75569_c1_g1,TRINITY_DN82132_c0_g1,TRINITY_DN84558_c0_g1,TRINITY_DN87479_c2_g5,TRINITY_DN94072_c1_g4,TRINITY_DN94676_c0_g3,TRINITY_DN96468_c1_g2,TRINITY_DN97928_c2_g3
GO:1903507	negative regulation of nucleic acid-templated transcription	biological process	9/488	1503/93642	0.38384	1	TRINITY_DN73073_c1_g1,TRINITY_DN75569_c1_g1,TRINITY_DN82132_c0_g1,TRINITY_DN84558_c0_g1,TRINITY_DN87479_c2_g5,TRINITY_DN94072_c1_g4,TRINITY_DN94676_c0_g3,TRINITY_DN96468_c1_g2,TRINITY_DN97928_c2_g3	TRINITY_DN73073_c1_g1,TRINITY_DN75569_c1_g1,TRINITY_DN82132_c0_g1,TRINITY_DN84558_c0_g1,TRINITY_DN87479_c2_g5,TRINITY_DN94072_c1_g4,TRINITY_DN94676_c0_g3,TRINITY_DN96468_c1_g2,TRINITY_DN97928_c2_g3
GO:0009889	regulation of biosynthetic process	biological process	54/488	9921/93642	0.38861	1	TRINITY_DN69537_c0_g1,TRINITY_DN69787_c0_g2,TRINITY_DN70660_c2_g2,TRINITY_DN70857_c2_g1,TRINITY_DN71043_c0_g1,TRINITY_DN73073_c1_g1,TRINITY_DN73444_c1_g2,TRINITY_DN75569_c1_g1,TRINITY_DN75932_c0_g1,TRINITY_DN75982_c1_g1,TRINITY_DN76512_c4_g1,TRINITY_DN77043_c0_g3,TRINITY_DN78792_c1_g5,TRINITY_DN78992_c0_g1,TRINITY_DN79029_c0_g2,TRINITY_DN80322_c1_g2,TRINITY_DN80727_c0_g1,TRINITY_DN81769_c1_g1,TRI…	TRINITY_DN69537_c0_g1,TRINITY_DN69787_c0_g2,TRINITY_DN70660_c2_g2,TRINITY_DN70857_c2_g1,TRINITY_DN71043_c0_g1,TRINITY_DN73073_c1_g1,TRINITY_DN73444_c1_g2,TRINITY_DN75569_c1_g1,TRINITY_DN75932_c0_g1,TRINITY_DN75982_c1_g1,TRINITY_DN76512_c4_g1,TRINITY_DN77043_c0_g3,TRINITY_DN78792_c1_g5,TRINITY_DN78992_c0_g1,TRINITY_DN79029_c0_g2,TRINITY_DN80322_c1_g2,TRINITY_DN80727_c0_g1,TRINITY_DN81769_c1_g1,TRI…
GO:0044550	secondary metabolite biosynthetic process	biological process	9/488	1510/93642	0.38898	1	TRINITY_DN70799_c2_g1,TRINITY_DN73736_c2_g1,TRINITY_DN76639_c2_g1,TRINITY_DN77576_c1_g1,TRINITY_DN77873_c1_g2,TRINITY_DN80412_c1_g6,TRINITY_DN83149_c3_g2,TRINITY_DN94048_c3_g1,TRINITY_DN95583_c1_g4	TRINITY_DN70799_c2_g1,TRINITY_DN73736_c2_g1,TRINITY_DN76639_c2_g1,TRINITY_DN77576_c1_g1,TRINITY_DN77873_c1_g2,TRINITY_DN80412_c1_g6,TRINITY_DN83149_c3_g2,TRINITY_DN94048_c3_g1,TRINITY_DN95583_c1_g4
GO:0009735	response to cytokinin	biological process	3/488	432/93642	0.39133	1	TRINITY_DN65800_c0_g1,TRINITY_DN89558_c2_g1,TRINITY_DN96989_c1_g1	TRINITY_DN65800_c0_g1,TRINITY_DN89558_c2_g1,TRINITY_DN96989_c1_g1
GO:0009190	cyclic nucleotide biosynthetic process	biological process	1/488	95/93642	0.39142	1	TRINITY_DN89733_c0_g3	TRINITY_DN89733_c0_g3
GO:0010822	positive regulation of mitochondrion organization	biological process	1/488	95/93642	0.39142	1	TRINITY_DN89446_c0_g3	TRINITY_DN89446_c0_g3
GO:0090332	stomatal closure	biological process	1/488	95/93642	0.39142	1	TRINITY_DN96824_c2_g1	TRINITY_DN96824_c2_g1
GO:0009311	oligosaccharide metabolic process	biological process	4/488	609/93642	0.39184	1	TRINITY_DN82302_c0_g1,TRINITY_DN87385_c2_g1,TRINITY_DN89890_c0_g1,TRINITY_DN98216_c1_g2	TRINITY_DN82302_c0_g1,TRINITY_DN87385_c2_g1,TRINITY_DN89890_c0_g1,TRINITY_DN98216_c1_g2
GO:0006082	organic acid metabolic process	biological process	55/488	10122/93642	0.39223	1	TRINITY_DN69354_c0_g1,TRINITY_DN69466_c1_g6,TRINITY_DN71341_c0_g1,TRINITY_DN72420_c0_g1,TRINITY_DN74061_c0_g1,TRINITY_DN74676_c2_g3,TRINITY_DN74775_c1_g1,TRINITY_DN74807_c0_g1,TRINITY_DN74829_c0_g1,TRINITY_DN75571_c1_g2,TRINITY_DN76556_c1_g2,TRINITY_DN77092_c1_g8,TRINITY_DN77100_c0_g1,TRINITY_DN77362_c1_g1,TRINITY_DN77541_c1_g2,TRINITY_DN79268_c0_g1,TRINITY_DN79669_c0_g4,TRINITY_DN80331_c1_g1,TRI…	TRINITY_DN69354_c0_g1,TRINITY_DN69466_c1_g6,TRINITY_DN71341_c0_g1,TRINITY_DN72420_c0_g1,TRINITY_DN74061_c0_g1,TRINITY_DN74676_c2_g3,TRINITY_DN74775_c1_g1,TRINITY_DN74807_c0_g1,TRINITY_DN74829_c0_g1,TRINITY_DN75571_c1_g2,TRINITY_DN76556_c1_g2,TRINITY_DN77092_c1_g8,TRINITY_DN77100_c0_g1,TRINITY_DN77362_c1_g1,TRINITY_DN77541_c1_g2,TRINITY_DN79268_c0_g1,TRINITY_DN79669_c0_g4,TRINITY_DN80331_c1_g1,TRI…
GO:0006903	vesicle targeting	biological process	1/488	96/93642	0.39459	1	TRINITY_DN96966_c0_g1	TRINITY_DN96966_c0_g1
GO:0047484	regulation of response to osmotic stress	biological process	1/488	96/93642	0.39459	1	TRINITY_DN90368_c2_g3	TRINITY_DN90368_c2_g3
GO:0050688	regulation of defense response to virus	biological process	1/488	96/93642	0.39459	1	TRINITY_DN86857_c0_g1	TRINITY_DN86857_c0_g1
GO:0051055	negative regulation of lipid biosynthetic process	biological process	1/488	96/93642	0.39459	1	TRINITY_DN83298_c1_g4	TRINITY_DN83298_c1_g4
GO:2001038	regulation of cellular response to drug	biological process	1/488	96/93642	0.39459	1	TRINITY_DN79614_c1_g5	TRINITY_DN79614_c1_g5
GO:0006305	DNA alkylation	biological process	2/488	261/93642	0.39484	1	TRINITY_DN84558_c0_g1,TRINITY_DN94072_c1_g4	TRINITY_DN84558_c0_g1,TRINITY_DN94072_c1_g4
GO:0006306	DNA methylation	biological process	2/488	261/93642	0.39484	1	TRINITY_DN84558_c0_g1,TRINITY_DN94072_c1_g4	TRINITY_DN84558_c0_g1,TRINITY_DN94072_c1_g4
GO:0000165	MAPK cascade	biological process	3/488	436/93642	0.39692	1	TRINITY_DN69537_c0_g1,TRINITY_DN77576_c1_g1,TRINITY_DN95583_c1_g4	TRINITY_DN69537_c0_g1,TRINITY_DN77576_c1_g1,TRINITY_DN95583_c1_g4
GO:0006559	L-phenylalanine catabolic process	biological process	1/488	97/93642	0.39775	1	TRINITY_DN91019_c5_g3	TRINITY_DN91019_c5_g3
GO:0032872	regulation of stress-activated MAPK cascade	biological process	1/488	97/93642	0.39775	1	TRINITY_DN69537_c0_g1	TRINITY_DN69537_c0_g1
GO:0034727	piecemeal microautophagy of the nucleus	biological process	1/488	97/93642	0.39775	1	TRINITY_DN92663_c1_g1	TRINITY_DN92663_c1_g1
GO:0043090	amino acid import	biological process	1/488	97/93642	0.39775	1	TRINITY_DN90331_c0_g1	TRINITY_DN90331_c0_g1
GO:1902222	erythrose 4-phosphate/phosphoenolpyruvate family amino acid catabolic process	biological process	1/488	97/93642	0.39775	1	TRINITY_DN91019_c5_g3	TRINITY_DN91019_c5_g3
GO:0032502	developmental process	biological process	61/488	11279/93642	0.39882	1	TRINITY_DN65800_c0_g1,TRINITY_DN66938_c0_g1,TRINITY_DN69035_c2_g6,TRINITY_DN69507_c1_g1,TRINITY_DN69537_c0_g1,TRINITY_DN69788_c3_g3,TRINITY_DN71935_c1_g1,TRINITY_DN72620_c0_g2,TRINITY_DN73736_c0_g3,TRINITY_DN74021_c2_g1,TRINITY_DN74130_c1_g2,TRINITY_DN74775_c1_g1,TRINITY_DN74807_c0_g1,TRINITY_DN75379_c0_g7,TRINITY_DN76782_c0_g1,TRINITY_DN77576_c1_g1,TRINITY_DN77873_c1_g2,TRINITY_DN78854_c0_g1,TRI…	TRINITY_DN65800_c0_g1,TRINITY_DN66938_c0_g1,TRINITY_DN69035_c2_g6,TRINITY_DN69507_c1_g1,TRINITY_DN69537_c0_g1,TRINITY_DN69788_c3_g3,TRINITY_DN71935_c1_g1,TRINITY_DN72620_c0_g2,TRINITY_DN73736_c0_g3,TRINITY_DN74021_c2_g1,TRINITY_DN74130_c1_g2,TRINITY_DN74775_c1_g1,TRINITY_DN74807_c0_g1,TRINITY_DN75379_c0_g7,TRINITY_DN76782_c0_g1,TRINITY_DN77576_c1_g1,TRINITY_DN77873_c1_g2,TRINITY_DN78854_c0_g1,TRI…
GO:0016575	histone deacetylation	biological process	1/488	98/93642	0.40089	1	TRINITY_DN97928_c2_g3	TRINITY_DN97928_c2_g3
GO:0036294	cellular response to decreased oxygen levels	biological process	1/488	98/93642	0.40089	1	TRINITY_DN94048_c3_g1	TRINITY_DN94048_c3_g1
GO:0045143	homologous chromosome segregation	biological process	1/488	98/93642	0.40089	1	TRINITY_DN77359_c0_g1	TRINITY_DN77359_c0_g1
GO:0023014	signal transduction by protein phosphorylation	biological process	3/488	442/93642	0.40526	1	TRINITY_DN69537_c0_g1,TRINITY_DN77576_c1_g1,TRINITY_DN95583_c1_g4	TRINITY_DN69537_c0_g1,TRINITY_DN77576_c1_g1,TRINITY_DN95583_c1_g4
GO:0055065	metal ion homeostasis	biological process	8/488	1349/93642	0.40581	1	TRINITY_DN68361_c0_g1,TRINITY_DN75982_c1_g1,TRINITY_DN76936_c1_g3,TRINITY_DN93343_c0_g1,TRINITY_DN95270_c0_g7,TRINITY_DN97367_c1_g1,TRINITY_DN97687_c2_g2,TRINITY_DN98654_c1_g1	TRINITY_DN68361_c0_g1,TRINITY_DN75982_c1_g1,TRINITY_DN76936_c1_g3,TRINITY_DN93343_c0_g1,TRINITY_DN95270_c0_g7,TRINITY_DN97367_c1_g1,TRINITY_DN97687_c2_g2,TRINITY_DN98654_c1_g1
GO:0009404	toxin metabolic process	biological process	4/488	621/93642	0.40585	1	TRINITY_DN72220_c1_g1,TRINITY_DN77576_c1_g1,TRINITY_DN84753_c1_g2,TRINITY_DN95583_c1_g4	TRINITY_DN72220_c1_g1,TRINITY_DN77576_c1_g1,TRINITY_DN84753_c1_g2,TRINITY_DN95583_c1_g4
GO:0006570	tyrosine metabolic process	biological process	1/488	100/93642	0.40713	1	TRINITY_DN91019_c5_g3	TRINITY_DN91019_c5_g3
GO:0009718	anthocyanin-containing compound biosynthetic process	biological process	1/488	100/93642	0.40713	1	TRINITY_DN91054_c0_g4	TRINITY_DN91054_c0_g4
GO:0043433	negative regulation of DNA binding transcription factor activity	biological process	1/488	100/93642	0.40713	1	TRINITY_DN78992_c0_g1	TRINITY_DN78992_c0_g1
GO:2000765	regulation of cytoplasmic translation	biological process	1/488	100/93642	0.40713	1	TRINITY_DN75932_c0_g1	TRINITY_DN75932_c0_g1
GO:0015672	monovalent inorganic cation transport	biological process	7/488	1168/93642	0.40776	1	TRINITY_DN86144_c0_g3,TRINITY_DN86308_c0_g4,TRINITY_DN87995_c1_g1,TRINITY_DN90301_c3_g6,TRINITY_DN93343_c0_g1,TRINITY_DN96824_c2_g1,TRINITY_DN99029_c9_g3	TRINITY_DN86144_c0_g3,TRINITY_DN86308_c0_g4,TRINITY_DN87995_c1_g1,TRINITY_DN90301_c3_g6,TRINITY_DN93343_c0_g1,TRINITY_DN96824_c2_g1,TRINITY_DN99029_c9_g3
GO:0060969	negative regulation of gene silencing	biological process	1/488	101/93642	0.41022	1	TRINITY_DN97284_c1_g2	TRINITY_DN97284_c1_g2
GO:0090630	activation of GTPase activity	biological process	1/488	101/93642	0.41022	1	TRINITY_DN86950_c1_g1	TRINITY_DN86950_c1_g1
GO:0016102	diterpenoid biosynthetic process	biological process	1/488	102/93642	0.41330	1	TRINITY_DN76556_c1_g2	TRINITY_DN76556_c1_g2
GO:0030308	negative regulation of cell growth	biological process	1/488	102/93642	0.41330	1	TRINITY_DN97985_c2_g2	TRINITY_DN97985_c2_g2
GO:0015748	organophosphate ester transport	biological process	3/488	448/93642	0.41358	1	TRINITY_DN79091_c1_g2,TRINITY_DN82718_c1_g1,TRINITY_DN95632_c2_g1	TRINITY_DN79091_c1_g2,TRINITY_DN82718_c1_g1,TRINITY_DN95632_c2_g1
GO:0006476	protein deacetylation	biological process	1/488	103/93642	0.41636	1	TRINITY_DN97928_c2_g3	TRINITY_DN97928_c2_g3
GO:0030203	glycosaminoglycan metabolic process	biological process	1/488	103/93642	0.41636	1	TRINITY_DN84177_c3_g1	TRINITY_DN84177_c3_g1
GO:0071277	cellular response to calcium ion	biological process	1/488	103/93642	0.41636	1	TRINITY_DN79091_c1_g2	TRINITY_DN79091_c1_g2
GO:0010562	positive regulation of phosphorus metabolic process	biological process	3/488	453/93642	0.42047	1	TRINITY_DN69537_c0_g1,TRINITY_DN77576_c1_g1,TRINITY_DN95583_c1_g4	TRINITY_DN69537_c0_g1,TRINITY_DN77576_c1_g1,TRINITY_DN95583_c1_g4
GO:0045937	positive regulation of phosphate metabolic process	biological process	3/488	453/93642	0.42047	1	TRINITY_DN69537_c0_g1,TRINITY_DN77576_c1_g1,TRINITY_DN95583_c1_g4	TRINITY_DN69537_c0_g1,TRINITY_DN77576_c1_g1,TRINITY_DN95583_c1_g4
GO:0034968	histone lysine methylation	biological process	2/488	276/93642	0.42194	1	TRINITY_DN84558_c0_g1,TRINITY_DN94072_c1_g4	TRINITY_DN84558_c0_g1,TRINITY_DN94072_c1_g4
GO:0019336	phenol-containing compound catabolic process	biological process	1/488	105/93642	0.42243	1	TRINITY_DN95020_c1_g2	TRINITY_DN95020_c1_g2
GO:0006863	purine nucleobase transport	biological process	1/488	106/93642	0.42544	1	TRINITY_DN79183_c0_g2	TRINITY_DN79183_c0_g2
GO:0072522	purine-containing compound biosynthetic process	biological process	11/488	1935/93642	0.42759	1	TRINITY_DN74807_c0_g1,TRINITY_DN78519_c1_g3,TRINITY_DN86144_c0_g3,TRINITY_DN86394_c1_g1,TRINITY_DN87633_c0_g1,TRINITY_DN87995_c1_g1,TRINITY_DN88736_c0_g1,TRINITY_DN89733_c0_g3,TRINITY_DN90301_c3_g6,TRINITY_DN97919_c2_g1,TRINITY_DN99029_c9_g3	TRINITY_DN74807_c0_g1,TRINITY_DN78519_c1_g3,TRINITY_DN86144_c0_g3,TRINITY_DN86394_c1_g1,TRINITY_DN87633_c0_g1,TRINITY_DN87995_c1_g1,TRINITY_DN88736_c0_g1,TRINITY_DN89733_c0_g3,TRINITY_DN90301_c3_g6,TRINITY_DN97919_c2_g1,TRINITY_DN99029_c9_g3
GO:0043162	ubiquitin-dependent protein catabolic process via the multivesicular body sorting pathway	biological process	1/488	107/93642	0.42844	1	TRINITY_DN76476_c0_g3	TRINITY_DN76476_c0_g3
GO:0016556	mRNA modification	biological process	1/488	108/93642	0.43142	1	TRINITY_DN91267_c0_g1	TRINITY_DN91267_c0_g1
GO:0006323	DNA packaging	biological process	3/488	463/93642	0.43419	1	TRINITY_DN80039_c0_g5,TRINITY_DN87076_c1_g6,TRINITY_DN94938_c2_g5	TRINITY_DN80039_c0_g5,TRINITY_DN87076_c1_g6,TRINITY_DN94938_c2_g5
GO:0000103	sulfate assimilation	biological process	2/488	283/93642	0.43437	1	TRINITY_DN72420_c0_g1,TRINITY_DN74676_c2_g3	TRINITY_DN72420_c0_g1,TRINITY_DN74676_c2_g3
GO:0045833	negative regulation of lipid metabolic process	biological process	1/488	109/93642	0.43439	1	TRINITY_DN83298_c1_g4	TRINITY_DN83298_c1_g4
GO:0009187	cyclic nucleotide metabolic process	biological process	1/488	110/93642	0.43734	1	TRINITY_DN89733_c0_g3	TRINITY_DN89733_c0_g3
GO:0046854	phosphatidylinositol phosphorylation	biological process	1/488	110/93642	0.43734	1	TRINITY_DN93029_c1_g2	TRINITY_DN93029_c1_g2
GO:1903827	regulation of cellular protein localization	biological process	2/488	285/93642	0.43789	1	TRINITY_DN89446_c0_g3,TRINITY_DN93343_c0_g1	TRINITY_DN89446_c0_g3,TRINITY_DN93343_c0_g1
GO:0050801	ion homeostasis	biological process	11/488	1951/93642	0.43815	1	TRINITY_DN68361_c0_g1,TRINITY_DN75982_c1_g1,TRINITY_DN76936_c1_g3,TRINITY_DN86308_c0_g4,TRINITY_DN93343_c0_g1,TRINITY_DN94150_c2_g1,TRINITY_DN95270_c0_g7,TRINITY_DN97257_c1_g1,TRINITY_DN97367_c1_g1,TRINITY_DN97687_c2_g2,TRINITY_DN98654_c1_g1	TRINITY_DN68361_c0_g1,TRINITY_DN75982_c1_g1,TRINITY_DN76936_c1_g3,TRINITY_DN86308_c0_g4,TRINITY_DN93343_c0_g1,TRINITY_DN94150_c2_g1,TRINITY_DN95270_c0_g7,TRINITY_DN97257_c1_g1,TRINITY_DN97367_c1_g1,TRINITY_DN97687_c2_g2,TRINITY_DN98654_c1_g1
GO:0005985	sucrose metabolic process	biological process	1/488	111/93642	0.44028	1	TRINITY_DN82302_c0_g1	TRINITY_DN82302_c0_g1
GO:0006002	fructose 6-phosphate metabolic process	biological process	1/488	111/93642	0.44028	1	TRINITY_DN88736_c0_g1	TRINITY_DN88736_c0_g1
GO:0070302	regulation of stress-activated protein kinase signaling cascade	biological process	1/488	111/93642	0.44028	1	TRINITY_DN69537_c0_g1	TRINITY_DN69537_c0_g1
GO:0046500	S-adenosylmethionine metabolic process	biological process	1/488	112/93642	0.44320	1	TRINITY_DN95971_c1_g2	TRINITY_DN95971_c1_g2
GO:0046834	lipid phosphorylation	biological process	1/488	112/93642	0.44320	1	TRINITY_DN93029_c1_g2	TRINITY_DN93029_c1_g2
GO:0032386	regulation of intracellular transport	biological process	2/488	289/93642	0.44491	1	TRINITY_DN89446_c0_g3,TRINITY_DN93343_c0_g1	TRINITY_DN89446_c0_g3,TRINITY_DN93343_c0_g1
GO:0090697	post-embryonic plant organ morphogenesis	biological process	2/488	289/93642	0.44491	1	TRINITY_DN84473_c4_g1,TRINITY_DN94141_c0_g2	TRINITY_DN84473_c4_g1,TRINITY_DN94141_c0_g2
GO:0042743	hydrogen peroxide metabolic process	biological process	3/488	471/93642	0.44507	1	TRINITY_DN81262_c1_g1,TRINITY_DN90447_c0_g1,TRINITY_DN91446_c2_g5	TRINITY_DN81262_c1_g1,TRINITY_DN90447_c0_g1,TRINITY_DN91446_c2_g5
GO:0006782	protoporphyrinogen IX biosynthetic process	biological process	1/488	113/93642	0.44610	1	TRINITY_DN90223_c0_g1	TRINITY_DN90223_c0_g1
GO:0043902	positive regulation of multi-organism process	biological process	3/488	472/93642	0.44643	1	TRINITY_DN75566_c1_g3,TRINITY_DN86857_c0_g1,TRINITY_DN90368_c2_g3	TRINITY_DN75566_c1_g3,TRINITY_DN86857_c0_g1,TRINITY_DN90368_c2_g3
GO:0072593	reactive oxygen species metabolic process	biological process	5/488	843/93642	0.44804	1	TRINITY_DN66938_c0_g1,TRINITY_DN74130_c1_g2,TRINITY_DN81262_c1_g1,TRINITY_DN90447_c0_g1,TRINITY_DN91446_c2_g5	TRINITY_DN66938_c0_g1,TRINITY_DN74130_c1_g2,TRINITY_DN81262_c1_g1,TRINITY_DN90447_c0_g1,TRINITY_DN91446_c2_g5
GO:0044728	DNA methylation or demethylation	biological process	2/488	291/93642	0.44840	1	TRINITY_DN84558_c0_g1,TRINITY_DN94072_c1_g4	TRINITY_DN84558_c0_g1,TRINITY_DN94072_c1_g4
GO:0046352	disaccharide catabolic process	biological process	1/488	114/93642	0.44899	1	TRINITY_DN82302_c0_g1	TRINITY_DN82302_c0_g1
GO:0062014	negative regulation of small molecule metabolic process	biological process	1/488	114/93642	0.44899	1	TRINITY_DN83298_c1_g4	TRINITY_DN83298_c1_g4
GO:0006022	aminoglycan metabolic process	biological process	3/488	474/93642	0.44914	1	TRINITY_DN74021_c2_g1,TRINITY_DN79880_c1_g2,TRINITY_DN84177_c3_g1	TRINITY_DN74021_c2_g1,TRINITY_DN79880_c1_g2,TRINITY_DN84177_c3_g1
GO:0016237	lysosomal microautophagy	biological process	1/488	115/93642	0.45187	1	TRINITY_DN92663_c1_g1	TRINITY_DN92663_c1_g1
GO:0018022	peptidyl-lysine methylation	biological process	2/488	293/93642	0.45187	1	TRINITY_DN84558_c0_g1,TRINITY_DN94072_c1_g4	TRINITY_DN84558_c0_g1,TRINITY_DN94072_c1_g4
GO:0009152	purine ribonucleotide biosynthetic process	biological process	10/488	1784/93642	0.45213	1	TRINITY_DN74807_c0_g1,TRINITY_DN78519_c1_g3,TRINITY_DN86144_c0_g3,TRINITY_DN86394_c1_g1,TRINITY_DN87633_c0_g1,TRINITY_DN87995_c1_g1,TRINITY_DN88736_c0_g1,TRINITY_DN89733_c0_g3,TRINITY_DN90301_c3_g6,TRINITY_DN99029_c9_g3	TRINITY_DN74807_c0_g1,TRINITY_DN78519_c1_g3,TRINITY_DN86144_c0_g3,TRINITY_DN86394_c1_g1,TRINITY_DN87633_c0_g1,TRINITY_DN87995_c1_g1,TRINITY_DN88736_c0_g1,TRINITY_DN89733_c0_g3,TRINITY_DN90301_c3_g6,TRINITY_DN99029_c9_g3
GO:0061025	membrane fusion	biological process	5/488	848/93642	0.45307	1	TRINITY_DN75757_c0_g1,TRINITY_DN76774_c1_g1,TRINITY_DN79682_c1_g2,TRINITY_DN86950_c1_g1,TRINITY_DN88305_c0_g1	TRINITY_DN75757_c0_g1,TRINITY_DN76774_c1_g1,TRINITY_DN79682_c1_g2,TRINITY_DN86950_c1_g1,TRINITY_DN88305_c0_g1
GO:0051253	negative regulation of RNA metabolic process	biological process	9/488	1598/93642	0.45360	1	TRINITY_DN73073_c1_g1,TRINITY_DN75569_c1_g1,TRINITY_DN82132_c0_g1,TRINITY_DN84558_c0_g1,TRINITY_DN87479_c2_g5,TRINITY_DN94072_c1_g4,TRINITY_DN94676_c0_g3,TRINITY_DN96468_c1_g2,TRINITY_DN97928_c2_g3	TRINITY_DN73073_c1_g1,TRINITY_DN75569_c1_g1,TRINITY_DN82132_c0_g1,TRINITY_DN84558_c0_g1,TRINITY_DN87479_c2_g5,TRINITY_DN94072_c1_g4,TRINITY_DN94676_c0_g3,TRINITY_DN96468_c1_g2,TRINITY_DN97928_c2_g3
GO:0018205	peptidyl-lysine modification	biological process	5/488	849/93642	0.45407	1	TRINITY_DN84558_c0_g1,TRINITY_DN87778_c0_g1,TRINITY_DN91256_c1_g1,TRINITY_DN94072_c1_g4,TRINITY_DN97274_c2_g1	TRINITY_DN84558_c0_g1,TRINITY_DN87778_c0_g1,TRINITY_DN91256_c1_g1,TRINITY_DN94072_c1_g4,TRINITY_DN97274_c2_g1
GO:0098771	inorganic ion homeostasis	biological process	10/488	1787/93642	0.45421	1	TRINITY_DN68361_c0_g1,TRINITY_DN75982_c1_g1,TRINITY_DN76936_c1_g3,TRINITY_DN86308_c0_g4,TRINITY_DN93343_c0_g1,TRINITY_DN94150_c2_g1,TRINITY_DN95270_c0_g7,TRINITY_DN97367_c1_g1,TRINITY_DN97687_c2_g2,TRINITY_DN98654_c1_g1	TRINITY_DN68361_c0_g1,TRINITY_DN75982_c1_g1,TRINITY_DN76936_c1_g3,TRINITY_DN86308_c0_g4,TRINITY_DN93343_c0_g1,TRINITY_DN94150_c2_g1,TRINITY_DN95270_c0_g7,TRINITY_DN97367_c1_g1,TRINITY_DN97687_c2_g2,TRINITY_DN98654_c1_g1
GO:0048878	chemical homeostasis	biological process	15/488	2731/93642	0.45457	1	TRINITY_DN68361_c0_g1,TRINITY_DN74807_c0_g1,TRINITY_DN75571_c1_g2,TRINITY_DN75982_c1_g1,TRINITY_DN76936_c1_g3,TRINITY_DN86308_c0_g4,TRINITY_DN93109_c0_g3,TRINITY_DN93343_c0_g1,TRINITY_DN94150_c2_g1,TRINITY_DN95270_c0_g7,TRINITY_DN95921_c2_g1,TRINITY_DN97257_c1_g1,TRINITY_DN97367_c1_g1,TRINITY_DN97687_c2_g2,TRINITY_DN98654_c1_g1	TRINITY_DN68361_c0_g1,TRINITY_DN74807_c0_g1,TRINITY_DN75571_c1_g2,TRINITY_DN75982_c1_g1,TRINITY_DN76936_c1_g3,TRINITY_DN86308_c0_g4,TRINITY_DN93109_c0_g3,TRINITY_DN93343_c0_g1,TRINITY_DN94150_c2_g1,TRINITY_DN95270_c0_g7,TRINITY_DN95921_c2_g1,TRINITY_DN97257_c1_g1,TRINITY_DN97367_c1_g1,TRINITY_DN97687_c2_g2,TRINITY_DN98654_c1_g1
GO:0006558	L-phenylalanine metabolic process	biological process	1/488	116/93642	0.45473	1	TRINITY_DN91019_c5_g3	TRINITY_DN91019_c5_g3
GO:0043487	regulation of RNA stability	biological process	1/488	116/93642	0.45473	1	TRINITY_DN75932_c0_g1	TRINITY_DN75932_c0_g1
GO:0043488	regulation of mRNA stability	biological process	1/488	116/93642	0.45473	1	TRINITY_DN75932_c0_g1	TRINITY_DN75932_c0_g1
GO:1902221	erythrose 4-phosphate/phosphoenolpyruvate family amino acid metabolic process	biological process	1/488	116/93642	0.45473	1	TRINITY_DN91019_c5_g3	TRINITY_DN91019_c5_g3
GO:0017001	antibiotic catabolic process	biological process	4/488	665/93642	0.45653	1	TRINITY_DN81262_c1_g1,TRINITY_DN90447_c0_g1,TRINITY_DN91446_c2_g5,TRINITY_DN95020_c1_g2	TRINITY_DN81262_c1_g1,TRINITY_DN90447_c0_g1,TRINITY_DN91446_c2_g5,TRINITY_DN95020_c1_g2
GO:0030258	lipid modification	biological process	5/488	852/93642	0.45708	1	TRINITY_DN79467_c0_g3,TRINITY_DN88853_c0_g1,TRINITY_DN93029_c1_g2,TRINITY_DN93109_c0_g3,TRINITY_DN95632_c2_g1	TRINITY_DN79467_c0_g3,TRINITY_DN88853_c0_g1,TRINITY_DN93029_c1_g2,TRINITY_DN93109_c0_g3,TRINITY_DN95632_c2_g1
GO:0006646	phosphatidylethanolamine biosynthetic process	biological process	1/488	117/93642	0.45757	1	TRINITY_DN93915_c1_g1	TRINITY_DN93915_c1_g1
GO:0009744	response to sucrose	biological process	1/488	117/93642	0.45757	1	TRINITY_DN73444_c1_g2	TRINITY_DN73444_c1_g2
GO:0043270	positive regulation of ion transport	biological process	1/488	117/93642	0.45757	1	TRINITY_DN93343_c0_g1	TRINITY_DN93343_c0_g1
GO:0046501	protoporphyrinogen IX metabolic process	biological process	1/488	117/93642	0.45757	1	TRINITY_DN90223_c0_g1	TRINITY_DN90223_c0_g1
GO:0055080	cation homeostasis	biological process	10/488	1792/93642	0.45766	1	TRINITY_DN68361_c0_g1,TRINITY_DN75982_c1_g1,TRINITY_DN76936_c1_g3,TRINITY_DN86308_c0_g4,TRINITY_DN93343_c0_g1,TRINITY_DN94150_c2_g1,TRINITY_DN95270_c0_g7,TRINITY_DN97367_c1_g1,TRINITY_DN97687_c2_g2,TRINITY_DN98654_c1_g1	TRINITY_DN68361_c0_g1,TRINITY_DN75982_c1_g1,TRINITY_DN76936_c1_g3,TRINITY_DN86308_c0_g4,TRINITY_DN93343_c0_g1,TRINITY_DN94150_c2_g1,TRINITY_DN95270_c0_g7,TRINITY_DN97367_c1_g1,TRINITY_DN97687_c2_g2,TRINITY_DN98654_c1_g1
GO:1902410	mitotic cytokinetic process	biological process	3/488	482/93642	0.45990	1	TRINITY_DN75757_c0_g1,TRINITY_DN88305_c0_g1,TRINITY_DN89714_c1_g1	TRINITY_DN75757_c0_g1,TRINITY_DN88305_c0_g1,TRINITY_DN89714_c1_g1
GO:0009740	gibberellic acid mediated signaling pathway	biological process	1/488	118/93642	0.46040	1	TRINITY_DN84473_c4_g1	TRINITY_DN84473_c4_g1
GO:0010476	gibberellin mediated signaling pathway	biological process	1/488	118/93642	0.46040	1	TRINITY_DN84473_c4_g1	TRINITY_DN84473_c4_g1
GO:0071370	cellular response to gibberellin stimulus	biological process	1/488	118/93642	0.46040	1	TRINITY_DN84473_c4_g1	TRINITY_DN84473_c4_g1
GO:0071453	cellular response to oxygen levels	biological process	1/488	118/93642	0.46040	1	TRINITY_DN94048_c3_g1	TRINITY_DN94048_c3_g1
GO:0048444	floral organ morphogenesis	biological process	1/488	119/93642	0.46322	1	TRINITY_DN84473_c4_g1	TRINITY_DN84473_c4_g1
GO:0098609	cell-cell adhesion	biological process	1/488	119/93642	0.46322	1	TRINITY_DN93343_c0_g1	TRINITY_DN93343_c0_g1
GO:0006754	ATP biosynthetic process	biological process	7/488	1236/93642	0.46484	1	TRINITY_DN74807_c0_g1,TRINITY_DN86144_c0_g3,TRINITY_DN86394_c1_g1,TRINITY_DN87995_c1_g1,TRINITY_DN88736_c0_g1,TRINITY_DN90301_c3_g6,TRINITY_DN99029_c9_g3	TRINITY_DN74807_c0_g1,TRINITY_DN86144_c0_g3,TRINITY_DN86394_c1_g1,TRINITY_DN87995_c1_g1,TRINITY_DN88736_c0_g1,TRINITY_DN90301_c3_g6,TRINITY_DN99029_c9_g3
GO:0006304	DNA modification	biological process	2/488	301/93642	0.46565	1	TRINITY_DN84558_c0_g1,TRINITY_DN94072_c1_g4	TRINITY_DN84558_c0_g1,TRINITY_DN94072_c1_g4
GO:0045454	cell redox homeostasis	biological process	6/488	1050/93642	0.46692	1	TRINITY_DN69624_c0_g1,TRINITY_DN72420_c0_g1,TRINITY_DN74676_c2_g3,TRINITY_DN77032_c0_g1,TRINITY_DN85616_c0_g3,TRINITY_DN97067_c3_g1	TRINITY_DN69624_c0_g1,TRINITY_DN72420_c0_g1,TRINITY_DN74676_c2_g3,TRINITY_DN77032_c0_g1,TRINITY_DN85616_c0_g3,TRINITY_DN97067_c3_g1
GO:0006164	purine nucleotide biosynthetic process	biological process	10/488	1807/93642	0.46801	1	TRINITY_DN74807_c0_g1,TRINITY_DN78519_c1_g3,TRINITY_DN86144_c0_g3,TRINITY_DN86394_c1_g1,TRINITY_DN87633_c0_g1,TRINITY_DN87995_c1_g1,TRINITY_DN88736_c0_g1,TRINITY_DN89733_c0_g3,TRINITY_DN90301_c3_g6,TRINITY_DN99029_c9_g3	TRINITY_DN74807_c0_g1,TRINITY_DN78519_c1_g3,TRINITY_DN86144_c0_g3,TRINITY_DN86394_c1_g1,TRINITY_DN87633_c0_g1,TRINITY_DN87995_c1_g1,TRINITY_DN88736_c0_g1,TRINITY_DN89733_c0_g3,TRINITY_DN90301_c3_g6,TRINITY_DN99029_c9_g3
GO:0016998	cell wall macromolecule catabolic process	biological process	1/488	121/93642	0.46881	1	TRINITY_DN74021_c2_g1	TRINITY_DN74021_c2_g1
GO:0048278	vesicle docking	biological process	2/488	303/93642	0.46907	1	TRINITY_DN72185_c0_g1,TRINITY_DN76774_c1_g1	TRINITY_DN72185_c0_g1,TRINITY_DN76774_c1_g1
GO:0009127	purine nucleoside monophosphate biosynthetic process	biological process	9/488	1621/93642	0.47037	1	TRINITY_DN74807_c0_g1,TRINITY_DN78519_c1_g3,TRINITY_DN86144_c0_g3,TRINITY_DN86394_c1_g1,TRINITY_DN87633_c0_g1,TRINITY_DN87995_c1_g1,TRINITY_DN88736_c0_g1,TRINITY_DN90301_c3_g6,TRINITY_DN99029_c9_g3	TRINITY_DN74807_c0_g1,TRINITY_DN78519_c1_g3,TRINITY_DN86144_c0_g3,TRINITY_DN86394_c1_g1,TRINITY_DN87633_c0_g1,TRINITY_DN87995_c1_g1,TRINITY_DN88736_c0_g1,TRINITY_DN90301_c3_g6,TRINITY_DN99029_c9_g3
GO:0009168	purine ribonucleoside monophosphate biosynthetic process	biological process	9/488	1621/93642	0.47037	1	TRINITY_DN74807_c0_g1,TRINITY_DN78519_c1_g3,TRINITY_DN86144_c0_g3,TRINITY_DN86394_c1_g1,TRINITY_DN87633_c0_g1,TRINITY_DN87995_c1_g1,TRINITY_DN88736_c0_g1,TRINITY_DN90301_c3_g6,TRINITY_DN99029_c9_g3	TRINITY_DN74807_c0_g1,TRINITY_DN78519_c1_g3,TRINITY_DN86144_c0_g3,TRINITY_DN86394_c1_g1,TRINITY_DN87633_c0_g1,TRINITY_DN87995_c1_g1,TRINITY_DN88736_c0_g1,TRINITY_DN90301_c3_g6,TRINITY_DN99029_c9_g3
GO:0006906	vesicle fusion	biological process	3/488	490/93642	0.47058	1	TRINITY_DN76774_c1_g1,TRINITY_DN79682_c1_g2,TRINITY_DN86950_c1_g1	TRINITY_DN76774_c1_g1,TRINITY_DN79682_c1_g2,TRINITY_DN86950_c1_g1
GO:0045859	regulation of protein kinase activity	biological process	3/488	490/93642	0.47058	1	TRINITY_DN69537_c0_g1,TRINITY_DN77576_c1_g1,TRINITY_DN95583_c1_g4	TRINITY_DN69537_c0_g1,TRINITY_DN77576_c1_g1,TRINITY_DN95583_c1_g4
GO:0072329	monocarboxylic acid catabolic process	biological process	5/488	866/93642	0.47107	1	TRINITY_DN75571_c1_g2,TRINITY_DN93109_c0_g3,TRINITY_DN95020_c1_g2,TRINITY_DN95632_c2_g1,TRINITY_DN95921_c2_g1	TRINITY_DN75571_c1_g2,TRINITY_DN93109_c0_g3,TRINITY_DN95020_c1_g2,TRINITY_DN95632_c2_g1,TRINITY_DN95921_c2_g1
GO:0046686	response to cadmium ion	biological process	6/488	1056/93642	0.47233	1	TRINITY_DN72220_c1_g1,TRINITY_DN76639_c2_g1,TRINITY_DN77100_c0_g1,TRINITY_DN79614_c1_g5,TRINITY_DN93109_c0_g3,TRINITY_DN98374_c1_g1	TRINITY_DN72220_c1_g1,TRINITY_DN76639_c2_g1,TRINITY_DN77100_c0_g1,TRINITY_DN79614_c1_g5,TRINITY_DN93109_c0_g3,TRINITY_DN98374_c1_g1
GO:0042538	hyperosmotic salinity response	biological process	1/488	123/93642	0.47433	1	TRINITY_DN89495_c1_g1	TRINITY_DN89495_c1_g1
GO:0043087	regulation of GTPase activity	biological process	2/488	307/93642	0.47585	1	TRINITY_DN86950_c1_g1,TRINITY_DN90368_c2_g3	TRINITY_DN86950_c1_g1,TRINITY_DN90368_c2_g3
GO:0032506	cytokinetic process	biological process	3/488	495/93642	0.47721	1	TRINITY_DN75757_c0_g1,TRINITY_DN88305_c0_g1,TRINITY_DN89714_c1_g1	TRINITY_DN75757_c0_g1,TRINITY_DN88305_c0_g1,TRINITY_DN89714_c1_g1
GO:0016049	cell growth	biological process	9/488	1640/93642	0.48415	1	TRINITY_DN69507_c1_g1,TRINITY_DN70233_c4_g4,TRINITY_DN70233_c4_g5,TRINITY_DN75379_c0_g7,TRINITY_DN88442_c0_g1,TRINITY_DN89295_c2_g2,TRINITY_DN93365_c2_g1,TRINITY_DN96824_c2_g1,TRINITY_DN97985_c2_g2	TRINITY_DN69507_c1_g1,TRINITY_DN70233_c4_g4,TRINITY_DN70233_c4_g5,TRINITY_DN75379_c0_g7,TRINITY_DN88442_c0_g1,TRINITY_DN89295_c2_g2,TRINITY_DN93365_c2_g1,TRINITY_DN96824_c2_g1,TRINITY_DN97985_c2_g2
GO:0009914	hormone transport	biological process	2/488	313/93642	0.48593	1	TRINITY_DN76782_c0_g1,TRINITY_DN94964_c1_g1	TRINITY_DN76782_c0_g1,TRINITY_DN94964_c1_g1
GO:1901264	carbohydrate derivative transport	biological process	2/488	313/93642	0.48593	1	TRINITY_DN79091_c1_g2,TRINITY_DN95632_c2_g1	TRINITY_DN79091_c1_g2,TRINITY_DN95632_c2_g1
GO:0048229	gametophyte development	biological process	5/488	887/93642	0.49183	1	TRINITY_DN74775_c1_g1,TRINITY_DN77576_c1_g1,TRINITY_DN82132_c0_g1,TRINITY_DN87479_c2_g5,TRINITY_DN95583_c1_g4	TRINITY_DN74775_c1_g1,TRINITY_DN77576_c1_g1,TRINITY_DN82132_c0_g1,TRINITY_DN87479_c2_g5,TRINITY_DN95583_c1_g4
GO:0009206	purine ribonucleoside triphosphate biosynthetic process	biological process	7/488	1270/93642	0.49294	1	TRINITY_DN74807_c0_g1,TRINITY_DN86144_c0_g3,TRINITY_DN86394_c1_g1,TRINITY_DN87995_c1_g1,TRINITY_DN88736_c0_g1,TRINITY_DN90301_c3_g6,TRINITY_DN99029_c9_g3	TRINITY_DN74807_c0_g1,TRINITY_DN86144_c0_g3,TRINITY_DN86394_c1_g1,TRINITY_DN87995_c1_g1,TRINITY_DN88736_c0_g1,TRINITY_DN90301_c3_g6,TRINITY_DN99029_c9_g3
GO:0090174	organelle membrane fusion	biological process	3/488	507/93642	0.49295	1	TRINITY_DN76774_c1_g1,TRINITY_DN79682_c1_g2,TRINITY_DN86950_c1_g1	TRINITY_DN76774_c1_g1,TRINITY_DN79682_c1_g2,TRINITY_DN86950_c1_g1
GO:0070192	chromosome organization involved in meiotic cell cycle	biological process	1/488	130/93642	0.49324	1	TRINITY_DN77359_c0_g1	TRINITY_DN77359_c0_g1
GO:0009145	purine nucleoside triphosphate biosynthetic process	biological process	7/488	1271/93642	0.49376	1	TRINITY_DN74807_c0_g1,TRINITY_DN86144_c0_g3,TRINITY_DN86394_c1_g1,TRINITY_DN87995_c1_g1,TRINITY_DN88736_c0_g1,TRINITY_DN90301_c3_g6,TRINITY_DN99029_c9_g3	TRINITY_DN74807_c0_g1,TRINITY_DN86144_c0_g3,TRINITY_DN86394_c1_g1,TRINITY_DN87995_c1_g1,TRINITY_DN88736_c0_g1,TRINITY_DN90301_c3_g6,TRINITY_DN99029_c9_g3
GO:0006270	DNA replication initiation	biological process	1/488	132/93642	0.49851	1	TRINITY_DN87435_c0_g1	TRINITY_DN87435_c0_g1
GO:0006986	response to unfolded protein	biological process	2/488	321/93642	0.49919	1	TRINITY_DN73252_c0_g1,TRINITY_DN86314_c0_g1	TRINITY_DN73252_c0_g1,TRINITY_DN86314_c0_g1
GO:0051223	regulation of protein transport	biological process	2/488	321/93642	0.49919	1	TRINITY_DN89446_c0_g3,TRINITY_DN93343_c0_g1	TRINITY_DN89446_c0_g3,TRINITY_DN93343_c0_g1
GO:1901616	organic hydroxy compound catabolic process	biological process	3/488	513/93642	0.50073	1	TRINITY_DN75571_c1_g2,TRINITY_DN95020_c1_g2,TRINITY_DN95921_c2_g1	TRINITY_DN75571_c1_g2,TRINITY_DN95020_c1_g2,TRINITY_DN95921_c2_g1
GO:0010821	regulation of mitochondrion organization	biological process	1/488	133/93642	0.50113	1	TRINITY_DN89446_c0_g3	TRINITY_DN89446_c0_g3
GO:0034285	response to disaccharide	biological process	1/488	133/93642	0.50113	1	TRINITY_DN73444_c1_g2	TRINITY_DN73444_c1_g2
GO:0006534	cysteine metabolic process	biological process	2/488	323/93642	0.50246	1	TRINITY_DN72420_c0_g1,TRINITY_DN74676_c2_g3	TRINITY_DN72420_c0_g1,TRINITY_DN74676_c2_g3
GO:0035601	protein deacylation	biological process	1/488	134/93642	0.50373	1	TRINITY_DN97928_c2_g3	TRINITY_DN97928_c2_g3
GO:0043455	regulation of secondary metabolic process	biological process	1/488	134/93642	0.50373	1	TRINITY_DN83298_c1_g4	TRINITY_DN83298_c1_g4
GO:1904062	regulation of cation transmembrane transport	biological process	1/488	134/93642	0.50373	1	TRINITY_DN93343_c0_g1	TRINITY_DN93343_c0_g1
GO:0009888	tissue development	biological process	11/488	2053/93642	0.50488	1	TRINITY_DN69035_c2_g6,TRINITY_DN74807_c0_g1,TRINITY_DN78854_c0_g1,TRINITY_DN83935_c0_g1,TRINITY_DN88442_c0_g1,TRINITY_DN88777_c0_g1,TRINITY_DN89276_c0_g2,TRINITY_DN89714_c1_g1,TRINITY_DN90683_c0_g1,TRINITY_DN93365_c2_g1,TRINITY_DN96824_c2_g1	TRINITY_DN69035_c2_g6,TRINITY_DN74807_c0_g1,TRINITY_DN78854_c0_g1,TRINITY_DN83935_c0_g1,TRINITY_DN88442_c0_g1,TRINITY_DN88777_c0_g1,TRINITY_DN89276_c0_g2,TRINITY_DN89714_c1_g1,TRINITY_DN90683_c0_g1,TRINITY_DN93365_c2_g1,TRINITY_DN96824_c2_g1
GO:0008361	regulation of cell size	biological process	2/488	325/93642	0.50573	1	TRINITY_DN73444_c1_g2,TRINITY_DN84029_c0_g2	TRINITY_DN73444_c1_g2,TRINITY_DN84029_c0_g2
GO:0048508	embryonic meristem development	biological process	1/488	135/93642	0.50632	1	TRINITY_DN89276_c0_g2	TRINITY_DN89276_c0_g2
GO:0098732	macromolecule deacylation	biological process	1/488	135/93642	0.50632	1	TRINITY_DN97928_c2_g3	TRINITY_DN97928_c2_g3
GO:0070201	regulation of establishment of protein localization	biological process	2/488	327/93642	0.50898	1	TRINITY_DN89446_c0_g3,TRINITY_DN93343_c0_g1	TRINITY_DN89446_c0_g3,TRINITY_DN93343_c0_g1
GO:0072666	establishment of protein localization to vacuole	biological process	2/488	328/93642	0.51060	1	TRINITY_DN76476_c0_g3,TRINITY_DN88980_c1_g3	TRINITY_DN76476_c0_g3,TRINITY_DN88980_c1_g3
GO:0010959	regulation of metal ion transport	biological process	1/488	137/93642	0.51146	1	TRINITY_DN93343_c0_g1	TRINITY_DN93343_c0_g1
GO:0016036	cellular response to phosphate starvation	biological process	1/488	138/93642	0.51401	1	TRINITY_DN77174_c0_g2	TRINITY_DN77174_c0_g2
GO:2001023	regulation of response to drug	biological process	1/488	139/93642	0.51655	1	TRINITY_DN79614_c1_g5	TRINITY_DN79614_c1_g5
GO:0090087	regulation of peptide transport	biological process	2/488	332/93642	0.51704	1	TRINITY_DN89446_c0_g3,TRINITY_DN93343_c0_g1	TRINITY_DN89446_c0_g3,TRINITY_DN93343_c0_g1
GO:0031327	negative regulation of cellular biosynthetic process	biological process	11/488	2073/93642	0.51775	1	TRINITY_DN73073_c1_g1,TRINITY_DN75569_c1_g1,TRINITY_DN82132_c0_g1,TRINITY_DN83298_c1_g4,TRINITY_DN84558_c0_g1,TRINITY_DN87479_c2_g5,TRINITY_DN94072_c1_g4,TRINITY_DN94676_c0_g3,TRINITY_DN96468_c1_g2,TRINITY_DN97928_c2_g3,TRINITY_DN98324_c1_g1	TRINITY_DN73073_c1_g1,TRINITY_DN75569_c1_g1,TRINITY_DN82132_c0_g1,TRINITY_DN83298_c1_g4,TRINITY_DN84558_c0_g1,TRINITY_DN87479_c2_g5,TRINITY_DN94072_c1_g4,TRINITY_DN94676_c0_g3,TRINITY_DN96468_c1_g2,TRINITY_DN97928_c2_g3,TRINITY_DN98324_c1_g1
GO:0042592	homeostatic process	biological process	23/488	4388/93642	0.51863	1	TRINITY_DN68361_c0_g1,TRINITY_DN69537_c0_g1,TRINITY_DN69624_c0_g1,TRINITY_DN72420_c0_g1,TRINITY_DN74676_c2_g3,TRINITY_DN74807_c0_g1,TRINITY_DN75571_c1_g2,TRINITY_DN75982_c1_g1,TRINITY_DN76936_c1_g3,TRINITY_DN77032_c0_g1,TRINITY_DN85616_c0_g3,TRINITY_DN85814_c4_g2,TRINITY_DN86308_c0_g4,TRINITY_DN93109_c0_g3,TRINITY_DN93343_c0_g1,TRINITY_DN94150_c2_g1,TRINITY_DN95270_c0_g7,TRINITY_DN95921_c2_g1,TRI…	TRINITY_DN68361_c0_g1,TRINITY_DN69537_c0_g1,TRINITY_DN69624_c0_g1,TRINITY_DN72420_c0_g1,TRINITY_DN74676_c2_g3,TRINITY_DN74807_c0_g1,TRINITY_DN75571_c1_g2,TRINITY_DN75982_c1_g1,TRINITY_DN76936_c1_g3,TRINITY_DN77032_c0_g1,TRINITY_DN85616_c0_g3,TRINITY_DN85814_c4_g2,TRINITY_DN86308_c0_g4,TRINITY_DN93109_c0_g3,TRINITY_DN93343_c0_g1,TRINITY_DN94150_c2_g1,TRINITY_DN95270_c0_g7,TRINITY_DN95921_c2_g1,TRI…
GO:0006301	postreplication repair	biological process	1/488	140/93642	0.51907	1	TRINITY_DN87778_c0_g1	TRINITY_DN87778_c0_g1
GO:0032511	late endosome to vacuole transport via multivesicular body sorting pathway	biological process	1/488	140/93642	0.51907	1	TRINITY_DN76476_c0_g3	TRINITY_DN76476_c0_g3
GO:0065004	protein-DNA complex assembly	biological process	3/488	528/93642	0.51991	1	TRINITY_DN80039_c0_g5,TRINITY_DN87076_c1_g6,TRINITY_DN94938_c2_g5	TRINITY_DN80039_c0_g5,TRINITY_DN87076_c1_g6,TRINITY_DN94938_c2_g5
GO:0006596	polyamine biosynthetic process	biological process	1/488	142/93642	0.52408	1	TRINITY_DN97919_c2_g1	TRINITY_DN97919_c2_g1
GO:0046337	phosphatidylethanolamine metabolic process	biological process	1/488	142/93642	0.52408	1	TRINITY_DN93915_c1_g1	TRINITY_DN93915_c1_g1
GO:0006097	glyoxylate cycle	biological process	1/488	143/93642	0.52656	1	TRINITY_DN90719_c2_g1	TRINITY_DN90719_c2_g1
GO:0051193	regulation of cofactor metabolic process	biological process	1/488	143/93642	0.52656	1	TRINITY_DN83298_c1_g4	TRINITY_DN83298_c1_g4
GO:0009890	negative regulation of biosynthetic process	biological process	11/488	2087/93642	0.52670	1	TRINITY_DN73073_c1_g1,TRINITY_DN75569_c1_g1,TRINITY_DN82132_c0_g1,TRINITY_DN83298_c1_g4,TRINITY_DN84558_c0_g1,TRINITY_DN87479_c2_g5,TRINITY_DN94072_c1_g4,TRINITY_DN94676_c0_g3,TRINITY_DN96468_c1_g2,TRINITY_DN97928_c2_g3,TRINITY_DN98324_c1_g1	TRINITY_DN73073_c1_g1,TRINITY_DN75569_c1_g1,TRINITY_DN82132_c0_g1,TRINITY_DN83298_c1_g4,TRINITY_DN84558_c0_g1,TRINITY_DN87479_c2_g5,TRINITY_DN94072_c1_g4,TRINITY_DN94676_c0_g3,TRINITY_DN96468_c1_g2,TRINITY_DN97928_c2_g3,TRINITY_DN98324_c1_g1
GO:0031338	regulation of vesicle fusion	biological process	1/488	144/93642	0.52903	1	TRINITY_DN86950_c1_g1	TRINITY_DN86950_c1_g1
GO:0046417	chorismate metabolic process	biological process	1/488	144/93642	0.52903	1	TRINITY_DN77541_c1_g2	TRINITY_DN77541_c1_g2
GO:0006904	vesicle docking involved in exocytosis	biological process	1/488	145/93642	0.53149	1	TRINITY_DN72185_c0_g1	TRINITY_DN72185_c0_g1
GO:0009074	aromatic amino acid family catabolic process	biological process	1/488	145/93642	0.53149	1	TRINITY_DN91019_c5_g3	TRINITY_DN91019_c5_g3
GO:0051345	positive regulation of hydrolase activity	biological process	2/488	344/93642	0.53604	1	TRINITY_DN86950_c1_g1,TRINITY_DN90368_c2_g3	TRINITY_DN86950_c1_g1,TRINITY_DN90368_c2_g3
GO:0045785	positive regulation of cell adhesion	biological process	1/488	147/93642	0.53637	1	TRINITY_DN93343_c0_g1	TRINITY_DN93343_c0_g1
GO:0007034	vacuolar transport	biological process	4/488	738/93642	0.53700	1	TRINITY_DN76311_c1_g2,TRINITY_DN76476_c0_g3,TRINITY_DN88980_c1_g3,TRINITY_DN98326_c3_g2	TRINITY_DN76311_c1_g2,TRINITY_DN76476_c0_g3,TRINITY_DN88980_c1_g3,TRINITY_DN98326_c3_g2
GO:0010204	defense response signaling pathway, resistance gene-independent	biological process	1/488	148/93642	0.53879	1	TRINITY_DN98417_c2_g2	TRINITY_DN98417_c2_g2
GO:0051262	protein tetramerization	biological process	1/488	148/93642	0.53879	1	TRINITY_DN77174_c0_g2	TRINITY_DN77174_c0_g2
GO:1901617	organic hydroxy compound biosynthetic process	biological process	7/488	1327/93642	0.53896	1	TRINITY_DN75571_c1_g2,TRINITY_DN76782_c0_g1,TRINITY_DN78158_c0_g1,TRINITY_DN83298_c1_g4,TRINITY_DN88442_c0_g1,TRINITY_DN94964_c1_g1,TRINITY_DN95921_c2_g1	TRINITY_DN75571_c1_g2,TRINITY_DN76782_c0_g1,TRINITY_DN78158_c0_g1,TRINITY_DN83298_c1_g4,TRINITY_DN88442_c0_g1,TRINITY_DN94964_c1_g1,TRINITY_DN95921_c2_g1
GO:0031323	regulation of cellular metabolic process	biological process	61/488	11774/93642	0.54012	1	TRINITY_DN66938_c0_g1,TRINITY_DN69537_c0_g1,TRINITY_DN69787_c0_g2,TRINITY_DN70660_c2_g2,TRINITY_DN70857_c2_g1,TRINITY_DN71043_c0_g1,TRINITY_DN73073_c1_g1,TRINITY_DN73444_c1_g2,TRINITY_DN74829_c0_g1,TRINITY_DN75569_c1_g1,TRINITY_DN75932_c0_g1,TRINITY_DN75982_c1_g1,TRINITY_DN76512_c4_g1,TRINITY_DN77043_c0_g3,TRINITY_DN77576_c1_g1,TRINITY_DN78792_c1_g5,TRINITY_DN78992_c0_g1,TRINITY_DN79029_c0_g2,TRI…	TRINITY_DN66938_c0_g1,TRINITY_DN69537_c0_g1,TRINITY_DN69787_c0_g2,TRINITY_DN70660_c2_g2,TRINITY_DN70857_c2_g1,TRINITY_DN71043_c0_g1,TRINITY_DN73073_c1_g1,TRINITY_DN73444_c1_g2,TRINITY_DN74829_c0_g1,TRINITY_DN75569_c1_g1,TRINITY_DN75932_c0_g1,TRINITY_DN75982_c1_g1,TRINITY_DN76512_c4_g1,TRINITY_DN77043_c0_g3,TRINITY_DN77576_c1_g1,TRINITY_DN78792_c1_g5,TRINITY_DN78992_c0_g1,TRINITY_DN79029_c0_g2,TRI…
GO:0006694	steroid biosynthetic process	biological process	4/488	741/93642	0.54018	1	TRINITY_DN75571_c1_g2,TRINITY_DN78158_c0_g1,TRINITY_DN88442_c0_g1,TRINITY_DN95921_c2_g1	TRINITY_DN75571_c1_g2,TRINITY_DN78158_c0_g1,TRINITY_DN88442_c0_g1,TRINITY_DN95921_c2_g1
GO:0015851	nucleobase transport	biological process	1/488	149/93642	0.54120	1	TRINITY_DN79183_c0_g2	TRINITY_DN79183_c0_g2
GO:0051403	stress-activated MAPK cascade	biological process	1/488	149/93642	0.54120	1	TRINITY_DN69537_c0_g1	TRINITY_DN69537_c0_g1
GO:0002697	regulation of immune effector process	biological process	1/488	150/93642	0.54359	1	TRINITY_DN86857_c0_g1	TRINITY_DN86857_c0_g1
GO:0043549	regulation of kinase activity	biological process	3/488	547/93642	0.54363	1	TRINITY_DN69537_c0_g1,TRINITY_DN77576_c1_g1,TRINITY_DN95583_c1_g4	TRINITY_DN69537_c0_g1,TRINITY_DN77576_c1_g1,TRINITY_DN95583_c1_g4
GO:0071248	cellular response to metal ion	biological process	2/488	349/93642	0.54380	1	TRINITY_DN79091_c1_g2,TRINITY_DN93343_c0_g1	TRINITY_DN79091_c1_g2,TRINITY_DN93343_c0_g1
GO:0006814	sodium ion transport	biological process	1/488	151/93642	0.54598	1	TRINITY_DN93343_c0_g1	TRINITY_DN93343_c0_g1
GO:0006909	phagocytosis	biological process	1/488	151/93642	0.54598	1	TRINITY_DN89718_c0_g1	TRINITY_DN89718_c0_g1
GO:0045926	negative regulation of growth	biological process	1/488	151/93642	0.54598	1	TRINITY_DN97985_c2_g2	TRINITY_DN97985_c2_g2
GO:0003002	regionalization	biological process	3/488	551/93642	0.54853	1	TRINITY_DN89276_c0_g2,TRINITY_DN89714_c1_g1,TRINITY_DN90826_c0_g2	TRINITY_DN89276_c0_g2,TRINITY_DN89714_c1_g1,TRINITY_DN90826_c0_g2
GO:0008299	isoprenoid biosynthetic process	biological process	4/488	750/93642	0.54965	1	TRINITY_DN72530_c1_g2,TRINITY_DN76556_c1_g2,TRINITY_DN83298_c1_g4,TRINITY_DN96479_c3_g2	TRINITY_DN72530_c1_g2,TRINITY_DN76556_c1_g2,TRINITY_DN83298_c1_g4,TRINITY_DN96479_c3_g2
GO:0009313	oligosaccharide catabolic process	biological process	1/488	153/93642	0.55070	1	TRINITY_DN82302_c0_g1	TRINITY_DN82302_c0_g1
GO:0051592	response to calcium ion	biological process	1/488	153/93642	0.55070	1	TRINITY_DN79091_c1_g2	TRINITY_DN79091_c1_g2
GO:0140029	exocytic process	biological process	1/488	153/93642	0.55070	1	TRINITY_DN72185_c0_g1	TRINITY_DN72185_c0_g1
GO:1901659	glycosyl compound biosynthetic process	biological process	3/488	553/93642	0.55097	1	TRINITY_DN72530_c1_g2,TRINITY_DN96479_c3_g2,TRINITY_DN97919_c2_g1	TRINITY_DN72530_c1_g2,TRINITY_DN96479_c3_g2,TRINITY_DN97919_c2_g1
GO:0031401	positive regulation of protein modification process	biological process	3/488	555/93642	0.55341	1	TRINITY_DN69537_c0_g1,TRINITY_DN77576_c1_g1,TRINITY_DN95583_c1_g4	TRINITY_DN69537_c0_g1,TRINITY_DN77576_c1_g1,TRINITY_DN95583_c1_g4
GO:0010043	response to zinc ion	biological process	1/488	156/93642	0.55770	1	TRINITY_DN76639_c2_g1	TRINITY_DN76639_c2_g1
GO:0008219	cell death	biological process	12/488	2334/93642	0.55894	1	TRINITY_DN74829_c0_g1,TRINITY_DN77576_c1_g1,TRINITY_DN79091_c1_g2,TRINITY_DN79467_c0_g3,TRINITY_DN80890_c1_g1,TRINITY_DN87940_c4_g2,TRINITY_DN88460_c1_g1,TRINITY_DN89876_c1_g5,TRINITY_DN94010_c1_g2,TRINITY_DN95583_c1_g4,TRINITY_DN95901_c1_g3,TRINITY_DN98417_c2_g2	TRINITY_DN74829_c0_g1,TRINITY_DN77576_c1_g1,TRINITY_DN79091_c1_g2,TRINITY_DN79467_c0_g3,TRINITY_DN80890_c1_g1,TRINITY_DN87940_c4_g2,TRINITY_DN88460_c1_g1,TRINITY_DN89876_c1_g5,TRINITY_DN94010_c1_g2,TRINITY_DN95583_c1_g4,TRINITY_DN95901_c1_g3,TRINITY_DN98417_c2_g2
GO:0012501	programmed cell death	biological process	11/488	2139/93642	0.55946	1	TRINITY_DN74829_c0_g1,TRINITY_DN77576_c1_g1,TRINITY_DN79467_c0_g3,TRINITY_DN80890_c1_g1,TRINITY_DN87940_c4_g2,TRINITY_DN88460_c1_g1,TRINITY_DN89876_c1_g5,TRINITY_DN94010_c1_g2,TRINITY_DN95583_c1_g4,TRINITY_DN95901_c1_g3,TRINITY_DN98417_c2_g2	TRINITY_DN74829_c0_g1,TRINITY_DN77576_c1_g1,TRINITY_DN79467_c0_g3,TRINITY_DN80890_c1_g1,TRINITY_DN87940_c4_g2,TRINITY_DN88460_c1_g1,TRINITY_DN89876_c1_g5,TRINITY_DN94010_c1_g2,TRINITY_DN95583_c1_g4,TRINITY_DN95901_c1_g3,TRINITY_DN98417_c2_g2
GO:0009798	axis specification	biological process	1/488	157/93642	0.56001	1	TRINITY_DN89276_c0_g2	TRINITY_DN89276_c0_g2
GO:0032509	endosome transport via multivesicular body sorting pathway	biological process	1/488	157/93642	0.56001	1	TRINITY_DN76476_c0_g3	TRINITY_DN76476_c0_g3
GO:0009201	ribonucleoside triphosphate biosynthetic process	biological process	7/488	1354/93642	0.56016	1	TRINITY_DN74807_c0_g1,TRINITY_DN86144_c0_g3,TRINITY_DN86394_c1_g1,TRINITY_DN87995_c1_g1,TRINITY_DN88736_c0_g1,TRINITY_DN90301_c3_g6,TRINITY_DN99029_c9_g3	TRINITY_DN74807_c0_g1,TRINITY_DN86144_c0_g3,TRINITY_DN86394_c1_g1,TRINITY_DN87995_c1_g1,TRINITY_DN88736_c0_g1,TRINITY_DN90301_c3_g6,TRINITY_DN99029_c9_g3
GO:0051259	protein complex oligomerization	biological process	2/488	360/93642	0.56056	1	TRINITY_DN73922_c0_g3,TRINITY_DN77174_c0_g2	TRINITY_DN73922_c0_g3,TRINITY_DN77174_c0_g2
GO:0016101	diterpenoid metabolic process	biological process	1/488	158/93642	0.56231	1	TRINITY_DN76556_c1_g2	TRINITY_DN76556_c1_g2
GO:0071985	multivesicular body sorting pathway	biological process	1/488	160/93642	0.56687	1	TRINITY_DN76476_c0_g3	TRINITY_DN76476_c0_g3
GO:0044804	autophagy of nucleus	biological process	1/488	161/93642	0.56913	1	TRINITY_DN92663_c1_g1	TRINITY_DN92663_c1_g1
GO:0010558	negative regulation of macromolecule biosynthetic process	biological process	10/488	1960/93642	0.57053	1	TRINITY_DN73073_c1_g1,TRINITY_DN75569_c1_g1,TRINITY_DN82132_c0_g1,TRINITY_DN84558_c0_g1,TRINITY_DN87479_c2_g5,TRINITY_DN94072_c1_g4,TRINITY_DN94676_c0_g3,TRINITY_DN96468_c1_g2,TRINITY_DN97928_c2_g3,TRINITY_DN98324_c1_g1	TRINITY_DN73073_c1_g1,TRINITY_DN75569_c1_g1,TRINITY_DN82132_c0_g1,TRINITY_DN84558_c0_g1,TRINITY_DN87479_c2_g5,TRINITY_DN94072_c1_g4,TRINITY_DN94676_c0_g3,TRINITY_DN96468_c1_g2,TRINITY_DN97928_c2_g3,TRINITY_DN98324_c1_g1
GO:1902600	proton transmembrane transport	biological process	4/488	772/93642	0.57238	1	TRINITY_DN86144_c0_g3,TRINITY_DN87995_c1_g1,TRINITY_DN90301_c3_g6,TRINITY_DN99029_c9_g3	TRINITY_DN86144_c0_g3,TRINITY_DN87995_c1_g1,TRINITY_DN90301_c3_g6,TRINITY_DN99029_c9_g3
GO:0006030	chitin metabolic process	biological process	2/488	370/93642	0.57540	1	TRINITY_DN74021_c2_g1,TRINITY_DN79880_c1_g2	TRINITY_DN74021_c2_g1,TRINITY_DN79880_c1_g2
GO:0009113	purine nucleobase biosynthetic process	biological process	1/488	164/93642	0.57584	1	TRINITY_DN87633_c0_g1	TRINITY_DN87633_c0_g1
GO:0046487	glyoxylate metabolic process	biological process	1/488	164/93642	0.57584	1	TRINITY_DN90719_c2_g1	TRINITY_DN90719_c2_g1
GO:0051650	establishment of vesicle localization	biological process	1/488	164/93642	0.57584	1	TRINITY_DN96966_c0_g1	TRINITY_DN96966_c0_g1
GO:0061013	regulation of mRNA catabolic process	biological process	1/488	164/93642	0.57584	1	TRINITY_DN75932_c0_g1	TRINITY_DN75932_c0_g1
GO:0035967	cellular response to topologically incorrect protein	biological process	2/488	372/93642	0.57833	1	TRINITY_DN73252_c0_g1,TRINITY_DN86314_c0_g1	TRINITY_DN73252_c0_g1,TRINITY_DN86314_c0_g1
GO:0009260	ribonucleotide biosynthetic process	biological process	10/488	1975/93642	0.58015	1	TRINITY_DN74807_c0_g1,TRINITY_DN78519_c1_g3,TRINITY_DN86144_c0_g3,TRINITY_DN86394_c1_g1,TRINITY_DN87633_c0_g1,TRINITY_DN87995_c1_g1,TRINITY_DN88736_c0_g1,TRINITY_DN89733_c0_g3,TRINITY_DN90301_c3_g6,TRINITY_DN99029_c9_g3	TRINITY_DN74807_c0_g1,TRINITY_DN78519_c1_g3,TRINITY_DN86144_c0_g3,TRINITY_DN86394_c1_g1,TRINITY_DN87633_c0_g1,TRINITY_DN87995_c1_g1,TRINITY_DN88736_c0_g1,TRINITY_DN89733_c0_g3,TRINITY_DN90301_c3_g6,TRINITY_DN99029_c9_g3
GO:0030587	sorocarp development	biological process	1/488	166/93642	0.58026	1	TRINITY_DN90039_c0_g1	TRINITY_DN90039_c0_g1
GO:0051648	vesicle localization	biological process	1/488	166/93642	0.58026	1	TRINITY_DN96966_c0_g1	TRINITY_DN96966_c0_g1
GO:0090702	non-reproductive fruiting body development	biological process	1/488	166/93642	0.58026	1	TRINITY_DN90039_c0_g1	TRINITY_DN90039_c0_g1
GO:0099120	socially cooperative development	biological process	1/488	166/93642	0.58026	1	TRINITY_DN90039_c0_g1	TRINITY_DN90039_c0_g1
GO:0009793	embryo development ending in seed dormancy	biological process	5/488	981/93642	0.58049	1	TRINITY_DN74021_c2_g1,TRINITY_DN89276_c0_g2,TRINITY_DN89714_c1_g1,TRINITY_DN91256_c1_g1,TRINITY_DN94141_c0_g2	TRINITY_DN74021_c2_g1,TRINITY_DN89276_c0_g2,TRINITY_DN89714_c1_g1,TRINITY_DN91256_c1_g1,TRINITY_DN94141_c0_g2
GO:0010102	lateral root morphogenesis	biological process	1/488	167/93642	0.58245	1	TRINITY_DN94141_c0_g2	TRINITY_DN94141_c0_g2
GO:0071241	cellular response to inorganic substance	biological process	2/488	376/93642	0.58413	1	TRINITY_DN79091_c1_g2,TRINITY_DN93343_c0_g1	TRINITY_DN79091_c1_g2,TRINITY_DN93343_c0_g1
GO:0006898	receptor-mediated endocytosis	biological process	1/488	168/93642	0.58463	1	TRINITY_DN89714_c1_g1	TRINITY_DN89714_c1_g1
GO:1900864	mitochondrial RNA modification	biological process	1/488	168/93642	0.58463	1	TRINITY_DN91267_c0_g1	TRINITY_DN91267_c0_g1
[truncated: 1,367 more rows]
