# Supplementary material for: De novo Transcriptome Sequencing Coupled With Co-expression Analysis Reveal the Transcriptional Regulation of Key Genes Involved in the Formation of Active Ingredients in Peucedanum praeruptorum Dunn Under Bolting Period
Source: Front Genet. 2021 Jun 14;12:683037. doi: 10.3389/fgene.2021.683037 (PMC8236723; doi:10.3389/fgene.2021.683037)
Supplement: Supplementary Table 9 — The functional GO enrichment of seven modules obtained by co-expression analysis. [file Data_Sheet_9.zip › table s9/gene_co-express_module.brown_GO_enrichment.xls]

GO.ID	Term	Ontology	Significant	Annotated	Pvalue	Qvalue	Signi_id	Signi_symbol
GO:0009725	response to hormone	biological process	67/396	4015/93642	9.4e-22	1.284322e-17	TRINITY_DN70410_c0_g1,TRINITY_DN71237_c2_g2,TRINITY_DN71758_c3_g3,TRINITY_DN72157_c2_g1,TRINITY_DN72378_c1_g2,TRINITY_DN72636_c1_g1,TRINITY_DN73312_c0_g1,TRINITY_DN73550_c1_g1,TRINITY_DN73767_c0_g2,TRINITY_DN73833_c0_g1,TRINITY_DN73846_c0_g1,TRINITY_DN74200_c0_g1,TRINITY_DN74789_c0_g2,TRINITY_DN75691_c0_g1,TRINITY_DN76039_c0_g1,TRINITY_DN76615_c2_g1,TRINITY_DN76934_c0_g1,TRINITY_DN76971_c1_g3,TRI…	TRINITY_DN70410_c0_g1,TRINITY_DN71237_c2_g2,TRINITY_DN71758_c3_g3,TRINITY_DN72157_c2_g1,TRINITY_DN72378_c1_g2,TRINITY_DN72636_c1_g1,TRINITY_DN73312_c0_g1,TRINITY_DN73550_c1_g1,TRINITY_DN73767_c0_g2,TRINITY_DN73833_c0_g1,TRINITY_DN73846_c0_g1,TRINITY_DN74200_c0_g1,TRINITY_DN74789_c0_g2,TRINITY_DN75691_c0_g1,TRINITY_DN76039_c0_g1,TRINITY_DN76615_c2_g1,TRINITY_DN76934_c0_g1,TRINITY_DN76971_c1_g3,TRI…
GO:0009719	response to endogenous stimulus	biological process	67/396	4322/93642	4.5e-20	2.27716666666667e-16	TRINITY_DN70410_c0_g1,TRINITY_DN71237_c2_g2,TRINITY_DN71758_c3_g3,TRINITY_DN72157_c2_g1,TRINITY_DN72378_c1_g2,TRINITY_DN72636_c1_g1,TRINITY_DN73312_c0_g1,TRINITY_DN73550_c1_g1,TRINITY_DN73767_c0_g2,TRINITY_DN73833_c0_g1,TRINITY_DN73846_c0_g1,TRINITY_DN74200_c0_g1,TRINITY_DN74789_c0_g2,TRINITY_DN75691_c0_g1,TRINITY_DN76039_c0_g1,TRINITY_DN76615_c2_g1,TRINITY_DN76934_c0_g1,TRINITY_DN76971_c1_g3,TRI…	TRINITY_DN70410_c0_g1,TRINITY_DN71237_c2_g2,TRINITY_DN71758_c3_g3,TRINITY_DN72157_c2_g1,TRINITY_DN72378_c1_g2,TRINITY_DN72636_c1_g1,TRINITY_DN73312_c0_g1,TRINITY_DN73550_c1_g1,TRINITY_DN73767_c0_g2,TRINITY_DN73833_c0_g1,TRINITY_DN73846_c0_g1,TRINITY_DN74200_c0_g1,TRINITY_DN74789_c0_g2,TRINITY_DN75691_c0_g1,TRINITY_DN76039_c0_g1,TRINITY_DN76615_c2_g1,TRINITY_DN76934_c0_g1,TRINITY_DN76971_c1_g3,TRI…
GO:0009755	hormone-mediated signaling pathway	biological process	47/396	2135/93642	5.0e-20	2.27716666666667e-16	TRINITY_DN72157_c2_g1,TRINITY_DN72636_c1_g1,TRINITY_DN73312_c0_g1,TRINITY_DN73550_c1_g1,TRINITY_DN73767_c0_g2,TRINITY_DN73833_c0_g1,TRINITY_DN73846_c0_g1,TRINITY_DN74789_c0_g2,TRINITY_DN75691_c0_g1,TRINITY_DN76039_c0_g1,TRINITY_DN76615_c2_g1,TRINITY_DN76934_c0_g1,TRINITY_DN76971_c1_g3,TRINITY_DN78965_c2_g1,TRINITY_DN80234_c0_g1,TRINITY_DN81580_c1_g1,TRINITY_DN81783_c0_g1,TRINITY_DN81885_c0_g1,TRI…	TRINITY_DN72157_c2_g1,TRINITY_DN72636_c1_g1,TRINITY_DN73312_c0_g1,TRINITY_DN73550_c1_g1,TRINITY_DN73767_c0_g2,TRINITY_DN73833_c0_g1,TRINITY_DN73846_c0_g1,TRINITY_DN74789_c0_g2,TRINITY_DN75691_c0_g1,TRINITY_DN76039_c0_g1,TRINITY_DN76615_c2_g1,TRINITY_DN76934_c0_g1,TRINITY_DN76971_c1_g3,TRINITY_DN78965_c2_g1,TRINITY_DN80234_c0_g1,TRINITY_DN81580_c1_g1,TRINITY_DN81783_c0_g1,TRINITY_DN81885_c0_g1,TRI…
GO:0003700	DNA binding transcription factor activity	molecular function	60/442	3823/102170	1.1e-17	5.0655e-14	TRINITY_DN67873_c2_g1,TRINITY_DN70028_c0_g1,TRINITY_DN71237_c2_g2,TRINITY_DN71674_c0_g6,TRINITY_DN72157_c2_g1,TRINITY_DN72537_c1_g1,TRINITY_DN73312_c0_g1,TRINITY_DN73833_c0_g1,TRINITY_DN74789_c0_g2,TRINITY_DN75691_c0_g1,TRINITY_DN76039_c0_g1,TRINITY_DN76372_c2_g2,TRINITY_DN76934_c0_g1,TRINITY_DN76971_c1_g3,TRINITY_DN77797_c1_g1,TRINITY_DN78351_c0_g1,TRINITY_DN79251_c0_g3,TRINITY_DN79294_c1_g1,TRI…	TRINITY_DN67873_c2_g1,TRINITY_DN70028_c0_g1,TRINITY_DN71237_c2_g2,TRINITY_DN71674_c0_g6,TRINITY_DN72157_c2_g1,TRINITY_DN72537_c1_g1,TRINITY_DN73312_c0_g1,TRINITY_DN73833_c0_g1,TRINITY_DN74789_c0_g2,TRINITY_DN75691_c0_g1,TRINITY_DN76039_c0_g1,TRINITY_DN76372_c2_g2,TRINITY_DN76934_c0_g1,TRINITY_DN76971_c1_g3,TRINITY_DN77797_c1_g1,TRINITY_DN78351_c0_g1,TRINITY_DN79251_c0_g3,TRINITY_DN79294_c1_g1,TRI…
GO:0032870	cellular response to hormone stimulus	biological process	47/396	2499/93642	2.3e-17	7.856225e-14	TRINITY_DN72157_c2_g1,TRINITY_DN72636_c1_g1,TRINITY_DN73312_c0_g1,TRINITY_DN73550_c1_g1,TRINITY_DN73767_c0_g2,TRINITY_DN73833_c0_g1,TRINITY_DN73846_c0_g1,TRINITY_DN74789_c0_g2,TRINITY_DN75691_c0_g1,TRINITY_DN76039_c0_g1,TRINITY_DN76615_c2_g1,TRINITY_DN76934_c0_g1,TRINITY_DN76971_c1_g3,TRINITY_DN78965_c2_g1,TRINITY_DN80234_c0_g1,TRINITY_DN81580_c1_g1,TRINITY_DN81783_c0_g1,TRINITY_DN81885_c0_g1,TRI…	TRINITY_DN72157_c2_g1,TRINITY_DN72636_c1_g1,TRINITY_DN73312_c0_g1,TRINITY_DN73550_c1_g1,TRINITY_DN73767_c0_g2,TRINITY_DN73833_c0_g1,TRINITY_DN73846_c0_g1,TRINITY_DN74789_c0_g2,TRINITY_DN75691_c0_g1,TRINITY_DN76039_c0_g1,TRINITY_DN76615_c2_g1,TRINITY_DN76934_c0_g1,TRINITY_DN76971_c1_g3,TRINITY_DN78965_c2_g1,TRINITY_DN80234_c0_g1,TRINITY_DN81580_c1_g1,TRINITY_DN81783_c0_g1,TRINITY_DN81885_c0_g1,TRI…
GO:0010033	response to organic substance	biological process	77/396	6558/93642	3.3e-16	9.01758e-13	TRINITY_DN68814_c0_g1,TRINITY_DN70410_c0_g1,TRINITY_DN71237_c2_g2,TRINITY_DN71758_c3_g3,TRINITY_DN72157_c2_g1,TRINITY_DN72378_c1_g2,TRINITY_DN72636_c1_g1,TRINITY_DN73115_c2_g4,TRINITY_DN73312_c0_g1,TRINITY_DN73550_c1_g1,TRINITY_DN73767_c0_g2,TRINITY_DN73833_c0_g1,TRINITY_DN73846_c0_g1,TRINITY_DN74200_c0_g1,TRINITY_DN74570_c0_g1,TRINITY_DN74789_c0_g2,TRINITY_DN75691_c0_g1,TRINITY_DN76039_c0_g1,TRI…	TRINITY_DN68814_c0_g1,TRINITY_DN70410_c0_g1,TRINITY_DN71237_c2_g2,TRINITY_DN71758_c3_g3,TRINITY_DN72157_c2_g1,TRINITY_DN72378_c1_g2,TRINITY_DN72636_c1_g1,TRINITY_DN73115_c2_g4,TRINITY_DN73312_c0_g1,TRINITY_DN73550_c1_g1,TRINITY_DN73767_c0_g2,TRINITY_DN73833_c0_g1,TRINITY_DN73846_c0_g1,TRINITY_DN74200_c0_g1,TRINITY_DN74570_c0_g1,TRINITY_DN74789_c0_g2,TRINITY_DN75691_c0_g1,TRINITY_DN76039_c0_g1,TRI…
GO:0071495	cellular response to endogenous stimulus	biological process	47/396	2817/93642	2.0e-15	4.55433333333333e-12	TRINITY_DN72157_c2_g1,TRINITY_DN72636_c1_g1,TRINITY_DN73312_c0_g1,TRINITY_DN73550_c1_g1,TRINITY_DN73767_c0_g2,TRINITY_DN73833_c0_g1,TRINITY_DN73846_c0_g1,TRINITY_DN74789_c0_g2,TRINITY_DN75691_c0_g1,TRINITY_DN76039_c0_g1,TRINITY_DN76615_c2_g1,TRINITY_DN76934_c0_g1,TRINITY_DN76971_c1_g3,TRINITY_DN78965_c2_g1,TRINITY_DN80234_c0_g1,TRINITY_DN81580_c1_g1,TRINITY_DN81783_c0_g1,TRINITY_DN81885_c0_g1,TRI…	TRINITY_DN72157_c2_g1,TRINITY_DN72636_c1_g1,TRINITY_DN73312_c0_g1,TRINITY_DN73550_c1_g1,TRINITY_DN73767_c0_g2,TRINITY_DN73833_c0_g1,TRINITY_DN73846_c0_g1,TRINITY_DN74789_c0_g2,TRINITY_DN75691_c0_g1,TRINITY_DN76039_c0_g1,TRINITY_DN76615_c2_g1,TRINITY_DN76934_c0_g1,TRINITY_DN76971_c1_g3,TRINITY_DN78965_c2_g1,TRINITY_DN80234_c0_g1,TRINITY_DN81580_c1_g1,TRINITY_DN81783_c0_g1,TRINITY_DN81885_c0_g1,TRI…
GO:0140110	transcription regulator activity	molecular function	61/442	4440/102170	2.5e-15	5.75625e-12	TRINITY_DN67873_c2_g1,TRINITY_DN70028_c0_g1,TRINITY_DN71237_c2_g2,TRINITY_DN71674_c0_g6,TRINITY_DN72157_c2_g1,TRINITY_DN72537_c1_g1,TRINITY_DN73312_c0_g1,TRINITY_DN73833_c0_g1,TRINITY_DN74789_c0_g2,TRINITY_DN75691_c0_g1,TRINITY_DN76039_c0_g1,TRINITY_DN76372_c2_g2,TRINITY_DN76934_c0_g1,TRINITY_DN76971_c1_g3,TRINITY_DN77797_c1_g1,TRINITY_DN78351_c0_g1,TRINITY_DN79251_c0_g3,TRINITY_DN79294_c1_g1,TRI…	TRINITY_DN67873_c2_g1,TRINITY_DN70028_c0_g1,TRINITY_DN71237_c2_g2,TRINITY_DN71674_c0_g6,TRINITY_DN72157_c2_g1,TRINITY_DN72537_c1_g1,TRINITY_DN73312_c0_g1,TRINITY_DN73833_c0_g1,TRINITY_DN74789_c0_g2,TRINITY_DN75691_c0_g1,TRINITY_DN76039_c0_g1,TRINITY_DN76372_c2_g2,TRINITY_DN76934_c0_g1,TRINITY_DN76971_c1_g3,TRINITY_DN77797_c1_g1,TRINITY_DN78351_c0_g1,TRINITY_DN79251_c0_g3,TRINITY_DN79294_c1_g1,TRI…
GO:0006351	transcription, DNA-templated	biological process	93/396	10146/93642	5.2e-13	9.0517375e-10	TRINITY_DN67873_c2_g1,TRINITY_DN70028_c0_g1,TRINITY_DN71122_c2_g1,TRINITY_DN71237_c2_g2,TRINITY_DN71674_c0_g6,TRINITY_DN71758_c3_g3,TRINITY_DN72157_c2_g1,TRINITY_DN72292_c0_g2,TRINITY_DN72537_c1_g1,TRINITY_DN72698_c1_g2,TRINITY_DN73312_c0_g1,TRINITY_DN73833_c0_g1,TRINITY_DN74789_c0_g2,TRINITY_DN75691_c0_g1,TRINITY_DN76039_c0_g1,TRINITY_DN76372_c2_g2,TRINITY_DN76691_c5_g1,TRINITY_DN76713_c1_g4,TRI…	TRINITY_DN67873_c2_g1,TRINITY_DN70028_c0_g1,TRINITY_DN71122_c2_g1,TRINITY_DN71237_c2_g2,TRINITY_DN71674_c0_g6,TRINITY_DN71758_c3_g3,TRINITY_DN72157_c2_g1,TRINITY_DN72292_c0_g2,TRINITY_DN72537_c1_g1,TRINITY_DN72698_c1_g2,TRINITY_DN73312_c0_g1,TRINITY_DN73833_c0_g1,TRINITY_DN74789_c0_g2,TRINITY_DN75691_c0_g1,TRINITY_DN76039_c0_g1,TRINITY_DN76372_c2_g2,TRINITY_DN76691_c5_g1,TRINITY_DN76713_c1_g4,TRI…
GO:0097659	nucleic acid-templated transcription	biological process	93/396	10148/93642	5.3e-13	9.0517375e-10	TRINITY_DN67873_c2_g1,TRINITY_DN70028_c0_g1,TRINITY_DN71122_c2_g1,TRINITY_DN71237_c2_g2,TRINITY_DN71674_c0_g6,TRINITY_DN71758_c3_g3,TRINITY_DN72157_c2_g1,TRINITY_DN72292_c0_g2,TRINITY_DN72537_c1_g1,TRINITY_DN72698_c1_g2,TRINITY_DN73312_c0_g1,TRINITY_DN73833_c0_g1,TRINITY_DN74789_c0_g2,TRINITY_DN75691_c0_g1,TRINITY_DN76039_c0_g1,TRINITY_DN76372_c2_g2,TRINITY_DN76691_c5_g1,TRINITY_DN76713_c1_g4,TRI…	TRINITY_DN67873_c2_g1,TRINITY_DN70028_c0_g1,TRINITY_DN71122_c2_g1,TRINITY_DN71237_c2_g2,TRINITY_DN71674_c0_g6,TRINITY_DN71758_c3_g3,TRINITY_DN72157_c2_g1,TRINITY_DN72292_c0_g2,TRINITY_DN72537_c1_g1,TRINITY_DN72698_c1_g2,TRINITY_DN73312_c0_g1,TRINITY_DN73833_c0_g1,TRINITY_DN74789_c0_g2,TRINITY_DN75691_c0_g1,TRINITY_DN76039_c0_g1,TRINITY_DN76372_c2_g2,TRINITY_DN76691_c5_g1,TRINITY_DN76713_c1_g4,TRI…
GO:0032774	RNA biosynthetic process	biological process	93/396	10188/93642	6.6e-13	1.00195333333333e-09	TRINITY_DN67873_c2_g1,TRINITY_DN70028_c0_g1,TRINITY_DN71122_c2_g1,TRINITY_DN71237_c2_g2,TRINITY_DN71674_c0_g6,TRINITY_DN71758_c3_g3,TRINITY_DN72157_c2_g1,TRINITY_DN72292_c0_g2,TRINITY_DN72537_c1_g1,TRINITY_DN72698_c1_g2,TRINITY_DN73312_c0_g1,TRINITY_DN73833_c0_g1,TRINITY_DN74789_c0_g2,TRINITY_DN75691_c0_g1,TRINITY_DN76039_c0_g1,TRINITY_DN76372_c2_g2,TRINITY_DN76691_c5_g1,TRINITY_DN76713_c1_g4,TRI…	TRINITY_DN67873_c2_g1,TRINITY_DN70028_c0_g1,TRINITY_DN71122_c2_g1,TRINITY_DN71237_c2_g2,TRINITY_DN71674_c0_g6,TRINITY_DN71758_c3_g3,TRINITY_DN72157_c2_g1,TRINITY_DN72292_c0_g2,TRINITY_DN72537_c1_g1,TRINITY_DN72698_c1_g2,TRINITY_DN73312_c0_g1,TRINITY_DN73833_c0_g1,TRINITY_DN74789_c0_g2,TRINITY_DN75691_c0_g1,TRINITY_DN76039_c0_g1,TRINITY_DN76372_c2_g2,TRINITY_DN76691_c5_g1,TRINITY_DN76713_c1_g4,TRI…
GO:0001101	response to acid chemical	biological process	43/396	2847/93642	9.4e-13	1.284322e-09	TRINITY_DN69818_c1_g1,TRINITY_DN71237_c2_g2,TRINITY_DN71758_c3_g3,TRINITY_DN72378_c1_g2,TRINITY_DN73312_c0_g1,TRINITY_DN73767_c0_g2,TRINITY_DN74152_c3_g1,TRINITY_DN74200_c0_g1,TRINITY_DN74789_c0_g2,TRINITY_DN75691_c0_g1,TRINITY_DN76934_c0_g1,TRINITY_DN76971_c1_g3,TRINITY_DN77015_c1_g1,TRINITY_DN77701_c0_g1,TRINITY_DN78040_c0_g1,TRINITY_DN78238_c0_g2,TRINITY_DN78351_c0_g1,TRINITY_DN78965_c2_g1,TRI…	TRINITY_DN69818_c1_g1,TRINITY_DN71237_c2_g2,TRINITY_DN71758_c3_g3,TRINITY_DN72378_c1_g2,TRINITY_DN73312_c0_g1,TRINITY_DN73767_c0_g2,TRINITY_DN74152_c3_g1,TRINITY_DN74200_c0_g1,TRINITY_DN74789_c0_g2,TRINITY_DN75691_c0_g1,TRINITY_DN76934_c0_g1,TRINITY_DN76971_c1_g3,TRINITY_DN77015_c1_g1,TRINITY_DN77701_c0_g1,TRINITY_DN78040_c0_g1,TRINITY_DN78238_c0_g2,TRINITY_DN78351_c0_g1,TRINITY_DN78965_c2_g1,TRI…
GO:1901700	response to oxygen-containing compound	biological process	56/396	4739/93642	5.2e-12	6.45887272727273e-09	TRINITY_DN69818_c1_g1,TRINITY_DN71237_c2_g2,TRINITY_DN71758_c3_g3,TRINITY_DN72378_c1_g2,TRINITY_DN73312_c0_g1,TRINITY_DN73767_c0_g2,TRINITY_DN74152_c3_g1,TRINITY_DN74200_c0_g1,TRINITY_DN74570_c0_g1,TRINITY_DN74789_c0_g2,TRINITY_DN75691_c0_g1,TRINITY_DN76934_c0_g1,TRINITY_DN76971_c1_g3,TRINITY_DN77015_c1_g1,TRINITY_DN77701_c0_g1,TRINITY_DN78040_c0_g1,TRINITY_DN78238_c0_g2,TRINITY_DN78351_c0_g1,TRI…	TRINITY_DN69818_c1_g1,TRINITY_DN71237_c2_g2,TRINITY_DN71758_c3_g3,TRINITY_DN72378_c1_g2,TRINITY_DN73312_c0_g1,TRINITY_DN73767_c0_g2,TRINITY_DN74152_c3_g1,TRINITY_DN74200_c0_g1,TRINITY_DN74570_c0_g1,TRINITY_DN74789_c0_g2,TRINITY_DN75691_c0_g1,TRINITY_DN76934_c0_g1,TRINITY_DN76971_c1_g3,TRINITY_DN77015_c1_g1,TRINITY_DN77701_c0_g1,TRINITY_DN78040_c0_g1,TRINITY_DN78238_c0_g2,TRINITY_DN78351_c0_g1,TRI…
GO:0042221	response to chemical	biological process	98/396	11487/93642	6.9e-12	7.856225e-09	TRINITY_DN68808_c1_g2,TRINITY_DN68814_c0_g1,TRINITY_DN69590_c0_g1,TRINITY_DN69818_c1_g1,TRINITY_DN70410_c0_g1,TRINITY_DN71237_c2_g2,TRINITY_DN71728_c0_g1,TRINITY_DN71758_c3_g3,TRINITY_DN72157_c2_g1,TRINITY_DN72378_c1_g2,TRINITY_DN72636_c1_g1,TRINITY_DN73115_c2_g4,TRINITY_DN73312_c0_g1,TRINITY_DN73550_c1_g1,TRINITY_DN73767_c0_g2,TRINITY_DN73833_c0_g1,TRINITY_DN73846_c0_g1,TRINITY_DN74152_c3_g1,TRI…	TRINITY_DN68808_c1_g2,TRINITY_DN68814_c0_g1,TRINITY_DN69590_c0_g1,TRINITY_DN69818_c1_g1,TRINITY_DN70410_c0_g1,TRINITY_DN71237_c2_g2,TRINITY_DN71728_c0_g1,TRINITY_DN71758_c3_g3,TRINITY_DN72157_c2_g1,TRINITY_DN72378_c1_g2,TRINITY_DN72636_c1_g1,TRINITY_DN73115_c2_g4,TRINITY_DN73312_c0_g1,TRINITY_DN73550_c1_g1,TRINITY_DN73767_c0_g2,TRINITY_DN73833_c0_g1,TRINITY_DN73846_c0_g1,TRINITY_DN74152_c3_g1,TRI…
GO:0071310	cellular response to organic substance	biological process	49/396	3987/93642	3.4e-11	3.5734e-08	TRINITY_DN68814_c0_g1,TRINITY_DN72157_c2_g1,TRINITY_DN72636_c1_g1,TRINITY_DN73312_c0_g1,TRINITY_DN73550_c1_g1,TRINITY_DN73767_c0_g2,TRINITY_DN73833_c0_g1,TRINITY_DN73846_c0_g1,TRINITY_DN74789_c0_g2,TRINITY_DN75691_c0_g1,TRINITY_DN76039_c0_g1,TRINITY_DN76615_c2_g1,TRINITY_DN76934_c0_g1,TRINITY_DN76971_c1_g3,TRINITY_DN78965_c2_g1,TRINITY_DN79199_c0_g1,TRINITY_DN80234_c0_g1,TRINITY_DN81580_c1_g1,TRI…	TRINITY_DN68814_c0_g1,TRINITY_DN72157_c2_g1,TRINITY_DN72636_c1_g1,TRINITY_DN73312_c0_g1,TRINITY_DN73550_c1_g1,TRINITY_DN73767_c0_g2,TRINITY_DN73833_c0_g1,TRINITY_DN73846_c0_g1,TRINITY_DN74789_c0_g2,TRINITY_DN75691_c0_g1,TRINITY_DN76039_c0_g1,TRINITY_DN76615_c2_g1,TRINITY_DN76934_c0_g1,TRINITY_DN76971_c1_g3,TRINITY_DN78965_c2_g1,TRINITY_DN79199_c0_g1,TRINITY_DN80234_c0_g1,TRINITY_DN81580_c1_g1,TRI…
GO:0032501	multicellular organismal process	biological process	84/396	9507/93642	6.1e-11	5.95316428571429e-08	TRINITY_DN68808_c1_g2,TRINITY_DN69454_c0_g9,TRINITY_DN69705_c0_g1,TRINITY_DN69915_c0_g1,TRINITY_DN70028_c0_g1,TRINITY_DN71237_c2_g2,TRINITY_DN71758_c3_g3,TRINITY_DN72193_c1_g1,TRINITY_DN72537_c1_g1,TRINITY_DN72612_c0_g3,TRINITY_DN73550_c1_g1,TRINITY_DN73767_c0_g2,TRINITY_DN73846_c0_g1,TRINITY_DN74200_c0_g1,TRINITY_DN74789_c0_g2,TRINITY_DN75703_c0_g1,TRINITY_DN76039_c0_g1,TRINITY_DN76562_c0_g1,TRI…	TRINITY_DN68808_c1_g2,TRINITY_DN69454_c0_g9,TRINITY_DN69705_c0_g1,TRINITY_DN69915_c0_g1,TRINITY_DN70028_c0_g1,TRINITY_DN71237_c2_g2,TRINITY_DN71758_c3_g3,TRINITY_DN72193_c1_g1,TRINITY_DN72537_c1_g1,TRINITY_DN72612_c0_g3,TRINITY_DN73550_c1_g1,TRINITY_DN73767_c0_g2,TRINITY_DN73846_c0_g1,TRINITY_DN74200_c0_g1,TRINITY_DN74789_c0_g2,TRINITY_DN75703_c0_g1,TRINITY_DN76039_c0_g1,TRINITY_DN76562_c0_g1,TRI…
GO:0033993	response to lipid	biological process	33/396	2042/93642	8.7e-11	7.92454e-08	TRINITY_DN71237_c2_g2,TRINITY_DN71758_c3_g3,TRINITY_DN72378_c1_g2,TRINITY_DN73312_c0_g1,TRINITY_DN74200_c0_g1,TRINITY_DN75691_c0_g1,TRINITY_DN76934_c0_g1,TRINITY_DN76971_c1_g3,TRINITY_DN77015_c1_g1,TRINITY_DN77701_c0_g1,TRINITY_DN78351_c0_g1,TRINITY_DN78965_c2_g1,TRINITY_DN80234_c0_g1,TRINITY_DN81885_c0_g1,TRINITY_DN82204_c1_g1,TRINITY_DN85452_c0_g1,TRINITY_DN87173_c0_g1,TRINITY_DN88167_c0_g3,TRI…	TRINITY_DN71237_c2_g2,TRINITY_DN71758_c3_g3,TRINITY_DN72378_c1_g2,TRINITY_DN73312_c0_g1,TRINITY_DN74200_c0_g1,TRINITY_DN75691_c0_g1,TRINITY_DN76934_c0_g1,TRINITY_DN76971_c1_g3,TRINITY_DN77015_c1_g1,TRINITY_DN77701_c0_g1,TRINITY_DN78351_c0_g1,TRINITY_DN78965_c2_g1,TRINITY_DN80234_c0_g1,TRINITY_DN81885_c0_g1,TRINITY_DN82204_c1_g1,TRINITY_DN85452_c0_g1,TRINITY_DN87173_c0_g1,TRINITY_DN88167_c0_g3,TRI…
GO:0007275	multicellular organism development	biological process	74/396	7943/93642	1.1e-10	9.3933125e-08	TRINITY_DN69454_c0_g9,TRINITY_DN69705_c0_g1,TRINITY_DN69915_c0_g1,TRINITY_DN70028_c0_g1,TRINITY_DN71237_c2_g2,TRINITY_DN71758_c3_g3,TRINITY_DN72193_c1_g1,TRINITY_DN72537_c1_g1,TRINITY_DN72612_c0_g3,TRINITY_DN73550_c1_g1,TRINITY_DN73767_c0_g2,TRINITY_DN73846_c0_g1,TRINITY_DN74200_c0_g1,TRINITY_DN74789_c0_g2,TRINITY_DN75703_c0_g1,TRINITY_DN76039_c0_g1,TRINITY_DN76562_c0_g1,TRINITY_DN76615_c2_g1,TRI…	TRINITY_DN69454_c0_g9,TRINITY_DN69705_c0_g1,TRINITY_DN69915_c0_g1,TRINITY_DN70028_c0_g1,TRINITY_DN71237_c2_g2,TRINITY_DN71758_c3_g3,TRINITY_DN72193_c1_g1,TRINITY_DN72537_c1_g1,TRINITY_DN72612_c0_g3,TRINITY_DN73550_c1_g1,TRINITY_DN73767_c0_g2,TRINITY_DN73846_c0_g1,TRINITY_DN74200_c0_g1,TRINITY_DN74789_c0_g2,TRINITY_DN75703_c0_g1,TRINITY_DN76039_c0_g1,TRINITY_DN76562_c0_g1,TRINITY_DN76615_c2_g1,TRI…
GO:0003677	DNA binding	molecular function	87/442	9860/102170	1.2e-10	1.842e-07	TRINITY_DN67873_c2_g1,TRINITY_DN68578_c1_g1,TRINITY_DN70028_c0_g1,TRINITY_DN71122_c2_g1,TRINITY_DN71237_c2_g2,TRINITY_DN71674_c0_g6,TRINITY_DN71758_c3_g3,TRINITY_DN72157_c2_g1,TRINITY_DN72292_c0_g2,TRINITY_DN72537_c1_g1,TRINITY_DN72698_c1_g2,TRINITY_DN72719_c0_g2,TRINITY_DN73833_c0_g1,TRINITY_DN74152_c3_g1,TRINITY_DN74789_c0_g2,TRINITY_DN75691_c0_g1,TRINITY_DN76039_c0_g1,TRINITY_DN76039_c0_g5,TRI…	TRINITY_DN67873_c2_g1,TRINITY_DN68578_c1_g1,TRINITY_DN70028_c0_g1,TRINITY_DN71122_c2_g1,TRINITY_DN71237_c2_g2,TRINITY_DN71674_c0_g6,TRINITY_DN71758_c3_g3,TRINITY_DN72157_c2_g1,TRINITY_DN72292_c0_g2,TRINITY_DN72537_c1_g1,TRINITY_DN72698_c1_g2,TRINITY_DN72719_c0_g2,TRINITY_DN73833_c0_g1,TRINITY_DN74152_c3_g1,TRINITY_DN74789_c0_g2,TRINITY_DN75691_c0_g1,TRINITY_DN76039_c0_g1,TRINITY_DN76039_c0_g5,TRI…
GO:0009791	post-embryonic development	biological process	44/396	3776/93642	1.9e-09	1.52704117647059e-06	TRINITY_DN69454_c0_g9,TRINITY_DN69705_c0_g1,TRINITY_DN70028_c0_g1,TRINITY_DN71758_c3_g3,TRINITY_DN72537_c1_g1,TRINITY_DN73550_c1_g1,TRINITY_DN74200_c0_g1,TRINITY_DN74789_c0_g2,TRINITY_DN75703_c0_g1,TRINITY_DN76039_c0_g1,TRINITY_DN76691_c5_g1,TRINITY_DN77712_c1_g2,TRINITY_DN78040_c0_g1,TRINITY_DN78351_c0_g1,TRINITY_DN80234_c0_g1,TRINITY_DN82204_c1_g1,TRINITY_DN85314_c2_g4,TRINITY_DN85452_c0_g1,TRI…	TRINITY_DN69454_c0_g9,TRINITY_DN69705_c0_g1,TRINITY_DN70028_c0_g1,TRINITY_DN71758_c3_g3,TRINITY_DN72537_c1_g1,TRINITY_DN73550_c1_g1,TRINITY_DN74200_c0_g1,TRINITY_DN74789_c0_g2,TRINITY_DN75703_c0_g1,TRINITY_DN76039_c0_g1,TRINITY_DN76691_c5_g1,TRINITY_DN77712_c1_g2,TRINITY_DN78040_c0_g1,TRINITY_DN78351_c0_g1,TRINITY_DN80234_c0_g1,TRINITY_DN82204_c1_g1,TRINITY_DN85314_c2_g4,TRINITY_DN85452_c0_g1,TRI…
GO:0006355	regulation of transcription, DNA-templated	biological process	70/396	7867/93642	2.6e-09	1.86967368421053e-06	TRINITY_DN67873_c2_g1,TRINITY_DN70028_c0_g1,TRINITY_DN71122_c2_g1,TRINITY_DN71237_c2_g2,TRINITY_DN71758_c3_g3,TRINITY_DN72157_c2_g1,TRINITY_DN72292_c0_g2,TRINITY_DN72537_c1_g1,TRINITY_DN72698_c1_g2,TRINITY_DN76039_c0_g1,TRINITY_DN76691_c5_g1,TRINITY_DN76713_c1_g4,TRINITY_DN76971_c1_g3,TRINITY_DN78164_c0_g1,TRINITY_DN78351_c0_g1,TRINITY_DN79025_c0_g2,TRINITY_DN79251_c0_g3,TRINITY_DN79294_c1_g1,TRI…	TRINITY_DN67873_c2_g1,TRINITY_DN70028_c0_g1,TRINITY_DN71122_c2_g1,TRINITY_DN71237_c2_g2,TRINITY_DN71758_c3_g3,TRINITY_DN72157_c2_g1,TRINITY_DN72292_c0_g2,TRINITY_DN72537_c1_g1,TRINITY_DN72698_c1_g2,TRINITY_DN76039_c0_g1,TRINITY_DN76691_c5_g1,TRINITY_DN76713_c1_g4,TRINITY_DN76971_c1_g3,TRINITY_DN78164_c0_g1,TRINITY_DN78351_c0_g1,TRINITY_DN79025_c0_g2,TRINITY_DN79251_c0_g3,TRINITY_DN79294_c1_g1,TRI…
GO:1903506	regulation of nucleic acid-templated transcription	biological process	70/396	7870/93642	2.6e-09	1.86967368421053e-06	TRINITY_DN67873_c2_g1,TRINITY_DN70028_c0_g1,TRINITY_DN71122_c2_g1,TRINITY_DN71237_c2_g2,TRINITY_DN71758_c3_g3,TRINITY_DN72157_c2_g1,TRINITY_DN72292_c0_g2,TRINITY_DN72537_c1_g1,TRINITY_DN72698_c1_g2,TRINITY_DN76039_c0_g1,TRINITY_DN76691_c5_g1,TRINITY_DN76713_c1_g4,TRINITY_DN76971_c1_g3,TRINITY_DN78164_c0_g1,TRINITY_DN78351_c0_g1,TRINITY_DN79025_c0_g2,TRINITY_DN79251_c0_g3,TRINITY_DN79294_c1_g1,TRI…	TRINITY_DN67873_c2_g1,TRINITY_DN70028_c0_g1,TRINITY_DN71122_c2_g1,TRINITY_DN71237_c2_g2,TRINITY_DN71758_c3_g3,TRINITY_DN72157_c2_g1,TRINITY_DN72292_c0_g2,TRINITY_DN72537_c1_g1,TRINITY_DN72698_c1_g2,TRINITY_DN76039_c0_g1,TRINITY_DN76691_c5_g1,TRINITY_DN76713_c1_g4,TRINITY_DN76971_c1_g3,TRINITY_DN78164_c0_g1,TRINITY_DN78351_c0_g1,TRINITY_DN79025_c0_g2,TRINITY_DN79251_c0_g3,TRINITY_DN79294_c1_g1,TRI…
GO:2001141	regulation of RNA biosynthetic process	biological process	70/396	7883/93642	2.8e-09	1.88679523809524e-06	TRINITY_DN67873_c2_g1,TRINITY_DN70028_c0_g1,TRINITY_DN71122_c2_g1,TRINITY_DN71237_c2_g2,TRINITY_DN71758_c3_g3,TRINITY_DN72157_c2_g1,TRINITY_DN72292_c0_g2,TRINITY_DN72537_c1_g1,TRINITY_DN72698_c1_g2,TRINITY_DN76039_c0_g1,TRINITY_DN76691_c5_g1,TRINITY_DN76713_c1_g4,TRINITY_DN76971_c1_g3,TRINITY_DN78164_c0_g1,TRINITY_DN78351_c0_g1,TRINITY_DN79025_c0_g2,TRINITY_DN79251_c0_g3,TRINITY_DN79294_c1_g1,TRI…	TRINITY_DN67873_c2_g1,TRINITY_DN70028_c0_g1,TRINITY_DN71122_c2_g1,TRINITY_DN71237_c2_g2,TRINITY_DN71758_c3_g3,TRINITY_DN72157_c2_g1,TRINITY_DN72292_c0_g2,TRINITY_DN72537_c1_g1,TRINITY_DN72698_c1_g2,TRINITY_DN76039_c0_g1,TRINITY_DN76691_c5_g1,TRINITY_DN76713_c1_g4,TRINITY_DN76971_c1_g3,TRINITY_DN78164_c0_g1,TRINITY_DN78351_c0_g1,TRINITY_DN79025_c0_g2,TRINITY_DN79251_c0_g3,TRINITY_DN79294_c1_g1,TRI…
GO:0034654	nucleobase-containing compound biosynthetic process	biological process	101/396	13382/93642	2.9e-09	1.88679523809524e-06	TRINITY_DN67873_c2_g1,TRINITY_DN70028_c0_g1,TRINITY_DN71122_c2_g1,TRINITY_DN71237_c2_g2,TRINITY_DN71674_c0_g6,TRINITY_DN71758_c3_g3,TRINITY_DN72157_c2_g1,TRINITY_DN72292_c0_g2,TRINITY_DN72537_c1_g1,TRINITY_DN72698_c1_g2,TRINITY_DN73172_c2_g2,TRINITY_DN73312_c0_g1,TRINITY_DN73833_c0_g1,TRINITY_DN74789_c0_g2,TRINITY_DN75691_c0_g1,TRINITY_DN76039_c0_g1,TRINITY_DN76372_c2_g2,TRINITY_DN76689_c1_g1,TRI…	TRINITY_DN67873_c2_g1,TRINITY_DN70028_c0_g1,TRINITY_DN71122_c2_g1,TRINITY_DN71237_c2_g2,TRINITY_DN71674_c0_g6,TRINITY_DN71758_c3_g3,TRINITY_DN72157_c2_g1,TRINITY_DN72292_c0_g2,TRINITY_DN72537_c1_g1,TRINITY_DN72698_c1_g2,TRINITY_DN73172_c2_g2,TRINITY_DN73312_c0_g1,TRINITY_DN73833_c0_g1,TRINITY_DN74789_c0_g2,TRINITY_DN75691_c0_g1,TRINITY_DN76039_c0_g1,TRINITY_DN76372_c2_g2,TRINITY_DN76689_c1_g1,TRI…
GO:0048608	reproductive structure development	biological process	38/396	3032/93642	3.8e-09	2.2573652173913e-06	TRINITY_DN69454_c0_g9,TRINITY_DN69705_c0_g1,TRINITY_DN70028_c0_g1,TRINITY_DN72612_c0_g3,TRINITY_DN74789_c0_g2,TRINITY_DN76039_c0_g1,TRINITY_DN76691_c5_g1,TRINITY_DN77712_c1_g2,TRINITY_DN78040_c0_g1,TRINITY_DN78351_c0_g1,TRINITY_DN80234_c0_g1,TRINITY_DN82204_c1_g1,TRINITY_DN85314_c2_g4,TRINITY_DN85452_c0_g1,TRINITY_DN85651_c1_g3,TRINITY_DN86581_c0_g1,TRINITY_DN87173_c0_g1,TRINITY_DN88489_c0_g2,TRI…	TRINITY_DN69454_c0_g9,TRINITY_DN69705_c0_g1,TRINITY_DN70028_c0_g1,TRINITY_DN72612_c0_g3,TRINITY_DN74789_c0_g2,TRINITY_DN76039_c0_g1,TRINITY_DN76691_c5_g1,TRINITY_DN77712_c1_g2,TRINITY_DN78040_c0_g1,TRINITY_DN78351_c0_g1,TRINITY_DN80234_c0_g1,TRINITY_DN82204_c1_g1,TRINITY_DN85314_c2_g4,TRINITY_DN85452_c0_g1,TRINITY_DN85651_c1_g3,TRINITY_DN86581_c0_g1,TRINITY_DN87173_c0_g1,TRINITY_DN88489_c0_g2,TRI…
GO:0061458	reproductive system development	biological process	38/396	3032/93642	3.8e-09	2.2573652173913e-06	TRINITY_DN69454_c0_g9,TRINITY_DN69705_c0_g1,TRINITY_DN70028_c0_g1,TRINITY_DN72612_c0_g3,TRINITY_DN74789_c0_g2,TRINITY_DN76039_c0_g1,TRINITY_DN76691_c5_g1,TRINITY_DN77712_c1_g2,TRINITY_DN78040_c0_g1,TRINITY_DN78351_c0_g1,TRINITY_DN80234_c0_g1,TRINITY_DN82204_c1_g1,TRINITY_DN85314_c2_g4,TRINITY_DN85452_c0_g1,TRINITY_DN85651_c1_g3,TRINITY_DN86581_c0_g1,TRINITY_DN87173_c0_g1,TRINITY_DN88489_c0_g2,TRI…	TRINITY_DN69454_c0_g9,TRINITY_DN69705_c0_g1,TRINITY_DN70028_c0_g1,TRINITY_DN72612_c0_g3,TRINITY_DN74789_c0_g2,TRINITY_DN76039_c0_g1,TRINITY_DN76691_c5_g1,TRINITY_DN77712_c1_g2,TRINITY_DN78040_c0_g1,TRINITY_DN78351_c0_g1,TRINITY_DN80234_c0_g1,TRINITY_DN82204_c1_g1,TRINITY_DN85314_c2_g4,TRINITY_DN85452_c0_g1,TRINITY_DN85651_c1_g3,TRINITY_DN86581_c0_g1,TRINITY_DN87173_c0_g1,TRINITY_DN88489_c0_g2,TRI…
GO:0050896	response to stimulus	biological process	162/396	25695/93642	4.8e-09	2.7326e-06	TRINITY_DN67315_c0_g4,TRINITY_DN68076_c1_g1,TRINITY_DN68505_c0_g1,TRINITY_DN68808_c1_g2,TRINITY_DN68814_c0_g1,TRINITY_DN69454_c0_g9,TRINITY_DN69590_c0_g1,TRINITY_DN69677_c0_g1,TRINITY_DN69818_c1_g1,TRINITY_DN69915_c0_g1,TRINITY_DN70028_c0_g1,TRINITY_DN70410_c0_g1,TRINITY_DN71237_c2_g2,TRINITY_DN71299_c0_g1,TRINITY_DN71728_c0_g1,TRINITY_DN71758_c3_g3,TRINITY_DN72157_c2_g1,TRINITY_DN72378_c1_g2,TRI…	TRINITY_DN67315_c0_g4,TRINITY_DN68076_c1_g1,TRINITY_DN68505_c0_g1,TRINITY_DN68808_c1_g2,TRINITY_DN68814_c0_g1,TRINITY_DN69454_c0_g9,TRINITY_DN69590_c0_g1,TRINITY_DN69677_c0_g1,TRINITY_DN69818_c1_g1,TRINITY_DN69915_c0_g1,TRINITY_DN70028_c0_g1,TRINITY_DN70410_c0_g1,TRINITY_DN71237_c2_g2,TRINITY_DN71299_c0_g1,TRINITY_DN71728_c0_g1,TRINITY_DN71758_c3_g3,TRINITY_DN72157_c2_g1,TRINITY_DN72378_c1_g2,TRI…
GO:0048731	system development	biological process	56/396	5735/93642	5.7e-09	3.10045e-06	TRINITY_DN69454_c0_g9,TRINITY_DN69705_c0_g1,TRINITY_DN70028_c0_g1,TRINITY_DN71237_c2_g2,TRINITY_DN72612_c0_g3,TRINITY_DN73767_c0_g2,TRINITY_DN73846_c0_g1,TRINITY_DN74200_c0_g1,TRINITY_DN74789_c0_g2,TRINITY_DN76039_c0_g1,TRINITY_DN76691_c5_g1,TRINITY_DN77712_c1_g2,TRINITY_DN78040_c0_g1,TRINITY_DN78238_c0_g2,TRINITY_DN78351_c0_g1,TRINITY_DN78997_c1_g2,TRINITY_DN80234_c0_g1,TRINITY_DN82204_c1_g1,TRI…	TRINITY_DN69454_c0_g9,TRINITY_DN69705_c0_g1,TRINITY_DN70028_c0_g1,TRINITY_DN71237_c2_g2,TRINITY_DN72612_c0_g3,TRINITY_DN73767_c0_g2,TRINITY_DN73846_c0_g1,TRINITY_DN74200_c0_g1,TRINITY_DN74789_c0_g2,TRINITY_DN76039_c0_g1,TRINITY_DN76691_c5_g1,TRINITY_DN77712_c1_g2,TRINITY_DN78040_c0_g1,TRINITY_DN78238_c0_g2,TRINITY_DN78351_c0_g1,TRINITY_DN78997_c1_g2,TRINITY_DN80234_c0_g1,TRINITY_DN82204_c1_g1,TRI…
GO:0051252	regulation of RNA metabolic process	biological process	71/396	8196/93642	5.9e-09	3.10045e-06	TRINITY_DN67873_c2_g1,TRINITY_DN68814_c0_g1,TRINITY_DN70028_c0_g1,TRINITY_DN71122_c2_g1,TRINITY_DN71237_c2_g2,TRINITY_DN71758_c3_g3,TRINITY_DN72157_c2_g1,TRINITY_DN72292_c0_g2,TRINITY_DN72537_c1_g1,TRINITY_DN72698_c1_g2,TRINITY_DN76039_c0_g1,TRINITY_DN76691_c5_g1,TRINITY_DN76713_c1_g4,TRINITY_DN76971_c1_g3,TRINITY_DN78164_c0_g1,TRINITY_DN78351_c0_g1,TRINITY_DN79025_c0_g2,TRINITY_DN79251_c0_g3,TRI…	TRINITY_DN67873_c2_g1,TRINITY_DN68814_c0_g1,TRINITY_DN70028_c0_g1,TRINITY_DN71122_c2_g1,TRINITY_DN71237_c2_g2,TRINITY_DN71758_c3_g3,TRINITY_DN72157_c2_g1,TRINITY_DN72292_c0_g2,TRINITY_DN72537_c1_g1,TRINITY_DN72698_c1_g2,TRINITY_DN76039_c0_g1,TRINITY_DN76691_c5_g1,TRINITY_DN76713_c1_g4,TRINITY_DN76971_c1_g3,TRINITY_DN78164_c0_g1,TRINITY_DN78351_c0_g1,TRINITY_DN79025_c0_g2,TRINITY_DN79251_c0_g3,TRI…
GO:0009734	auxin-activated signaling pathway	biological process	17/396	670/93642	6.5e-09	3.28924074074074e-06	TRINITY_DN72157_c2_g1,TRINITY_DN72636_c1_g1,TRINITY_DN73550_c1_g1,TRINITY_DN73846_c0_g1,TRINITY_DN76039_c0_g1,TRINITY_DN76615_c2_g1,TRINITY_DN81580_c1_g1,TRINITY_DN81783_c0_g1,TRINITY_DN84168_c2_g1,TRINITY_DN86120_c2_g3,TRINITY_DN87704_c0_g2,TRINITY_DN94896_c1_g4,TRINITY_DN94937_c0_g1,TRINITY_DN96509_c3_g1,TRINITY_DN97251_c1_g5,TRINITY_DN98183_c1_g1,TRINITY_DN98183_c2_g1	TRINITY_DN72157_c2_g1,TRINITY_DN72636_c1_g1,TRINITY_DN73550_c1_g1,TRINITY_DN73846_c0_g1,TRINITY_DN76039_c0_g1,TRINITY_DN76615_c2_g1,TRINITY_DN81580_c1_g1,TRINITY_DN81783_c0_g1,TRINITY_DN84168_c2_g1,TRINITY_DN86120_c2_g3,TRINITY_DN87704_c0_g2,TRINITY_DN94896_c1_g4,TRINITY_DN94937_c0_g1,TRINITY_DN96509_c3_g1,TRINITY_DN97251_c1_g5,TRINITY_DN98183_c1_g1,TRINITY_DN98183_c2_g1
GO:0070887	cellular response to chemical stimulus	biological process	56/396	5868/93642	1.3e-08	6.12479310344828e-06	TRINITY_DN68814_c0_g1,TRINITY_DN69818_c1_g1,TRINITY_DN70410_c0_g1,TRINITY_DN72157_c2_g1,TRINITY_DN72636_c1_g1,TRINITY_DN73312_c0_g1,TRINITY_DN73550_c1_g1,TRINITY_DN73767_c0_g2,TRINITY_DN73833_c0_g1,TRINITY_DN73846_c0_g1,TRINITY_DN74152_c3_g1,TRINITY_DN74200_c0_g1,TRINITY_DN74789_c0_g2,TRINITY_DN75691_c0_g1,TRINITY_DN76039_c0_g1,TRINITY_DN76615_c2_g1,TRINITY_DN76934_c0_g1,TRINITY_DN76971_c1_g3,TRI…	TRINITY_DN68814_c0_g1,TRINITY_DN69818_c1_g1,TRINITY_DN70410_c0_g1,TRINITY_DN72157_c2_g1,TRINITY_DN72636_c1_g1,TRINITY_DN73312_c0_g1,TRINITY_DN73550_c1_g1,TRINITY_DN73767_c0_g2,TRINITY_DN73833_c0_g1,TRINITY_DN73846_c0_g1,TRINITY_DN74152_c3_g1,TRINITY_DN74200_c0_g1,TRINITY_DN74789_c0_g2,TRINITY_DN75691_c0_g1,TRINITY_DN76039_c0_g1,TRINITY_DN76615_c2_g1,TRINITY_DN76934_c0_g1,TRINITY_DN76971_c1_g3,TRI…
GO:0019219	regulation of nucleobase-containing compound metabolic process	biological process	73/396	8704/93642	1.3e-08	6.12479310344828e-06	TRINITY_DN67873_c2_g1,TRINITY_DN68814_c0_g1,TRINITY_DN70028_c0_g1,TRINITY_DN71122_c2_g1,TRINITY_DN71237_c2_g2,TRINITY_DN71758_c3_g3,TRINITY_DN72157_c2_g1,TRINITY_DN72292_c0_g2,TRINITY_DN72537_c1_g1,TRINITY_DN72698_c1_g2,TRINITY_DN76039_c0_g1,TRINITY_DN76691_c5_g1,TRINITY_DN76713_c1_g4,TRINITY_DN76971_c1_g3,TRINITY_DN78164_c0_g1,TRINITY_DN78351_c0_g1,TRINITY_DN79025_c0_g2,TRINITY_DN79251_c0_g3,TRI…	TRINITY_DN67873_c2_g1,TRINITY_DN68814_c0_g1,TRINITY_DN70028_c0_g1,TRINITY_DN71122_c2_g1,TRINITY_DN71237_c2_g2,TRINITY_DN71758_c3_g3,TRINITY_DN72157_c2_g1,TRINITY_DN72292_c0_g2,TRINITY_DN72537_c1_g1,TRINITY_DN72698_c1_g2,TRINITY_DN76039_c0_g1,TRINITY_DN76691_c5_g1,TRINITY_DN76713_c1_g4,TRINITY_DN76971_c1_g3,TRINITY_DN78164_c0_g1,TRINITY_DN78351_c0_g1,TRINITY_DN79025_c0_g2,TRINITY_DN79251_c0_g3,TRI…
GO:0071365	cellular response to auxin stimulus	biological process	17/396	706/93642	1.4e-08	6.37606666666667e-06	TRINITY_DN72157_c2_g1,TRINITY_DN72636_c1_g1,TRINITY_DN73550_c1_g1,TRINITY_DN73846_c0_g1,TRINITY_DN76039_c0_g1,TRINITY_DN76615_c2_g1,TRINITY_DN81580_c1_g1,TRINITY_DN81783_c0_g1,TRINITY_DN84168_c2_g1,TRINITY_DN86120_c2_g3,TRINITY_DN87704_c0_g2,TRINITY_DN94896_c1_g4,TRINITY_DN94937_c0_g1,TRINITY_DN96509_c3_g1,TRINITY_DN97251_c1_g5,TRINITY_DN98183_c1_g1,TRINITY_DN98183_c2_g1	TRINITY_DN72157_c2_g1,TRINITY_DN72636_c1_g1,TRINITY_DN73550_c1_g1,TRINITY_DN73846_c0_g1,TRINITY_DN76039_c0_g1,TRINITY_DN76615_c2_g1,TRINITY_DN81580_c1_g1,TRINITY_DN81783_c0_g1,TRINITY_DN84168_c2_g1,TRINITY_DN86120_c2_g3,TRINITY_DN87704_c0_g2,TRINITY_DN94896_c1_g4,TRINITY_DN94937_c0_g1,TRINITY_DN96509_c3_g1,TRINITY_DN97251_c1_g5,TRINITY_DN98183_c1_g1,TRINITY_DN98183_c2_g1
GO:0031323	regulation of cellular metabolic process	biological process	90/396	11774/93642	1.6e-08	7.05187096774194e-06	TRINITY_DN67873_c2_g1,TRINITY_DN68814_c0_g1,TRINITY_DN69818_c1_g1,TRINITY_DN69915_c0_g1,TRINITY_DN70028_c0_g1,TRINITY_DN71122_c2_g1,TRINITY_DN71237_c2_g2,TRINITY_DN71758_c3_g3,TRINITY_DN72157_c2_g1,TRINITY_DN72292_c0_g2,TRINITY_DN72537_c1_g1,TRINITY_DN72612_c0_g3,TRINITY_DN72698_c1_g2,TRINITY_DN73767_c0_g2,TRINITY_DN74200_c0_g1,TRINITY_DN74789_c0_g2,TRINITY_DN75231_c0_g2,TRINITY_DN76022_c0_g1,TRI…	TRINITY_DN67873_c2_g1,TRINITY_DN68814_c0_g1,TRINITY_DN69818_c1_g1,TRINITY_DN69915_c0_g1,TRINITY_DN70028_c0_g1,TRINITY_DN71122_c2_g1,TRINITY_DN71237_c2_g2,TRINITY_DN71758_c3_g3,TRINITY_DN72157_c2_g1,TRINITY_DN72292_c0_g2,TRINITY_DN72537_c1_g1,TRINITY_DN72612_c0_g3,TRINITY_DN72698_c1_g2,TRINITY_DN73767_c0_g2,TRINITY_DN74200_c0_g1,TRINITY_DN74789_c0_g2,TRINITY_DN75231_c0_g2,TRINITY_DN76022_c0_g1,TRI…
GO:0009737	response to abscisic acid	biological process	22/396	1224/93642	2.1e-08	8.96634375e-06	TRINITY_DN71237_c2_g2,TRINITY_DN71758_c3_g3,TRINITY_DN72378_c1_g2,TRINITY_DN75691_c0_g1,TRINITY_DN76934_c0_g1,TRINITY_DN76971_c1_g3,TRINITY_DN77015_c1_g1,TRINITY_DN77701_c0_g1,TRINITY_DN78965_c2_g1,TRINITY_DN81885_c0_g1,TRINITY_DN82204_c1_g1,TRINITY_DN87173_c0_g1,TRINITY_DN88273_c1_g1,TRINITY_DN89737_c0_g3,TRINITY_DN91987_c1_g2,TRINITY_DN91987_c1_g4,TRINITY_DN92571_c0_g1,TRINITY_DN94355_c0_g1,TRI…	TRINITY_DN71237_c2_g2,TRINITY_DN71758_c3_g3,TRINITY_DN72378_c1_g2,TRINITY_DN75691_c0_g1,TRINITY_DN76934_c0_g1,TRINITY_DN76971_c1_g3,TRINITY_DN77015_c1_g1,TRINITY_DN77701_c0_g1,TRINITY_DN78965_c2_g1,TRINITY_DN81885_c0_g1,TRINITY_DN82204_c1_g1,TRINITY_DN87173_c0_g1,TRINITY_DN88273_c1_g1,TRINITY_DN89737_c0_g3,TRINITY_DN91987_c1_g2,TRINITY_DN91987_c1_g4,TRINITY_DN92571_c0_g1,TRINITY_DN94355_c0_g1,TRI…
GO:0050794	regulation of cellular process	biological process	141/396	21898/93642	2.7e-08	1.11788181818182e-05	TRINITY_DN67315_c0_g4,TRINITY_DN67873_c2_g1,TRINITY_DN68808_c1_g2,TRINITY_DN68814_c0_g1,TRINITY_DN69454_c0_g9,TRINITY_DN69818_c1_g1,TRINITY_DN69915_c0_g1,TRINITY_DN70028_c0_g1,TRINITY_DN70410_c0_g1,TRINITY_DN71122_c2_g1,TRINITY_DN71237_c2_g2,TRINITY_DN71758_c3_g3,TRINITY_DN72157_c2_g1,TRINITY_DN72193_c1_g1,TRINITY_DN72292_c0_g2,TRINITY_DN72380_c3_g2,TRINITY_DN72537_c1_g1,TRINITY_DN72612_c0_g3,TRI…	TRINITY_DN67315_c0_g4,TRINITY_DN67873_c2_g1,TRINITY_DN68808_c1_g2,TRINITY_DN68814_c0_g1,TRINITY_DN69454_c0_g9,TRINITY_DN69818_c1_g1,TRINITY_DN69915_c0_g1,TRINITY_DN70028_c0_g1,TRINITY_DN70410_c0_g1,TRINITY_DN71122_c2_g1,TRINITY_DN71237_c2_g2,TRINITY_DN71758_c3_g3,TRINITY_DN72157_c2_g1,TRINITY_DN72193_c1_g1,TRINITY_DN72292_c0_g2,TRINITY_DN72380_c3_g2,TRINITY_DN72537_c1_g1,TRINITY_DN72612_c0_g3,TRI…
GO:0009733	response to auxin	biological process	20/396	1035/93642	2.9e-08	1.16537352941176e-05	TRINITY_DN71758_c3_g3,TRINITY_DN72157_c2_g1,TRINITY_DN72636_c1_g1,TRINITY_DN73550_c1_g1,TRINITY_DN73846_c0_g1,TRINITY_DN76039_c0_g1,TRINITY_DN76615_c2_g1,TRINITY_DN81580_c1_g1,TRINITY_DN81783_c0_g1,TRINITY_DN84168_c2_g1,TRINITY_DN86120_c2_g3,TRINITY_DN87704_c0_g2,TRINITY_DN93055_c1_g1,TRINITY_DN94896_c1_g4,TRINITY_DN94937_c0_g1,TRINITY_DN96509_c3_g1,TRINITY_DN96600_c2_g1,TRINITY_DN97251_c1_g5,TRI…	TRINITY_DN71758_c3_g3,TRINITY_DN72157_c2_g1,TRINITY_DN72636_c1_g1,TRINITY_DN73550_c1_g1,TRINITY_DN73846_c0_g1,TRINITY_DN76039_c0_g1,TRINITY_DN76615_c2_g1,TRINITY_DN81580_c1_g1,TRINITY_DN81783_c0_g1,TRINITY_DN84168_c2_g1,TRINITY_DN86120_c2_g3,TRINITY_DN87704_c0_g2,TRINITY_DN93055_c1_g1,TRINITY_DN94896_c1_g4,TRINITY_DN94937_c0_g1,TRINITY_DN96509_c3_g1,TRINITY_DN96600_c2_g1,TRINITY_DN97251_c1_g5,TRI…
GO:0032502	developmental process	biological process	86/396	11279/93642	4.1e-08	1.60052285714286e-05	TRINITY_DN68808_c1_g2,TRINITY_DN69454_c0_g9,TRINITY_DN69705_c0_g1,TRINITY_DN69915_c0_g1,TRINITY_DN70028_c0_g1,TRINITY_DN71237_c2_g2,TRINITY_DN71758_c3_g3,TRINITY_DN72193_c1_g1,TRINITY_DN72537_c1_g1,TRINITY_DN72612_c0_g3,TRINITY_DN72698_c1_g2,TRINITY_DN73550_c1_g1,TRINITY_DN73767_c0_g2,TRINITY_DN73846_c0_g1,TRINITY_DN74200_c0_g1,TRINITY_DN74789_c0_g2,TRINITY_DN75703_c0_g1,TRINITY_DN76039_c0_g1,TRI…	TRINITY_DN68808_c1_g2,TRINITY_DN69454_c0_g9,TRINITY_DN69705_c0_g1,TRINITY_DN69915_c0_g1,TRINITY_DN70028_c0_g1,TRINITY_DN71237_c2_g2,TRINITY_DN71758_c3_g3,TRINITY_DN72193_c1_g1,TRINITY_DN72537_c1_g1,TRINITY_DN72612_c0_g3,TRINITY_DN72698_c1_g2,TRINITY_DN73550_c1_g1,TRINITY_DN73767_c0_g2,TRINITY_DN73846_c0_g1,TRINITY_DN74200_c0_g1,TRINITY_DN74789_c0_g2,TRINITY_DN75703_c0_g1,TRINITY_DN76039_c0_g1,TRI…
GO:0003006	developmental process involved in reproduction	biological process	43/396	4085/93642	5.2e-08	1.97354444444444e-05	TRINITY_DN68808_c1_g2,TRINITY_DN69454_c0_g9,TRINITY_DN69705_c0_g1,TRINITY_DN70028_c0_g1,TRINITY_DN72612_c0_g3,TRINITY_DN74789_c0_g2,TRINITY_DN76039_c0_g1,TRINITY_DN76691_c5_g1,TRINITY_DN77712_c1_g2,TRINITY_DN78040_c0_g1,TRINITY_DN78351_c0_g1,TRINITY_DN79763_c2_g1,TRINITY_DN80234_c0_g1,TRINITY_DN80826_c1_g2,TRINITY_DN81758_c0_g3,TRINITY_DN82204_c1_g1,TRINITY_DN85314_c2_g4,TRINITY_DN85452_c0_g1,TRI…	TRINITY_DN68808_c1_g2,TRINITY_DN69454_c0_g9,TRINITY_DN69705_c0_g1,TRINITY_DN70028_c0_g1,TRINITY_DN72612_c0_g3,TRINITY_DN74789_c0_g2,TRINITY_DN76039_c0_g1,TRINITY_DN76691_c5_g1,TRINITY_DN77712_c1_g2,TRINITY_DN78040_c0_g1,TRINITY_DN78351_c0_g1,TRINITY_DN79763_c2_g1,TRINITY_DN80234_c0_g1,TRINITY_DN80826_c1_g2,TRINITY_DN81758_c0_g3,TRINITY_DN82204_c1_g1,TRINITY_DN85314_c2_g4,TRINITY_DN85452_c0_g1,TRI…
GO:0018130	heterocycle biosynthetic process	biological process	105/396	14998/93642	6.8e-08	2.51103783783784e-05	TRINITY_DN67873_c2_g1,TRINITY_DN70028_c0_g1,TRINITY_DN71122_c2_g1,TRINITY_DN71237_c2_g2,TRINITY_DN71674_c0_g6,TRINITY_DN71758_c3_g3,TRINITY_DN72157_c2_g1,TRINITY_DN72292_c0_g2,TRINITY_DN72537_c1_g1,TRINITY_DN72698_c1_g2,TRINITY_DN73172_c2_g2,TRINITY_DN73312_c0_g1,TRINITY_DN73833_c0_g1,TRINITY_DN74789_c0_g2,TRINITY_DN75691_c0_g1,TRINITY_DN76039_c0_g1,TRINITY_DN76372_c2_g2,TRINITY_DN76689_c1_g1,TRI…	TRINITY_DN67873_c2_g1,TRINITY_DN70028_c0_g1,TRINITY_DN71122_c2_g1,TRINITY_DN71237_c2_g2,TRINITY_DN71674_c0_g6,TRINITY_DN71758_c3_g3,TRINITY_DN72157_c2_g1,TRINITY_DN72292_c0_g2,TRINITY_DN72537_c1_g1,TRINITY_DN72698_c1_g2,TRINITY_DN73172_c2_g2,TRINITY_DN73312_c0_g1,TRINITY_DN73833_c0_g1,TRINITY_DN74789_c0_g2,TRINITY_DN75691_c0_g1,TRINITY_DN76039_c0_g1,TRINITY_DN76372_c2_g2,TRINITY_DN76689_c1_g1,TRI…
GO:0019438	aromatic compound biosynthetic process	biological process	105/396	15010/93642	7.1e-08	2.55282368421053e-05	TRINITY_DN67873_c2_g1,TRINITY_DN70028_c0_g1,TRINITY_DN71122_c2_g1,TRINITY_DN71237_c2_g2,TRINITY_DN71674_c0_g6,TRINITY_DN71758_c3_g3,TRINITY_DN72157_c2_g1,TRINITY_DN72292_c0_g2,TRINITY_DN72537_c1_g1,TRINITY_DN72698_c1_g2,TRINITY_DN73172_c2_g2,TRINITY_DN73312_c0_g1,TRINITY_DN73833_c0_g1,TRINITY_DN74789_c0_g2,TRINITY_DN75691_c0_g1,TRINITY_DN76039_c0_g1,TRINITY_DN76372_c2_g2,TRINITY_DN76689_c1_g1,TRI…	TRINITY_DN67873_c2_g1,TRINITY_DN70028_c0_g1,TRINITY_DN71122_c2_g1,TRINITY_DN71237_c2_g2,TRINITY_DN71674_c0_g6,TRINITY_DN71758_c3_g3,TRINITY_DN72157_c2_g1,TRINITY_DN72292_c0_g2,TRINITY_DN72537_c1_g1,TRINITY_DN72698_c1_g2,TRINITY_DN73172_c2_g2,TRINITY_DN73312_c0_g1,TRINITY_DN73833_c0_g1,TRINITY_DN74789_c0_g2,TRINITY_DN75691_c0_g1,TRINITY_DN76039_c0_g1,TRINITY_DN76372_c2_g2,TRINITY_DN76689_c1_g1,TRI…
GO:0048856	anatomical structure development	biological process	81/396	10611/93642	1.1e-07	3.85366666666667e-05	TRINITY_DN68808_c1_g2,TRINITY_DN69454_c0_g9,TRINITY_DN69705_c0_g1,TRINITY_DN69915_c0_g1,TRINITY_DN70028_c0_g1,TRINITY_DN71237_c2_g2,TRINITY_DN71758_c3_g3,TRINITY_DN72193_c1_g1,TRINITY_DN72537_c1_g1,TRINITY_DN72612_c0_g3,TRINITY_DN72698_c1_g2,TRINITY_DN73550_c1_g1,TRINITY_DN73767_c0_g2,TRINITY_DN73846_c0_g1,TRINITY_DN74200_c0_g1,TRINITY_DN74789_c0_g2,TRINITY_DN75703_c0_g1,TRINITY_DN76039_c0_g1,TRI…	TRINITY_DN68808_c1_g2,TRINITY_DN69454_c0_g9,TRINITY_DN69705_c0_g1,TRINITY_DN69915_c0_g1,TRINITY_DN70028_c0_g1,TRINITY_DN71237_c2_g2,TRINITY_DN71758_c3_g3,TRINITY_DN72193_c1_g1,TRINITY_DN72537_c1_g1,TRINITY_DN72612_c0_g3,TRINITY_DN72698_c1_g2,TRINITY_DN73550_c1_g1,TRINITY_DN73767_c0_g2,TRINITY_DN73846_c0_g1,TRINITY_DN74200_c0_g1,TRINITY_DN74789_c0_g2,TRINITY_DN75703_c0_g1,TRINITY_DN76039_c0_g1,TRI…
GO:0050789	regulation of biological process	biological process	149/396	24233/93642	1.8e-07	6.14835e-05	TRINITY_DN67315_c0_g4,TRINITY_DN67873_c2_g1,TRINITY_DN68808_c1_g2,TRINITY_DN68814_c0_g1,TRINITY_DN69454_c0_g9,TRINITY_DN69818_c1_g1,TRINITY_DN69915_c0_g1,TRINITY_DN70028_c0_g1,TRINITY_DN70410_c0_g1,TRINITY_DN71122_c2_g1,TRINITY_DN71237_c2_g2,TRINITY_DN71758_c3_g3,TRINITY_DN72157_c2_g1,TRINITY_DN72193_c1_g1,TRINITY_DN72292_c0_g2,TRINITY_DN72380_c3_g2,TRINITY_DN72537_c1_g1,TRINITY_DN72612_c0_g3,TRI…	TRINITY_DN67315_c0_g4,TRINITY_DN67873_c2_g1,TRINITY_DN68808_c1_g2,TRINITY_DN68814_c0_g1,TRINITY_DN69454_c0_g9,TRINITY_DN69818_c1_g1,TRINITY_DN69915_c0_g1,TRINITY_DN70028_c0_g1,TRINITY_DN70410_c0_g1,TRINITY_DN71122_c2_g1,TRINITY_DN71237_c2_g2,TRINITY_DN71758_c3_g3,TRINITY_DN72157_c2_g1,TRINITY_DN72193_c1_g1,TRINITY_DN72292_c0_g2,TRINITY_DN72380_c3_g2,TRINITY_DN72537_c1_g1,TRINITY_DN72612_c0_g3,TRI…
GO:0019222	regulation of metabolic process	biological process	93/396	13096/93642	2.7e-07	8.99758536585366e-05	TRINITY_DN67873_c2_g1,TRINITY_DN68814_c0_g1,TRINITY_DN69818_c1_g1,TRINITY_DN69915_c0_g1,TRINITY_DN70028_c0_g1,TRINITY_DN70410_c0_g1,TRINITY_DN71122_c2_g1,TRINITY_DN71237_c2_g2,TRINITY_DN71758_c3_g3,TRINITY_DN72157_c2_g1,TRINITY_DN72292_c0_g2,TRINITY_DN72537_c1_g1,TRINITY_DN72612_c0_g3,TRINITY_DN72698_c1_g2,TRINITY_DN73767_c0_g2,TRINITY_DN74200_c0_g1,TRINITY_DN74789_c0_g2,TRINITY_DN75231_c0_g2,TRI…	TRINITY_DN67873_c2_g1,TRINITY_DN68814_c0_g1,TRINITY_DN69818_c1_g1,TRINITY_DN69915_c0_g1,TRINITY_DN70028_c0_g1,TRINITY_DN70410_c0_g1,TRINITY_DN71122_c2_g1,TRINITY_DN71237_c2_g2,TRINITY_DN71758_c3_g3,TRINITY_DN72157_c2_g1,TRINITY_DN72292_c0_g2,TRINITY_DN72537_c1_g1,TRINITY_DN72612_c0_g3,TRINITY_DN72698_c1_g2,TRINITY_DN73767_c0_g2,TRINITY_DN74200_c0_g1,TRINITY_DN74789_c0_g2,TRINITY_DN75231_c0_g2,TRI…
GO:0051171	regulation of nitrogen compound metabolic process	biological process	83/396	11230/93642	2.8e-07	9.10866666666667e-05	TRINITY_DN67873_c2_g1,TRINITY_DN68814_c0_g1,TRINITY_DN69818_c1_g1,TRINITY_DN70028_c0_g1,TRINITY_DN71122_c2_g1,TRINITY_DN71237_c2_g2,TRINITY_DN71758_c3_g3,TRINITY_DN72157_c2_g1,TRINITY_DN72292_c0_g2,TRINITY_DN72537_c1_g1,TRINITY_DN72612_c0_g3,TRINITY_DN72698_c1_g2,TRINITY_DN74789_c0_g2,TRINITY_DN75231_c0_g2,TRINITY_DN76039_c0_g1,TRINITY_DN76691_c5_g1,TRINITY_DN76713_c1_g4,TRINITY_DN76971_c1_g3,TRI…	TRINITY_DN67873_c2_g1,TRINITY_DN68814_c0_g1,TRINITY_DN69818_c1_g1,TRINITY_DN70028_c0_g1,TRINITY_DN71122_c2_g1,TRINITY_DN71237_c2_g2,TRINITY_DN71758_c3_g3,TRINITY_DN72157_c2_g1,TRINITY_DN72292_c0_g2,TRINITY_DN72537_c1_g1,TRINITY_DN72612_c0_g3,TRINITY_DN72698_c1_g2,TRINITY_DN74789_c0_g2,TRINITY_DN75231_c0_g2,TRINITY_DN76039_c0_g1,TRINITY_DN76691_c5_g1,TRINITY_DN76713_c1_g4,TRINITY_DN76971_c1_g3,TRI…
GO:0007154	cell communication	biological process	77/396	10189/93642	3.6e-07	0.000114387906976744	TRINITY_DN67315_c0_g4,TRINITY_DN68076_c1_g1,TRINITY_DN69454_c0_g9,TRINITY_DN69818_c1_g1,TRINITY_DN72157_c2_g1,TRINITY_DN72380_c3_g2,TRINITY_DN72636_c1_g1,TRINITY_DN73312_c0_g1,TRINITY_DN73550_c1_g1,TRINITY_DN73767_c0_g2,TRINITY_DN73833_c0_g1,TRINITY_DN73846_c0_g1,TRINITY_DN74152_c3_g1,TRINITY_DN74200_c0_g1,TRINITY_DN74570_c0_g1,TRINITY_DN74789_c0_g2,TRINITY_DN75101_c3_g2,TRINITY_DN75691_c0_g1,TRI…	TRINITY_DN67315_c0_g4,TRINITY_DN68076_c1_g1,TRINITY_DN69454_c0_g9,TRINITY_DN69818_c1_g1,TRINITY_DN72157_c2_g1,TRINITY_DN72380_c3_g2,TRINITY_DN72636_c1_g1,TRINITY_DN73312_c0_g1,TRINITY_DN73550_c1_g1,TRINITY_DN73767_c0_g2,TRINITY_DN73833_c0_g1,TRINITY_DN73846_c0_g1,TRINITY_DN74152_c3_g1,TRINITY_DN74200_c0_g1,TRINITY_DN74570_c0_g1,TRINITY_DN74789_c0_g2,TRINITY_DN75101_c3_g2,TRINITY_DN75691_c0_g1,TRI…
GO:1901362	organic cyclic compound biosynthetic process	biological process	109/396	16392/93642	4.8e-07	0.000149050909090909	TRINITY_DN67873_c2_g1,TRINITY_DN70028_c0_g1,TRINITY_DN71122_c2_g1,TRINITY_DN71237_c2_g2,TRINITY_DN71674_c0_g6,TRINITY_DN71758_c3_g3,TRINITY_DN72157_c2_g1,TRINITY_DN72292_c0_g2,TRINITY_DN72537_c1_g1,TRINITY_DN72698_c1_g2,TRINITY_DN73172_c2_g2,TRINITY_DN73312_c0_g1,TRINITY_DN73833_c0_g1,TRINITY_DN74789_c0_g2,TRINITY_DN75691_c0_g1,TRINITY_DN76039_c0_g1,TRINITY_DN76372_c2_g2,TRINITY_DN76689_c1_g1,TRI…	TRINITY_DN67873_c2_g1,TRINITY_DN70028_c0_g1,TRINITY_DN71122_c2_g1,TRINITY_DN71237_c2_g2,TRINITY_DN71674_c0_g6,TRINITY_DN71758_c3_g3,TRINITY_DN72157_c2_g1,TRINITY_DN72292_c0_g2,TRINITY_DN72537_c1_g1,TRINITY_DN72698_c1_g2,TRINITY_DN73172_c2_g2,TRINITY_DN73312_c0_g1,TRINITY_DN73833_c0_g1,TRINITY_DN74789_c0_g2,TRINITY_DN75691_c0_g1,TRINITY_DN76039_c0_g1,TRINITY_DN76372_c2_g2,TRINITY_DN76689_c1_g1,TRI…
GO:0071229	cellular response to acid chemical	biological process	20/396	1248/93642	5.5e-07	0.000166992222222222	TRINITY_DN69818_c1_g1,TRINITY_DN73312_c0_g1,TRINITY_DN74152_c3_g1,TRINITY_DN75691_c0_g1,TRINITY_DN76934_c0_g1,TRINITY_DN76971_c1_g3,TRINITY_DN78965_c2_g1,TRINITY_DN80234_c0_g1,TRINITY_DN81885_c0_g1,TRINITY_DN85452_c0_g1,TRINITY_DN87173_c0_g1,TRINITY_DN88273_c1_g1,TRINITY_DN91987_c1_g2,TRINITY_DN91987_c1_g4,TRINITY_DN92571_c0_g1,TRINITY_DN94355_c0_g1,TRINITY_DN94937_c0_g1,TRINITY_DN96061_c0_g1,TRI…	TRINITY_DN69818_c1_g1,TRINITY_DN73312_c0_g1,TRINITY_DN74152_c3_g1,TRINITY_DN75691_c0_g1,TRINITY_DN76934_c0_g1,TRINITY_DN76971_c1_g3,TRINITY_DN78965_c2_g1,TRINITY_DN80234_c0_g1,TRINITY_DN81885_c0_g1,TRINITY_DN85452_c0_g1,TRINITY_DN87173_c0_g1,TRINITY_DN88273_c1_g1,TRINITY_DN91987_c1_g2,TRINITY_DN91987_c1_g4,TRINITY_DN92571_c0_g1,TRINITY_DN94355_c0_g1,TRINITY_DN94937_c0_g1,TRINITY_DN96061_c0_g1,TRI…
GO:0071396	cellular response to lipid	biological process	20/396	1261/93642	6.5e-07	0.000193064130434783	TRINITY_DN73312_c0_g1,TRINITY_DN75691_c0_g1,TRINITY_DN76934_c0_g1,TRINITY_DN76971_c1_g3,TRINITY_DN78965_c2_g1,TRINITY_DN80234_c0_g1,TRINITY_DN81885_c0_g1,TRINITY_DN85452_c0_g1,TRINITY_DN87173_c0_g1,TRINITY_DN88273_c1_g1,TRINITY_DN91987_c1_g2,TRINITY_DN91987_c1_g4,TRINITY_DN92027_c0_g1,TRINITY_DN92571_c0_g1,TRINITY_DN93996_c0_g1,TRINITY_DN94355_c0_g1,TRINITY_DN94937_c0_g1,TRINITY_DN96061_c0_g1,TRI…	TRINITY_DN73312_c0_g1,TRINITY_DN75691_c0_g1,TRINITY_DN76934_c0_g1,TRINITY_DN76971_c1_g3,TRINITY_DN78965_c2_g1,TRINITY_DN80234_c0_g1,TRINITY_DN81885_c0_g1,TRINITY_DN85452_c0_g1,TRINITY_DN87173_c0_g1,TRINITY_DN88273_c1_g1,TRINITY_DN91987_c1_g2,TRINITY_DN91987_c1_g4,TRINITY_DN92027_c0_g1,TRINITY_DN92571_c0_g1,TRINITY_DN93996_c0_g1,TRINITY_DN94355_c0_g1,TRINITY_DN94937_c0_g1,TRINITY_DN96061_c0_g1,TRI…
GO:0080090	regulation of primary metabolic process	biological process	83/396	11491/93642	7.2e-07	0.000209305531914894	TRINITY_DN67873_c2_g1,TRINITY_DN68814_c0_g1,TRINITY_DN69818_c1_g1,TRINITY_DN70028_c0_g1,TRINITY_DN70410_c0_g1,TRINITY_DN71122_c2_g1,TRINITY_DN71237_c2_g2,TRINITY_DN71758_c3_g3,TRINITY_DN72157_c2_g1,TRINITY_DN72292_c0_g2,TRINITY_DN72537_c1_g1,TRINITY_DN72612_c0_g3,TRINITY_DN72698_c1_g2,TRINITY_DN74789_c0_g2,TRINITY_DN76039_c0_g1,TRINITY_DN76691_c5_g1,TRINITY_DN76713_c1_g4,TRINITY_DN76971_c1_g3,TRI…	TRINITY_DN67873_c2_g1,TRINITY_DN68814_c0_g1,TRINITY_DN69818_c1_g1,TRINITY_DN70028_c0_g1,TRINITY_DN70410_c0_g1,TRINITY_DN71122_c2_g1,TRINITY_DN71237_c2_g2,TRINITY_DN71758_c3_g3,TRINITY_DN72157_c2_g1,TRINITY_DN72292_c0_g2,TRINITY_DN72537_c1_g1,TRINITY_DN72612_c0_g3,TRINITY_DN72698_c1_g2,TRINITY_DN74789_c0_g2,TRINITY_DN76039_c0_g1,TRINITY_DN76691_c5_g1,TRINITY_DN76713_c1_g4,TRINITY_DN76971_c1_g3,TRI…
GO:0009705	plant-type vacuole membrane	cellular component	11/464	277/96716	1.3e-07	0.00024648	TRINITY_DN66883_c0_g1,TRINITY_DN68398_c0_g3,TRINITY_DN71696_c0_g4,TRINITY_DN78238_c0_g2,TRINITY_DN78509_c0_g1,TRINITY_DN79067_c1_g2,TRINITY_DN79945_c0_g3,TRINITY_DN83197_c1_g1,TRINITY_DN88160_c0_g3,TRINITY_DN89482_c0_g1,TRINITY_DN94939_c2_g1	TRINITY_DN66883_c0_g1,TRINITY_DN68398_c0_g3,TRINITY_DN71696_c0_g4,TRINITY_DN78238_c0_g2,TRINITY_DN78509_c0_g1,TRINITY_DN79067_c1_g2,TRINITY_DN79945_c0_g3,TRINITY_DN83197_c1_g1,TRINITY_DN88160_c0_g3,TRINITY_DN89482_c0_g1,TRINITY_DN94939_c2_g1
GO:2000112	regulation of cellular macromolecule biosynthetic process	biological process	72/396	9513/93642	8.9e-07	0.000253334791666667	TRINITY_DN67873_c2_g1,TRINITY_DN68814_c0_g1,TRINITY_DN70028_c0_g1,TRINITY_DN71122_c2_g1,TRINITY_DN71237_c2_g2,TRINITY_DN71758_c3_g3,TRINITY_DN72157_c2_g1,TRINITY_DN72292_c0_g2,TRINITY_DN72537_c1_g1,TRINITY_DN72612_c0_g3,TRINITY_DN72698_c1_g2,TRINITY_DN76039_c0_g1,TRINITY_DN76691_c5_g1,TRINITY_DN76713_c1_g4,TRINITY_DN76971_c1_g3,TRINITY_DN78164_c0_g1,TRINITY_DN78351_c0_g1,TRINITY_DN79025_c0_g2,TRI…	TRINITY_DN67873_c2_g1,TRINITY_DN68814_c0_g1,TRINITY_DN70028_c0_g1,TRINITY_DN71122_c2_g1,TRINITY_DN71237_c2_g2,TRINITY_DN71758_c3_g3,TRINITY_DN72157_c2_g1,TRINITY_DN72292_c0_g2,TRINITY_DN72537_c1_g1,TRINITY_DN72612_c0_g3,TRINITY_DN72698_c1_g2,TRINITY_DN76039_c0_g1,TRINITY_DN76691_c5_g1,TRINITY_DN76713_c1_g4,TRINITY_DN76971_c1_g3,TRINITY_DN78164_c0_g1,TRINITY_DN78351_c0_g1,TRINITY_DN79025_c0_g2,TRI…
GO:0007165	signal transduction	biological process	67/396	8656/93642	1.1e-06	0.000294692156862745	TRINITY_DN67315_c0_g4,TRINITY_DN69454_c0_g9,TRINITY_DN72157_c2_g1,TRINITY_DN72380_c3_g2,TRINITY_DN72636_c1_g1,TRINITY_DN73312_c0_g1,TRINITY_DN73550_c1_g1,TRINITY_DN73767_c0_g2,TRINITY_DN73833_c0_g1,TRINITY_DN73846_c0_g1,TRINITY_DN74200_c0_g1,TRINITY_DN74789_c0_g2,TRINITY_DN75101_c3_g2,TRINITY_DN75691_c0_g1,TRINITY_DN76039_c0_g1,TRINITY_DN76615_c2_g1,TRINITY_DN76934_c0_g1,TRINITY_DN76971_c1_g3,TRI…	TRINITY_DN67315_c0_g4,TRINITY_DN69454_c0_g9,TRINITY_DN72157_c2_g1,TRINITY_DN72380_c3_g2,TRINITY_DN72636_c1_g1,TRINITY_DN73312_c0_g1,TRINITY_DN73550_c1_g1,TRINITY_DN73767_c0_g2,TRINITY_DN73833_c0_g1,TRINITY_DN73846_c0_g1,TRINITY_DN74200_c0_g1,TRINITY_DN74789_c0_g2,TRINITY_DN75101_c3_g2,TRINITY_DN75691_c0_g1,TRINITY_DN76039_c0_g1,TRINITY_DN76615_c2_g1,TRINITY_DN76934_c0_g1,TRINITY_DN76971_c1_g3,TRI…
GO:0010556	regulation of macromolecule biosynthetic process	biological process	72/396	9568/93642	1.1e-06	0.000294692156862745	TRINITY_DN67873_c2_g1,TRINITY_DN68814_c0_g1,TRINITY_DN70028_c0_g1,TRINITY_DN71122_c2_g1,TRINITY_DN71237_c2_g2,TRINITY_DN71758_c3_g3,TRINITY_DN72157_c2_g1,TRINITY_DN72292_c0_g2,TRINITY_DN72537_c1_g1,TRINITY_DN72612_c0_g3,TRINITY_DN72698_c1_g2,TRINITY_DN76039_c0_g1,TRINITY_DN76691_c5_g1,TRINITY_DN76713_c1_g4,TRINITY_DN76971_c1_g3,TRINITY_DN78164_c0_g1,TRINITY_DN78351_c0_g1,TRINITY_DN79025_c0_g2,TRI…	TRINITY_DN67873_c2_g1,TRINITY_DN68814_c0_g1,TRINITY_DN70028_c0_g1,TRINITY_DN71122_c2_g1,TRINITY_DN71237_c2_g2,TRINITY_DN71758_c3_g3,TRINITY_DN72157_c2_g1,TRINITY_DN72292_c0_g2,TRINITY_DN72537_c1_g1,TRINITY_DN72612_c0_g3,TRINITY_DN72698_c1_g2,TRINITY_DN76039_c0_g1,TRINITY_DN76691_c5_g1,TRINITY_DN76713_c1_g4,TRINITY_DN76971_c1_g3,TRINITY_DN78164_c0_g1,TRINITY_DN78351_c0_g1,TRINITY_DN79025_c0_g2,TRI…
GO:0097305	response to alcohol	biological process	22/396	1552/93642	1.1e-06	0.000294692156862745	TRINITY_DN71237_c2_g2,TRINITY_DN71758_c3_g3,TRINITY_DN72378_c1_g2,TRINITY_DN75691_c0_g1,TRINITY_DN76934_c0_g1,TRINITY_DN76971_c1_g3,TRINITY_DN77015_c1_g1,TRINITY_DN77701_c0_g1,TRINITY_DN78965_c2_g1,TRINITY_DN81885_c0_g1,TRINITY_DN82204_c1_g1,TRINITY_DN87173_c0_g1,TRINITY_DN88273_c1_g1,TRINITY_DN89737_c0_g3,TRINITY_DN91987_c1_g2,TRINITY_DN91987_c1_g4,TRINITY_DN92571_c0_g1,TRINITY_DN94355_c0_g1,TRI…	TRINITY_DN71237_c2_g2,TRINITY_DN71758_c3_g3,TRINITY_DN72378_c1_g2,TRINITY_DN75691_c0_g1,TRINITY_DN76934_c0_g1,TRINITY_DN76971_c1_g3,TRINITY_DN77015_c1_g1,TRINITY_DN77701_c0_g1,TRINITY_DN78965_c2_g1,TRINITY_DN81885_c0_g1,TRINITY_DN82204_c1_g1,TRINITY_DN87173_c0_g1,TRINITY_DN88273_c1_g1,TRINITY_DN89737_c0_g3,TRINITY_DN91987_c1_g2,TRINITY_DN91987_c1_g4,TRINITY_DN92571_c0_g1,TRINITY_DN94355_c0_g1,TRI…
GO:0000325	plant-type vacuole	cellular component	13/464	444/96716	3.3e-07	0.00031284	TRINITY_DN66883_c0_g1,TRINITY_DN68398_c0_g3,TRINITY_DN71696_c0_g4,TRINITY_DN73172_c2_g2,TRINITY_DN78238_c0_g2,TRINITY_DN78509_c0_g1,TRINITY_DN79067_c1_g2,TRINITY_DN79945_c0_g3,TRINITY_DN83197_c1_g1,TRINITY_DN88160_c0_g3,TRINITY_DN89482_c0_g1,TRINITY_DN94939_c2_g1,TRINITY_DN97450_c0_g2	TRINITY_DN66883_c0_g1,TRINITY_DN68398_c0_g3,TRINITY_DN71696_c0_g4,TRINITY_DN73172_c2_g2,TRINITY_DN78238_c0_g2,TRINITY_DN78509_c0_g1,TRINITY_DN79067_c1_g2,TRINITY_DN79945_c0_g3,TRINITY_DN83197_c1_g1,TRINITY_DN88160_c0_g3,TRINITY_DN89482_c0_g1,TRINITY_DN94939_c2_g1,TRINITY_DN97450_c0_g2
GO:0031326	regulation of cellular biosynthetic process	biological process	73/396	9864/93642	1.7e-06	0.000446675	TRINITY_DN67873_c2_g1,TRINITY_DN68814_c0_g1,TRINITY_DN70028_c0_g1,TRINITY_DN71122_c2_g1,TRINITY_DN71237_c2_g2,TRINITY_DN71758_c3_g3,TRINITY_DN72157_c2_g1,TRINITY_DN72292_c0_g2,TRINITY_DN72537_c1_g1,TRINITY_DN72612_c0_g3,TRINITY_DN72698_c1_g2,TRINITY_DN74789_c0_g2,TRINITY_DN76039_c0_g1,TRINITY_DN76691_c5_g1,TRINITY_DN76713_c1_g4,TRINITY_DN76971_c1_g3,TRINITY_DN78164_c0_g1,TRINITY_DN78351_c0_g1,TRI…	TRINITY_DN67873_c2_g1,TRINITY_DN68814_c0_g1,TRINITY_DN70028_c0_g1,TRINITY_DN71122_c2_g1,TRINITY_DN71237_c2_g2,TRINITY_DN71758_c3_g3,TRINITY_DN72157_c2_g1,TRINITY_DN72292_c0_g2,TRINITY_DN72537_c1_g1,TRINITY_DN72612_c0_g3,TRINITY_DN72698_c1_g2,TRINITY_DN74789_c0_g2,TRINITY_DN76039_c0_g1,TRINITY_DN76691_c5_g1,TRINITY_DN76713_c1_g4,TRINITY_DN76971_c1_g3,TRINITY_DN78164_c0_g1,TRINITY_DN78351_c0_g1,TRI…
GO:0023052	signaling	biological process	67/396	8805/93642	1.9e-06	0.000489805660377358	TRINITY_DN67315_c0_g4,TRINITY_DN69454_c0_g9,TRINITY_DN72157_c2_g1,TRINITY_DN72380_c3_g2,TRINITY_DN72636_c1_g1,TRINITY_DN73312_c0_g1,TRINITY_DN73550_c1_g1,TRINITY_DN73767_c0_g2,TRINITY_DN73833_c0_g1,TRINITY_DN73846_c0_g1,TRINITY_DN74200_c0_g1,TRINITY_DN74789_c0_g2,TRINITY_DN75101_c3_g2,TRINITY_DN75691_c0_g1,TRINITY_DN76039_c0_g1,TRINITY_DN76615_c2_g1,TRINITY_DN76934_c0_g1,TRINITY_DN76971_c1_g3,TRI…	TRINITY_DN67315_c0_g4,TRINITY_DN69454_c0_g9,TRINITY_DN72157_c2_g1,TRINITY_DN72380_c3_g2,TRINITY_DN72636_c1_g1,TRINITY_DN73312_c0_g1,TRINITY_DN73550_c1_g1,TRINITY_DN73767_c0_g2,TRINITY_DN73833_c0_g1,TRINITY_DN73846_c0_g1,TRINITY_DN74200_c0_g1,TRINITY_DN74789_c0_g2,TRINITY_DN75101_c3_g2,TRINITY_DN75691_c0_g1,TRINITY_DN76039_c0_g1,TRINITY_DN76615_c2_g1,TRINITY_DN76934_c0_g1,TRINITY_DN76971_c1_g3,TRI…
GO:0009889	regulation of biosynthetic process	biological process	73/396	9921/93642	2.1e-06	0.000531338888888889	TRINITY_DN67873_c2_g1,TRINITY_DN68814_c0_g1,TRINITY_DN70028_c0_g1,TRINITY_DN71122_c2_g1,TRINITY_DN71237_c2_g2,TRINITY_DN71758_c3_g3,TRINITY_DN72157_c2_g1,TRINITY_DN72292_c0_g2,TRINITY_DN72537_c1_g1,TRINITY_DN72612_c0_g3,TRINITY_DN72698_c1_g2,TRINITY_DN74789_c0_g2,TRINITY_DN76039_c0_g1,TRINITY_DN76691_c5_g1,TRINITY_DN76713_c1_g4,TRINITY_DN76971_c1_g3,TRINITY_DN78164_c0_g1,TRINITY_DN78351_c0_g1,TRI…	TRINITY_DN67873_c2_g1,TRINITY_DN68814_c0_g1,TRINITY_DN70028_c0_g1,TRINITY_DN71122_c2_g1,TRINITY_DN71237_c2_g2,TRINITY_DN71758_c3_g3,TRINITY_DN72157_c2_g1,TRINITY_DN72292_c0_g2,TRINITY_DN72537_c1_g1,TRINITY_DN72612_c0_g3,TRINITY_DN72698_c1_g2,TRINITY_DN74789_c0_g2,TRINITY_DN76039_c0_g1,TRINITY_DN76691_c5_g1,TRINITY_DN76713_c1_g4,TRINITY_DN76971_c1_g3,TRINITY_DN78164_c0_g1,TRINITY_DN78351_c0_g1,TRI…
GO:0009738	abscisic acid-activated signaling pathway	biological process	13/396	611/93642	2.7e-06	0.000670729090909091	TRINITY_DN75691_c0_g1,TRINITY_DN76934_c0_g1,TRINITY_DN76971_c1_g3,TRINITY_DN78965_c2_g1,TRINITY_DN81885_c0_g1,TRINITY_DN88273_c1_g1,TRINITY_DN91987_c1_g2,TRINITY_DN91987_c1_g4,TRINITY_DN92571_c0_g1,TRINITY_DN94355_c0_g1,TRINITY_DN94937_c0_g1,TRINITY_DN96925_c0_g4,TRINITY_DN97450_c0_g2	TRINITY_DN75691_c0_g1,TRINITY_DN76934_c0_g1,TRINITY_DN76971_c1_g3,TRINITY_DN78965_c2_g1,TRINITY_DN81885_c0_g1,TRINITY_DN88273_c1_g1,TRINITY_DN91987_c1_g2,TRINITY_DN91987_c1_g4,TRINITY_DN92571_c0_g1,TRINITY_DN94355_c0_g1,TRINITY_DN94937_c0_g1,TRINITY_DN96925_c0_g4,TRINITY_DN97450_c0_g2
GO:0031224	intrinsic component of membrane	cellular component	197/464	30951/96716	1.4e-06	0.0008848	TRINITY_DN64487_c0_g1,TRINITY_DN66964_c0_g1,TRINITY_DN68398_c0_g3,TRINITY_DN69085_c2_g5,TRINITY_DN69354_c0_g3,TRINITY_DN69476_c0_g1,TRINITY_DN69590_c0_g1,TRINITY_DN69705_c0_g1,TRINITY_DN70461_c0_g5,TRINITY_DN71299_c0_g1,TRINITY_DN71696_c0_g4,TRINITY_DN72193_c1_g1,TRINITY_DN72215_c0_g2,TRINITY_DN72292_c0_g2,TRINITY_DN72456_c0_g1,TRINITY_DN72523_c1_g1,TRINITY_DN72616_c0_g3,TRINITY_DN72636_c1_g1,TRI…	TRINITY_DN64487_c0_g1,TRINITY_DN66964_c0_g1,TRINITY_DN68398_c0_g3,TRINITY_DN69085_c2_g5,TRINITY_DN69354_c0_g3,TRINITY_DN69476_c0_g1,TRINITY_DN69590_c0_g1,TRINITY_DN69705_c0_g1,TRINITY_DN70461_c0_g5,TRINITY_DN71299_c0_g1,TRINITY_DN71696_c0_g4,TRINITY_DN72193_c1_g1,TRINITY_DN72215_c0_g2,TRINITY_DN72292_c0_g2,TRINITY_DN72456_c0_g1,TRINITY_DN72523_c1_g1,TRINITY_DN72616_c0_g3,TRINITY_DN72636_c1_g1,TRI…
GO:0016021	integral component of membrane	cellular component	192/464	30127/96716	2.0e-06	0.000948	TRINITY_DN64487_c0_g1,TRINITY_DN66964_c0_g1,TRINITY_DN68398_c0_g3,TRINITY_DN69085_c2_g5,TRINITY_DN69354_c0_g3,TRINITY_DN69476_c0_g1,TRINITY_DN69590_c0_g1,TRINITY_DN69705_c0_g1,TRINITY_DN70461_c0_g5,TRINITY_DN71299_c0_g1,TRINITY_DN71696_c0_g4,TRINITY_DN72193_c1_g1,TRINITY_DN72215_c0_g2,TRINITY_DN72292_c0_g2,TRINITY_DN72456_c0_g1,TRINITY_DN72523_c1_g1,TRINITY_DN72616_c0_g3,TRINITY_DN72636_c1_g1,TRI…	TRINITY_DN64487_c0_g1,TRINITY_DN66964_c0_g1,TRINITY_DN68398_c0_g3,TRINITY_DN69085_c2_g5,TRINITY_DN69354_c0_g3,TRINITY_DN69476_c0_g1,TRINITY_DN69590_c0_g1,TRINITY_DN69705_c0_g1,TRINITY_DN70461_c0_g5,TRINITY_DN71299_c0_g1,TRINITY_DN71696_c0_g4,TRINITY_DN72193_c1_g1,TRINITY_DN72215_c0_g2,TRINITY_DN72292_c0_g2,TRINITY_DN72456_c0_g1,TRINITY_DN72523_c1_g1,TRINITY_DN72616_c0_g3,TRINITY_DN72636_c1_g1,TRI…
GO:0060918	auxin transport	biological process	8/396	215/93642	4.4e-06	0.00107352142857143	TRINITY_DN72636_c1_g1,TRINITY_DN73846_c0_g1,TRINITY_DN74200_c0_g1,TRINITY_DN78238_c0_g2,TRINITY_DN84168_c2_g1,TRINITY_DN94896_c1_g4,TRINITY_DN98183_c1_g1,TRINITY_DN98183_c2_g1	TRINITY_DN72636_c1_g1,TRINITY_DN73846_c0_g1,TRINITY_DN74200_c0_g1,TRINITY_DN78238_c0_g2,TRINITY_DN84168_c2_g1,TRINITY_DN94896_c1_g4,TRINITY_DN98183_c1_g1,TRINITY_DN98183_c2_g1
GO:0009739	response to gibberellin	biological process	8/396	220/93642	5.2e-06	0.00124644912280702	TRINITY_DN71758_c3_g3,TRINITY_DN73312_c0_g1,TRINITY_DN78351_c0_g1,TRINITY_DN80234_c0_g1,TRINITY_DN85452_c0_g1,TRINITY_DN87173_c0_g1,TRINITY_DN89570_c0_g3,TRINITY_DN96061_c0_g1	TRINITY_DN71758_c3_g3,TRINITY_DN73312_c0_g1,TRINITY_DN78351_c0_g1,TRINITY_DN80234_c0_g1,TRINITY_DN85452_c0_g1,TRINITY_DN87173_c0_g1,TRINITY_DN89570_c0_g3,TRINITY_DN96061_c0_g1
GO:0060255	regulation of macromolecule metabolic process	biological process	83/396	12132/93642	6.1e-06	0.001434615	TRINITY_DN67873_c2_g1,TRINITY_DN68814_c0_g1,TRINITY_DN69818_c1_g1,TRINITY_DN70028_c0_g1,TRINITY_DN71122_c2_g1,TRINITY_DN71237_c2_g2,TRINITY_DN71758_c3_g3,TRINITY_DN72157_c2_g1,TRINITY_DN72292_c0_g2,TRINITY_DN72537_c1_g1,TRINITY_DN72612_c0_g3,TRINITY_DN72698_c1_g2,TRINITY_DN76039_c0_g1,TRINITY_DN76691_c5_g1,TRINITY_DN76713_c1_g4,TRINITY_DN76971_c1_g3,TRINITY_DN77515_c0_g2,TRINITY_DN78164_c0_g1,TRI…	TRINITY_DN67873_c2_g1,TRINITY_DN68814_c0_g1,TRINITY_DN69818_c1_g1,TRINITY_DN70028_c0_g1,TRINITY_DN71122_c2_g1,TRINITY_DN71237_c2_g2,TRINITY_DN71758_c3_g3,TRINITY_DN72157_c2_g1,TRINITY_DN72292_c0_g2,TRINITY_DN72537_c1_g1,TRINITY_DN72612_c0_g3,TRINITY_DN72698_c1_g2,TRINITY_DN76039_c0_g1,TRINITY_DN76691_c5_g1,TRINITY_DN76713_c1_g4,TRINITY_DN76971_c1_g3,TRINITY_DN77515_c0_g2,TRINITY_DN78164_c0_g1,TRI…
GO:0065007	biological regulation	biological process	160/396	28076/93642	6.3e-06	0.001434615	TRINITY_DN67315_c0_g4,TRINITY_DN67873_c2_g1,TRINITY_DN68808_c1_g2,TRINITY_DN68814_c0_g1,TRINITY_DN69454_c0_g9,TRINITY_DN69818_c1_g1,TRINITY_DN69915_c0_g1,TRINITY_DN70028_c0_g1,TRINITY_DN70410_c0_g1,TRINITY_DN71122_c2_g1,TRINITY_DN71237_c2_g2,TRINITY_DN71299_c0_g1,TRINITY_DN71758_c3_g3,TRINITY_DN72157_c2_g1,TRINITY_DN72193_c1_g1,TRINITY_DN72292_c0_g2,TRINITY_DN72380_c3_g2,TRINITY_DN72537_c1_g1,TRI…	TRINITY_DN67315_c0_g4,TRINITY_DN67873_c2_g1,TRINITY_DN68808_c1_g2,TRINITY_DN68814_c0_g1,TRINITY_DN69454_c0_g9,TRINITY_DN69818_c1_g1,TRINITY_DN69915_c0_g1,TRINITY_DN70028_c0_g1,TRINITY_DN70410_c0_g1,TRINITY_DN71122_c2_g1,TRINITY_DN71237_c2_g2,TRINITY_DN71299_c0_g1,TRINITY_DN71758_c3_g3,TRINITY_DN72157_c2_g1,TRINITY_DN72193_c1_g1,TRINITY_DN72292_c0_g2,TRINITY_DN72380_c3_g2,TRINITY_DN72537_c1_g1,TRI…
GO:0071215	cellular response to abscisic acid stimulus	biological process	13/396	660/93642	6.3e-06	0.001434615	TRINITY_DN75691_c0_g1,TRINITY_DN76934_c0_g1,TRINITY_DN76971_c1_g3,TRINITY_DN78965_c2_g1,TRINITY_DN81885_c0_g1,TRINITY_DN88273_c1_g1,TRINITY_DN91987_c1_g2,TRINITY_DN91987_c1_g4,TRINITY_DN92571_c0_g1,TRINITY_DN94355_c0_g1,TRINITY_DN94937_c0_g1,TRINITY_DN96925_c0_g4,TRINITY_DN97450_c0_g2	TRINITY_DN75691_c0_g1,TRINITY_DN76934_c0_g1,TRINITY_DN76971_c1_g3,TRINITY_DN78965_c2_g1,TRINITY_DN81885_c0_g1,TRINITY_DN88273_c1_g1,TRINITY_DN91987_c1_g2,TRINITY_DN91987_c1_g4,TRINITY_DN92571_c0_g1,TRINITY_DN94355_c0_g1,TRINITY_DN94937_c0_g1,TRINITY_DN96925_c0_g4,TRINITY_DN97450_c0_g2
GO:0010154	fruit development	biological process	20/396	1477/93642	6.8e-06	0.00152308852459016	TRINITY_DN69705_c0_g1,TRINITY_DN74789_c0_g2,TRINITY_DN77712_c1_g2,TRINITY_DN82204_c1_g1,TRINITY_DN87173_c0_g1,TRINITY_DN88489_c0_g2,TRINITY_DN89737_c0_g3,TRINITY_DN89931_c1_g2,TRINITY_DN90710_c0_g1,TRINITY_DN90725_c1_g2,TRINITY_DN94463_c1_g3,TRINITY_DN94896_c1_g4,TRINITY_DN94937_c0_g1,TRINITY_DN95277_c0_g1,TRINITY_DN95488_c0_g1,TRINITY_DN96059_c0_g1,TRINITY_DN97183_c1_g2,TRINITY_DN97993_c1_g2,TRI…	TRINITY_DN69705_c0_g1,TRINITY_DN74789_c0_g2,TRINITY_DN77712_c1_g2,TRINITY_DN82204_c1_g1,TRINITY_DN87173_c0_g1,TRINITY_DN88489_c0_g2,TRINITY_DN89737_c0_g3,TRINITY_DN89931_c1_g2,TRINITY_DN90710_c0_g1,TRINITY_DN90725_c1_g2,TRINITY_DN94463_c1_g3,TRINITY_DN94896_c1_g4,TRINITY_DN94937_c0_g1,TRINITY_DN95277_c0_g1,TRINITY_DN95488_c0_g1,TRINITY_DN96059_c0_g1,TRINITY_DN97183_c1_g2,TRINITY_DN97993_c1_g2,TRI…
GO:0048316	seed development	biological process	19/396	1362/93642	7.7e-06	0.0016968564516129	TRINITY_DN69705_c0_g1,TRINITY_DN74789_c0_g2,TRINITY_DN77712_c1_g2,TRINITY_DN82204_c1_g1,TRINITY_DN87173_c0_g1,TRINITY_DN88489_c0_g2,TRINITY_DN89737_c0_g3,TRINITY_DN89931_c1_g2,TRINITY_DN90710_c0_g1,TRINITY_DN90725_c1_g2,TRINITY_DN94463_c1_g3,TRINITY_DN94896_c1_g4,TRINITY_DN95277_c0_g1,TRINITY_DN95488_c0_g1,TRINITY_DN96059_c0_g1,TRINITY_DN97183_c1_g2,TRINITY_DN97993_c1_g2,TRINITY_DN98242_c3_g1,TRI…	TRINITY_DN69705_c0_g1,TRINITY_DN74789_c0_g2,TRINITY_DN77712_c1_g2,TRINITY_DN82204_c1_g1,TRINITY_DN87173_c0_g1,TRINITY_DN88489_c0_g2,TRINITY_DN89737_c0_g3,TRINITY_DN89931_c1_g2,TRINITY_DN90710_c0_g1,TRINITY_DN90725_c1_g2,TRINITY_DN94463_c1_g3,TRINITY_DN94896_c1_g4,TRINITY_DN95277_c0_g1,TRINITY_DN95488_c0_g1,TRINITY_DN96059_c0_g1,TRINITY_DN97183_c1_g2,TRINITY_DN97993_c1_g2,TRINITY_DN98242_c3_g1,TRI…
GO:0010468	regulation of gene expression	biological process	74/396	10537/93642	9.0e-06	0.00195185714285714	TRINITY_DN67873_c2_g1,TRINITY_DN68814_c0_g1,TRINITY_DN70028_c0_g1,TRINITY_DN71122_c2_g1,TRINITY_DN71237_c2_g2,TRINITY_DN71758_c3_g3,TRINITY_DN72157_c2_g1,TRINITY_DN72292_c0_g2,TRINITY_DN72537_c1_g1,TRINITY_DN72612_c0_g3,TRINITY_DN72698_c1_g2,TRINITY_DN76039_c0_g1,TRINITY_DN76691_c5_g1,TRINITY_DN76713_c1_g4,TRINITY_DN76971_c1_g3,TRINITY_DN78164_c0_g1,TRINITY_DN78351_c0_g1,TRINITY_DN79025_c0_g2,TRI…	TRINITY_DN67873_c2_g1,TRINITY_DN68814_c0_g1,TRINITY_DN70028_c0_g1,TRINITY_DN71122_c2_g1,TRINITY_DN71237_c2_g2,TRINITY_DN71758_c3_g3,TRINITY_DN72157_c2_g1,TRINITY_DN72292_c0_g2,TRINITY_DN72537_c1_g1,TRINITY_DN72612_c0_g3,TRINITY_DN72698_c1_g2,TRINITY_DN76039_c0_g1,TRINITY_DN76691_c5_g1,TRINITY_DN76713_c1_g4,TRINITY_DN76971_c1_g3,TRINITY_DN78164_c0_g1,TRINITY_DN78351_c0_g1,TRINITY_DN79025_c0_g2,TRI…
GO:0016070	RNA metabolic process	biological process	104/396	16446/93642	9.7e-06	0.00205996	TRINITY_DN67873_c2_g1,TRINITY_DN68814_c0_g1,TRINITY_DN70028_c0_g1,TRINITY_DN71122_c2_g1,TRINITY_DN71237_c2_g2,TRINITY_DN71674_c0_g6,TRINITY_DN71758_c3_g3,TRINITY_DN72157_c2_g1,TRINITY_DN72166_c0_g2,TRINITY_DN72292_c0_g2,TRINITY_DN72537_c1_g1,TRINITY_DN72698_c1_g2,TRINITY_DN73312_c0_g1,TRINITY_DN73833_c0_g1,TRINITY_DN74789_c0_g2,TRINITY_DN75691_c0_g1,TRINITY_DN76039_c0_g1,TRINITY_DN76372_c2_g2,TRI…	TRINITY_DN67873_c2_g1,TRINITY_DN68814_c0_g1,TRINITY_DN70028_c0_g1,TRINITY_DN71122_c2_g1,TRINITY_DN71237_c2_g2,TRINITY_DN71674_c0_g6,TRINITY_DN71758_c3_g3,TRINITY_DN72157_c2_g1,TRINITY_DN72166_c0_g2,TRINITY_DN72292_c0_g2,TRINITY_DN72537_c1_g1,TRINITY_DN72698_c1_g2,TRINITY_DN73312_c0_g1,TRINITY_DN73833_c0_g1,TRINITY_DN74789_c0_g2,TRINITY_DN75691_c0_g1,TRINITY_DN76039_c0_g1,TRINITY_DN76372_c2_g2,TRI…
GO:0009628	response to abiotic stimulus	biological process	48/396	5846/93642	9.8e-06	0.00205996	TRINITY_DN69818_c1_g1,TRINITY_DN69915_c0_g1,TRINITY_DN70028_c0_g1,TRINITY_DN71237_c2_g2,TRINITY_DN71758_c3_g3,TRINITY_DN72456_c0_g1,TRINITY_DN72537_c1_g1,TRINITY_DN73767_c0_g2,TRINITY_DN73846_c0_g1,TRINITY_DN74152_c3_g1,TRINITY_DN74200_c0_g1,TRINITY_DN74789_c0_g2,TRINITY_DN76562_c0_g1,TRINITY_DN78040_c0_g1,TRINITY_DN78238_c0_g2,TRINITY_DN78351_c0_g1,TRINITY_DN78965_c2_g1,TRINITY_DN80234_c0_g1,TRI…	TRINITY_DN69818_c1_g1,TRINITY_DN69915_c0_g1,TRINITY_DN70028_c0_g1,TRINITY_DN71237_c2_g2,TRINITY_DN71758_c3_g3,TRINITY_DN72456_c0_g1,TRINITY_DN72537_c1_g1,TRINITY_DN73767_c0_g2,TRINITY_DN73846_c0_g1,TRINITY_DN74152_c3_g1,TRINITY_DN74200_c0_g1,TRINITY_DN74789_c0_g2,TRINITY_DN76562_c0_g1,TRINITY_DN78040_c0_g1,TRINITY_DN78238_c0_g2,TRINITY_DN78351_c0_g1,TRINITY_DN78965_c2_g1,TRINITY_DN80234_c0_g1,TRI…
GO:0016567	protein ubiquitination	biological process	23/396	1932/93642	1.1e-05	0.00227716666666667	TRINITY_DN69818_c1_g1,TRINITY_DN72456_c0_g1,TRINITY_DN73250_c0_g2,TRINITY_DN73990_c0_g1,TRINITY_DN79199_c0_g1,TRINITY_DN80708_c0_g2,TRINITY_DN81002_c0_g1,TRINITY_DN81522_c2_g3,TRINITY_DN82461_c0_g1,TRINITY_DN84009_c1_g1,TRINITY_DN85314_c2_g4,TRINITY_DN85971_c2_g5,TRINITY_DN86782_c1_g2,TRINITY_DN89570_c0_g3,TRINITY_DN90065_c2_g1,TRINITY_DN92792_c0_g2,TRINITY_DN94056_c2_g2,TRINITY_DN94355_c0_g1,TRI…	TRINITY_DN69818_c1_g1,TRINITY_DN72456_c0_g1,TRINITY_DN73250_c0_g2,TRINITY_DN73990_c0_g1,TRINITY_DN79199_c0_g1,TRINITY_DN80708_c0_g2,TRINITY_DN81002_c0_g1,TRINITY_DN81522_c2_g3,TRINITY_DN82461_c0_g1,TRINITY_DN84009_c1_g1,TRINITY_DN85314_c2_g4,TRINITY_DN85971_c2_g5,TRINITY_DN86782_c1_g2,TRINITY_DN89570_c0_g3,TRINITY_DN90065_c2_g1,TRINITY_DN92792_c0_g2,TRINITY_DN94056_c2_g2,TRINITY_DN94355_c0_g1,TRI…
GO:0048507	meristem development	biological process	13/396	709/93642	1.3e-05	0.00261204411764706	TRINITY_DN69705_c0_g1,TRINITY_DN70028_c0_g1,TRINITY_DN71758_c3_g3,TRINITY_DN74200_c0_g1,TRINITY_DN74789_c0_g2,TRINITY_DN78351_c0_g1,TRINITY_DN80949_c0_g3,TRINITY_DN85651_c1_g3,TRINITY_DN92244_c0_g2,TRINITY_DN93214_c3_g1,TRINITY_DN94745_c1_g1,TRINITY_DN96641_c0_g1,TRINITY_DN98738_c6_g1	TRINITY_DN69705_c0_g1,TRINITY_DN70028_c0_g1,TRINITY_DN71758_c3_g3,TRINITY_DN74200_c0_g1,TRINITY_DN74789_c0_g2,TRINITY_DN78351_c0_g1,TRINITY_DN80949_c0_g3,TRINITY_DN85651_c1_g3,TRINITY_DN92244_c0_g2,TRINITY_DN93214_c3_g1,TRINITY_DN94745_c1_g1,TRINITY_DN96641_c0_g1,TRINITY_DN98738_c6_g1
GO:0051865	protein autoubiquitination	biological process	6/396	120/93642	1.3e-05	0.00261204411764706	TRINITY_DN81002_c0_g1,TRINITY_DN84009_c1_g1,TRINITY_DN85314_c2_g4,TRINITY_DN86782_c1_g2,TRINITY_DN94355_c0_g1,TRINITY_DN94477_c1_g1	TRINITY_DN81002_c0_g1,TRINITY_DN84009_c1_g1,TRINITY_DN85314_c2_g4,TRINITY_DN86782_c1_g2,TRINITY_DN94355_c0_g1,TRINITY_DN94477_c1_g1
GO:0009735	response to cytokinin	biological process	10/396	432/93642	1.9e-05	0.00376227536231884	TRINITY_DN70410_c0_g1,TRINITY_DN71758_c3_g3,TRINITY_DN73767_c0_g2,TRINITY_DN74789_c0_g2,TRINITY_DN81565_c1_g2,TRINITY_DN83614_c0_g1,TRINITY_DN86581_c0_g1,TRINITY_DN89338_c2_g1,TRINITY_DN93218_c0_g2,TRINITY_DN95641_c0_g1	TRINITY_DN70410_c0_g1,TRINITY_DN71758_c3_g3,TRINITY_DN73767_c0_g2,TRINITY_DN74789_c0_g2,TRINITY_DN81565_c1_g2,TRINITY_DN83614_c0_g1,TRINITY_DN86581_c0_g1,TRINITY_DN89338_c2_g1,TRINITY_DN93218_c0_g2,TRINITY_DN95641_c0_g1
GO:0022414	reproductive process	biological process	50/396	6365/93642	2.0e-05	0.00390371428571429	TRINITY_DN68808_c1_g2,TRINITY_DN69454_c0_g9,TRINITY_DN69705_c0_g1,TRINITY_DN70028_c0_g1,TRINITY_DN72612_c0_g3,TRINITY_DN74789_c0_g2,TRINITY_DN76039_c0_g1,TRINITY_DN76691_c5_g1,TRINITY_DN77712_c1_g2,TRINITY_DN78040_c0_g1,TRINITY_DN78351_c0_g1,TRINITY_DN79763_c2_g1,TRINITY_DN80234_c0_g1,TRINITY_DN80826_c1_g2,TRINITY_DN81758_c0_g3,TRINITY_DN82204_c1_g1,TRINITY_DN85314_c2_g4,TRINITY_DN85452_c0_g1,TRI…	TRINITY_DN68808_c1_g2,TRINITY_DN69454_c0_g9,TRINITY_DN69705_c0_g1,TRINITY_DN70028_c0_g1,TRINITY_DN72612_c0_g3,TRINITY_DN74789_c0_g2,TRINITY_DN76039_c0_g1,TRINITY_DN76691_c5_g1,TRINITY_DN77712_c1_g2,TRINITY_DN78040_c0_g1,TRINITY_DN78351_c0_g1,TRINITY_DN79763_c2_g1,TRINITY_DN80234_c0_g1,TRINITY_DN80826_c1_g2,TRINITY_DN81758_c0_g3,TRINITY_DN82204_c1_g1,TRINITY_DN85314_c2_g4,TRINITY_DN85452_c0_g1,TRI…
GO:1901701	cellular response to oxygen-containing compound	biological process	25/396	2301/93642	2.2e-05	0.00423360563380282	TRINITY_DN69818_c1_g1,TRINITY_DN73312_c0_g1,TRINITY_DN74152_c3_g1,TRINITY_DN74200_c0_g1,TRINITY_DN75691_c0_g1,TRINITY_DN76934_c0_g1,TRINITY_DN76971_c1_g3,TRINITY_DN78965_c2_g1,TRINITY_DN80234_c0_g1,TRINITY_DN81885_c0_g1,TRINITY_DN83558_c0_g3,TRINITY_DN85452_c0_g1,TRINITY_DN86681_c1_g1,TRINITY_DN87173_c0_g1,TRINITY_DN88273_c1_g1,TRINITY_DN91987_c1_g2,TRINITY_DN91987_c1_g4,TRINITY_DN92027_c0_g1,TRI…	TRINITY_DN69818_c1_g1,TRINITY_DN73312_c0_g1,TRINITY_DN74152_c3_g1,TRINITY_DN74200_c0_g1,TRINITY_DN75691_c0_g1,TRINITY_DN76934_c0_g1,TRINITY_DN76971_c1_g3,TRINITY_DN78965_c2_g1,TRINITY_DN80234_c0_g1,TRINITY_DN81885_c0_g1,TRINITY_DN83558_c0_g3,TRINITY_DN85452_c0_g1,TRINITY_DN86681_c1_g1,TRINITY_DN87173_c0_g1,TRINITY_DN88273_c1_g1,TRINITY_DN91987_c1_g2,TRINITY_DN91987_c1_g4,TRINITY_DN92027_c0_g1,TRI…
GO:0009416	response to light stimulus	biological process	20/396	1612/93642	2.4e-05	0.00455433333333333	TRINITY_DN70028_c0_g1,TRINITY_DN71758_c3_g3,TRINITY_DN72456_c0_g1,TRINITY_DN72537_c1_g1,TRINITY_DN73846_c0_g1,TRINITY_DN74200_c0_g1,TRINITY_DN78965_c2_g1,TRINITY_DN80234_c0_g1,TRINITY_DN81522_c2_g3,TRINITY_DN81885_c0_g1,TRINITY_DN83614_c0_g1,TRINITY_DN85452_c0_g1,TRINITY_DN86782_c1_g2,TRINITY_DN93218_c0_g2,TRINITY_DN94896_c1_g4,TRINITY_DN96061_c0_g1,TRINITY_DN96308_c1_g1,TRINITY_DN96925_c0_g4,TRI…	TRINITY_DN70028_c0_g1,TRINITY_DN71758_c3_g3,TRINITY_DN72456_c0_g1,TRINITY_DN72537_c1_g1,TRINITY_DN73846_c0_g1,TRINITY_DN74200_c0_g1,TRINITY_DN78965_c2_g1,TRINITY_DN80234_c0_g1,TRINITY_DN81522_c2_g3,TRINITY_DN81885_c0_g1,TRINITY_DN83614_c0_g1,TRINITY_DN85452_c0_g1,TRINITY_DN86782_c1_g2,TRINITY_DN93218_c0_g2,TRINITY_DN94896_c1_g4,TRINITY_DN96061_c0_g1,TRINITY_DN96308_c1_g1,TRINITY_DN96925_c0_g4,TRI…
GO:1902347	response to strigolactone	biological process	3/396	14/93642	2.6e-05	0.00486627397260274	TRINITY_DN74200_c0_g1,TRINITY_DN88167_c0_g3,TRINITY_DN94991_c1_g2	TRINITY_DN74200_c0_g1,TRINITY_DN88167_c0_g3,TRINITY_DN94991_c1_g2
GO:0000003	reproduction	biological process	51/396	6722/93642	4.1e-05	0.00757004054054054	TRINITY_DN68808_c1_g2,TRINITY_DN69454_c0_g9,TRINITY_DN69705_c0_g1,TRINITY_DN70028_c0_g1,TRINITY_DN72193_c1_g1,TRINITY_DN72612_c0_g3,TRINITY_DN74789_c0_g2,TRINITY_DN76039_c0_g1,TRINITY_DN76691_c5_g1,TRINITY_DN77712_c1_g2,TRINITY_DN78040_c0_g1,TRINITY_DN78351_c0_g1,TRINITY_DN79763_c2_g1,TRINITY_DN80234_c0_g1,TRINITY_DN80826_c1_g2,TRINITY_DN81758_c0_g3,TRINITY_DN82204_c1_g1,TRINITY_DN85314_c2_g4,TRI…	TRINITY_DN68808_c1_g2,TRINITY_DN69454_c0_g9,TRINITY_DN69705_c0_g1,TRINITY_DN70028_c0_g1,TRINITY_DN72193_c1_g1,TRINITY_DN72612_c0_g3,TRINITY_DN74789_c0_g2,TRINITY_DN76039_c0_g1,TRINITY_DN76691_c5_g1,TRINITY_DN77712_c1_g2,TRINITY_DN78040_c0_g1,TRINITY_DN78351_c0_g1,TRINITY_DN79763_c2_g1,TRINITY_DN80234_c0_g1,TRINITY_DN80826_c1_g2,TRINITY_DN81758_c0_g3,TRINITY_DN82204_c1_g1,TRINITY_DN85314_c2_g4,TRI…
GO:0097306	cellular response to alcohol	biological process	13/396	799/93642	4.6e-05	0.00837997333333333	TRINITY_DN75691_c0_g1,TRINITY_DN76934_c0_g1,TRINITY_DN76971_c1_g3,TRINITY_DN78965_c2_g1,TRINITY_DN81885_c0_g1,TRINITY_DN88273_c1_g1,TRINITY_DN91987_c1_g2,TRINITY_DN91987_c1_g4,TRINITY_DN92571_c0_g1,TRINITY_DN94355_c0_g1,TRINITY_DN94937_c0_g1,TRINITY_DN96925_c0_g4,TRINITY_DN97450_c0_g2	TRINITY_DN75691_c0_g1,TRINITY_DN76934_c0_g1,TRINITY_DN76971_c1_g3,TRINITY_DN78965_c2_g1,TRINITY_DN81885_c0_g1,TRINITY_DN88273_c1_g1,TRINITY_DN91987_c1_g2,TRINITY_DN91987_c1_g4,TRINITY_DN92571_c0_g1,TRINITY_DN94355_c0_g1,TRINITY_DN94937_c0_g1,TRINITY_DN96925_c0_g4,TRINITY_DN97450_c0_g2
GO:0099402	plant organ development	biological process	24/396	2279/93642	5.1e-05	0.00916859210526316	TRINITY_DN69454_c0_g9,TRINITY_DN71237_c2_g2,TRINITY_DN73767_c0_g2,TRINITY_DN73846_c0_g1,TRINITY_DN74200_c0_g1,TRINITY_DN74789_c0_g2,TRINITY_DN78238_c0_g2,TRINITY_DN78997_c1_g2,TRINITY_DN83864_c3_g1,TRINITY_DN85314_c2_g4,TRINITY_DN86581_c0_g1,TRINITY_DN88489_c0_g2,TRINITY_DN90710_c0_g1,TRINITY_DN92244_c0_g2,TRINITY_DN93055_c1_g1,TRINITY_DN94030_c0_g1,TRINITY_DN94745_c1_g1,TRINITY_DN94896_c1_g4,TRI…	TRINITY_DN69454_c0_g9,TRINITY_DN71237_c2_g2,TRINITY_DN73767_c0_g2,TRINITY_DN73846_c0_g1,TRINITY_DN74200_c0_g1,TRINITY_DN74789_c0_g2,TRINITY_DN78238_c0_g2,TRINITY_DN78997_c1_g2,TRINITY_DN83864_c3_g1,TRINITY_DN85314_c2_g4,TRINITY_DN86581_c0_g1,TRINITY_DN88489_c0_g2,TRINITY_DN90710_c0_g1,TRINITY_DN92244_c0_g2,TRINITY_DN93055_c1_g1,TRINITY_DN94030_c0_g1,TRINITY_DN94745_c1_g1,TRINITY_DN94896_c1_g4,TRI…
GO:0032446	protein modification by small protein conjugation	biological process	23/396	2151/93642	5.8e-05	0.0102916103896104	TRINITY_DN69818_c1_g1,TRINITY_DN72456_c0_g1,TRINITY_DN73250_c0_g2,TRINITY_DN73990_c0_g1,TRINITY_DN79199_c0_g1,TRINITY_DN80708_c0_g2,TRINITY_DN81002_c0_g1,TRINITY_DN81522_c2_g3,TRINITY_DN82461_c0_g1,TRINITY_DN84009_c1_g1,TRINITY_DN85314_c2_g4,TRINITY_DN85971_c2_g5,TRINITY_DN86782_c1_g2,TRINITY_DN89570_c0_g3,TRINITY_DN90065_c2_g1,TRINITY_DN92792_c0_g2,TRINITY_DN94056_c2_g2,TRINITY_DN94355_c0_g1,TRI…	TRINITY_DN69818_c1_g1,TRINITY_DN72456_c0_g1,TRINITY_DN73250_c0_g2,TRINITY_DN73990_c0_g1,TRINITY_DN79199_c0_g1,TRINITY_DN80708_c0_g2,TRINITY_DN81002_c0_g1,TRINITY_DN81522_c2_g3,TRINITY_DN82461_c0_g1,TRINITY_DN84009_c1_g1,TRINITY_DN85314_c2_g4,TRINITY_DN85971_c2_g5,TRINITY_DN86782_c1_g2,TRINITY_DN89570_c0_g3,TRINITY_DN90065_c2_g1,TRINITY_DN92792_c0_g2,TRINITY_DN94056_c2_g2,TRINITY_DN94355_c0_g1,TRI…
GO:0009914	hormone transport	biological process	8/396	313/93642	6.5e-05	0.0113858333333333	TRINITY_DN72636_c1_g1,TRINITY_DN73846_c0_g1,TRINITY_DN74200_c0_g1,TRINITY_DN78238_c0_g2,TRINITY_DN84168_c2_g1,TRINITY_DN94896_c1_g4,TRINITY_DN98183_c1_g1,TRINITY_DN98183_c2_g1	TRINITY_DN72636_c1_g1,TRINITY_DN73846_c0_g1,TRINITY_DN74200_c0_g1,TRINITY_DN78238_c0_g2,TRINITY_DN84168_c2_g1,TRINITY_DN94896_c1_g4,TRINITY_DN98183_c1_g1,TRINITY_DN98183_c2_g1
GO:0009605	response to external stimulus	biological process	42/396	5265/93642	7.0e-05	0.0121064556962025	TRINITY_DN68076_c1_g1,TRINITY_DN68808_c1_g2,TRINITY_DN69818_c1_g1,TRINITY_DN71299_c0_g1,TRINITY_DN72380_c3_g2,TRINITY_DN72456_c0_g1,TRINITY_DN73115_c2_g4,TRINITY_DN73575_c4_g1,TRINITY_DN73846_c0_g1,TRINITY_DN74152_c3_g1,TRINITY_DN74200_c0_g1,TRINITY_DN74570_c0_g1,TRINITY_DN75450_c0_g1,TRINITY_DN75994_c0_g3,TRINITY_DN76852_c1_g3,TRINITY_DN78164_c0_g1,TRINITY_DN79199_c0_g1,TRINITY_DN79763_c2_g1,TRI…	TRINITY_DN68076_c1_g1,TRINITY_DN68808_c1_g2,TRINITY_DN69818_c1_g1,TRINITY_DN71299_c0_g1,TRINITY_DN72380_c3_g2,TRINITY_DN72456_c0_g1,TRINITY_DN73115_c2_g4,TRINITY_DN73575_c4_g1,TRINITY_DN73846_c0_g1,TRINITY_DN74152_c3_g1,TRINITY_DN74200_c0_g1,TRINITY_DN74570_c0_g1,TRINITY_DN75450_c0_g1,TRINITY_DN75994_c0_g3,TRINITY_DN76852_c1_g3,TRINITY_DN78164_c0_g1,TRINITY_DN79199_c0_g1,TRINITY_DN79763_c2_g1,TRI…
GO:0009314	response to radiation	biological process	20/396	1750/93642	7.3e-05	0.0124674875	TRINITY_DN70028_c0_g1,TRINITY_DN71758_c3_g3,TRINITY_DN72456_c0_g1,TRINITY_DN72537_c1_g1,TRINITY_DN73846_c0_g1,TRINITY_DN74200_c0_g1,TRINITY_DN78965_c2_g1,TRINITY_DN80234_c0_g1,TRINITY_DN81522_c2_g3,TRINITY_DN81885_c0_g1,TRINITY_DN83614_c0_g1,TRINITY_DN85452_c0_g1,TRINITY_DN86782_c1_g2,TRINITY_DN93218_c0_g2,TRINITY_DN94896_c1_g4,TRINITY_DN96061_c0_g1,TRINITY_DN96308_c1_g1,TRINITY_DN96925_c0_g4,TRI…	TRINITY_DN70028_c0_g1,TRINITY_DN71758_c3_g3,TRINITY_DN72456_c0_g1,TRINITY_DN72537_c1_g1,TRINITY_DN73846_c0_g1,TRINITY_DN74200_c0_g1,TRINITY_DN78965_c2_g1,TRINITY_DN80234_c0_g1,TRINITY_DN81522_c2_g3,TRINITY_DN81885_c0_g1,TRINITY_DN83614_c0_g1,TRINITY_DN85452_c0_g1,TRINITY_DN86782_c1_g2,TRINITY_DN93218_c0_g2,TRINITY_DN94896_c1_g4,TRINITY_DN96061_c0_g1,TRINITY_DN96308_c1_g1,TRINITY_DN96925_c0_g4,TRI…
GO:0070647	protein modification by small protein conjugation or removal	biological process	25/396	2537/93642	0.00010	0.0164614457831325	TRINITY_DN69818_c1_g1,TRINITY_DN72456_c0_g1,TRINITY_DN73250_c0_g2,TRINITY_DN73990_c0_g1,TRINITY_DN79199_c0_g1,TRINITY_DN80708_c0_g2,TRINITY_DN81002_c0_g1,TRINITY_DN81522_c2_g3,TRINITY_DN82461_c0_g1,TRINITY_DN84009_c1_g1,TRINITY_DN85314_c2_g4,TRINITY_DN85971_c2_g5,TRINITY_DN86782_c1_g2,TRINITY_DN89570_c0_g3,TRINITY_DN90065_c2_g1,TRINITY_DN92792_c0_g2,TRINITY_DN94056_c2_g2,TRINITY_DN94355_c0_g1,TRI…	TRINITY_DN69818_c1_g1,TRINITY_DN72456_c0_g1,TRINITY_DN73250_c0_g2,TRINITY_DN73990_c0_g1,TRINITY_DN79199_c0_g1,TRINITY_DN80708_c0_g2,TRINITY_DN81002_c0_g1,TRINITY_DN81522_c2_g3,TRINITY_DN82461_c0_g1,TRINITY_DN84009_c1_g1,TRINITY_DN85314_c2_g4,TRINITY_DN85971_c2_g5,TRINITY_DN86782_c1_g2,TRINITY_DN89570_c0_g3,TRINITY_DN90065_c2_g1,TRINITY_DN92792_c0_g2,TRINITY_DN94056_c2_g2,TRINITY_DN94355_c0_g1,TRI…
GO:1905392	plant organ morphogenesis	biological process	13/396	867/93642	0.00010	0.0164614457831325	TRINITY_DN73767_c0_g2,TRINITY_DN73846_c0_g1,TRINITY_DN74200_c0_g1,TRINITY_DN74789_c0_g2,TRINITY_DN78997_c1_g2,TRINITY_DN86581_c0_g1,TRINITY_DN88489_c0_g2,TRINITY_DN90710_c0_g1,TRINITY_DN92244_c0_g2,TRINITY_DN93055_c1_g1,TRINITY_DN94896_c1_g4,TRINITY_DN96641_c0_g1,TRINITY_DN98183_c1_g1	TRINITY_DN73767_c0_g2,TRINITY_DN73846_c0_g1,TRINITY_DN74200_c0_g1,TRINITY_DN74789_c0_g2,TRINITY_DN78997_c1_g2,TRINITY_DN86581_c0_g1,TRINITY_DN88489_c0_g2,TRINITY_DN90710_c0_g1,TRINITY_DN92244_c0_g2,TRINITY_DN93055_c1_g1,TRINITY_DN94896_c1_g4,TRINITY_DN96641_c0_g1,TRINITY_DN98183_c1_g1
GO:0010252	auxin homeostasis	biological process	5/396	108/93642	0.00010	0.0164614457831325	TRINITY_DN72636_c1_g1,TRINITY_DN73846_c0_g1,TRINITY_DN94896_c1_g4,TRINITY_DN98183_c1_g1,TRINITY_DN98183_c2_g1	TRINITY_DN72636_c1_g1,TRINITY_DN73846_c0_g1,TRINITY_DN94896_c1_g4,TRINITY_DN98183_c1_g1,TRINITY_DN98183_c2_g1
GO:0010329	auxin efflux transmembrane transporter activity	molecular function	5/442	71/102170	1.5e-05	0.01726875	TRINITY_DN72636_c1_g1,TRINITY_DN73846_c0_g1,TRINITY_DN94896_c1_g4,TRINITY_DN98183_c1_g1,TRINITY_DN98183_c2_g1	TRINITY_DN72636_c1_g1,TRINITY_DN73846_c0_g1,TRINITY_DN94896_c1_g4,TRINITY_DN98183_c1_g1,TRINITY_DN98183_c2_g1
GO:0009414	response to water deprivation	biological process	12/396	762/93642	0.00012	0.0195185714285714	TRINITY_DN69818_c1_g1,TRINITY_DN73767_c0_g2,TRINITY_DN74152_c3_g1,TRINITY_DN74200_c0_g1,TRINITY_DN74789_c0_g2,TRINITY_DN78040_c0_g1,TRINITY_DN78238_c0_g2,TRINITY_DN89737_c0_g3,TRINITY_DN92571_c0_g1,TRINITY_DN94355_c0_g1,TRINITY_DN95415_c1_g1,TRINITY_DN96470_c1_g1	TRINITY_DN69818_c1_g1,TRINITY_DN73767_c0_g2,TRINITY_DN74152_c3_g1,TRINITY_DN74200_c0_g1,TRINITY_DN74789_c0_g2,TRINITY_DN78040_c0_g1,TRINITY_DN78238_c0_g2,TRINITY_DN89737_c0_g3,TRINITY_DN92571_c0_g1,TRINITY_DN94355_c0_g1,TRINITY_DN95415_c1_g1,TRINITY_DN96470_c1_g1
GO:0006464	cellular protein modification process	biological process	58/396	8337/93642	0.00013	0.0201839772727273	TRINITY_DN67315_c0_g4,TRINITY_DN69454_c0_g9,TRINITY_DN69705_c0_g1,TRINITY_DN69818_c1_g1,TRINITY_DN72456_c0_g1,TRINITY_DN72896_c1_g1,TRINITY_DN73250_c0_g2,TRINITY_DN73990_c0_g1,TRINITY_DN74200_c0_g1,TRINITY_DN77434_c2_g1,TRINITY_DN77515_c0_g2,TRINITY_DN78965_c2_g1,TRINITY_DN79199_c0_g1,TRINITY_DN80234_c0_g1,TRINITY_DN80708_c0_g2,TRINITY_DN81002_c0_g1,TRINITY_DN81522_c2_g3,TRINITY_DN81885_c0_g1,TRI…	TRINITY_DN67315_c0_g4,TRINITY_DN69454_c0_g9,TRINITY_DN69705_c0_g1,TRINITY_DN69818_c1_g1,TRINITY_DN72456_c0_g1,TRINITY_DN72896_c1_g1,TRINITY_DN73250_c0_g2,TRINITY_DN73990_c0_g1,TRINITY_DN74200_c0_g1,TRINITY_DN77434_c2_g1,TRINITY_DN77515_c0_g2,TRINITY_DN78965_c2_g1,TRINITY_DN79199_c0_g1,TRINITY_DN80234_c0_g1,TRINITY_DN80708_c0_g2,TRINITY_DN81002_c0_g1,TRINITY_DN81522_c2_g3,TRINITY_DN81885_c0_g1,TRI…
GO:0036211	protein modification process	biological process	58/396	8337/93642	0.00013	0.0201839772727273	TRINITY_DN67315_c0_g4,TRINITY_DN69454_c0_g9,TRINITY_DN69705_c0_g1,TRINITY_DN69818_c1_g1,TRINITY_DN72456_c0_g1,TRINITY_DN72896_c1_g1,TRINITY_DN73250_c0_g2,TRINITY_DN73990_c0_g1,TRINITY_DN74200_c0_g1,TRINITY_DN77434_c2_g1,TRINITY_DN77515_c0_g2,TRINITY_DN78965_c2_g1,TRINITY_DN79199_c0_g1,TRINITY_DN80234_c0_g1,TRINITY_DN80708_c0_g2,TRINITY_DN81002_c0_g1,TRINITY_DN81522_c2_g3,TRINITY_DN81885_c0_g1,TRI…	TRINITY_DN67315_c0_g4,TRINITY_DN69454_c0_g9,TRINITY_DN69705_c0_g1,TRINITY_DN69818_c1_g1,TRINITY_DN72456_c0_g1,TRINITY_DN72896_c1_g1,TRINITY_DN73250_c0_g2,TRINITY_DN73990_c0_g1,TRINITY_DN74200_c0_g1,TRINITY_DN77434_c2_g1,TRINITY_DN77515_c0_g2,TRINITY_DN78965_c2_g1,TRINITY_DN79199_c0_g1,TRINITY_DN80234_c0_g1,TRINITY_DN80708_c0_g2,TRINITY_DN81002_c0_g1,TRINITY_DN81522_c2_g3,TRINITY_DN81885_c0_g1,TRI…
GO:0009926	auxin polar transport	biological process	6/396	180/93642	0.00013	0.0201839772727273	TRINITY_DN72636_c1_g1,TRINITY_DN73846_c0_g1,TRINITY_DN78238_c0_g2,TRINITY_DN94896_c1_g4,TRINITY_DN98183_c1_g1,TRINITY_DN98183_c2_g1	TRINITY_DN72636_c1_g1,TRINITY_DN73846_c0_g1,TRINITY_DN78238_c0_g2,TRINITY_DN94896_c1_g4,TRINITY_DN98183_c1_g1,TRINITY_DN98183_c2_g1
GO:0048367	shoot system development	biological process	22/396	2121/93642	0.00013	0.0201839772727273	TRINITY_DN69454_c0_g9,TRINITY_DN71237_c2_g2,TRINITY_DN74200_c0_g1,TRINITY_DN74789_c0_g2,TRINITY_DN76039_c0_g1,TRINITY_DN76691_c5_g1,TRINITY_DN78238_c0_g2,TRINITY_DN78351_c0_g1,TRINITY_DN83129_c1_g2,TRINITY_DN83864_c3_g1,TRINITY_DN85314_c2_g4,TRINITY_DN85651_c1_g3,TRINITY_DN86581_c0_g1,TRINITY_DN88489_c0_g2,TRINITY_DN88661_c1_g2,TRINITY_DN90710_c0_g1,TRINITY_DN94745_c1_g1,TRINITY_DN94896_c1_g4,TRI…	TRINITY_DN69454_c0_g9,TRINITY_DN71237_c2_g2,TRINITY_DN74200_c0_g1,TRINITY_DN74789_c0_g2,TRINITY_DN76039_c0_g1,TRINITY_DN76691_c5_g1,TRINITY_DN78238_c0_g2,TRINITY_DN78351_c0_g1,TRINITY_DN83129_c1_g2,TRINITY_DN83864_c3_g1,TRINITY_DN85314_c2_g4,TRINITY_DN85651_c1_g3,TRINITY_DN86581_c0_g1,TRINITY_DN88489_c0_g2,TRINITY_DN88661_c1_g2,TRINITY_DN90710_c0_g1,TRINITY_DN94745_c1_g1,TRINITY_DN94896_c1_g4,TRI…
GO:0009740	gibberellic acid mediated signaling pathway	biological process	5/396	118/93642	0.00016	0.0237617391304348	TRINITY_DN73312_c0_g1,TRINITY_DN80234_c0_g1,TRINITY_DN85452_c0_g1,TRINITY_DN87173_c0_g1,TRINITY_DN96061_c0_g1	TRINITY_DN73312_c0_g1,TRINITY_DN80234_c0_g1,TRINITY_DN85452_c0_g1,TRINITY_DN87173_c0_g1,TRINITY_DN96061_c0_g1
GO:0010476	gibberellin mediated signaling pathway	biological process	5/396	118/93642	0.00016	0.0237617391304348	TRINITY_DN73312_c0_g1,TRINITY_DN80234_c0_g1,TRINITY_DN85452_c0_g1,TRINITY_DN87173_c0_g1,TRINITY_DN96061_c0_g1	TRINITY_DN73312_c0_g1,TRINITY_DN80234_c0_g1,TRINITY_DN85452_c0_g1,TRINITY_DN87173_c0_g1,TRINITY_DN96061_c0_g1
GO:0071370	cellular response to gibberellin stimulus	biological process	5/396	118/93642	0.00016	0.0237617391304348	TRINITY_DN73312_c0_g1,TRINITY_DN80234_c0_g1,TRINITY_DN85452_c0_g1,TRINITY_DN87173_c0_g1,TRINITY_DN96061_c0_g1	TRINITY_DN73312_c0_g1,TRINITY_DN80234_c0_g1,TRINITY_DN85452_c0_g1,TRINITY_DN87173_c0_g1,TRINITY_DN96061_c0_g1
GO:0009651	response to salt stress	biological process	16/396	1292/93642	0.00016	0.0237617391304348	TRINITY_DN69818_c1_g1,TRINITY_DN69915_c0_g1,TRINITY_DN71237_c2_g2,TRINITY_DN73767_c0_g2,TRINITY_DN76562_c0_g1,TRINITY_DN78040_c0_g1,TRINITY_DN78238_c0_g2,TRINITY_DN84947_c1_g1,TRINITY_DN87173_c0_g1,TRINITY_DN89570_c0_g3,TRINITY_DN89737_c0_g3,TRINITY_DN91155_c0_g1,TRINITY_DN94056_c2_g2,TRINITY_DN96059_c0_g1,TRINITY_DN96470_c1_g1,TRINITY_DN97450_c0_g2	TRINITY_DN69818_c1_g1,TRINITY_DN69915_c0_g1,TRINITY_DN71237_c2_g2,TRINITY_DN73767_c0_g2,TRINITY_DN76562_c0_g1,TRINITY_DN78040_c0_g1,TRINITY_DN78238_c0_g2,TRINITY_DN84947_c1_g1,TRINITY_DN87173_c0_g1,TRINITY_DN89570_c0_g3,TRINITY_DN89737_c0_g3,TRINITY_DN91155_c0_g1,TRINITY_DN94056_c2_g2,TRINITY_DN96059_c0_g1,TRINITY_DN96470_c1_g1,TRINITY_DN97450_c0_g2
GO:0009415	response to water	biological process	12/396	791/93642	0.00017	0.024975376344086	TRINITY_DN69818_c1_g1,TRINITY_DN73767_c0_g2,TRINITY_DN74152_c3_g1,TRINITY_DN74200_c0_g1,TRINITY_DN74789_c0_g2,TRINITY_DN78040_c0_g1,TRINITY_DN78238_c0_g2,TRINITY_DN89737_c0_g3,TRINITY_DN92571_c0_g1,TRINITY_DN94355_c0_g1,TRINITY_DN95415_c1_g1,TRINITY_DN96470_c1_g1	TRINITY_DN69818_c1_g1,TRINITY_DN73767_c0_g2,TRINITY_DN74152_c3_g1,TRINITY_DN74200_c0_g1,TRINITY_DN74789_c0_g2,TRINITY_DN78040_c0_g1,TRINITY_DN78238_c0_g2,TRINITY_DN89737_c0_g3,TRINITY_DN92571_c0_g1,TRINITY_DN94355_c0_g1,TRINITY_DN95415_c1_g1,TRINITY_DN96470_c1_g1
GO:0009536	plastid	cellular component	50/464	5858/96716	6.7e-05	0.0254064	TRINITY_DN64487_c0_g1,TRINITY_DN68143_c0_g1,TRINITY_DN70410_c0_g1,TRINITY_DN71299_c0_g1,TRINITY_DN72801_c0_g1,TRINITY_DN73115_c2_g4,TRINITY_DN73575_c4_g1,TRINITY_DN74748_c3_g2,TRINITY_DN75231_c0_g2,TRINITY_DN75906_c1_g1,TRINITY_DN76022_c0_g1,TRINITY_DN78238_c0_g2,TRINITY_DN79025_c0_g2,TRINITY_DN82409_c0_g1,TRINITY_DN83201_c1_g2,TRINITY_DN83336_c1_g1,TRINITY_DN83558_c0_g3,TRINITY_DN83797_c1_g1,TRI…	TRINITY_DN64487_c0_g1,TRINITY_DN68143_c0_g1,TRINITY_DN70410_c0_g1,TRINITY_DN71299_c0_g1,TRINITY_DN72801_c0_g1,TRINITY_DN73115_c2_g4,TRINITY_DN73575_c4_g1,TRINITY_DN74748_c3_g2,TRINITY_DN75231_c0_g2,TRINITY_DN75906_c1_g1,TRINITY_DN76022_c0_g1,TRINITY_DN78238_c0_g2,TRINITY_DN79025_c0_g2,TRINITY_DN82409_c0_g1,TRINITY_DN83201_c1_g2,TRINITY_DN83336_c1_g1,TRINITY_DN83558_c0_g3,TRINITY_DN83797_c1_g1,TRI…
GO:0080161	auxin transmembrane transporter activity	molecular function	5/442	81/102170	2.9e-05	0.026709	TRINITY_DN72636_c1_g1,TRINITY_DN73846_c0_g1,TRINITY_DN94896_c1_g4,TRINITY_DN98183_c1_g1,TRINITY_DN98183_c2_g1	TRINITY_DN72636_c1_g1,TRINITY_DN73846_c0_g1,TRINITY_DN94896_c1_g4,TRINITY_DN98183_c1_g1,TRINITY_DN98183_c2_g1
GO:0034645	cellular macromolecule biosynthetic process	biological process	113/396	19645/93642	0.00022	0.0316406315789474	TRINITY_DN67873_c2_g1,TRINITY_DN68814_c0_g1,TRINITY_DN70028_c0_g1,TRINITY_DN71122_c2_g1,TRINITY_DN71237_c2_g2,TRINITY_DN71674_c0_g6,TRINITY_DN71758_c3_g3,TRINITY_DN72157_c2_g1,TRINITY_DN72193_c1_g1,TRINITY_DN72292_c0_g2,TRINITY_DN72537_c1_g1,TRINITY_DN72612_c0_g3,TRINITY_DN72698_c1_g2,TRINITY_DN72719_c0_g2,TRINITY_DN72896_c1_g1,TRINITY_DN73312_c0_g1,TRINITY_DN73767_c0_g2,TRINITY_DN73833_c0_g1,TRI…	TRINITY_DN67873_c2_g1,TRINITY_DN68814_c0_g1,TRINITY_DN70028_c0_g1,TRINITY_DN71122_c2_g1,TRINITY_DN71237_c2_g2,TRINITY_DN71674_c0_g6,TRINITY_DN71758_c3_g3,TRINITY_DN72157_c2_g1,TRINITY_DN72193_c1_g1,TRINITY_DN72292_c0_g2,TRINITY_DN72537_c1_g1,TRINITY_DN72612_c0_g3,TRINITY_DN72698_c1_g2,TRINITY_DN72719_c0_g2,TRINITY_DN72896_c1_g1,TRINITY_DN73312_c0_g1,TRINITY_DN73767_c0_g2,TRINITY_DN73833_c0_g1,TRI…
GO:0009888	tissue development	biological process	21/396	2053/93642	0.00022	0.0316406315789474	TRINITY_DN69454_c0_g9,TRINITY_DN69705_c0_g1,TRINITY_DN70028_c0_g1,TRINITY_DN71237_c2_g2,TRINITY_DN71758_c3_g3,TRINITY_DN73767_c0_g2,TRINITY_DN73846_c0_g1,TRINITY_DN74200_c0_g1,TRINITY_DN74789_c0_g2,TRINITY_DN76615_c2_g1,TRINITY_DN77712_c1_g2,TRINITY_DN78351_c0_g1,TRINITY_DN78997_c1_g2,TRINITY_DN80949_c0_g3,TRINITY_DN85651_c1_g3,TRINITY_DN92244_c0_g2,TRINITY_DN93214_c3_g1,TRINITY_DN94745_c1_g1,TRI…	TRINITY_DN69454_c0_g9,TRINITY_DN69705_c0_g1,TRINITY_DN70028_c0_g1,TRINITY_DN71237_c2_g2,TRINITY_DN71758_c3_g3,TRINITY_DN73767_c0_g2,TRINITY_DN73846_c0_g1,TRINITY_DN74200_c0_g1,TRINITY_DN74789_c0_g2,TRINITY_DN76615_c2_g1,TRINITY_DN77712_c1_g2,TRINITY_DN78351_c0_g1,TRINITY_DN78997_c1_g2,TRINITY_DN80949_c0_g3,TRINITY_DN85651_c1_g3,TRINITY_DN92244_c0_g2,TRINITY_DN93214_c3_g1,TRINITY_DN94745_c1_g1,TRI…
GO:0080001	mucilage extrusion from seed coat	biological process	3/396	28/93642	0.00023	0.0327342708333333	TRINITY_DN90725_c1_g2,TRINITY_DN94463_c1_g3,TRINITY_DN98242_c3_g1	TRINITY_DN90725_c1_g2,TRINITY_DN94463_c1_g3,TRINITY_DN98242_c3_g1
GO:0048359	mucilage metabolic process involved in seed coat development	biological process	4/396	71/93642	0.00024	0.0338053608247423	TRINITY_DN90725_c1_g2,TRINITY_DN94463_c1_g3,TRINITY_DN96059_c0_g1,TRINITY_DN98242_c3_g1	TRINITY_DN90725_c1_g2,TRINITY_DN94463_c1_g3,TRINITY_DN96059_c0_g1,TRINITY_DN98242_c3_g1
GO:0048364	root development	biological process	15/396	1213/93642	0.00025	0.0348545918367347	TRINITY_DN73767_c0_g2,TRINITY_DN73846_c0_g1,TRINITY_DN74200_c0_g1,TRINITY_DN74789_c0_g2,TRINITY_DN78997_c1_g2,TRINITY_DN88489_c0_g2,TRINITY_DN92244_c0_g2,TRINITY_DN93055_c1_g1,TRINITY_DN94030_c0_g1,TRINITY_DN94896_c1_g4,TRINITY_DN94937_c0_g1,TRINITY_DN96641_c0_g1,TRINITY_DN97339_c1_g2,TRINITY_DN97411_c0_g2,TRINITY_DN98183_c1_g1	TRINITY_DN73767_c0_g2,TRINITY_DN73846_c0_g1,TRINITY_DN74200_c0_g1,TRINITY_DN74789_c0_g2,TRINITY_DN78997_c1_g2,TRINITY_DN88489_c0_g2,TRINITY_DN92244_c0_g2,TRINITY_DN93055_c1_g1,TRINITY_DN94030_c0_g1,TRINITY_DN94896_c1_g4,TRINITY_DN94937_c0_g1,TRINITY_DN96641_c0_g1,TRINITY_DN97339_c1_g2,TRINITY_DN97411_c0_g2,TRINITY_DN98183_c1_g1
GO:0009059	macromolecule biosynthetic process	biological process	114/396	19933/93642	0.00026	0.0351720792079208	TRINITY_DN67873_c2_g1,TRINITY_DN68814_c0_g1,TRINITY_DN70028_c0_g1,TRINITY_DN71122_c2_g1,TRINITY_DN71237_c2_g2,TRINITY_DN71674_c0_g6,TRINITY_DN71758_c3_g3,TRINITY_DN72157_c2_g1,TRINITY_DN72193_c1_g1,TRINITY_DN72292_c0_g2,TRINITY_DN72537_c1_g1,TRINITY_DN72612_c0_g3,TRINITY_DN72698_c1_g2,TRINITY_DN72719_c0_g2,TRINITY_DN72896_c1_g1,TRINITY_DN73312_c0_g1,TRINITY_DN73767_c0_g2,TRINITY_DN73833_c0_g1,TRI…	TRINITY_DN67873_c2_g1,TRINITY_DN68814_c0_g1,TRINITY_DN70028_c0_g1,TRINITY_DN71122_c2_g1,TRINITY_DN71237_c2_g2,TRINITY_DN71674_c0_g6,TRINITY_DN71758_c3_g3,TRINITY_DN72157_c2_g1,TRINITY_DN72193_c1_g1,TRINITY_DN72292_c0_g2,TRINITY_DN72537_c1_g1,TRINITY_DN72612_c0_g3,TRINITY_DN72698_c1_g2,TRINITY_DN72719_c0_g2,TRINITY_DN72896_c1_g1,TRINITY_DN73312_c0_g1,TRINITY_DN73767_c0_g2,TRINITY_DN73833_c0_g1,TRI…
GO:0010073	meristem maintenance	biological process	7/396	289/93642	0.00026	0.0351720792079208	TRINITY_DN74200_c0_g1,TRINITY_DN74789_c0_g2,TRINITY_DN78351_c0_g1,TRINITY_DN85651_c1_g3,TRINITY_DN92244_c0_g2,TRINITY_DN94745_c1_g1,TRINITY_DN96641_c0_g1	TRINITY_DN74200_c0_g1,TRINITY_DN74789_c0_g2,TRINITY_DN78351_c0_g1,TRINITY_DN85651_c1_g3,TRINITY_DN92244_c0_g2,TRINITY_DN94745_c1_g1,TRINITY_DN96641_c0_g1
GO:0022622	root system development	biological process	15/396	1218/93642	0.00026	0.0351720792079208	TRINITY_DN73767_c0_g2,TRINITY_DN73846_c0_g1,TRINITY_DN74200_c0_g1,TRINITY_DN74789_c0_g2,TRINITY_DN78997_c1_g2,TRINITY_DN88489_c0_g2,TRINITY_DN92244_c0_g2,TRINITY_DN93055_c1_g1,TRINITY_DN94030_c0_g1,TRINITY_DN94896_c1_g4,TRINITY_DN94937_c0_g1,TRINITY_DN96641_c0_g1,TRINITY_DN97339_c1_g2,TRINITY_DN97411_c0_g2,TRINITY_DN98183_c1_g1	TRINITY_DN73767_c0_g2,TRINITY_DN73846_c0_g1,TRINITY_DN74200_c0_g1,TRINITY_DN74789_c0_g2,TRINITY_DN78997_c1_g2,TRINITY_DN88489_c0_g2,TRINITY_DN92244_c0_g2,TRINITY_DN93055_c1_g1,TRINITY_DN94030_c0_g1,TRINITY_DN94896_c1_g4,TRINITY_DN94937_c0_g1,TRINITY_DN96641_c0_g1,TRINITY_DN97339_c1_g2,TRINITY_DN97411_c0_g2,TRINITY_DN98183_c1_g1
GO:0048586	regulation of long-day photoperiodism, flowering	biological process	4/396	73/93642	0.00027	0.0361667647058823	TRINITY_DN80234_c0_g1,TRINITY_DN85452_c0_g1,TRINITY_DN96061_c0_g1,TRINITY_DN98033_c2_g1	TRINITY_DN80234_c0_g1,TRINITY_DN85452_c0_g1,TRINITY_DN96061_c0_g1,TRINITY_DN98033_c2_g1
GO:0015562	efflux transmembrane transporter activity	molecular function	5/442	96/102170	6.6e-05	0.050655	TRINITY_DN72636_c1_g1,TRINITY_DN73846_c0_g1,TRINITY_DN94896_c1_g4,TRINITY_DN98183_c1_g1,TRINITY_DN98183_c2_g1	TRINITY_DN72636_c1_g1,TRINITY_DN73846_c0_g1,TRINITY_DN94896_c1_g4,TRINITY_DN98183_c1_g1,TRINITY_DN98183_c2_g1
GO:0051716	cellular response to stimulus	biological process	91/396	15319/93642	0.00039	0.0517336893203883	TRINITY_DN67315_c0_g4,TRINITY_DN68076_c1_g1,TRINITY_DN68814_c0_g1,TRINITY_DN69454_c0_g9,TRINITY_DN69818_c1_g1,TRINITY_DN69915_c0_g1,TRINITY_DN70410_c0_g1,TRINITY_DN72157_c2_g1,TRINITY_DN72380_c3_g2,TRINITY_DN72612_c0_g3,TRINITY_DN72636_c1_g1,TRINITY_DN72719_c0_g2,TRINITY_DN73312_c0_g1,TRINITY_DN73550_c1_g1,TRINITY_DN73767_c0_g2,TRINITY_DN73833_c0_g1,TRINITY_DN73846_c0_g1,TRINITY_DN74152_c3_g1,TRI…	TRINITY_DN67315_c0_g4,TRINITY_DN68076_c1_g1,TRINITY_DN68814_c0_g1,TRINITY_DN69454_c0_g9,TRINITY_DN69818_c1_g1,TRINITY_DN69915_c0_g1,TRINITY_DN70410_c0_g1,TRINITY_DN72157_c2_g1,TRINITY_DN72380_c3_g2,TRINITY_DN72612_c0_g3,TRINITY_DN72636_c1_g1,TRINITY_DN72719_c0_g2,TRINITY_DN73312_c0_g1,TRINITY_DN73550_c1_g1,TRINITY_DN73767_c0_g2,TRINITY_DN73833_c0_g1,TRINITY_DN73846_c0_g1,TRINITY_DN74152_c3_g1,TRI…
GO:0009606	tropism	biological process	6/396	222/93642	0.00040	0.05255	TRINITY_DN72456_c0_g1,TRINITY_DN73846_c0_g1,TRINITY_DN74200_c0_g1,TRINITY_DN75994_c0_g3,TRINITY_DN94896_c1_g4,TRINITY_DN98183_c1_g1	TRINITY_DN72456_c0_g1,TRINITY_DN73846_c0_g1,TRINITY_DN74200_c0_g1,TRINITY_DN75994_c0_g3,TRINITY_DN94896_c1_g4,TRINITY_DN98183_c1_g1
GO:0010191	mucilage metabolic process	biological process	4/396	81/93642	0.00041	0.0533507619047619	TRINITY_DN90725_c1_g2,TRINITY_DN94463_c1_g3,TRINITY_DN96059_c0_g1,TRINITY_DN98242_c3_g1	TRINITY_DN90725_c1_g2,TRINITY_DN94463_c1_g3,TRINITY_DN96059_c0_g1,TRINITY_DN98242_c3_g1
GO:0016020	membrane	cellular component	242/464	42377/96716	0.00018	0.05688	TRINITY_DN64487_c0_g1,TRINITY_DN66883_c0_g1,TRINITY_DN66964_c0_g1,TRINITY_DN67282_c0_g1,TRINITY_DN68143_c0_g1,TRINITY_DN68398_c0_g3,TRINITY_DN69085_c2_g5,TRINITY_DN69354_c0_g3,TRINITY_DN69454_c0_g9,TRINITY_DN69476_c0_g1,TRINITY_DN69590_c0_g1,TRINITY_DN69705_c0_g1,TRINITY_DN69915_c0_g1,TRINITY_DN70410_c0_g1,TRINITY_DN70461_c0_g5,TRINITY_DN71299_c0_g1,TRINITY_DN71696_c0_g4,TRINITY_DN72193_c1_g1,TRI…	TRINITY_DN64487_c0_g1,TRINITY_DN66883_c0_g1,TRINITY_DN66964_c0_g1,TRINITY_DN67282_c0_g1,TRINITY_DN68143_c0_g1,TRINITY_DN68398_c0_g3,TRINITY_DN69085_c2_g5,TRINITY_DN69354_c0_g3,TRINITY_DN69454_c0_g9,TRINITY_DN69476_c0_g1,TRINITY_DN69590_c0_g1,TRINITY_DN69705_c0_g1,TRINITY_DN69915_c0_g1,TRINITY_DN70410_c0_g1,TRINITY_DN70461_c0_g5,TRINITY_DN71299_c0_g1,TRINITY_DN71696_c0_g4,TRINITY_DN72193_c1_g1,TRI…
GO:0015969	guanosine tetraphosphate metabolic process	biological process	3/396	36/93642	0.00048	0.0618701886792453	TRINITY_DN86241_c1_g1,TRINITY_DN88663_c1_g3,TRINITY_DN94475_c0_g1	TRINITY_DN86241_c1_g1,TRINITY_DN88663_c1_g3,TRINITY_DN94475_c0_g1
GO:0009507	chloroplast	cellular component	47/464	5696/96716	0.00024	0.0650057142857143	TRINITY_DN64487_c0_g1,TRINITY_DN68143_c0_g1,TRINITY_DN70410_c0_g1,TRINITY_DN71299_c0_g1,TRINITY_DN72801_c0_g1,TRINITY_DN73115_c2_g4,TRINITY_DN73575_c4_g1,TRINITY_DN74748_c3_g2,TRINITY_DN75231_c0_g2,TRINITY_DN75906_c1_g1,TRINITY_DN76022_c0_g1,TRINITY_DN78238_c0_g2,TRINITY_DN79025_c0_g2,TRINITY_DN82409_c0_g1,TRINITY_DN83336_c1_g1,TRINITY_DN83558_c0_g3,TRINITY_DN83797_c1_g1,TRINITY_DN85432_c1_g3,TRI…	TRINITY_DN64487_c0_g1,TRINITY_DN68143_c0_g1,TRINITY_DN70410_c0_g1,TRINITY_DN71299_c0_g1,TRINITY_DN72801_c0_g1,TRINITY_DN73115_c2_g4,TRINITY_DN73575_c4_g1,TRINITY_DN74748_c3_g2,TRINITY_DN75231_c0_g2,TRINITY_DN75906_c1_g1,TRINITY_DN76022_c0_g1,TRINITY_DN78238_c0_g2,TRINITY_DN79025_c0_g2,TRINITY_DN82409_c0_g1,TRINITY_DN83336_c1_g1,TRINITY_DN83558_c0_g3,TRINITY_DN83797_c1_g1,TRINITY_DN85432_c1_g3,TRI…
GO:0048574	long-day photoperiodism, flowering	biological process	4/396	90/93642	0.00060	0.076614953271028	TRINITY_DN80234_c0_g1,TRINITY_DN85452_c0_g1,TRINITY_DN96061_c0_g1,TRINITY_DN98033_c2_g1	TRINITY_DN80234_c0_g1,TRINITY_DN85452_c0_g1,TRINITY_DN96061_c0_g1,TRINITY_DN98033_c2_g1
GO:0043565	sequence-specific DNA binding	molecular function	23/442	2241/102170	0.00015	0.0818666666666667	TRINITY_DN67873_c2_g1,TRINITY_DN70028_c0_g1,TRINITY_DN72537_c1_g1,TRINITY_DN75691_c0_g1,TRINITY_DN76372_c2_g2,TRINITY_DN76934_c0_g1,TRINITY_DN76971_c1_g3,TRINITY_DN77797_c1_g1,TRINITY_DN79251_c0_g3,TRINITY_DN79989_c1_g2,TRINITY_DN80774_c0_g1,TRINITY_DN81565_c1_g2,TRINITY_DN83129_c1_g2,TRINITY_DN85687_c0_g1,TRINITY_DN86581_c0_g1,TRINITY_DN86602_c1_g1,TRINITY_DN87173_c0_g1,TRINITY_DN88273_c1_g1,TRI…	TRINITY_DN67873_c2_g1,TRINITY_DN70028_c0_g1,TRINITY_DN72537_c1_g1,TRINITY_DN75691_c0_g1,TRINITY_DN76372_c2_g2,TRINITY_DN76934_c0_g1,TRINITY_DN76971_c1_g3,TRINITY_DN77797_c1_g1,TRINITY_DN79251_c0_g3,TRINITY_DN79989_c1_g2,TRINITY_DN80774_c0_g1,TRINITY_DN81565_c1_g2,TRINITY_DN83129_c1_g2,TRINITY_DN85687_c0_g1,TRINITY_DN86581_c0_g1,TRINITY_DN86602_c1_g1,TRINITY_DN87173_c0_g1,TRINITY_DN88273_c1_g1,TRI…
GO:0016773	phosphotransferase activity, alcohol group as acceptor	molecular function	55/442	7635/102170	0.00015	0.0818666666666667	TRINITY_DN66964_c0_g1,TRINITY_DN67315_c0_g4,TRINITY_DN69454_c0_g9,TRINITY_DN69677_c0_g1,TRINITY_DN69705_c0_g1,TRINITY_DN73100_c0_g3,TRINITY_DN73100_c1_g1,TRINITY_DN74200_c0_g1,TRINITY_DN75673_c0_g3,TRINITY_DN76095_c0_g1,TRINITY_DN76909_c1_g2,TRINITY_DN77676_c0_g4,TRINITY_DN78965_c2_g1,TRINITY_DN80536_c0_g1,TRINITY_DN80826_c1_g2,TRINITY_DN81246_c0_g1,TRINITY_DN81378_c4_g2,TRINITY_DN81593_c2_g1,TRI…	TRINITY_DN66964_c0_g1,TRINITY_DN67315_c0_g4,TRINITY_DN69454_c0_g9,TRINITY_DN69677_c0_g1,TRINITY_DN69705_c0_g1,TRINITY_DN73100_c0_g3,TRINITY_DN73100_c1_g1,TRINITY_DN74200_c0_g1,TRINITY_DN75673_c0_g3,TRINITY_DN76095_c0_g1,TRINITY_DN76909_c1_g2,TRINITY_DN77676_c0_g4,TRINITY_DN78965_c2_g1,TRINITY_DN80536_c0_g1,TRINITY_DN80826_c1_g2,TRINITY_DN81246_c0_g1,TRINITY_DN81378_c4_g2,TRINITY_DN81593_c2_g1,TRI…
GO:0004672	protein kinase activity	molecular function	49/442	6571/102170	0.00016	0.0818666666666667	TRINITY_DN66964_c0_g1,TRINITY_DN67315_c0_g4,TRINITY_DN69454_c0_g9,TRINITY_DN69677_c0_g1,TRINITY_DN69705_c0_g1,TRINITY_DN73100_c0_g3,TRINITY_DN73100_c1_g1,TRINITY_DN74200_c0_g1,TRINITY_DN75673_c0_g3,TRINITY_DN76095_c0_g1,TRINITY_DN76909_c1_g2,TRINITY_DN77676_c0_g4,TRINITY_DN78965_c2_g1,TRINITY_DN80536_c0_g1,TRINITY_DN81246_c0_g1,TRINITY_DN81378_c4_g2,TRINITY_DN81593_c2_g1,TRINITY_DN81885_c0_g1,TRI…	TRINITY_DN66964_c0_g1,TRINITY_DN67315_c0_g4,TRINITY_DN69454_c0_g9,TRINITY_DN69677_c0_g1,TRINITY_DN69705_c0_g1,TRINITY_DN73100_c0_g3,TRINITY_DN73100_c1_g1,TRINITY_DN74200_c0_g1,TRINITY_DN75673_c0_g3,TRINITY_DN76095_c0_g1,TRINITY_DN76909_c1_g2,TRINITY_DN77676_c0_g4,TRINITY_DN78965_c2_g1,TRINITY_DN80536_c0_g1,TRINITY_DN81246_c0_g1,TRINITY_DN81378_c4_g2,TRINITY_DN81593_c2_g1,TRINITY_DN81885_c0_g1,TRI…
GO:0034035	purine ribonucleoside bisphosphate metabolic process	biological process	3/396	40/93642	0.00066	0.0834961111111111	TRINITY_DN86241_c1_g1,TRINITY_DN88663_c1_g3,TRINITY_DN94475_c0_g1	TRINITY_DN86241_c1_g1,TRINITY_DN88663_c1_g3,TRINITY_DN94475_c0_g1
GO:0044435	plastid part	cellular component	29/464	3032/96716	0.00041	0.09717	TRINITY_DN64487_c0_g1,TRINITY_DN68143_c0_g1,TRINITY_DN70410_c0_g1,TRINITY_DN71299_c0_g1,TRINITY_DN74748_c3_g2,TRINITY_DN76022_c0_g1,TRINITY_DN78238_c0_g2,TRINITY_DN79025_c0_g2,TRINITY_DN82409_c0_g1,TRINITY_DN83336_c1_g1,TRINITY_DN83797_c1_g1,TRINITY_DN85432_c1_g3,TRINITY_DN86162_c0_g2,TRINITY_DN86244_c1_g1,TRINITY_DN87183_c0_g1,TRINITY_DN87582_c0_g2,TRINITY_DN88247_c0_g2,TRINITY_DN89931_c1_g2,TRI…	TRINITY_DN64487_c0_g1,TRINITY_DN68143_c0_g1,TRINITY_DN70410_c0_g1,TRINITY_DN71299_c0_g1,TRINITY_DN74748_c3_g2,TRINITY_DN76022_c0_g1,TRINITY_DN78238_c0_g2,TRINITY_DN79025_c0_g2,TRINITY_DN82409_c0_g1,TRINITY_DN83336_c1_g1,TRINITY_DN83797_c1_g1,TRINITY_DN85432_c1_g3,TRINITY_DN86162_c0_g2,TRINITY_DN86244_c1_g1,TRINITY_DN87183_c0_g1,TRINITY_DN87582_c0_g2,TRINITY_DN88247_c0_g2,TRINITY_DN89931_c1_g2,TRI…
GO:0009736	cytokinin-activated signaling pathway	biological process	5/396	169/93642	0.00081	0.101532385321101	TRINITY_DN74789_c0_g2,TRINITY_DN83614_c0_g1,TRINITY_DN86581_c0_g1,TRINITY_DN89338_c2_g1,TRINITY_DN93218_c0_g2	TRINITY_DN74789_c0_g2,TRINITY_DN83614_c0_g1,TRINITY_DN86581_c0_g1,TRINITY_DN89338_c2_g1,TRINITY_DN93218_c0_g2
GO:0071368	cellular response to cytokinin stimulus	biological process	5/396	172/93642	0.00088	0.109304	TRINITY_DN74789_c0_g2,TRINITY_DN83614_c0_g1,TRINITY_DN86581_c0_g1,TRINITY_DN89338_c2_g1,TRINITY_DN93218_c0_g2	TRINITY_DN74789_c0_g2,TRINITY_DN83614_c0_g1,TRINITY_DN86581_c0_g1,TRINITY_DN89338_c2_g1,TRINITY_DN93218_c0_g2
GO:0010452	histone H3-K36 methylation	biological process	3/396	45/93642	0.00093	0.114473783783784	TRINITY_DN80234_c0_g1,TRINITY_DN85452_c0_g1,TRINITY_DN96061_c0_g1	TRINITY_DN80234_c0_g1,TRINITY_DN85452_c0_g1,TRINITY_DN96061_c0_g1
GO:0010479	stele development	biological process	2/396	11/93642	0.00096	0.117111428571429	TRINITY_DN92244_c0_g2,TRINITY_DN96641_c0_g1	TRINITY_DN92244_c0_g2,TRINITY_DN96641_c0_g1
GO:0044434	chloroplast part	cellular component	28/464	2989/96716	0.00071	0.118135384615385	TRINITY_DN64487_c0_g1,TRINITY_DN68143_c0_g1,TRINITY_DN70410_c0_g1,TRINITY_DN71299_c0_g1,TRINITY_DN74748_c3_g2,TRINITY_DN76022_c0_g1,TRINITY_DN78238_c0_g2,TRINITY_DN82409_c0_g1,TRINITY_DN83336_c1_g1,TRINITY_DN83797_c1_g1,TRINITY_DN85432_c1_g3,TRINITY_DN86162_c0_g2,TRINITY_DN86244_c1_g1,TRINITY_DN87183_c0_g1,TRINITY_DN87582_c0_g2,TRINITY_DN88247_c0_g2,TRINITY_DN89931_c1_g2,TRINITY_DN90491_c0_g1,TRI…	TRINITY_DN64487_c0_g1,TRINITY_DN68143_c0_g1,TRINITY_DN70410_c0_g1,TRINITY_DN71299_c0_g1,TRINITY_DN74748_c3_g2,TRINITY_DN76022_c0_g1,TRINITY_DN78238_c0_g2,TRINITY_DN82409_c0_g1,TRINITY_DN83336_c1_g1,TRINITY_DN83797_c1_g1,TRINITY_DN85432_c1_g3,TRINITY_DN86162_c0_g2,TRINITY_DN86244_c1_g1,TRINITY_DN87183_c0_g1,TRINITY_DN87582_c0_g2,TRINITY_DN88247_c0_g2,TRINITY_DN89931_c1_g2,TRINITY_DN90491_c0_g1,TRI…
GO:0044425	membrane part	cellular component	199/464	34518/96716	0.00079	0.118135384615385	TRINITY_DN64487_c0_g1,TRINITY_DN66964_c0_g1,TRINITY_DN68398_c0_g3,TRINITY_DN69085_c2_g5,TRINITY_DN69354_c0_g3,TRINITY_DN69476_c0_g1,TRINITY_DN69590_c0_g1,TRINITY_DN69705_c0_g1,TRINITY_DN70461_c0_g5,TRINITY_DN71299_c0_g1,TRINITY_DN71696_c0_g4,TRINITY_DN72193_c1_g1,TRINITY_DN72215_c0_g2,TRINITY_DN72292_c0_g2,TRINITY_DN72456_c0_g1,TRINITY_DN72523_c1_g1,TRINITY_DN72616_c0_g3,TRINITY_DN72636_c1_g1,TRI…	TRINITY_DN64487_c0_g1,TRINITY_DN66964_c0_g1,TRINITY_DN68398_c0_g3,TRINITY_DN69085_c2_g5,TRINITY_DN69354_c0_g3,TRINITY_DN69476_c0_g1,TRINITY_DN69590_c0_g1,TRINITY_DN69705_c0_g1,TRINITY_DN70461_c0_g5,TRINITY_DN71299_c0_g1,TRINITY_DN71696_c0_g4,TRINITY_DN72193_c1_g1,TRINITY_DN72215_c0_g2,TRINITY_DN72292_c0_g2,TRINITY_DN72456_c0_g1,TRINITY_DN72523_c1_g1,TRINITY_DN72616_c0_g3,TRINITY_DN72636_c1_g1,TRI…
GO:0043659	symbiosome	cellular component	2/464	9/96716	0.00081	0.118135384615385	TRINITY_DN74748_c3_g2,TRINITY_DN93378_c1_g1	TRINITY_DN74748_c3_g2,TRINITY_DN93378_c1_g1
GO:0043660	bacteroid-containing symbiosome	cellular component	2/464	9/96716	0.00081	0.118135384615385	TRINITY_DN74748_c3_g2,TRINITY_DN93378_c1_g1	TRINITY_DN74748_c3_g2,TRINITY_DN93378_c1_g1
GO:0043661	peribacteroid membrane	cellular component	2/464	9/96716	0.00081	0.118135384615385	TRINITY_DN74748_c3_g2,TRINITY_DN93378_c1_g1	TRINITY_DN74748_c3_g2,TRINITY_DN93378_c1_g1
GO:0009908	flower development	biological process	14/396	1242/93642	0.00098	0.118493274336283	TRINITY_DN69454_c0_g9,TRINITY_DN76039_c0_g1,TRINITY_DN76691_c5_g1,TRINITY_DN78351_c0_g1,TRINITY_DN85314_c2_g4,TRINITY_DN85651_c1_g3,TRINITY_DN86581_c0_g1,TRINITY_DN88661_c1_g2,TRINITY_DN94745_c1_g1,TRINITY_DN94896_c1_g4,TRINITY_DN94937_c0_g1,TRINITY_DN95742_c1_g1,TRINITY_DN95972_c2_g3,TRINITY_DN98033_c2_g1	TRINITY_DN69454_c0_g9,TRINITY_DN76039_c0_g1,TRINITY_DN76691_c5_g1,TRINITY_DN78351_c0_g1,TRINITY_DN85314_c2_g4,TRINITY_DN85651_c1_g3,TRINITY_DN86581_c0_g1,TRINITY_DN88661_c1_g2,TRINITY_DN94745_c1_g1,TRINITY_DN94896_c1_g4,TRINITY_DN94937_c0_g1,TRINITY_DN95742_c1_g1,TRINITY_DN95972_c2_g3,TRINITY_DN98033_c2_g1
GO:0004674	protein serine/threonine kinase activity	molecular function	43/442	5639/102170	0.00026	0.11973	TRINITY_DN66964_c0_g1,TRINITY_DN67315_c0_g4,TRINITY_DN69454_c0_g9,TRINITY_DN69677_c0_g1,TRINITY_DN69705_c0_g1,TRINITY_DN73100_c0_g3,TRINITY_DN73100_c1_g1,TRINITY_DN75673_c0_g3,TRINITY_DN77676_c0_g4,TRINITY_DN78965_c2_g1,TRINITY_DN80536_c0_g1,TRINITY_DN81246_c0_g1,TRINITY_DN81378_c4_g2,TRINITY_DN81593_c2_g1,TRINITY_DN81885_c0_g1,TRINITY_DN88507_c0_g4,TRINITY_DN89316_c1_g1,TRINITY_DN89571_c0_g2,TRI…	TRINITY_DN66964_c0_g1,TRINITY_DN67315_c0_g4,TRINITY_DN69454_c0_g9,TRINITY_DN69677_c0_g1,TRINITY_DN69705_c0_g1,TRINITY_DN73100_c0_g3,TRINITY_DN73100_c1_g1,TRINITY_DN75673_c0_g3,TRINITY_DN77676_c0_g4,TRINITY_DN78965_c2_g1,TRINITY_DN80536_c0_g1,TRINITY_DN81246_c0_g1,TRINITY_DN81378_c4_g2,TRINITY_DN81593_c2_g1,TRINITY_DN81885_c0_g1,TRINITY_DN88507_c0_g4,TRINITY_DN89316_c1_g1,TRINITY_DN89571_c0_g2,TRI…
GO:0016301	kinase activity	molecular function	58/442	8387/102170	0.00029	0.121404545454545	TRINITY_DN66964_c0_g1,TRINITY_DN67315_c0_g4,TRINITY_DN69454_c0_g9,TRINITY_DN69677_c0_g1,TRINITY_DN69705_c0_g1,TRINITY_DN73100_c0_g3,TRINITY_DN73100_c1_g1,TRINITY_DN74200_c0_g1,TRINITY_DN75673_c0_g3,TRINITY_DN76095_c0_g1,TRINITY_DN76909_c1_g2,TRINITY_DN77676_c0_g4,TRINITY_DN78965_c2_g1,TRINITY_DN80536_c0_g1,TRINITY_DN80826_c1_g2,TRINITY_DN81246_c0_g1,TRINITY_DN81378_c4_g2,TRINITY_DN81593_c2_g1,TRI…	TRINITY_DN66964_c0_g1,TRINITY_DN67315_c0_g4,TRINITY_DN69454_c0_g9,TRINITY_DN69677_c0_g1,TRINITY_DN69705_c0_g1,TRINITY_DN73100_c0_g3,TRINITY_DN73100_c1_g1,TRINITY_DN74200_c0_g1,TRINITY_DN75673_c0_g3,TRINITY_DN76095_c0_g1,TRINITY_DN76909_c1_g2,TRINITY_DN77676_c0_g4,TRINITY_DN78965_c2_g1,TRINITY_DN80536_c0_g1,TRINITY_DN80826_c1_g2,TRINITY_DN81246_c0_g1,TRINITY_DN81378_c4_g2,TRINITY_DN81593_c2_g1,TRI…
GO:0010214	seed coat development	biological process	4/396	104/93642	0.00104	0.124644912280702	TRINITY_DN90725_c1_g2,TRINITY_DN94463_c1_g3,TRINITY_DN96059_c0_g1,TRINITY_DN98242_c3_g1	TRINITY_DN90725_c1_g2,TRINITY_DN94463_c1_g3,TRINITY_DN96059_c0_g1,TRINITY_DN98242_c3_g1
GO:0048579	negative regulation of long-day photoperiodism, flowering	biological process	3/396	48/93642	0.00113	0.133096465517241	TRINITY_DN80234_c0_g1,TRINITY_DN85452_c0_g1,TRINITY_DN96061_c0_g1	TRINITY_DN80234_c0_g1,TRINITY_DN85452_c0_g1,TRINITY_DN96061_c0_g1
GO:0000160	phosphorelay signal transduction system	biological process	10/396	720/93642	0.00113	0.133096465517241	TRINITY_DN73767_c0_g2,TRINITY_DN73833_c0_g1,TRINITY_DN74789_c0_g2,TRINITY_DN83614_c0_g1,TRINITY_DN84644_c2_g1,TRINITY_DN88335_c1_g1,TRINITY_DN89338_c2_g1,TRINITY_DN93218_c0_g2,TRINITY_DN95641_c0_g1,TRINITY_DN97953_c3_g1	TRINITY_DN73767_c0_g2,TRINITY_DN73833_c0_g1,TRINITY_DN74789_c0_g2,TRINITY_DN83614_c0_g1,TRINITY_DN84644_c2_g1,TRINITY_DN88335_c1_g1,TRINITY_DN89338_c2_g1,TRINITY_DN93218_c0_g2,TRINITY_DN95641_c0_g1,TRINITY_DN97953_c3_g1
GO:0009505	plant-type cell wall	cellular component	9/464	522/96716	0.00107	0.144908571428571	TRINITY_DN73054_c1_g1,TRINITY_DN79269_c0_g2,TRINITY_DN83073_c1_g2,TRINITY_DN86263_c0_g3,TRINITY_DN90725_c1_g2,TRINITY_DN94463_c1_g3,TRINITY_DN94896_c1_g4,TRINITY_DN95233_c1_g6,TRINITY_DN98242_c3_g1	TRINITY_DN73054_c1_g1,TRINITY_DN79269_c0_g2,TRINITY_DN83073_c1_g2,TRINITY_DN86263_c0_g3,TRINITY_DN90725_c1_g2,TRINITY_DN94463_c1_g3,TRINITY_DN94896_c1_g4,TRINITY_DN95233_c1_g6,TRINITY_DN98242_c3_g1
GO:0008378	galactosyltransferase activity	molecular function	5/442	140/102170	0.00038	0.145825	TRINITY_DN72896_c1_g1,TRINITY_DN74748_c3_g2,TRINITY_DN77434_c2_g1,TRINITY_DN92070_c1_g1,TRINITY_DN93378_c1_g1	TRINITY_DN72896_c1_g1,TRINITY_DN74748_c3_g2,TRINITY_DN77434_c2_g1,TRINITY_DN92070_c1_g1,TRINITY_DN93378_c1_g1
GO:0048571	long-day photoperiodism	biological process	4/396	110/93642	0.00128	0.149475555555556	TRINITY_DN80234_c0_g1,TRINITY_DN85452_c0_g1,TRINITY_DN96061_c0_g1,TRINITY_DN98033_c2_g1	TRINITY_DN80234_c0_g1,TRINITY_DN85452_c0_g1,TRINITY_DN96061_c0_g1,TRINITY_DN98033_c2_g1
GO:0010074	maintenance of meristem identity	biological process	4/396	111/93642	0.00132	0.152840338983051	TRINITY_DN78351_c0_g1,TRINITY_DN85651_c1_g3,TRINITY_DN92244_c0_g2,TRINITY_DN96641_c0_g1	TRINITY_DN78351_c0_g1,TRINITY_DN85651_c1_g3,TRINITY_DN92244_c0_g2,TRINITY_DN96641_c0_g1
GO:0030167	proteoglycan catabolic process	biological process	2/396	13/93642	0.00135	0.15370875	TRINITY_DN79269_c0_g2,TRINITY_DN95233_c1_g6	TRINITY_DN79269_c0_g2,TRINITY_DN95233_c1_g6
GO:0030200	heparan sulfate proteoglycan catabolic process	biological process	2/396	13/93642	0.00135	0.15370875	TRINITY_DN79269_c0_g2,TRINITY_DN95233_c1_g6	TRINITY_DN79269_c0_g2,TRINITY_DN95233_c1_g6
GO:2000028	regulation of photoperiodism, flowering	biological process	4/396	114/93642	0.00146	0.164627950819672	TRINITY_DN80234_c0_g1,TRINITY_DN85452_c0_g1,TRINITY_DN96061_c0_g1,TRINITY_DN98033_c2_g1	TRINITY_DN80234_c0_g1,TRINITY_DN85452_c0_g1,TRINITY_DN96061_c0_g1,TRINITY_DN98033_c2_g1
GO:0048509	regulation of meristem development	biological process	6/396	286/93642	0.00147	0.164627950819672	TRINITY_DN70028_c0_g1,TRINITY_DN71758_c3_g3,TRINITY_DN74200_c0_g1,TRINITY_DN74789_c0_g2,TRINITY_DN80949_c0_g3,TRINITY_DN94745_c1_g1	TRINITY_DN70028_c0_g1,TRINITY_DN71758_c3_g3,TRINITY_DN74200_c0_g1,TRINITY_DN74789_c0_g2,TRINITY_DN80949_c0_g3,TRINITY_DN94745_c1_g1
GO:0090567	reproductive shoot system development	biological process	14/396	1304/93642	0.00154	0.171065203252033	TRINITY_DN69454_c0_g9,TRINITY_DN76039_c0_g1,TRINITY_DN76691_c5_g1,TRINITY_DN78351_c0_g1,TRINITY_DN85314_c2_g4,TRINITY_DN85651_c1_g3,TRINITY_DN86581_c0_g1,TRINITY_DN88661_c1_g2,TRINITY_DN94745_c1_g1,TRINITY_DN94896_c1_g4,TRINITY_DN94937_c0_g1,TRINITY_DN95742_c1_g1,TRINITY_DN95972_c2_g3,TRINITY_DN98033_c2_g1	TRINITY_DN69454_c0_g9,TRINITY_DN76039_c0_g1,TRINITY_DN76691_c5_g1,TRINITY_DN78351_c0_g1,TRINITY_DN85314_c2_g4,TRINITY_DN85651_c1_g3,TRINITY_DN86581_c0_g1,TRINITY_DN88661_c1_g2,TRINITY_DN94745_c1_g1,TRINITY_DN94896_c1_g4,TRINITY_DN94937_c0_g1,TRINITY_DN95742_c1_g1,TRINITY_DN95972_c2_g3,TRINITY_DN98033_c2_g1
GO:1900457	regulation of brassinosteroid mediated signaling pathway	biological process	2/396	14/93642	0.00157	0.17160728	TRINITY_DN92027_c0_g1,TRINITY_DN93996_c0_g1	TRINITY_DN92027_c0_g1,TRINITY_DN93996_c0_g1
GO:1900459	positive regulation of brassinosteroid mediated signaling pathway	biological process	2/396	14/93642	0.00157	0.17160728	TRINITY_DN92027_c0_g1,TRINITY_DN93996_c0_g1	TRINITY_DN92027_c0_g1,TRINITY_DN93996_c0_g1
GO:0009744	response to sucrose	biological process	4/396	117/93642	0.00160	0.173498412698413	TRINITY_DN74570_c0_g1,TRINITY_DN88489_c0_g2,TRINITY_DN92112_c2_g4,TRINITY_DN96308_c1_g1	TRINITY_DN74570_c0_g1,TRINITY_DN88489_c0_g2,TRINITY_DN92112_c2_g4,TRINITY_DN96308_c1_g1
GO:0046481	digalactosyldiacylglycerol synthase activity	molecular function	2/442	8/102170	0.00051	0.180657692307692	TRINITY_DN74748_c3_g2,TRINITY_DN93378_c1_g1	TRINITY_DN74748_c3_g2,TRINITY_DN93378_c1_g1
GO:0048766	root hair initiation	biological process	2/396	16/93642	0.00206	0.22162031496063	TRINITY_DN73846_c0_g1,TRINITY_DN98183_c1_g1	TRINITY_DN73846_c0_g1,TRINITY_DN98183_c1_g1
GO:0010161	red light signaling pathway	biological process	2/396	17/93642	0.00233	0.247840465116279	TRINITY_DN83614_c0_g1,TRINITY_DN93218_c0_g2	TRINITY_DN83614_c0_g1,TRINITY_DN93218_c0_g2
GO:0046777	protein autophosphorylation	biological process	10/396	796/93642	0.00234	0.247840465116279	TRINITY_DN69454_c0_g9,TRINITY_DN69705_c0_g1,TRINITY_DN74200_c0_g1,TRINITY_DN78965_c2_g1,TRINITY_DN81885_c0_g1,TRINITY_DN89316_c1_g1,TRINITY_DN90631_c0_g1,TRINITY_DN92508_c2_g4,TRINITY_DN96925_c0_g4,TRINITY_DN98738_c6_g1	TRINITY_DN69454_c0_g9,TRINITY_DN69705_c0_g1,TRINITY_DN74200_c0_g1,TRINITY_DN78965_c2_g1,TRINITY_DN81885_c0_g1,TRINITY_DN89316_c1_g1,TRINITY_DN90631_c0_g1,TRINITY_DN92508_c2_g4,TRINITY_DN96925_c0_g4,TRINITY_DN98738_c6_g1
GO:0010015	root morphogenesis	biological process	8/396	547/93642	0.00252	0.264852	TRINITY_DN73767_c0_g2,TRINITY_DN73846_c0_g1,TRINITY_DN74789_c0_g2,TRINITY_DN78997_c1_g2,TRINITY_DN92244_c0_g2,TRINITY_DN93055_c1_g1,TRINITY_DN96641_c0_g1,TRINITY_DN98183_c1_g1	TRINITY_DN73767_c0_g2,TRINITY_DN73846_c0_g1,TRINITY_DN74789_c0_g2,TRINITY_DN78997_c1_g2,TRINITY_DN92244_c0_g2,TRINITY_DN93055_c1_g1,TRINITY_DN96641_c0_g1,TRINITY_DN98183_c1_g1
GO:0043412	macromolecule modification	biological process	58/396	9437/93642	0.00254	0.264916183206107	TRINITY_DN67315_c0_g4,TRINITY_DN69454_c0_g9,TRINITY_DN69705_c0_g1,TRINITY_DN69818_c1_g1,TRINITY_DN72456_c0_g1,TRINITY_DN72896_c1_g1,TRINITY_DN73250_c0_g2,TRINITY_DN73990_c0_g1,TRINITY_DN74200_c0_g1,TRINITY_DN77434_c2_g1,TRINITY_DN77515_c0_g2,TRINITY_DN78965_c2_g1,TRINITY_DN79199_c0_g1,TRINITY_DN80234_c0_g1,TRINITY_DN80708_c0_g2,TRINITY_DN81002_c0_g1,TRINITY_DN81522_c2_g3,TRINITY_DN81885_c0_g1,TRI…	TRINITY_DN67315_c0_g4,TRINITY_DN69454_c0_g9,TRINITY_DN69705_c0_g1,TRINITY_DN69818_c1_g1,TRINITY_DN72456_c0_g1,TRINITY_DN72896_c1_g1,TRINITY_DN73250_c0_g2,TRINITY_DN73990_c0_g1,TRINITY_DN74200_c0_g1,TRINITY_DN77434_c2_g1,TRINITY_DN77515_c0_g2,TRINITY_DN78965_c2_g1,TRINITY_DN79199_c0_g1,TRINITY_DN80234_c0_g1,TRINITY_DN80708_c0_g2,TRINITY_DN81002_c0_g1,TRINITY_DN81522_c2_g3,TRINITY_DN81885_c0_g1,TRI…
GO:0034285	response to disaccharide	biological process	4/396	133/93642	0.00256	0.264979393939394	TRINITY_DN74570_c0_g1,TRINITY_DN88489_c0_g2,TRINITY_DN92112_c2_g4,TRINITY_DN96308_c1_g1	TRINITY_DN74570_c0_g1,TRINITY_DN88489_c0_g2,TRINITY_DN92112_c2_g4,TRINITY_DN96308_c1_g1
GO:0014070	response to organic cyclic compound	biological process	15/396	1542/93642	0.00273	0.280451052631579	TRINITY_DN68814_c0_g1,TRINITY_DN71758_c3_g3,TRINITY_DN73312_c0_g1,TRINITY_DN74200_c0_g1,TRINITY_DN78965_c2_g1,TRINITY_DN81885_c0_g1,TRINITY_DN85687_c0_g1,TRINITY_DN87173_c0_g1,TRINITY_DN88167_c0_g3,TRINITY_DN89318_c2_g2,TRINITY_DN92027_c0_g1,TRINITY_DN93996_c0_g1,TRINITY_DN94991_c1_g2,TRINITY_DN96600_c2_g1,TRINITY_DN96925_c0_g4	TRINITY_DN68814_c0_g1,TRINITY_DN71758_c3_g3,TRINITY_DN73312_c0_g1,TRINITY_DN74200_c0_g1,TRINITY_DN78965_c2_g1,TRINITY_DN81885_c0_g1,TRINITY_DN85687_c0_g1,TRINITY_DN87173_c0_g1,TRINITY_DN88167_c0_g3,TRINITY_DN89318_c2_g2,TRINITY_DN92027_c0_g1,TRINITY_DN93996_c0_g1,TRINITY_DN94991_c1_g2,TRINITY_DN96600_c2_g1,TRINITY_DN96925_c0_g4
GO:0071491	cellular response to red light	biological process	2/396	19/93642	0.00291	0.296711417910448	TRINITY_DN83614_c0_g1,TRINITY_DN93218_c0_g2	TRINITY_DN83614_c0_g1,TRINITY_DN93218_c0_g2
GO:0009561	megagametogenesis	biological process	4/396	139/93642	0.00299	0.302610148148148	TRINITY_DN76562_c0_g1,TRINITY_DN89931_c1_g2,TRINITY_DN91155_c0_g1,TRINITY_DN95157_c1_g2	TRINITY_DN76562_c0_g1,TRINITY_DN89931_c1_g2,TRINITY_DN91155_c0_g1,TRINITY_DN95157_c1_g2
GO:0048581	negative regulation of post-embryonic development	biological process	5/396	230/93642	0.00312	0.311157372262774	TRINITY_DN74200_c0_g1,TRINITY_DN80234_c0_g1,TRINITY_DN85452_c0_g1,TRINITY_DN87173_c0_g1,TRINITY_DN96061_c0_g1	TRINITY_DN74200_c0_g1,TRINITY_DN80234_c0_g1,TRINITY_DN85452_c0_g1,TRINITY_DN87173_c0_g1,TRINITY_DN96061_c0_g1
GO:0044260	cellular macromolecule metabolic process	biological process	179/396	35915/93642	0.00312	0.311157372262774	TRINITY_DN64487_c0_g1,TRINITY_DN67315_c0_g4,TRINITY_DN67873_c2_g1,TRINITY_DN68505_c0_g1,TRINITY_DN68814_c0_g1,TRINITY_DN69454_c0_g9,TRINITY_DN69705_c0_g1,TRINITY_DN69818_c1_g1,TRINITY_DN70028_c0_g1,TRINITY_DN71122_c2_g1,TRINITY_DN71237_c2_g2,TRINITY_DN71674_c0_g6,TRINITY_DN71758_c3_g3,TRINITY_DN72157_c2_g1,TRINITY_DN72193_c1_g1,TRINITY_DN72292_c0_g2,TRINITY_DN72456_c0_g1,TRINITY_DN72523_c1_g1,TRI…	TRINITY_DN64487_c0_g1,TRINITY_DN67315_c0_g4,TRINITY_DN67873_c2_g1,TRINITY_DN68505_c0_g1,TRINITY_DN68814_c0_g1,TRINITY_DN69454_c0_g9,TRINITY_DN69705_c0_g1,TRINITY_DN69818_c1_g1,TRINITY_DN70028_c0_g1,TRINITY_DN71122_c2_g1,TRINITY_DN71237_c2_g2,TRINITY_DN71674_c0_g6,TRINITY_DN71758_c3_g3,TRINITY_DN72157_c2_g1,TRINITY_DN72193_c1_g1,TRINITY_DN72292_c0_g2,TRINITY_DN72456_c0_g1,TRINITY_DN72523_c1_g1,TRI…
GO:0048573	photoperiodism, flowering	biological process	5/396	233/93642	0.00329	0.32573384057971	TRINITY_DN70028_c0_g1,TRINITY_DN80234_c0_g1,TRINITY_DN85452_c0_g1,TRINITY_DN96061_c0_g1,TRINITY_DN98033_c2_g1	TRINITY_DN70028_c0_g1,TRINITY_DN80234_c0_g1,TRINITY_DN85452_c0_g1,TRINITY_DN96061_c0_g1,TRINITY_DN98033_c2_g1
GO:0000156	phosphorelay response regulator activity	molecular function	4/442	101/102170	0.00101	0.332217857142857	TRINITY_DN74789_c0_g2,TRINITY_DN83614_c0_g1,TRINITY_DN89338_c2_g1,TRINITY_DN93218_c0_g2	TRINITY_DN74789_c0_g2,TRINITY_DN83614_c0_g1,TRINITY_DN89338_c2_g1,TRINITY_DN93218_c0_g2
GO:0015079	potassium ion transmembrane transporter activity	molecular function	8/442	468/102170	0.00110	0.3377	TRINITY_DN71299_c0_g1,TRINITY_DN78509_c0_g1,TRINITY_DN83197_c1_g1,TRINITY_DN83683_c0_g2,TRINITY_DN92168_c2_g1,TRINITY_DN93277_c0_g5,TRINITY_DN95415_c1_g1,TRINITY_DN99029_c8_g1	TRINITY_DN71299_c0_g1,TRINITY_DN78509_c0_g1,TRINITY_DN83197_c1_g1,TRINITY_DN83683_c0_g2,TRINITY_DN92168_c2_g1,TRINITY_DN93277_c0_g5,TRINITY_DN95415_c1_g1,TRINITY_DN99029_c8_g1
GO:0009793	embryo development ending in seed dormancy	biological process	11/396	981/93642	0.00344	0.338134676258993	TRINITY_DN69705_c0_g1,TRINITY_DN77712_c1_g2,TRINITY_DN88489_c0_g2,TRINITY_DN89931_c1_g2,TRINITY_DN90710_c0_g1,TRINITY_DN94896_c1_g4,TRINITY_DN95277_c0_g1,TRINITY_DN95488_c0_g1,TRINITY_DN97183_c1_g2,TRINITY_DN97993_c1_g2,TRINITY_DN98738_c6_g1	TRINITY_DN69705_c0_g1,TRINITY_DN77712_c1_g2,TRINITY_DN88489_c0_g2,TRINITY_DN89931_c1_g2,TRINITY_DN90710_c0_g1,TRINITY_DN94896_c1_g4,TRINITY_DN95277_c0_g1,TRINITY_DN95488_c0_g1,TRINITY_DN97183_c1_g2,TRINITY_DN97993_c1_g2,TRINITY_DN98738_c6_g1
GO:0009825	multidimensional cell growth	biological process	3/396	71/93642	0.00347	0.338647214285714	TRINITY_DN73767_c0_g2,TRINITY_DN96059_c0_g1,TRINITY_DN98447_c0_g4	TRINITY_DN73767_c0_g2,TRINITY_DN96059_c0_g1,TRINITY_DN98447_c0_g4
GO:0045739	positive regulation of DNA repair	biological process	2/396	21/93642	0.00355	0.341575	TRINITY_DN86782_c1_g2,TRINITY_DN93979_c0_g1	TRINITY_DN86782_c1_g2,TRINITY_DN93979_c0_g1
GO:1900425	negative regulation of defense response to bacterium	biological process	2/396	21/93642	0.00355	0.341575	TRINITY_DN78164_c0_g1,TRINITY_DN85687_c0_g1	TRINITY_DN78164_c0_g1,TRINITY_DN85687_c0_g1
GO:0004197	cysteine-type endopeptidase activity	molecular function	5/442	180/102170	0.00119	0.342496875	TRINITY_DN73575_c4_g1,TRINITY_DN77712_c1_g2,TRINITY_DN86492_c0_g2,TRINITY_DN96097_c3_g1,TRINITY_DN96097_c3_g5	TRINITY_DN73575_c4_g1,TRINITY_DN77712_c1_g2,TRINITY_DN86492_c0_g2,TRINITY_DN96097_c3_g1,TRINITY_DN96097_c3_g5
GO:0071472	cellular response to salt stress	biological process	4/396	149/93642	0.00384	0.366894545454545	TRINITY_DN69818_c1_g1,TRINITY_DN69915_c0_g1,TRINITY_DN84947_c1_g1,TRINITY_DN94056_c2_g2	TRINITY_DN69818_c1_g1,TRINITY_DN69915_c0_g1,TRINITY_DN84947_c1_g1,TRINITY_DN94056_c2_g2
GO:0006857	oligopeptide transport	biological process	6/396	348/93642	0.00389	0.367487586206897	TRINITY_DN84380_c1_g2,TRINITY_DN86244_c1_g1,TRINITY_DN86661_c0_g2,TRINITY_DN88078_c0_g1,TRINITY_DN92594_c2_g2,TRINITY_DN97741_c3_g1	TRINITY_DN84380_c1_g2,TRINITY_DN86244_c1_g1,TRINITY_DN86661_c0_g2,TRINITY_DN88078_c0_g1,TRINITY_DN92594_c2_g2,TRINITY_DN97741_c3_g1
GO:0080163	regulation of protein serine/threonine phosphatase activity	biological process	2/396	22/93642	0.00390	0.367487586206897	TRINITY_DN91987_c1_g2,TRINITY_DN91987_c1_g4	TRINITY_DN91987_c1_g2,TRINITY_DN91987_c1_g4
GO:0005774	vacuolar membrane	cellular component	27/464	3143/96716	0.00296	0.374144	TRINITY_DN66883_c0_g1,TRINITY_DN68398_c0_g3,TRINITY_DN71696_c0_g4,TRINITY_DN73172_c2_g2,TRINITY_DN74771_c0_g1,TRINITY_DN76852_c1_g3,TRINITY_DN77417_c3_g1,TRINITY_DN78238_c0_g2,TRINITY_DN78509_c0_g1,TRINITY_DN79067_c1_g2,TRINITY_DN79269_c0_g2,TRINITY_DN79675_c0_g3,TRINITY_DN79945_c0_g3,TRINITY_DN81349_c1_g2,TRINITY_DN82111_c0_g1,TRINITY_DN83197_c1_g1,TRINITY_DN87215_c3_g1,TRINITY_DN88160_c0_g3,TRI…	TRINITY_DN66883_c0_g1,TRINITY_DN68398_c0_g3,TRINITY_DN71696_c0_g4,TRINITY_DN73172_c2_g2,TRINITY_DN74771_c0_g1,TRINITY_DN76852_c1_g3,TRINITY_DN77417_c3_g1,TRINITY_DN78238_c0_g2,TRINITY_DN78509_c0_g1,TRINITY_DN79067_c1_g2,TRINITY_DN79269_c0_g2,TRINITY_DN79675_c0_g3,TRINITY_DN79945_c0_g3,TRINITY_DN81349_c1_g2,TRINITY_DN82111_c0_g1,TRINITY_DN83197_c1_g1,TRINITY_DN87215_c3_g1,TRINITY_DN88160_c0_g3,TRI…
GO:0048609	multicellular organismal reproductive process	biological process	8/396	591/93642	0.00401	0.375264589041096	TRINITY_DN81758_c0_g3,TRINITY_DN82204_c1_g1,TRINITY_DN87173_c0_g1,TRINITY_DN89737_c0_g3,TRINITY_DN90065_c2_g1,TRINITY_DN90725_c1_g2,TRINITY_DN94463_c1_g3,TRINITY_DN98242_c3_g1	TRINITY_DN81758_c0_g3,TRINITY_DN82204_c1_g1,TRINITY_DN87173_c0_g1,TRINITY_DN89737_c0_g3,TRINITY_DN90065_c2_g1,TRINITY_DN90725_c1_g2,TRINITY_DN94463_c1_g3,TRINITY_DN98242_c3_g1
GO:0030305	heparanase activity	molecular function	2/442	13/102170	0.00141	0.381944117647059	TRINITY_DN79269_c0_g2,TRINITY_DN95233_c1_g6	TRINITY_DN79269_c0_g2,TRINITY_DN95233_c1_g6
GO:0010928	regulation of auxin mediated signaling pathway	biological process	3/396	76/93642	0.00420	0.387882483221477	TRINITY_DN73846_c0_g1,TRINITY_DN84168_c2_g1,TRINITY_DN98183_c1_g1	TRINITY_DN73846_c0_g1,TRINITY_DN84168_c2_g1,TRINITY_DN98183_c1_g1
GO:0009624	response to nematode	biological process	5/396	247/93642	0.00421	0.387882483221477	TRINITY_DN71299_c0_g1,TRINITY_DN84431_c0_g1,TRINITY_DN86661_c0_g2,TRINITY_DN92594_c2_g2,TRINITY_DN96308_c1_g1	TRINITY_DN71299_c0_g1,TRINITY_DN84431_c0_g1,TRINITY_DN86661_c0_g2,TRINITY_DN92594_c2_g2,TRINITY_DN96308_c1_g1
GO:0010094	specification of carpel identity	biological process	1/396	1/93642	0.00423	0.387882483221477	TRINITY_DN86581_c0_g1	TRINITY_DN86581_c0_g1
GO:0008878	glucose-1-phosphate adenylyltransferase activity	molecular function	2/442	14/102170	0.00164	0.394714285714286	TRINITY_DN86143_c0_g1,TRINITY_DN86548_c0_g1	TRINITY_DN86143_c0_g1,TRINITY_DN86548_c0_g1
GO:0043395	heparan sulfate proteoglycan binding	molecular function	2/442	14/102170	0.00164	0.394714285714286	TRINITY_DN79269_c0_g2,TRINITY_DN95233_c1_g6	TRINITY_DN79269_c0_g2,TRINITY_DN95233_c1_g6
GO:0015267	channel activity	molecular function	11/442	880/102170	0.00180	0.394714285714286	TRINITY_DN71299_c0_g1,TRINITY_DN75607_c1_g1,TRINITY_DN78509_c0_g1,TRINITY_DN79067_c1_g2,TRINITY_DN79945_c0_g3,TRINITY_DN83197_c1_g1,TRINITY_DN88160_c0_g3,TRINITY_DN95415_c1_g1,TRINITY_DN95945_c1_g3,TRINITY_DN96567_c0_g2,TRINITY_DN97505_c0_g1	TRINITY_DN71299_c0_g1,TRINITY_DN75607_c1_g1,TRINITY_DN78509_c0_g1,TRINITY_DN79067_c1_g2,TRINITY_DN79945_c0_g3,TRINITY_DN83197_c1_g1,TRINITY_DN88160_c0_g3,TRINITY_DN95415_c1_g1,TRINITY_DN95945_c1_g3,TRINITY_DN96567_c0_g2,TRINITY_DN97505_c0_g1
GO:0022803	passive transmembrane transporter activity	molecular function	11/442	880/102170	0.00180	0.394714285714286	TRINITY_DN71299_c0_g1,TRINITY_DN75607_c1_g1,TRINITY_DN78509_c0_g1,TRINITY_DN79067_c1_g2,TRINITY_DN79945_c0_g3,TRINITY_DN83197_c1_g1,TRINITY_DN88160_c0_g3,TRINITY_DN95415_c1_g1,TRINITY_DN95945_c1_g3,TRINITY_DN96567_c0_g2,TRINITY_DN97505_c0_g1	TRINITY_DN71299_c0_g1,TRINITY_DN75607_c1_g1,TRINITY_DN78509_c0_g1,TRINITY_DN79067_c1_g2,TRINITY_DN79945_c0_g3,TRINITY_DN83197_c1_g1,TRINITY_DN88160_c0_g3,TRINITY_DN95415_c1_g1,TRINITY_DN95945_c1_g3,TRINITY_DN96567_c0_g2,TRINITY_DN97505_c0_g1
GO:0042807	central vacuole	cellular component	2/464	18/96716	0.00334	0.39579	TRINITY_DN79067_c1_g2,TRINITY_DN79945_c0_g3	TRINITY_DN79067_c1_g2,TRINITY_DN79945_c0_g3
GO:0034357	photosynthetic membrane	cellular component	10/464	744/96716	0.00355	0.395929411764706	TRINITY_DN64487_c0_g1,TRINITY_DN70410_c0_g1,TRINITY_DN71299_c0_g1,TRINITY_DN82409_c0_g1,TRINITY_DN83558_c0_g3,TRINITY_DN87183_c0_g1,TRINITY_DN94200_c1_g4,TRINITY_DN95691_c1_g2,TRINITY_DN95822_c0_g4,TRINITY_DN97054_c2_g1	TRINITY_DN64487_c0_g1,TRINITY_DN70410_c0_g1,TRINITY_DN71299_c0_g1,TRINITY_DN82409_c0_g1,TRINITY_DN83558_c0_g3,TRINITY_DN87183_c0_g1,TRINITY_DN94200_c1_g4,TRINITY_DN95691_c1_g2,TRINITY_DN95822_c0_g4,TRINITY_DN97054_c2_g1
GO:0040034	regulation of development, heterochronic	biological process	3/396	77/93642	0.00436	0.397137866666667	TRINITY_DN70028_c0_g1,TRINITY_DN80949_c0_g3,TRINITY_DN90710_c0_g1	TRINITY_DN70028_c0_g1,TRINITY_DN80949_c0_g3,TRINITY_DN90710_c0_g1
GO:0009553	embryo sac development	biological process	6/396	358/93642	0.00445	0.402651324503311	TRINITY_DN76562_c0_g1,TRINITY_DN89931_c1_g2,TRINITY_DN91155_c0_g1,TRINITY_DN95157_c1_g2,TRINITY_DN95277_c0_g1,TRINITY_DN96600_c2_g1	TRINITY_DN76562_c0_g1,TRINITY_DN89931_c1_g2,TRINITY_DN91155_c0_g1,TRINITY_DN95157_c1_g2,TRINITY_DN95277_c0_g1,TRINITY_DN96600_c2_g1
GO:0048580	regulation of post-embryonic development	biological process	9/396	741/93642	0.00472	0.424272105263158	TRINITY_DN73550_c1_g1,TRINITY_DN74200_c0_g1,TRINITY_DN74789_c0_g2,TRINITY_DN78351_c0_g1,TRINITY_DN80234_c0_g1,TRINITY_DN85452_c0_g1,TRINITY_DN87173_c0_g1,TRINITY_DN96061_c0_g1,TRINITY_DN98033_c2_g1	TRINITY_DN73550_c1_g1,TRINITY_DN74200_c0_g1,TRINITY_DN74789_c0_g2,TRINITY_DN78351_c0_g1,TRINITY_DN80234_c0_g1,TRINITY_DN85452_c0_g1,TRINITY_DN87173_c0_g1,TRINITY_DN96061_c0_g1,TRINITY_DN98033_c2_g1
GO:0009637	response to blue light	biological process	4/396	160/93642	0.00494	0.44114522875817	TRINITY_DN70028_c0_g1,TRINITY_DN72456_c0_g1,TRINITY_DN74200_c0_g1,TRINITY_DN98033_c2_g1	TRINITY_DN70028_c0_g1,TRINITY_DN72456_c0_g1,TRINITY_DN74200_c0_g1,TRINITY_DN98033_c2_g1
GO:0010068	protoderm histogenesis	biological process	2/396	25/93642	0.00502	0.443171666666667	TRINITY_DN69705_c0_g1,TRINITY_DN98738_c6_g1	TRINITY_DN69705_c0_g1,TRINITY_DN98738_c6_g1
GO:0009639	response to red or far red light	biological process	7/396	487/93642	0.00504	0.443171666666667	TRINITY_DN71758_c3_g3,TRINITY_DN72537_c1_g1,TRINITY_DN74200_c0_g1,TRINITY_DN83614_c0_g1,TRINITY_DN93218_c0_g2,TRINITY_DN94896_c1_g4,TRINITY_DN98033_c2_g1	TRINITY_DN71758_c3_g3,TRINITY_DN72537_c1_g1,TRINITY_DN74200_c0_g1,TRINITY_DN83614_c0_g1,TRINITY_DN93218_c0_g2,TRINITY_DN94896_c1_g4,TRINITY_DN98033_c2_g1
GO:0009648	photoperiodism	biological process	5/396	258/93642	0.00506	0.443171666666667	TRINITY_DN70028_c0_g1,TRINITY_DN80234_c0_g1,TRINITY_DN85452_c0_g1,TRINITY_DN96061_c0_g1,TRINITY_DN98033_c2_g1	TRINITY_DN70028_c0_g1,TRINITY_DN80234_c0_g1,TRINITY_DN85452_c0_g1,TRINITY_DN96061_c0_g1,TRINITY_DN98033_c2_g1
GO:0097468	programmed cell death in response to reactive oxygen species	biological process	3/396	82/93642	0.00519	0.451662229299363	TRINITY_DN74200_c0_g1,TRINITY_DN83558_c0_g3,TRINITY_DN86681_c1_g1	TRINITY_DN74200_c0_g1,TRINITY_DN83558_c0_g3,TRINITY_DN86681_c1_g1
GO:0032504	multicellular organism reproduction	biological process	8/396	622/93642	0.00541	0.467828037974684	TRINITY_DN81758_c0_g3,TRINITY_DN82204_c1_g1,TRINITY_DN87173_c0_g1,TRINITY_DN89737_c0_g3,TRINITY_DN90065_c2_g1,TRINITY_DN90725_c1_g2,TRINITY_DN94463_c1_g3,TRINITY_DN98242_c3_g1	TRINITY_DN81758_c0_g3,TRINITY_DN82204_c1_g1,TRINITY_DN87173_c0_g1,TRINITY_DN89737_c0_g3,TRINITY_DN90065_c2_g1,TRINITY_DN90725_c1_g2,TRINITY_DN94463_c1_g3,TRINITY_DN98242_c3_g1
GO:0051093	negative regulation of developmental process	biological process	7/396	495/93642	0.00550	0.472619496855346	TRINITY_DN74200_c0_g1,TRINITY_DN80234_c0_g1,TRINITY_DN85314_c2_g4,TRINITY_DN85452_c0_g1,TRINITY_DN87173_c0_g1,TRINITY_DN92862_c0_g1,TRINITY_DN96061_c0_g1	TRINITY_DN74200_c0_g1,TRINITY_DN80234_c0_g1,TRINITY_DN85314_c2_g4,TRINITY_DN85452_c0_g1,TRINITY_DN87173_c0_g1,TRINITY_DN92862_c0_g1,TRINITY_DN96061_c0_g1
GO:1900424	regulation of defense response to bacterium	biological process	3/396	85/93642	0.00574	0.490160125	TRINITY_DN74200_c0_g1,TRINITY_DN78164_c0_g1,TRINITY_DN85687_c0_g1	TRINITY_DN74200_c0_g1,TRINITY_DN78164_c0_g1,TRINITY_DN85687_c0_g1
GO:0044437	vacuolar part	cellular component	27/464	3261/96716	0.00480	0.5056	TRINITY_DN66883_c0_g1,TRINITY_DN68398_c0_g3,TRINITY_DN71696_c0_g4,TRINITY_DN73172_c2_g2,TRINITY_DN74771_c0_g1,TRINITY_DN76852_c1_g3,TRINITY_DN77417_c3_g1,TRINITY_DN78238_c0_g2,TRINITY_DN78509_c0_g1,TRINITY_DN79067_c1_g2,TRINITY_DN79269_c0_g2,TRINITY_DN79675_c0_g3,TRINITY_DN79945_c0_g3,TRINITY_DN81349_c1_g2,TRINITY_DN82111_c0_g1,TRINITY_DN83197_c1_g1,TRINITY_DN87215_c3_g1,TRINITY_DN88160_c0_g3,TRI…	TRINITY_DN66883_c0_g1,TRINITY_DN68398_c0_g3,TRINITY_DN71696_c0_g4,TRINITY_DN73172_c2_g2,TRINITY_DN74771_c0_g1,TRINITY_DN76852_c1_g3,TRINITY_DN77417_c3_g1,TRINITY_DN78238_c0_g2,TRINITY_DN78509_c0_g1,TRINITY_DN79067_c1_g2,TRINITY_DN79269_c0_g2,TRINITY_DN79675_c0_g3,TRINITY_DN79945_c0_g3,TRINITY_DN81349_c1_g2,TRINITY_DN82111_c0_g1,TRINITY_DN83197_c1_g1,TRINITY_DN87215_c3_g1,TRINITY_DN88160_c0_g3,TRI…
GO:0007623	circadian rhythm	biological process	6/396	381/93642	0.00599	0.50833149068323	TRINITY_DN72193_c1_g1,TRINITY_DN74200_c0_g1,TRINITY_DN83614_c0_g1,TRINITY_DN89338_c2_g1,TRINITY_DN93218_c0_g2,TRINITY_DN98033_c2_g1	TRINITY_DN72193_c1_g1,TRINITY_DN74200_c0_g1,TRINITY_DN83614_c0_g1,TRINITY_DN89338_c2_g1,TRINITY_DN93218_c0_g2,TRINITY_DN98033_c2_g1
GO:2001022	positive regulation of response to DNA damage stimulus	biological process	2/396	28/93642	0.00627	0.528808703703704	TRINITY_DN86782_c1_g2,TRINITY_DN93979_c0_g1	TRINITY_DN86782_c1_g2,TRINITY_DN93979_c0_g1
GO:0050793	regulation of developmental process	biological process	21/396	2713/93642	0.00640	0.536461349693252	TRINITY_DN68808_c1_g2,TRINITY_DN70028_c0_g1,TRINITY_DN71758_c3_g3,TRINITY_DN72193_c1_g1,TRINITY_DN73550_c1_g1,TRINITY_DN74200_c0_g1,TRINITY_DN74789_c0_g2,TRINITY_DN78351_c0_g1,TRINITY_DN79251_c0_g3,TRINITY_DN79763_c2_g1,TRINITY_DN80234_c0_g1,TRINITY_DN80949_c0_g3,TRINITY_DN83129_c1_g2,TRINITY_DN85314_c2_g4,TRINITY_DN85452_c0_g1,TRINITY_DN87173_c0_g1,TRINITY_DN90710_c0_g1,TRINITY_DN92862_c0_g1,TRI…	TRINITY_DN68808_c1_g2,TRINITY_DN70028_c0_g1,TRINITY_DN71758_c3_g3,TRINITY_DN72193_c1_g1,TRINITY_DN73550_c1_g1,TRINITY_DN74200_c0_g1,TRINITY_DN74789_c0_g2,TRINITY_DN78351_c0_g1,TRINITY_DN79251_c0_g3,TRINITY_DN79763_c2_g1,TRINITY_DN80234_c0_g1,TRINITY_DN80949_c0_g3,TRINITY_DN83129_c1_g2,TRINITY_DN85314_c2_g4,TRINITY_DN85452_c0_g1,TRINITY_DN87173_c0_g1,TRINITY_DN90710_c0_g1,TRINITY_DN92862_c0_g1,TRI…
GO:0044436	thylakoid part	cellular component	10/464	792/96716	0.00546	0.544850526315789	TRINITY_DN64487_c0_g1,TRINITY_DN70410_c0_g1,TRINITY_DN71299_c0_g1,TRINITY_DN82409_c0_g1,TRINITY_DN83558_c0_g3,TRINITY_DN87183_c0_g1,TRINITY_DN94200_c1_g4,TRINITY_DN95691_c1_g2,TRINITY_DN95822_c0_g4,TRINITY_DN97054_c2_g1	TRINITY_DN64487_c0_g1,TRINITY_DN70410_c0_g1,TRINITY_DN71299_c0_g1,TRINITY_DN82409_c0_g1,TRINITY_DN83558_c0_g3,TRINITY_DN87183_c0_g1,TRINITY_DN94200_c1_g4,TRINITY_DN95691_c1_g2,TRINITY_DN95822_c0_g4,TRINITY_DN97054_c2_g1
GO:0004693	cyclin-dependent protein serine/threonine kinase activity	molecular function	4/442	133/102170	0.00277	0.554602173913043	TRINITY_DN73100_c0_g3,TRINITY_DN73100_c1_g1,TRINITY_DN81378_c4_g2,TRINITY_DN93691_c0_g2	TRINITY_DN73100_c0_g3,TRINITY_DN73100_c1_g1,TRINITY_DN81378_c4_g2,TRINITY_DN93691_c0_g2
GO:0097472	cyclin-dependent protein kinase activity	molecular function	4/442	133/102170	0.00277	0.554602173913043	TRINITY_DN73100_c0_g3,TRINITY_DN73100_c1_g1,TRINITY_DN81378_c4_g2,TRINITY_DN93691_c0_g2	TRINITY_DN73100_c0_g3,TRINITY_DN73100_c1_g1,TRINITY_DN81378_c4_g2,TRINITY_DN93691_c0_g2
GO:0048441	petal development	biological process	2/396	29/93642	0.00672	0.556456727272727	TRINITY_DN94937_c0_g1,TRINITY_DN95742_c1_g1	TRINITY_DN94937_c0_g1,TRINITY_DN95742_c1_g1
GO:0048465	corolla development	biological process	2/396	29/93642	0.00672	0.556456727272727	TRINITY_DN94937_c0_g1,TRINITY_DN95742_c1_g1	TRINITY_DN94937_c0_g1,TRINITY_DN95742_c1_g1
GO:0010035	response to inorganic substance	biological process	23/396	3087/93642	0.00690	0.567919879518072	TRINITY_DN68808_c1_g2,TRINITY_DN69818_c1_g1,TRINITY_DN73767_c0_g2,TRINITY_DN74152_c3_g1,TRINITY_DN74200_c0_g1,TRINITY_DN74789_c0_g2,TRINITY_DN76852_c1_g3,TRINITY_DN78040_c0_g1,TRINITY_DN78238_c0_g2,TRINITY_DN79063_c0_g1,TRINITY_DN79763_c2_g1,TRINITY_DN83558_c0_g3,TRINITY_DN84539_c0_g2,TRINITY_DN86244_c1_g1,TRINITY_DN86681_c1_g1,TRINITY_DN89737_c0_g3,TRINITY_DN92571_c0_g1,TRINITY_DN94355_c0_g1,TRI…	TRINITY_DN68808_c1_g2,TRINITY_DN69818_c1_g1,TRINITY_DN73767_c0_g2,TRINITY_DN74152_c3_g1,TRINITY_DN74200_c0_g1,TRINITY_DN74789_c0_g2,TRINITY_DN76852_c1_g3,TRINITY_DN78040_c0_g1,TRINITY_DN78238_c0_g2,TRINITY_DN79063_c0_g1,TRINITY_DN79763_c2_g1,TRINITY_DN83558_c0_g3,TRINITY_DN84539_c0_g2,TRINITY_DN86244_c1_g1,TRINITY_DN86681_c1_g1,TRINITY_DN89737_c0_g3,TRINITY_DN92571_c0_g1,TRINITY_DN94355_c0_g1,TRI…
GO:0009640	photomorphogenesis	biological process	4/396	177/93642	0.00702	0.574336886227545	TRINITY_DN71758_c3_g3,TRINITY_DN72537_c1_g1,TRINITY_DN74200_c0_g1,TRINITY_DN94896_c1_g4	TRINITY_DN71758_c3_g3,TRINITY_DN72537_c1_g1,TRINITY_DN74200_c0_g1,TRINITY_DN94896_c1_g4
GO:0004842	ubiquitin-protein transferase activity	molecular function	17/442	1864/102170	0.00360	0.6231140625	TRINITY_DN72523_c1_g1,TRINITY_DN75673_c0_g3,TRINITY_DN79199_c0_g1,TRINITY_DN79492_c0_g1,TRINITY_DN79664_c0_g2,TRINITY_DN80602_c4_g2,TRINITY_DN81002_c0_g1,TRINITY_DN81522_c2_g3,TRINITY_DN84009_c1_g1,TRINITY_DN84936_c1_g2,TRINITY_DN85314_c2_g4,TRINITY_DN85971_c2_g5,TRINITY_DN90065_c2_g1,TRINITY_DN92792_c0_g2,TRINITY_DN94355_c0_g1,TRINITY_DN94477_c1_g1,TRINITY_DN95312_c0_g2	TRINITY_DN72523_c1_g1,TRINITY_DN75673_c0_g3,TRINITY_DN79199_c0_g1,TRINITY_DN79492_c0_g1,TRINITY_DN79664_c0_g2,TRINITY_DN80602_c4_g2,TRINITY_DN81002_c0_g1,TRINITY_DN81522_c2_g3,TRINITY_DN84009_c1_g1,TRINITY_DN84936_c1_g2,TRINITY_DN85314_c2_g4,TRINITY_DN85971_c2_g5,TRINITY_DN90065_c2_g1,TRINITY_DN92792_c0_g2,TRINITY_DN94355_c0_g1,TRINITY_DN94477_c1_g1,TRINITY_DN95312_c0_g2
GO:0008728	GTP diphosphokinase activity	molecular function	2/442	22/102170	0.00407	0.6231140625	TRINITY_DN86241_c1_g1,TRINITY_DN88663_c1_g3	TRINITY_DN86241_c1_g1,TRINITY_DN88663_c1_g3
GO:0017022	myosin binding	molecular function	3/442	75/102170	0.00431	0.6231140625	TRINITY_DN69476_c0_g1,TRINITY_DN87935_c0_g1,TRINITY_DN98751_c0_g3	TRINITY_DN69476_c0_g1,TRINITY_DN87935_c0_g1,TRINITY_DN98751_c0_g3
GO:0022838	substrate-specific channel activity	molecular function	9/442	714/102170	0.00432	0.6231140625	TRINITY_DN71299_c0_g1,TRINITY_DN78509_c0_g1,TRINITY_DN79067_c1_g2,TRINITY_DN79945_c0_g3,TRINITY_DN83197_c1_g1,TRINITY_DN88160_c0_g3,TRINITY_DN95415_c1_g1,TRINITY_DN96567_c0_g2,TRINITY_DN97505_c0_g1	TRINITY_DN71299_c0_g1,TRINITY_DN78509_c0_g1,TRINITY_DN79067_c1_g2,TRINITY_DN79945_c0_g3,TRINITY_DN83197_c1_g1,TRINITY_DN88160_c0_g3,TRINITY_DN95415_c1_g1,TRINITY_DN96567_c0_g2,TRINITY_DN97505_c0_g1
GO:0015019	heparan-alpha-glucosaminide N-acetyltransferase activity	molecular function	1/442	1/102170	0.00433	0.6231140625	TRINITY_DN79675_c0_g3	TRINITY_DN79675_c0_g3
GO:0047652	allantoate deiminase activity	molecular function	1/442	1/102170	0.00433	0.6231140625	TRINITY_DN89257_c0_g1	TRINITY_DN89257_c0_g1
GO:0050513	glycoprotein 2-beta-D-xylosyltransferase activity	molecular function	1/442	1/102170	0.00433	0.6231140625	TRINITY_DN88461_c0_g1	TRINITY_DN88461_c0_g1
GO:0052727	capsanthin synthase activity	molecular function	1/442	1/102170	0.00433	0.6231140625	TRINITY_DN84810_c0_g1	TRINITY_DN84810_c0_g1
GO:0052728	capsorubin synthase activity	molecular function	1/442	1/102170	0.00433	0.6231140625	TRINITY_DN84810_c0_g1	TRINITY_DN84810_c0_g1
GO:2000377	regulation of reactive oxygen species metabolic process	biological process	4/396	182/93642	0.00772	0.627847380952381	TRINITY_DN69915_c0_g1,TRINITY_DN74200_c0_g1,TRINITY_DN76852_c1_g3,TRINITY_DN87173_c0_g1	TRINITY_DN69915_c0_g1,TRINITY_DN74200_c0_g1,TRINITY_DN76852_c1_g3,TRINITY_DN87173_c0_g1
GO:0080167	response to karrikin	biological process	4/396	184/93642	0.00802	0.644572117647059	TRINITY_DN96308_c1_g1,TRINITY_DN96411_c0_g1,TRINITY_DN98013_c1_g1,TRINITY_DN98033_c2_g1	TRINITY_DN96308_c1_g1,TRINITY_DN96411_c0_g1,TRINITY_DN98013_c1_g1,TRINITY_DN98033_c2_g1
GO:0046898	response to cycloheximide	biological process	3/396	96/93642	0.00802	0.644572117647059	TRINITY_DN78965_c2_g1,TRINITY_DN81885_c0_g1,TRINITY_DN96925_c0_g4	TRINITY_DN78965_c2_g1,TRINITY_DN81885_c0_g1,TRINITY_DN96925_c0_g4
GO:0010132	dhurrin biosynthetic process	biological process	1/396	2/93642	0.00844	0.665132857142857	TRINITY_DN89050_c0_g3	TRINITY_DN89050_c0_g3
GO:0019756	cyanogenic glycoside biosynthetic process	biological process	1/396	2/93642	0.00844	0.665132857142857	TRINITY_DN89050_c0_g3	TRINITY_DN89050_c0_g3
GO:0042341	cyanogenic glycoside metabolic process	biological process	1/396	2/93642	0.00844	0.665132857142857	TRINITY_DN89050_c0_g3	TRINITY_DN89050_c0_g3
GO:0043207	response to external biotic stimulus	biological process	23/396	3149/93642	0.00863	0.665132857142857	TRINITY_DN71299_c0_g1,TRINITY_DN72380_c3_g2,TRINITY_DN73115_c2_g4,TRINITY_DN73575_c4_g1,TRINITY_DN74200_c0_g1,TRINITY_DN75450_c0_g1,TRINITY_DN76852_c1_g3,TRINITY_DN78164_c0_g1,TRINITY_DN79199_c0_g1,TRINITY_DN83201_c1_g2,TRINITY_DN84431_c0_g1,TRINITY_DN85687_c0_g1,TRINITY_DN86244_c1_g1,TRINITY_DN86492_c0_g2,TRINITY_DN86661_c0_g2,TRINITY_DN89157_c0_g2,TRINITY_DN92508_c2_g4,TRINITY_DN92594_c2_g2,TRI…	TRINITY_DN71299_c0_g1,TRINITY_DN72380_c3_g2,TRINITY_DN73115_c2_g4,TRINITY_DN73575_c4_g1,TRINITY_DN74200_c0_g1,TRINITY_DN75450_c0_g1,TRINITY_DN76852_c1_g3,TRINITY_DN78164_c0_g1,TRINITY_DN79199_c0_g1,TRINITY_DN83201_c1_g2,TRINITY_DN84431_c0_g1,TRINITY_DN85687_c0_g1,TRINITY_DN86244_c1_g1,TRINITY_DN86492_c0_g2,TRINITY_DN86661_c0_g2,TRINITY_DN89157_c0_g2,TRINITY_DN92508_c2_g4,TRINITY_DN92594_c2_g2,TRI…
GO:0051707	response to other organism	biological process	23/396	3149/93642	0.00863	0.665132857142857	TRINITY_DN71299_c0_g1,TRINITY_DN72380_c3_g2,TRINITY_DN73115_c2_g4,TRINITY_DN73575_c4_g1,TRINITY_DN74200_c0_g1,TRINITY_DN75450_c0_g1,TRINITY_DN76852_c1_g3,TRINITY_DN78164_c0_g1,TRINITY_DN79199_c0_g1,TRINITY_DN83201_c1_g2,TRINITY_DN84431_c0_g1,TRINITY_DN85687_c0_g1,TRINITY_DN86244_c1_g1,TRINITY_DN86492_c0_g2,TRINITY_DN86661_c0_g2,TRINITY_DN89157_c0_g2,TRINITY_DN92508_c2_g4,TRINITY_DN92594_c2_g2,TRI…	TRINITY_DN71299_c0_g1,TRINITY_DN72380_c3_g2,TRINITY_DN73115_c2_g4,TRINITY_DN73575_c4_g1,TRINITY_DN74200_c0_g1,TRINITY_DN75450_c0_g1,TRINITY_DN76852_c1_g3,TRINITY_DN78164_c0_g1,TRINITY_DN79199_c0_g1,TRINITY_DN83201_c1_g2,TRINITY_DN84431_c0_g1,TRINITY_DN85687_c0_g1,TRINITY_DN86244_c1_g1,TRINITY_DN86492_c0_g2,TRINITY_DN86661_c0_g2,TRINITY_DN89157_c0_g2,TRINITY_DN92508_c2_g4,TRINITY_DN92594_c2_g2,TRI…
GO:0009638	phototropism	biological process	2/396	33/93642	0.00864	0.665132857142857	TRINITY_DN72456_c0_g1,TRINITY_DN74200_c0_g1	TRINITY_DN72456_c0_g1,TRINITY_DN74200_c0_g1
GO:0030201	heparan sulfate proteoglycan metabolic process	biological process	2/396	33/93642	0.00864	0.665132857142857	TRINITY_DN79269_c0_g2,TRINITY_DN95233_c1_g6	TRINITY_DN79269_c0_g2,TRINITY_DN95233_c1_g6
GO:0090351	seedling development	biological process	6/396	413/93642	0.00872	0.665132857142857	TRINITY_DN73550_c1_g1,TRINITY_DN75703_c0_g1,TRINITY_DN87173_c0_g1,TRINITY_DN90725_c1_g2,TRINITY_DN94463_c1_g3,TRINITY_DN98242_c3_g1	TRINITY_DN73550_c1_g1,TRINITY_DN75703_c0_g1,TRINITY_DN87173_c0_g1,TRINITY_DN90725_c1_g2,TRINITY_DN94463_c1_g3,TRINITY_DN98242_c3_g1
GO:0019827	stem cell population maintenance	biological process	4/396	189/93642	0.00879	0.665132857142857	TRINITY_DN78351_c0_g1,TRINITY_DN85651_c1_g3,TRINITY_DN92244_c0_g2,TRINITY_DN96641_c0_g1	TRINITY_DN78351_c0_g1,TRINITY_DN85651_c1_g3,TRINITY_DN92244_c0_g2,TRINITY_DN96641_c0_g1
GO:0098727	maintenance of cell number	biological process	4/396	189/93642	0.00879	0.665132857142857	TRINITY_DN78351_c0_g1,TRINITY_DN85651_c1_g3,TRINITY_DN92244_c0_g2,TRINITY_DN96641_c0_g1	TRINITY_DN78351_c0_g1,TRINITY_DN85651_c1_g3,TRINITY_DN92244_c0_g2,TRINITY_DN96641_c0_g1
GO:0030154	cell differentiation	biological process	27/396	3890/93642	0.00882	0.665132857142857	TRINITY_DN68808_c1_g2,TRINITY_DN69705_c0_g1,TRINITY_DN72612_c0_g3,TRINITY_DN73767_c0_g2,TRINITY_DN73846_c0_g1,TRINITY_DN76562_c0_g1,TRINITY_DN76713_c1_g4,TRINITY_DN78351_c0_g1,TRINITY_DN78997_c1_g2,TRINITY_DN79251_c0_g3,TRINITY_DN79763_c2_g1,TRINITY_DN80826_c1_g2,TRINITY_DN81758_c0_g3,TRINITY_DN83129_c1_g2,TRINITY_DN83553_c0_g1,TRINITY_DN85651_c1_g3,TRINITY_DN85783_c0_g1,TRINITY_DN88078_c0_g1,TRI…	TRINITY_DN68808_c1_g2,TRINITY_DN69705_c0_g1,TRINITY_DN72612_c0_g3,TRINITY_DN73767_c0_g2,TRINITY_DN73846_c0_g1,TRINITY_DN76562_c0_g1,TRINITY_DN76713_c1_g4,TRINITY_DN78351_c0_g1,TRINITY_DN78997_c1_g2,TRINITY_DN79251_c0_g3,TRINITY_DN79763_c2_g1,TRINITY_DN80826_c1_g2,TRINITY_DN81758_c0_g3,TRINITY_DN83129_c1_g2,TRINITY_DN83553_c0_g1,TRINITY_DN85651_c1_g3,TRINITY_DN85783_c0_g1,TRINITY_DN88078_c0_g1,TRI…
GO:0009723	response to ethylene	biological process	8/396	678/93642	0.00886	0.665132857142857	TRINITY_DN73767_c0_g2,TRINITY_DN73833_c0_g1,TRINITY_DN84644_c2_g1,TRINITY_DN85687_c0_g1,TRINITY_DN87173_c0_g1,TRINITY_DN88335_c1_g1,TRINITY_DN95641_c0_g1,TRINITY_DN97953_c3_g1	TRINITY_DN73767_c0_g2,TRINITY_DN73833_c0_g1,TRINITY_DN84644_c2_g1,TRINITY_DN85687_c0_g1,TRINITY_DN87173_c0_g1,TRINITY_DN88335_c1_g1,TRINITY_DN95641_c0_g1,TRINITY_DN97953_c3_g1
GO:0048366	leaf development	biological process	9/396	821/93642	0.00894	0.667471147540984	TRINITY_DN71237_c2_g2,TRINITY_DN74200_c0_g1,TRINITY_DN78238_c0_g2,TRINITY_DN83864_c3_g1,TRINITY_DN88489_c0_g2,TRINITY_DN90710_c0_g1,TRINITY_DN94896_c1_g4,TRINITY_DN94937_c0_g1,TRINITY_DN95742_c1_g1	TRINITY_DN71237_c2_g2,TRINITY_DN74200_c0_g1,TRINITY_DN78238_c0_g2,TRINITY_DN83864_c3_g1,TRINITY_DN88489_c0_g2,TRINITY_DN90710_c0_g1,TRINITY_DN94896_c1_g4,TRINITY_DN94937_c0_g1,TRINITY_DN95742_c1_g1
GO:0048827	phyllome development	biological process	11/396	1127/93642	0.00933	0.692803206521739	TRINITY_DN69454_c0_g9,TRINITY_DN71237_c2_g2,TRINITY_DN74200_c0_g1,TRINITY_DN78238_c0_g2,TRINITY_DN83864_c3_g1,TRINITY_DN86581_c0_g1,TRINITY_DN88489_c0_g2,TRINITY_DN90710_c0_g1,TRINITY_DN94896_c1_g4,TRINITY_DN94937_c0_g1,TRINITY_DN95742_c1_g1	TRINITY_DN69454_c0_g9,TRINITY_DN71237_c2_g2,TRINITY_DN74200_c0_g1,TRINITY_DN78238_c0_g2,TRINITY_DN83864_c3_g1,TRINITY_DN86581_c0_g1,TRINITY_DN88489_c0_g2,TRINITY_DN90710_c0_g1,TRINITY_DN94896_c1_g4,TRINITY_DN94937_c0_g1,TRINITY_DN95742_c1_g1
GO:0010817	regulation of hormone levels	biological process	11/396	1129/93642	0.00944	0.69490311827957	TRINITY_DN72636_c1_g1,TRINITY_DN73767_c0_g2,TRINITY_DN73846_c0_g1,TRINITY_DN74200_c0_g1,TRINITY_DN78238_c0_g2,TRINITY_DN84168_c2_g1,TRINITY_DN89680_c0_g1,TRINITY_DN94896_c1_g4,TRINITY_DN95742_c1_g1,TRINITY_DN98183_c1_g1,TRINITY_DN98183_c2_g1	TRINITY_DN72636_c1_g1,TRINITY_DN73767_c0_g2,TRINITY_DN73846_c0_g1,TRINITY_DN74200_c0_g1,TRINITY_DN78238_c0_g2,TRINITY_DN84168_c2_g1,TRINITY_DN89680_c0_g1,TRINITY_DN94896_c1_g4,TRINITY_DN95742_c1_g1,TRINITY_DN98183_c1_g1,TRINITY_DN98183_c2_g1
GO:0032261	purine nucleotide salvage	biological process	3/396	102/93642	0.00946	0.69490311827957	TRINITY_DN76689_c1_g1,TRINITY_DN79538_c1_g1,TRINITY_DN97183_c1_g2	TRINITY_DN76689_c1_g1,TRINITY_DN79538_c1_g1,TRINITY_DN97183_c1_g2
GO:0040007	growth	biological process	22/396	2999/93642	0.00962	0.702877326203209	TRINITY_DN68808_c1_g2,TRINITY_DN70028_c0_g1,TRINITY_DN73312_c0_g1,TRINITY_DN73550_c1_g1,TRINITY_DN73767_c0_g2,TRINITY_DN73846_c0_g1,TRINITY_DN74200_c0_g1,TRINITY_DN74789_c0_g2,TRINITY_DN77712_c1_g2,TRINITY_DN79763_c2_g1,TRINITY_DN80826_c1_g2,TRINITY_DN85314_c2_g4,TRINITY_DN86120_c2_g3,TRINITY_DN88078_c0_g1,TRINITY_DN92027_c0_g1,TRINITY_DN94745_c1_g1,TRINITY_DN94937_c0_g1,TRINITY_DN96059_c0_g1,TRI…	TRINITY_DN68808_c1_g2,TRINITY_DN70028_c0_g1,TRINITY_DN73312_c0_g1,TRINITY_DN73550_c1_g1,TRINITY_DN73767_c0_g2,TRINITY_DN73846_c0_g1,TRINITY_DN74200_c0_g1,TRINITY_DN74789_c0_g2,TRINITY_DN77712_c1_g2,TRINITY_DN79763_c2_g1,TRINITY_DN80826_c1_g2,TRINITY_DN85314_c2_g4,TRINITY_DN86120_c2_g3,TRINITY_DN88078_c0_g1,TRINITY_DN92027_c0_g1,TRINITY_DN94745_c1_g1,TRINITY_DN94937_c0_g1,TRINITY_DN96059_c0_g1,TRI…
GO:0010343	singlet oxygen-mediated programmed cell death	biological process	2/396	35/93642	0.00968	0.70349914893617	TRINITY_DN74200_c0_g1,TRINITY_DN83558_c0_g3	TRINITY_DN74200_c0_g1,TRINITY_DN83558_c0_g3
GO:0044450	microtubule organizing center part	cellular component	3/464	84/96716	0.00784	0.711451428571429	TRINITY_DN77662_c0_g2,TRINITY_DN79830_c1_g1,TRINITY_DN90065_c2_g1	TRINITY_DN77662_c0_g2,TRINITY_DN79830_c1_g1,TRINITY_DN90065_c2_g1
GO:0009579	thylakoid	cellular component	11/464	969/96716	0.00788	0.711451428571429	TRINITY_DN64487_c0_g1,TRINITY_DN70410_c0_g1,TRINITY_DN71299_c0_g1,TRINITY_DN76022_c0_g1,TRINITY_DN82409_c0_g1,TRINITY_DN83558_c0_g3,TRINITY_DN87183_c0_g1,TRINITY_DN94200_c1_g4,TRINITY_DN95691_c1_g2,TRINITY_DN95822_c0_g4,TRINITY_DN97054_c2_g1	TRINITY_DN64487_c0_g1,TRINITY_DN70410_c0_g1,TRINITY_DN71299_c0_g1,TRINITY_DN76022_c0_g1,TRINITY_DN82409_c0_g1,TRINITY_DN83558_c0_g3,TRINITY_DN87183_c0_g1,TRINITY_DN94200_c1_g4,TRINITY_DN95691_c1_g2,TRINITY_DN95822_c0_g4,TRINITY_DN97054_c2_g1
GO:0006970	response to osmotic stress	biological process	16/396	1952/93642	0.00987	0.713512222222222	TRINITY_DN69818_c1_g1,TRINITY_DN69915_c0_g1,TRINITY_DN71237_c2_g2,TRINITY_DN73767_c0_g2,TRINITY_DN76562_c0_g1,TRINITY_DN78040_c0_g1,TRINITY_DN78238_c0_g2,TRINITY_DN84947_c1_g1,TRINITY_DN87173_c0_g1,TRINITY_DN89570_c0_g3,TRINITY_DN89737_c0_g3,TRINITY_DN91155_c0_g1,TRINITY_DN94056_c2_g2,TRINITY_DN96059_c0_g1,TRINITY_DN96470_c1_g1,TRINITY_DN97450_c0_g2	TRINITY_DN69818_c1_g1,TRINITY_DN69915_c0_g1,TRINITY_DN71237_c2_g2,TRINITY_DN73767_c0_g2,TRINITY_DN76562_c0_g1,TRINITY_DN78040_c0_g1,TRINITY_DN78238_c0_g2,TRINITY_DN84947_c1_g1,TRINITY_DN87173_c0_g1,TRINITY_DN89570_c0_g3,TRINITY_DN89737_c0_g3,TRINITY_DN91155_c0_g1,TRINITY_DN94056_c2_g2,TRINITY_DN96059_c0_g1,TRINITY_DN96470_c1_g1,TRINITY_DN97450_c0_g2
GO:0090056	regulation of chlorophyll metabolic process	biological process	2/396	36/93642	0.01022	0.734925578947368	TRINITY_DN74789_c0_g2,TRINITY_DN75231_c0_g2	TRINITY_DN74789_c0_g2,TRINITY_DN75231_c0_g2
GO:0019787	ubiquitin-like protein transferase activity	molecular function	17/442	1942/102170	0.00536	0.739223684210526	TRINITY_DN72523_c1_g1,TRINITY_DN75673_c0_g3,TRINITY_DN79199_c0_g1,TRINITY_DN79492_c0_g1,TRINITY_DN79664_c0_g2,TRINITY_DN80602_c4_g2,TRINITY_DN81002_c0_g1,TRINITY_DN81522_c2_g3,TRINITY_DN84009_c1_g1,TRINITY_DN84936_c1_g2,TRINITY_DN85314_c2_g4,TRINITY_DN85971_c2_g5,TRINITY_DN90065_c2_g1,TRINITY_DN92792_c0_g2,TRINITY_DN94355_c0_g1,TRINITY_DN94477_c1_g1,TRINITY_DN95312_c0_g2	TRINITY_DN72523_c1_g1,TRINITY_DN75673_c0_g3,TRINITY_DN79199_c0_g1,TRINITY_DN79492_c0_g1,TRINITY_DN79664_c0_g2,TRINITY_DN80602_c4_g2,TRINITY_DN81002_c0_g1,TRINITY_DN81522_c2_g3,TRINITY_DN84009_c1_g1,TRINITY_DN84936_c1_g2,TRINITY_DN85314_c2_g4,TRINITY_DN85971_c2_g5,TRINITY_DN90065_c2_g1,TRINITY_DN92792_c0_g2,TRINITY_DN94355_c0_g1,TRINITY_DN94477_c1_g1,TRINITY_DN95312_c0_g2
GO:0016597	amino acid binding	molecular function	6/442	369/102170	0.00574	0.739223684210526	TRINITY_DN72327_c1_g2,TRINITY_DN75181_c0_g2,TRINITY_DN88663_c1_g3,TRINITY_DN89931_c1_g2,TRINITY_DN93088_c2_g1,TRINITY_DN93088_c2_g6	TRINITY_DN72327_c1_g2,TRINITY_DN75181_c0_g2,TRINITY_DN88663_c1_g3,TRINITY_DN89931_c1_g2,TRINITY_DN93088_c2_g1,TRINITY_DN93088_c2_g6
GO:0004566	beta-glucuronidase activity	molecular function	2/442	27/102170	0.00610	0.739223684210526	TRINITY_DN79269_c0_g2,TRINITY_DN95233_c1_g6	TRINITY_DN79269_c0_g2,TRINITY_DN95233_c1_g6
GO:0008893	guanosine-3',5'-bis(diphosphate) 3'-diphosphatase activity	molecular function	2/442	27/102170	0.00610	0.739223684210526	TRINITY_DN86241_c1_g1,TRINITY_DN88663_c1_g3	TRINITY_DN86241_c1_g1,TRINITY_DN88663_c1_g3
GO:0016794	diphosphoric monoester hydrolase activity	molecular function	2/442	27/102170	0.00610	0.739223684210526	TRINITY_DN86241_c1_g1,TRINITY_DN88663_c1_g3	TRINITY_DN86241_c1_g1,TRINITY_DN88663_c1_g3
GO:0043394	proteoglycan binding	molecular function	2/442	27/102170	0.00610	0.739223684210526	TRINITY_DN79269_c0_g2,TRINITY_DN95233_c1_g6	TRINITY_DN79269_c0_g2,TRINITY_DN95233_c1_g6
GO:0009743	response to carbohydrate	biological process	6/396	431/93642	0.01060	0.758260732984293	TRINITY_DN74570_c0_g1,TRINITY_DN81522_c2_g3,TRINITY_DN88489_c0_g2,TRINITY_DN92112_c2_g4,TRINITY_DN94937_c0_g1,TRINITY_DN96308_c1_g1	TRINITY_DN74570_c0_g1,TRINITY_DN81522_c2_g3,TRINITY_DN88489_c0_g2,TRINITY_DN92112_c2_g4,TRINITY_DN94937_c0_g1,TRINITY_DN96308_c1_g1
GO:0034508	centromere complex assembly	biological process	2/396	37/93642	0.01077	0.76640890625	TRINITY_DN90792_c0_g1,TRINITY_DN96266_c0_g3	TRINITY_DN90792_c0_g1,TRINITY_DN96266_c0_g3
GO:0048583	regulation of response to stimulus	biological process	24/396	3399/93642	0.01085	0.768101295336788	TRINITY_DN68814_c0_g1,TRINITY_DN73846_c0_g1,TRINITY_DN74200_c0_g1,TRINITY_DN74789_c0_g2,TRINITY_DN78040_c0_g1,TRINITY_DN78164_c0_g1,TRINITY_DN80234_c0_g1,TRINITY_DN84168_c2_g1,TRINITY_DN85452_c0_g1,TRINITY_DN85687_c0_g1,TRINITY_DN86782_c1_g2,TRINITY_DN87173_c0_g1,TRINITY_DN89157_c0_g2,TRINITY_DN92027_c0_g1,TRINITY_DN92571_c0_g1,TRINITY_DN92862_c0_g1,TRINITY_DN93979_c0_g1,TRINITY_DN93996_c0_g1,TRI…	TRINITY_DN68814_c0_g1,TRINITY_DN73846_c0_g1,TRINITY_DN74200_c0_g1,TRINITY_DN74789_c0_g2,TRINITY_DN78040_c0_g1,TRINITY_DN78164_c0_g1,TRINITY_DN80234_c0_g1,TRINITY_DN84168_c2_g1,TRINITY_DN85452_c0_g1,TRINITY_DN85687_c0_g1,TRINITY_DN86782_c1_g2,TRINITY_DN87173_c0_g1,TRINITY_DN89157_c0_g2,TRINITY_DN92027_c0_g1,TRINITY_DN92571_c0_g1,TRINITY_DN92862_c0_g1,TRINITY_DN93979_c0_g1,TRINITY_DN93996_c0_g1,TRI…
GO:0010427	abscisic acid binding	molecular function	2/442	28/102170	0.00655	0.773403846153846	TRINITY_DN91987_c1_g2,TRINITY_DN91987_c1_g4	TRINITY_DN91987_c1_g2,TRINITY_DN91987_c1_g4
GO:0048511	rhythmic process	biological process	6/396	436/93642	0.01117	0.786678917525773	TRINITY_DN72193_c1_g1,TRINITY_DN74200_c0_g1,TRINITY_DN83614_c0_g1,TRINITY_DN89338_c2_g1,TRINITY_DN93218_c0_g2,TRINITY_DN98033_c2_g1	TRINITY_DN72193_c1_g1,TRINITY_DN74200_c0_g1,TRINITY_DN83614_c0_g1,TRINITY_DN89338_c2_g1,TRINITY_DN93218_c0_g2,TRINITY_DN98033_c2_g1
GO:0010118	stomatal movement	biological process	5/396	314/93642	0.01125	0.78825	TRINITY_DN74200_c0_g1,TRINITY_DN83740_c0_g1,TRINITY_DN95415_c1_g1,TRINITY_DN97450_c0_g2,TRINITY_DN98223_c1_g1	TRINITY_DN74200_c0_g1,TRINITY_DN83740_c0_g1,TRINITY_DN95415_c1_g1,TRINITY_DN97450_c0_g2,TRINITY_DN98223_c1_g1
GO:0010075	regulation of meristem growth	biological process	3/396	110/93642	0.01160	0.808626530612245	TRINITY_DN74200_c0_g1,TRINITY_DN74789_c0_g2,TRINITY_DN94745_c1_g1	TRINITY_DN74200_c0_g1,TRINITY_DN74789_c0_g2,TRINITY_DN94745_c1_g1
GO:1901401	regulation of tetrapyrrole metabolic process	biological process	2/396	39/93642	0.01192	0.826715532994924	TRINITY_DN74789_c0_g2,TRINITY_DN75231_c0_g2	TRINITY_DN74789_c0_g2,TRINITY_DN75231_c0_g2
GO:0042651	thylakoid membrane	cellular component	9/464	735/96716	0.00984	0.828469565217391	TRINITY_DN64487_c0_g1,TRINITY_DN70410_c0_g1,TRINITY_DN71299_c0_g1,TRINITY_DN82409_c0_g1,TRINITY_DN83558_c0_g3,TRINITY_DN87183_c0_g1,TRINITY_DN95691_c1_g2,TRINITY_DN95822_c0_g4,TRINITY_DN97054_c2_g1	TRINITY_DN64487_c0_g1,TRINITY_DN70410_c0_g1,TRINITY_DN71299_c0_g1,TRINITY_DN82409_c0_g1,TRINITY_DN83558_c0_g3,TRINITY_DN87183_c0_g1,TRINITY_DN95691_c1_g2,TRINITY_DN95822_c0_g4,TRINITY_DN97054_c2_g1
GO:0005764	lysosome	cellular component	7/464	490/96716	0.01005	0.828469565217391	TRINITY_DN73575_c4_g1,TRINITY_DN79269_c0_g2,TRINITY_DN79675_c0_g3,TRINITY_DN86492_c0_g2,TRINITY_DN95233_c1_g6,TRINITY_DN96097_c3_g1,TRINITY_DN96097_c3_g5	TRINITY_DN73575_c4_g1,TRINITY_DN79269_c0_g2,TRINITY_DN79675_c0_g3,TRINITY_DN86492_c0_g2,TRINITY_DN95233_c1_g6,TRINITY_DN96097_c3_g1,TRINITY_DN96097_c3_g5
GO:0060992	response to fungicide	biological process	3/396	113/93642	0.01247	0.86049297979798	TRINITY_DN78965_c2_g1,TRINITY_DN81885_c0_g1,TRINITY_DN96925_c0_g4	TRINITY_DN78965_c2_g1,TRINITY_DN81885_c0_g1,TRINITY_DN96925_c0_g4
GO:0000738	DNA catabolic process, exonucleolytic	biological process	1/396	3/93642	0.01263	0.86281845	TRINITY_DN75906_c1_g1	TRINITY_DN75906_c1_g1
GO:0080005	photosystem stoichiometry adjustment	biological process	1/396	3/93642	0.01263	0.86281845	TRINITY_DN76022_c0_g1	TRINITY_DN76022_c0_g1
GO:0010431	seed maturation	biological process	3/396	114/93642	0.01277	0.868042338308458	TRINITY_DN82204_c1_g1,TRINITY_DN87173_c0_g1,TRINITY_DN89737_c0_g3	TRINITY_DN82204_c1_g1,TRINITY_DN87173_c0_g1,TRINITY_DN89737_c0_g3
GO:0071695	anatomical structure maturation	biological process	6/396	451/93642	0.01301	0.870187184466019	TRINITY_DN73846_c0_g1,TRINITY_DN78997_c1_g2,TRINITY_DN82204_c1_g1,TRINITY_DN87173_c0_g1,TRINITY_DN89737_c0_g3,TRINITY_DN98183_c1_g1	TRINITY_DN73846_c0_g1,TRINITY_DN78997_c1_g2,TRINITY_DN82204_c1_g1,TRINITY_DN87173_c0_g1,TRINITY_DN89737_c0_g3,TRINITY_DN98183_c1_g1
GO:0006029	proteoglycan metabolic process	biological process	2/396	41/93642	0.01312	0.870187184466019	TRINITY_DN79269_c0_g2,TRINITY_DN95233_c1_g6	TRINITY_DN79269_c0_g2,TRINITY_DN95233_c1_g6
GO:0010315	auxin efflux	biological process	2/396	41/93642	0.01312	0.870187184466019	TRINITY_DN73846_c0_g1,TRINITY_DN98183_c1_g1	TRINITY_DN73846_c0_g1,TRINITY_DN98183_c1_g1
GO:0031537	regulation of anthocyanin metabolic process	biological process	2/396	41/93642	0.01312	0.870187184466019	TRINITY_DN74789_c0_g2,TRINITY_DN94937_c0_g1	TRINITY_DN74789_c0_g2,TRINITY_DN94937_c0_g1
GO:0044782	cilium organization	biological process	2/396	41/93642	0.01312	0.870187184466019	TRINITY_DN81758_c0_g3,TRINITY_DN93504_c1_g1	TRINITY_DN81758_c0_g3,TRINITY_DN93504_c1_g1
GO:0016307	phosphatidylinositol phosphate kinase activity	molecular function	3/442	92/102170	0.00760	0.872757142857143	TRINITY_DN80826_c1_g2,TRINITY_DN83740_c0_g1,TRINITY_DN98223_c1_g1	TRINITY_DN80826_c1_g2,TRINITY_DN83740_c0_g1,TRINITY_DN98223_c1_g1
GO:0031406	carboxylic acid binding	molecular function	8/442	650/102170	0.00796	0.872757142857143	TRINITY_DN72327_c1_g2,TRINITY_DN75181_c0_g2,TRINITY_DN88663_c1_g3,TRINITY_DN89931_c1_g2,TRINITY_DN91987_c1_g2,TRINITY_DN91987_c1_g4,TRINITY_DN93088_c2_g1,TRINITY_DN93088_c2_g6	TRINITY_DN72327_c1_g2,TRINITY_DN75181_c0_g2,TRINITY_DN88663_c1_g3,TRINITY_DN89931_c1_g2,TRINITY_DN91987_c1_g2,TRINITY_DN91987_c1_g4,TRINITY_DN93088_c2_g1,TRINITY_DN93088_c2_g6
GO:0043177	organic acid binding	molecular function	8/442	650/102170	0.00796	0.872757142857143	TRINITY_DN72327_c1_g2,TRINITY_DN75181_c0_g2,TRINITY_DN88663_c1_g3,TRINITY_DN89931_c1_g2,TRINITY_DN91987_c1_g2,TRINITY_DN91987_c1_g4,TRINITY_DN93088_c2_g1,TRINITY_DN93088_c2_g6	TRINITY_DN72327_c1_g2,TRINITY_DN75181_c0_g2,TRINITY_DN88663_c1_g3,TRINITY_DN89931_c1_g2,TRINITY_DN91987_c1_g2,TRINITY_DN91987_c1_g4,TRINITY_DN93088_c2_g1,TRINITY_DN93088_c2_g6
GO:0008780	acyl-[acyl-carrier-protein]-UDP-N-acetylglucosamine O-acyltransferase activity	molecular function	1/442	2/102170	0.00863	0.878954347826087	TRINITY_DN75945_c1_g2	TRINITY_DN75945_c1_g2
GO:0010276	phytol kinase activity	molecular function	1/442	2/102170	0.00863	0.878954347826087	TRINITY_DN87582_c0_g2	TRINITY_DN87582_c0_g2
GO:1990534	thermospermine oxidase activity	molecular function	1/442	2/102170	0.00863	0.878954347826087	TRINITY_DN80949_c0_g3	TRINITY_DN80949_c0_g3
GO:0043178	alcohol binding	molecular function	3/442	97/102170	0.00878	0.878954347826087	TRINITY_DN91987_c1_g2,TRINITY_DN91987_c1_g4,TRINITY_DN96509_c3_g1	TRINITY_DN91987_c1_g2,TRINITY_DN91987_c1_g4,TRINITY_DN96509_c3_g1
GO:0005267	potassium channel activity	molecular function	4/442	186/102170	0.00900	0.881808510638298	TRINITY_DN71299_c0_g1,TRINITY_DN78509_c0_g1,TRINITY_DN83197_c1_g1,TRINITY_DN95415_c1_g1	TRINITY_DN71299_c0_g1,TRINITY_DN78509_c0_g1,TRINITY_DN83197_c1_g1,TRINITY_DN95415_c1_g1
GO:0010228	vegetative to reproductive phase transition of meristem	biological process	6/396	454/93642	0.01340	0.884464734299517	TRINITY_DN70028_c0_g1,TRINITY_DN78040_c0_g1,TRINITY_DN80234_c0_g1,TRINITY_DN85452_c0_g1,TRINITY_DN96061_c0_g1,TRINITY_DN98033_c2_g1	TRINITY_DN70028_c0_g1,TRINITY_DN78040_c0_g1,TRINITY_DN80234_c0_g1,TRINITY_DN85452_c0_g1,TRINITY_DN96061_c0_g1,TRINITY_DN98033_c2_g1
GO:0010051	xylem and phloem pattern formation	biological process	4/396	218/93642	0.01422	0.930508578199052	TRINITY_DN69915_c0_g1,TRINITY_DN76615_c2_g1,TRINITY_DN94896_c1_g4,TRINITY_DN97338_c1_g1	TRINITY_DN69915_c0_g1,TRINITY_DN76615_c2_g1,TRINITY_DN94896_c1_g4,TRINITY_DN97338_c1_g1
GO:0044271	cellular nitrogen compound biosynthetic process	biological process	108/396	21051/93642	0.01426	0.930508578199052	TRINITY_DN67873_c2_g1,TRINITY_DN68814_c0_g1,TRINITY_DN70028_c0_g1,TRINITY_DN71122_c2_g1,TRINITY_DN71237_c2_g2,TRINITY_DN71674_c0_g6,TRINITY_DN71758_c3_g3,TRINITY_DN72157_c2_g1,TRINITY_DN72292_c0_g2,TRINITY_DN72537_c1_g1,TRINITY_DN72612_c0_g3,TRINITY_DN72698_c1_g2,TRINITY_DN73172_c2_g2,TRINITY_DN73312_c0_g1,TRINITY_DN73833_c0_g1,TRINITY_DN74789_c0_g2,TRINITY_DN75691_c0_g1,TRINITY_DN76039_c0_g1,TRI…	TRINITY_DN67873_c2_g1,TRINITY_DN68814_c0_g1,TRINITY_DN70028_c0_g1,TRINITY_DN71122_c2_g1,TRINITY_DN71237_c2_g2,TRINITY_DN71674_c0_g6,TRINITY_DN71758_c3_g3,TRINITY_DN72157_c2_g1,TRINITY_DN72292_c0_g2,TRINITY_DN72537_c1_g1,TRINITY_DN72612_c0_g3,TRINITY_DN72698_c1_g2,TRINITY_DN73172_c2_g2,TRINITY_DN73312_c0_g1,TRINITY_DN73833_c0_g1,TRINITY_DN74789_c0_g2,TRINITY_DN75691_c0_g1,TRINITY_DN76039_c0_g1,TRI…
GO:0010162	seed dormancy process	biological process	2/396	43/93642	0.01437	0.930508578199052	TRINITY_DN82204_c1_g1,TRINITY_DN87173_c0_g1	TRINITY_DN82204_c1_g1,TRINITY_DN87173_c0_g1
GO:0080022	primary root development	biological process	2/396	43/93642	0.01437	0.930508578199052	TRINITY_DN74789_c0_g2,TRINITY_DN88489_c0_g2	TRINITY_DN74789_c0_g2,TRINITY_DN88489_c0_g2
GO:0016998	cell wall macromolecule catabolic process	biological process	3/396	121/93642	0.01497	0.964788254716981	TRINITY_DN73767_c0_g2,TRINITY_DN75703_c0_g1,TRINITY_DN97572_c2_g1	TRINITY_DN73767_c0_g2,TRINITY_DN75703_c0_g1,TRINITY_DN97572_c2_g1
GO:0009678	hydrogen-translocating pyrophosphatase activity	molecular function	2/442	35/102170	0.01011	0.969928125	TRINITY_DN78238_c0_g2,TRINITY_DN97533_c1_g2	TRINITY_DN78238_c0_g2,TRINITY_DN97533_c1_g2
GO:0042538	hyperosmotic salinity response	biological process	3/396	123/93642	0.01563	0.993195	TRINITY_DN84947_c1_g1,TRINITY_DN87173_c0_g1,TRINITY_DN96470_c1_g1	TRINITY_DN84947_c1_g1,TRINITY_DN87173_c0_g1,TRINITY_DN96470_c1_g1
GO:0002832	negative regulation of response to biotic stimulus	biological process	2/396	45/93642	0.01566	0.993195	TRINITY_DN78164_c0_g1,TRINITY_DN85687_c0_g1	TRINITY_DN78164_c0_g1,TRINITY_DN85687_c0_g1
GO:0015979	photosynthesis	biological process	6/396	471/93642	0.01578	0.993195	TRINITY_DN64487_c0_g1,TRINITY_DN76022_c0_g1,TRINITY_DN88247_c0_g2,TRINITY_DN94200_c1_g4,TRINITY_DN95691_c1_g2,TRINITY_DN96308_c1_g1	TRINITY_DN64487_c0_g1,TRINITY_DN76022_c0_g1,TRINITY_DN88247_c0_g2,TRINITY_DN94200_c1_g4,TRINITY_DN95691_c1_g2,TRINITY_DN96308_c1_g1
GO:0033865	nucleoside bisphosphate metabolic process	biological process	3/396	124/93642	0.01597	0.993195	TRINITY_DN86241_c1_g1,TRINITY_DN88663_c1_g3,TRINITY_DN94475_c0_g1	TRINITY_DN86241_c1_g1,TRINITY_DN88663_c1_g3,TRINITY_DN94475_c0_g1
GO:0033875	ribonucleoside bisphosphate metabolic process	biological process	3/396	124/93642	0.01597	0.993195	TRINITY_DN86241_c1_g1,TRINITY_DN88663_c1_g3,TRINITY_DN94475_c0_g1	TRINITY_DN86241_c1_g1,TRINITY_DN88663_c1_g3,TRINITY_DN94475_c0_g1
GO:0034032	purine nucleoside bisphosphate metabolic process	biological process	3/396	124/93642	0.01597	0.993195	TRINITY_DN86241_c1_g1,TRINITY_DN88663_c1_g3,TRINITY_DN94475_c0_g1	TRINITY_DN86241_c1_g1,TRINITY_DN88663_c1_g3,TRINITY_DN94475_c0_g1
GO:0010109	regulation of photosynthesis	biological process	2/396	46/93642	0.01633	0.993195	TRINITY_DN76022_c0_g1,TRINITY_DN96308_c1_g1	TRINITY_DN76022_c0_g1,TRINITY_DN96308_c1_g1
GO:0036473	cell death in response to oxidative stress	biological process	3/396	126/93642	0.01666	0.993195	TRINITY_DN74200_c0_g1,TRINITY_DN83558_c0_g3,TRINITY_DN86681_c1_g1	TRINITY_DN74200_c0_g1,TRINITY_DN83558_c0_g3,TRINITY_DN86681_c1_g1
GO:0010938	cytoplasmic microtubule depolymerization	biological process	1/396	4/93642	0.01681	0.993195	TRINITY_DN93504_c1_g1	TRINITY_DN93504_c1_g1
GO:0014001	sclerenchyma cell differentiation	biological process	1/396	4/93642	0.01681	0.993195	TRINITY_DN79251_c0_g3	TRINITY_DN79251_c0_g3
GO:0015712	hexose phosphate transport	biological process	1/396	4/93642	0.01681	0.993195	TRINITY_DN96308_c1_g1	TRINITY_DN96308_c1_g1
GO:0015760	glucose-6-phosphate transport	biological process	1/396	4/93642	0.01681	0.993195	TRINITY_DN96308_c1_g1	TRINITY_DN96308_c1_g1
GO:0048462	carpel formation	biological process	1/396	4/93642	0.01681	0.993195	TRINITY_DN86581_c0_g1	TRINITY_DN86581_c0_g1
GO:0060404	axonemal microtubule depolymerization	biological process	1/396	4/93642	0.01681	0.993195	TRINITY_DN93504_c1_g1	TRINITY_DN93504_c1_g1
GO:0061523	cilium disassembly	biological process	1/396	4/93642	0.01681	0.993195	TRINITY_DN93504_c1_g1	TRINITY_DN93504_c1_g1
GO:0070462	plus-end specific microtubule depolymerization	biological process	1/396	4/93642	0.01681	0.993195	TRINITY_DN93504_c1_g1	TRINITY_DN93504_c1_g1
GO:1904368	regulation of sclerenchyma cell differentiation	biological process	1/396	4/93642	0.01681	0.993195	TRINITY_DN79251_c0_g3	TRINITY_DN79251_c0_g3
GO:1904369	positive regulation of sclerenchyma cell differentiation	biological process	1/396	4/93642	0.01681	0.993195	TRINITY_DN79251_c0_g3	TRINITY_DN79251_c0_g3
GO:0009965	leaf morphogenesis	biological process	4/396	230/93642	0.01696	0.993195	TRINITY_DN74200_c0_g1,TRINITY_DN88489_c0_g2,TRINITY_DN90710_c0_g1,TRINITY_DN94896_c1_g4	TRINITY_DN74200_c0_g1,TRINITY_DN88489_c0_g2,TRINITY_DN90710_c0_g1,TRINITY_DN94896_c1_g4
GO:0022611	dormancy process	biological process	2/396	47/93642	0.01701	0.993195	TRINITY_DN82204_c1_g1,TRINITY_DN87173_c0_g1	TRINITY_DN82204_c1_g1,TRINITY_DN87173_c0_g1
GO:0046461	neutral lipid catabolic process	biological process	2/396	47/93642	0.01701	0.993195	TRINITY_DN81482_c0_g3,TRINITY_DN85783_c0_g1	TRINITY_DN81482_c0_g3,TRINITY_DN85783_c0_g1
GO:0046464	acylglycerol catabolic process	biological process	2/396	47/93642	0.01701	0.993195	TRINITY_DN81482_c0_g3,TRINITY_DN85783_c0_g1	TRINITY_DN81482_c0_g3,TRINITY_DN85783_c0_g1
GO:0009607	response to biotic stimulus	biological process	23/396	3360/93642	0.01730	1	TRINITY_DN71299_c0_g1,TRINITY_DN72380_c3_g2,TRINITY_DN73115_c2_g4,TRINITY_DN73575_c4_g1,TRINITY_DN74200_c0_g1,TRINITY_DN75450_c0_g1,TRINITY_DN76852_c1_g3,TRINITY_DN78164_c0_g1,TRINITY_DN79199_c0_g1,TRINITY_DN83201_c1_g2,TRINITY_DN84431_c0_g1,TRINITY_DN85687_c0_g1,TRINITY_DN86244_c1_g1,TRINITY_DN86492_c0_g2,TRINITY_DN86661_c0_g2,TRINITY_DN89157_c0_g2,TRINITY_DN92508_c2_g4,TRINITY_DN92594_c2_g2,TRI…	TRINITY_DN71299_c0_g1,TRINITY_DN72380_c3_g2,TRINITY_DN73115_c2_g4,TRINITY_DN73575_c4_g1,TRINITY_DN74200_c0_g1,TRINITY_DN75450_c0_g1,TRINITY_DN76852_c1_g3,TRINITY_DN78164_c0_g1,TRINITY_DN79199_c0_g1,TRINITY_DN83201_c1_g2,TRINITY_DN84431_c0_g1,TRINITY_DN85687_c0_g1,TRINITY_DN86244_c1_g1,TRINITY_DN86492_c0_g2,TRINITY_DN86661_c0_g2,TRINITY_DN89157_c0_g2,TRINITY_DN92508_c2_g4,TRINITY_DN92594_c2_g2,TRI…
GO:0006468	protein phosphorylation	biological process	20/396	2805/93642	0.01735	1	TRINITY_DN67315_c0_g4,TRINITY_DN69454_c0_g9,TRINITY_DN69705_c0_g1,TRINITY_DN74200_c0_g1,TRINITY_DN77515_c0_g2,TRINITY_DN78965_c2_g1,TRINITY_DN81885_c0_g1,TRINITY_DN86775_c0_g2,TRINITY_DN89316_c1_g1,TRINITY_DN90319_c0_g1,TRINITY_DN90387_c0_g1,TRINITY_DN90631_c0_g1,TRINITY_DN92229_c2_g2,TRINITY_DN92508_c2_g4,TRINITY_DN92862_c0_g1,TRINITY_DN94030_c0_g1,TRINITY_DN96024_c2_g1,TRINITY_DN96925_c0_g4,TRI…	TRINITY_DN67315_c0_g4,TRINITY_DN69454_c0_g9,TRINITY_DN69705_c0_g1,TRINITY_DN74200_c0_g1,TRINITY_DN77515_c0_g2,TRINITY_DN78965_c2_g1,TRINITY_DN81885_c0_g1,TRINITY_DN86775_c0_g2,TRINITY_DN89316_c1_g1,TRINITY_DN90319_c0_g1,TRINITY_DN90387_c0_g1,TRINITY_DN90631_c0_g1,TRINITY_DN92229_c2_g2,TRINITY_DN92508_c2_g4,TRINITY_DN92862_c0_g1,TRINITY_DN94030_c0_g1,TRINITY_DN96024_c2_g1,TRINITY_DN96925_c0_g4,TRI…
GO:0006516	glycoprotein catabolic process	biological process	2/396	49/93642	0.01840	1	TRINITY_DN79269_c0_g2,TRINITY_DN95233_c1_g6	TRINITY_DN79269_c0_g2,TRINITY_DN95233_c1_g6
GO:0010078	maintenance of root meristem identity	biological process	2/396	49/93642	0.01840	1	TRINITY_DN92244_c0_g2,TRINITY_DN96641_c0_g1	TRINITY_DN92244_c0_g2,TRINITY_DN96641_c0_g1
GO:0071452	cellular response to singlet oxygen	biological process	2/396	49/93642	0.01840	1	TRINITY_DN74200_c0_g1,TRINITY_DN83558_c0_g3	TRINITY_DN74200_c0_g1,TRINITY_DN83558_c0_g3
GO:0007389	pattern specification process	biological process	7/396	632/93642	0.01896	1	TRINITY_DN69915_c0_g1,TRINITY_DN76615_c2_g1,TRINITY_DN76691_c5_g1,TRINITY_DN86581_c0_g1,TRINITY_DN94896_c1_g4,TRINITY_DN94937_c0_g1,TRINITY_DN97338_c1_g1	TRINITY_DN69915_c0_g1,TRINITY_DN76615_c2_g1,TRINITY_DN76691_c5_g1,TRINITY_DN86581_c0_g1,TRINITY_DN94896_c1_g4,TRINITY_DN94937_c0_g1,TRINITY_DN97338_c1_g1
GO:0009873	ethylene-activated signaling pathway	biological process	6/396	496/93642	0.01977	1	TRINITY_DN73767_c0_g2,TRINITY_DN73833_c0_g1,TRINITY_DN84644_c2_g1,TRINITY_DN88335_c1_g1,TRINITY_DN95641_c0_g1,TRINITY_DN97953_c3_g1	TRINITY_DN73767_c0_g2,TRINITY_DN73833_c0_g1,TRINITY_DN84644_c2_g1,TRINITY_DN88335_c1_g1,TRINITY_DN95641_c0_g1,TRINITY_DN97953_c3_g1
GO:0080050	regulation of seed development	biological process	2/396	52/93642	0.02058	1	TRINITY_DN74789_c0_g2,TRINITY_DN87173_c0_g1	TRINITY_DN74789_c0_g2,TRINITY_DN87173_c0_g1
GO:0048437	floral organ development	biological process	6/396	501/93642	0.02065	1	TRINITY_DN69454_c0_g9,TRINITY_DN85314_c2_g4,TRINITY_DN86581_c0_g1,TRINITY_DN94745_c1_g1,TRINITY_DN94937_c0_g1,TRINITY_DN95742_c1_g1	TRINITY_DN69454_c0_g9,TRINITY_DN85314_c2_g4,TRINITY_DN86581_c0_g1,TRINITY_DN94745_c1_g1,TRINITY_DN94937_c0_g1,TRINITY_DN95742_c1_g1
GO:0031293	membrane protein intracellular domain proteolysis	biological process	1/396	5/93642	0.02097	1	TRINITY_DN84947_c1_g1	TRINITY_DN84947_c1_g1
GO:0038171	cannabinoid signaling pathway	biological process	1/396	5/93642	0.02097	1	TRINITY_DN85783_c0_g1	TRINITY_DN85783_c0_g1
GO:0044179	hemolysis in other organism	biological process	1/396	5/93642	0.02097	1	TRINITY_DN88314_c1_g1	TRINITY_DN88314_c1_g1
GO:0051715	cytolysis in other organism	biological process	1/396	5/93642	0.02097	1	TRINITY_DN88314_c1_g1	TRINITY_DN88314_c1_g1
GO:0071926	endocannabinoid signaling pathway	biological process	1/396	5/93642	0.02097	1	TRINITY_DN85783_c0_g1	TRINITY_DN85783_c0_g1
GO:0010114	response to red light	biological process	3/396	138/93642	0.02114	1	TRINITY_DN74200_c0_g1,TRINITY_DN83614_c0_g1,TRINITY_DN93218_c0_g2	TRINITY_DN74200_c0_g1,TRINITY_DN83614_c0_g1,TRINITY_DN93218_c0_g2
GO:0009845	seed germination	biological process	5/396	372/93642	0.02171	1	TRINITY_DN75703_c0_g1,TRINITY_DN87173_c0_g1,TRINITY_DN90725_c1_g2,TRINITY_DN94463_c1_g3,TRINITY_DN98242_c3_g1	TRINITY_DN75703_c0_g1,TRINITY_DN87173_c0_g1,TRINITY_DN90725_c1_g2,TRINITY_DN94463_c1_g3,TRINITY_DN98242_c3_g1
GO:0006168	adenine salvage	biological process	2/396	54/93642	0.02209	1	TRINITY_DN76689_c1_g1,TRINITY_DN79538_c1_g1	TRINITY_DN76689_c1_g1,TRINITY_DN79538_c1_g1
GO:0031396	regulation of protein ubiquitination	biological process	3/396	141/93642	0.02235	1	TRINITY_DN69818_c1_g1,TRINITY_DN84009_c1_g1,TRINITY_DN94056_c2_g2	TRINITY_DN69818_c1_g1,TRINITY_DN84009_c1_g1,TRINITY_DN94056_c2_g2
GO:0046283	anthocyanin-containing compound metabolic process	biological process	3/396	142/93642	0.02277	1	TRINITY_DN74200_c0_g1,TRINITY_DN74789_c0_g2,TRINITY_DN94937_c0_g1	TRINITY_DN74200_c0_g1,TRINITY_DN74789_c0_g2,TRINITY_DN94937_c0_g1
GO:0051193	regulation of cofactor metabolic process	biological process	3/396	143/93642	0.02318	1	TRINITY_DN74200_c0_g1,TRINITY_DN74789_c0_g2,TRINITY_DN75231_c0_g2	TRINITY_DN74200_c0_g1,TRINITY_DN74789_c0_g2,TRINITY_DN75231_c0_g2
GO:0048645	animal organ formation	biological process	2/396	56/93642	0.02364	1	TRINITY_DN69705_c0_g1,TRINITY_DN98738_c6_g1	TRINITY_DN69705_c0_g1,TRINITY_DN98738_c6_g1
GO:0051241	negative regulation of multicellular organismal process	biological process	6/396	519/93642	0.02402	1	TRINITY_DN74200_c0_g1,TRINITY_DN80234_c0_g1,TRINITY_DN85314_c2_g4,TRINITY_DN85452_c0_g1,TRINITY_DN87173_c0_g1,TRINITY_DN96061_c0_g1	TRINITY_DN74200_c0_g1,TRINITY_DN80234_c0_g1,TRINITY_DN85314_c2_g4,TRINITY_DN85452_c0_g1,TRINITY_DN87173_c0_g1,TRINITY_DN96061_c0_g1
GO:0010438	cellular response to sulfur starvation	biological process	1/396	6/93642	0.02511	1	TRINITY_DN68076_c1_g1	TRINITY_DN68076_c1_g1
GO:0036446	myofibroblast differentiation	biological process	1/396	6/93642	0.02511	1	TRINITY_DN92862_c0_g1	TRINITY_DN92862_c0_g1
GO:0046340	diacylglycerol catabolic process	biological process	1/396	6/93642	0.02511	1	TRINITY_DN85783_c0_g1	TRINITY_DN85783_c0_g1
GO:0048442	sepal development	biological process	1/396	6/93642	0.02511	1	TRINITY_DN94937_c0_g1	TRINITY_DN94937_c0_g1
GO:0048445	carpel morphogenesis	biological process	1/396	6/93642	0.02511	1	TRINITY_DN86581_c0_g1	TRINITY_DN86581_c0_g1
GO:0048464	flower calyx development	biological process	1/396	6/93642	0.02511	1	TRINITY_DN94937_c0_g1	TRINITY_DN94937_c0_g1
GO:0080143	regulation of amino acid export	biological process	1/396	6/93642	0.02511	1	TRINITY_DN75450_c0_g1	TRINITY_DN75450_c0_g1
GO:1904760	regulation of myofibroblast differentiation	biological process	1/396	6/93642	0.02511	1	TRINITY_DN92862_c0_g1	TRINITY_DN92862_c0_g1
GO:1904761	negative regulation of myofibroblast differentiation	biological process	1/396	6/93642	0.02511	1	TRINITY_DN92862_c0_g1	TRINITY_DN92862_c0_g1
GO:0042631	cellular response to water deprivation	biological process	2/396	58/93642	0.02523	1	TRINITY_DN69818_c1_g1,TRINITY_DN74152_c3_g1	TRINITY_DN69818_c1_g1,TRINITY_DN74152_c3_g1
GO:0048506	regulation of timing of meristematic phase transition	biological process	2/396	58/93642	0.02523	1	TRINITY_DN70028_c0_g1,TRINITY_DN80949_c0_g3	TRINITY_DN70028_c0_g1,TRINITY_DN80949_c0_g3
GO:0048510	regulation of timing of transition from vegetative to reproductive phase	biological process	2/396	58/93642	0.02523	1	TRINITY_DN70028_c0_g1,TRINITY_DN80949_c0_g3	TRINITY_DN70028_c0_g1,TRINITY_DN80949_c0_g3
GO:0071369	cellular response to ethylene stimulus	biological process	6/396	526/93642	0.02542	1	TRINITY_DN73767_c0_g2,TRINITY_DN73833_c0_g1,TRINITY_DN84644_c2_g1,TRINITY_DN88335_c1_g1,TRINITY_DN95641_c0_g1,TRINITY_DN97953_c3_g1	TRINITY_DN73767_c0_g2,TRINITY_DN73833_c0_g1,TRINITY_DN84644_c2_g1,TRINITY_DN88335_c1_g1,TRINITY_DN95641_c0_g1,TRINITY_DN97953_c3_g1
GO:0071462	cellular response to water stimulus	biological process	2/396	59/93642	0.02605	1	TRINITY_DN69818_c1_g1,TRINITY_DN74152_c3_g1	TRINITY_DN69818_c1_g1,TRINITY_DN74152_c3_g1
GO:0048826	cotyledon morphogenesis	biological process	2/396	60/93642	0.02687	1	TRINITY_DN88489_c0_g2,TRINITY_DN94896_c1_g4	TRINITY_DN88489_c0_g2,TRINITY_DN94896_c1_g4
GO:0090304	nucleic acid metabolic process	biological process	119/396	24020/93642	0.02694	1	TRINITY_DN67873_c2_g1,TRINITY_DN68814_c0_g1,TRINITY_DN70028_c0_g1,TRINITY_DN71122_c2_g1,TRINITY_DN71237_c2_g2,TRINITY_DN71674_c0_g6,TRINITY_DN71758_c3_g3,TRINITY_DN72157_c2_g1,TRINITY_DN72166_c0_g2,TRINITY_DN72292_c0_g2,TRINITY_DN72537_c1_g1,TRINITY_DN72698_c1_g2,TRINITY_DN72719_c0_g2,TRINITY_DN73312_c0_g1,TRINITY_DN73833_c0_g1,TRINITY_DN74152_c3_g1,TRINITY_DN74789_c0_g2,TRINITY_DN75691_c0_g1,TRI…	TRINITY_DN67873_c2_g1,TRINITY_DN68814_c0_g1,TRINITY_DN70028_c0_g1,TRINITY_DN71122_c2_g1,TRINITY_DN71237_c2_g2,TRINITY_DN71674_c0_g6,TRINITY_DN71758_c3_g3,TRINITY_DN72157_c2_g1,TRINITY_DN72166_c0_g2,TRINITY_DN72292_c0_g2,TRINITY_DN72537_c1_g1,TRINITY_DN72698_c1_g2,TRINITY_DN72719_c0_g2,TRINITY_DN73312_c0_g1,TRINITY_DN73833_c0_g1,TRINITY_DN74152_c3_g1,TRINITY_DN74789_c0_g2,TRINITY_DN75691_c0_g1,TRI…
GO:0015994	chlorophyll metabolic process	biological process	3/396	153/93642	0.02758	1	TRINITY_DN74789_c0_g2,TRINITY_DN75231_c0_g2,TRINITY_DN88247_c0_g2	TRINITY_DN74789_c0_g2,TRINITY_DN75231_c0_g2,TRINITY_DN88247_c0_g2
GO:0080147	root hair cell development	biological process	3/396	153/93642	0.02758	1	TRINITY_DN73846_c0_g1,TRINITY_DN78997_c1_g2,TRINITY_DN98183_c1_g1	TRINITY_DN73846_c0_g1,TRINITY_DN78997_c1_g2,TRINITY_DN98183_c1_g1
GO:0009991	response to extracellular stimulus	biological process	11/396	1333/93642	0.02811	1	TRINITY_DN68076_c1_g1,TRINITY_DN69818_c1_g1,TRINITY_DN74152_c3_g1,TRINITY_DN74200_c0_g1,TRINITY_DN74570_c0_g1,TRINITY_DN81522_c2_g3,TRINITY_DN83558_c0_g3,TRINITY_DN86241_c1_g1,TRINITY_DN88663_c1_g3,TRINITY_DN92112_c2_g4,TRINITY_DN95415_c1_g1	TRINITY_DN68076_c1_g1,TRINITY_DN69818_c1_g1,TRINITY_DN74152_c3_g1,TRINITY_DN74200_c0_g1,TRINITY_DN74570_c0_g1,TRINITY_DN81522_c2_g3,TRINITY_DN83558_c0_g3,TRINITY_DN86241_c1_g1,TRINITY_DN88663_c1_g3,TRINITY_DN92112_c2_g4,TRINITY_DN95415_c1_g1
GO:1903320	regulation of protein modification by small protein conjugation or removal	biological process	3/396	155/93642	0.02851	1	TRINITY_DN69818_c1_g1,TRINITY_DN84009_c1_g1,TRINITY_DN94056_c2_g2	TRINITY_DN69818_c1_g1,TRINITY_DN84009_c1_g1,TRINITY_DN94056_c2_g2
GO:0034393	positive regulation of smooth muscle cell apoptotic process	biological process	1/396	7/93642	0.02923	1	TRINITY_DN92862_c0_g1	TRINITY_DN92862_c0_g1
GO:0035082	axoneme assembly	biological process	1/396	7/93642	0.02923	1	TRINITY_DN81758_c0_g3	TRINITY_DN81758_c0_g3
GO:0042616	paclitaxel metabolic process	biological process	1/396	7/93642	0.02923	1	TRINITY_DN94226_c0_g1	TRINITY_DN94226_c0_g1
GO:0042617	paclitaxel biosynthetic process	biological process	1/396	7/93642	0.02923	1	TRINITY_DN94226_c0_g1	TRINITY_DN94226_c0_g1
GO:0080028	nitrile biosynthetic process	biological process	1/396	7/93642	0.02923	1	TRINITY_DN89050_c0_g3	TRINITY_DN89050_c0_g3
GO:0046503	glycerolipid catabolic process	biological process	2/396	64/93642	0.03027	1	TRINITY_DN81482_c0_g3,TRINITY_DN85783_c0_g1	TRINITY_DN81482_c0_g3,TRINITY_DN85783_c0_g1
GO:0055062	phosphate ion homeostasis	biological process	2/396	64/93642	0.03027	1	TRINITY_DN89788_c0_g1,TRINITY_DN97411_c0_g2	TRINITY_DN89788_c0_g1,TRINITY_DN97411_c0_g2
GO:0072506	trivalent inorganic anion homeostasis	biological process	2/396	64/93642	0.03027	1	TRINITY_DN89788_c0_g1,TRINITY_DN97411_c0_g2	TRINITY_DN89788_c0_g1,TRINITY_DN97411_c0_g2
GO:0010053	root epidermal cell differentiation	biological process	4/396	276/93642	0.03045	1	TRINITY_DN73767_c0_g2,TRINITY_DN73846_c0_g1,TRINITY_DN78997_c1_g2,TRINITY_DN98183_c1_g1	TRINITY_DN73767_c0_g2,TRINITY_DN73846_c0_g1,TRINITY_DN78997_c1_g2,TRINITY_DN98183_c1_g1
GO:0021700	developmental maturation	biological process	6/396	550/93642	0.03064	1	TRINITY_DN73846_c0_g1,TRINITY_DN78997_c1_g2,TRINITY_DN82204_c1_g1,TRINITY_DN87173_c0_g1,TRINITY_DN89737_c0_g3,TRINITY_DN98183_c1_g1	TRINITY_DN73846_c0_g1,TRINITY_DN78997_c1_g2,TRINITY_DN82204_c1_g1,TRINITY_DN87173_c0_g1,TRINITY_DN89737_c0_g3,TRINITY_DN98183_c1_g1
GO:0003002	regionalization	biological process	6/396	551/93642	0.03087	1	TRINITY_DN69915_c0_g1,TRINITY_DN76615_c2_g1,TRINITY_DN76691_c5_g1,TRINITY_DN86581_c0_g1,TRINITY_DN94896_c1_g4,TRINITY_DN97338_c1_g1	TRINITY_DN69915_c0_g1,TRINITY_DN76615_c2_g1,TRINITY_DN76691_c5_g1,TRINITY_DN86581_c0_g1,TRINITY_DN94896_c1_g4,TRINITY_DN97338_c1_g1
GO:0043101	purine-containing compound salvage	biological process	3/396	160/93642	0.03090	1	TRINITY_DN76689_c1_g1,TRINITY_DN79538_c1_g1,TRINITY_DN97183_c1_g2	TRINITY_DN76689_c1_g1,TRINITY_DN79538_c1_g1,TRINITY_DN97183_c1_g2
GO:0010065	primary meristem tissue development	biological process	2/396	65/93642	0.03115	1	TRINITY_DN69705_c0_g1,TRINITY_DN98738_c6_g1	TRINITY_DN69705_c0_g1,TRINITY_DN98738_c6_g1
GO:0010197	polar nucleus fusion	biological process	2/396	65/93642	0.03115	1	TRINITY_DN76562_c0_g1,TRINITY_DN91155_c0_g1	TRINITY_DN76562_c0_g1,TRINITY_DN91155_c0_g1
GO:0009559	embryo sac central cell differentiation	biological process	2/396	66/93642	0.03203	1	TRINITY_DN76562_c0_g1,TRINITY_DN91155_c0_g1	TRINITY_DN76562_c0_g1,TRINITY_DN91155_c0_g1
GO:0009630	gravitropism	biological process	3/396	164/93642	0.03289	1	TRINITY_DN73846_c0_g1,TRINITY_DN94896_c1_g4,TRINITY_DN98183_c1_g1	TRINITY_DN73846_c0_g1,TRINITY_DN94896_c1_g4,TRINITY_DN98183_c1_g1
GO:0010358	leaf shaping	biological process	1/396	8/93642	0.03334	1	TRINITY_DN94896_c1_g4	TRINITY_DN94896_c1_g4
GO:0010929	positive regulation of auxin mediated signaling pathway	biological process	1/396	8/93642	0.03334	1	TRINITY_DN84168_c2_g1	TRINITY_DN84168_c2_g1
GO:0034390	smooth muscle cell apoptotic process	biological process	1/396	8/93642	0.03334	1	TRINITY_DN92862_c0_g1	TRINITY_DN92862_c0_g1
GO:0034391	regulation of smooth muscle cell apoptotic process	biological process	1/396	8/93642	0.03334	1	TRINITY_DN92862_c0_g1	TRINITY_DN92862_c0_g1
GO:0071000	response to magnetism	biological process	1/396	8/93642	0.03334	1	TRINITY_DN74200_c0_g1	TRINITY_DN74200_c0_g1
GO:0080036	regulation of cytokinin-activated signaling pathway	biological process	1/396	8/93642	0.03334	1	TRINITY_DN74789_c0_g2	TRINITY_DN74789_c0_g2
GO:1901529	positive regulation of anion channel activity	biological process	1/396	8/93642	0.03334	1	TRINITY_DN74200_c0_g1	TRINITY_DN74200_c0_g1
GO:1903705	positive regulation of production of siRNA involved in RNA interference	biological process	1/396	8/93642	0.03334	1	TRINITY_DN68814_c0_g1	TRINITY_DN68814_c0_g1
GO:0048589	developmental growth	biological process	12/396	1545/93642	0.03344	1	TRINITY_DN68808_c1_g2,TRINITY_DN73846_c0_g1,TRINITY_DN74200_c0_g1,TRINITY_DN74789_c0_g2,TRINITY_DN77712_c1_g2,TRINITY_DN79763_c2_g1,TRINITY_DN80826_c1_g2,TRINITY_DN85314_c2_g4,TRINITY_DN88078_c0_g1,TRINITY_DN94745_c1_g1,TRINITY_DN94937_c0_g1,TRINITY_DN98183_c1_g1	TRINITY_DN68808_c1_g2,TRINITY_DN73846_c0_g1,TRINITY_DN74200_c0_g1,TRINITY_DN74789_c0_g2,TRINITY_DN77712_c1_g2,TRINITY_DN79763_c2_g1,TRINITY_DN80826_c1_g2,TRINITY_DN85314_c2_g4,TRINITY_DN88078_c0_g1,TRINITY_DN94745_c1_g1,TRINITY_DN94937_c0_g1,TRINITY_DN98183_c1_g1
GO:0009812	flavonoid metabolic process	biological process	5/396	420/93642	0.03403	1	TRINITY_DN74200_c0_g1,TRINITY_DN74789_c0_g2,TRINITY_DN90624_c0_g1,TRINITY_DN94937_c0_g1,TRINITY_DN96881_c2_g2	TRINITY_DN74200_c0_g1,TRINITY_DN74789_c0_g2,TRINITY_DN90624_c0_g1,TRINITY_DN94937_c0_g1,TRINITY_DN96881_c2_g2
GO:1901654	response to ketone	biological process	3/396	169/93642	0.03547	1	TRINITY_DN78965_c2_g1,TRINITY_DN81885_c0_g1,TRINITY_DN96925_c0_g4	TRINITY_DN78965_c2_g1,TRINITY_DN81885_c0_g1,TRINITY_DN96925_c0_g4
GO:0044209	AMP salvage	biological process	2/396	70/93642	0.03567	1	TRINITY_DN76689_c1_g1,TRINITY_DN79538_c1_g1	TRINITY_DN76689_c1_g1,TRINITY_DN79538_c1_g1
GO:0043666	regulation of phosphoprotein phosphatase activity	biological process	2/396	71/93642	0.03660	1	TRINITY_DN91987_c1_g2,TRINITY_DN91987_c1_g4	TRINITY_DN91987_c1_g2,TRINITY_DN91987_c1_g4
GO:0043173	nucleotide salvage	biological process	3/396	172/93642	0.03706	1	TRINITY_DN76689_c1_g1,TRINITY_DN79538_c1_g1,TRINITY_DN97183_c1_g2	TRINITY_DN76689_c1_g1,TRINITY_DN79538_c1_g1,TRINITY_DN97183_c1_g2
GO:0009804	coumarin metabolic process	biological process	1/396	9/93642	0.03742	1	TRINITY_DN86681_c1_g1	TRINITY_DN86681_c1_g1
GO:0009805	coumarin biosynthetic process	biological process	1/396	9/93642	0.03742	1	TRINITY_DN86681_c1_g1	TRINITY_DN86681_c1_g1
GO:0010135	ureide metabolic process	biological process	1/396	9/93642	0.03742	1	TRINITY_DN89257_c0_g1	TRINITY_DN89257_c0_g1
GO:0010136	ureide catabolic process	biological process	1/396	9/93642	0.03742	1	TRINITY_DN89257_c0_g1	TRINITY_DN89257_c0_g1
GO:0010617	circadian regulation of calcium ion oscillation	biological process	1/396	9/93642	0.03742	1	TRINITY_DN74200_c0_g1	TRINITY_DN74200_c0_g1
GO:0010661	positive regulation of muscle cell apoptotic process	biological process	1/396	9/93642	0.03742	1	TRINITY_DN92862_c0_g1	TRINITY_DN92862_c0_g1
GO:0015713	phosphoglycerate transmembrane transport	biological process	1/396	9/93642	0.03742	1	TRINITY_DN96308_c1_g1	TRINITY_DN96308_c1_g1
GO:0042547	cell wall modification involved in multidimensional cell growth	biological process	1/396	9/93642	0.03742	1	TRINITY_DN98447_c0_g4	TRINITY_DN98447_c0_g4
GO:0045876	positive regulation of sister chromatid cohesion	biological process	1/396	9/93642	0.03742	1	TRINITY_DN77712_c1_g2	TRINITY_DN77712_c1_g2
GO:1902448	positive regulation of shade avoidance	biological process	1/396	9/93642	0.03742	1	TRINITY_DN74200_c0_g1	TRINITY_DN74200_c0_g1
GO:0044088	regulation of vacuole organization	biological process	2/396	73/93642	0.03850	1	TRINITY_DN79199_c0_g1,TRINITY_DN97509_c0_g1	TRINITY_DN79199_c0_g1,TRINITY_DN97509_c0_g1
GO:0035266	meristem growth	biological process	3/396	176/93642	0.03924	1	TRINITY_DN74200_c0_g1,TRINITY_DN74789_c0_g2,TRINITY_DN94745_c1_g1	TRINITY_DN74200_c0_g1,TRINITY_DN74789_c0_g2,TRINITY_DN94745_c1_g1
GO:0009877	nodulation	biological process	2/396	74/93642	0.03946	1	TRINITY_DN74748_c3_g2,TRINITY_DN93378_c1_g1	TRINITY_DN74748_c3_g2,TRINITY_DN93378_c1_g1
GO:0016132	brassinosteroid biosynthetic process	biological process	2/396	74/93642	0.03946	1	TRINITY_DN89680_c0_g1,TRINITY_DN95742_c1_g1	TRINITY_DN89680_c0_g1,TRINITY_DN95742_c1_g1
GO:1901657	glycosyl compound metabolic process	biological process	8/396	901/93642	0.03950	1	TRINITY_DN76689_c1_g1,TRINITY_DN79538_c1_g1,TRINITY_DN83553_c0_g1,TRINITY_DN86241_c1_g1,TRINITY_DN87437_c1_g1,TRINITY_DN88663_c1_g3,TRINITY_DN89050_c0_g3,TRINITY_DN94475_c0_g1	TRINITY_DN76689_c1_g1,TRINITY_DN79538_c1_g1,TRINITY_DN83553_c0_g1,TRINITY_DN86241_c1_g1,TRINITY_DN87437_c1_g1,TRINITY_DN88663_c1_g3,TRINITY_DN89050_c0_g3,TRINITY_DN94475_c0_g1
GO:0043096	purine nucleobase salvage	biological process	2/396	76/93642	0.04141	1	TRINITY_DN76689_c1_g1,TRINITY_DN79538_c1_g1	TRINITY_DN76689_c1_g1,TRINITY_DN79538_c1_g1
GO:0050777	negative regulation of immune response	biological process	2/396	76/93642	0.04141	1	TRINITY_DN78164_c0_g1,TRINITY_DN89157_c0_g2	TRINITY_DN78164_c0_g1,TRINITY_DN89157_c0_g2
GO:0010338	leaf formation	biological process	1/396	10/93642	0.04149	1	TRINITY_DN94896_c1_g4	TRINITY_DN94896_c1_g4
GO:0080060	integument development	biological process	1/396	10/93642	0.04149	1	TRINITY_DN69454_c0_g9	TRINITY_DN69454_c0_g9
GO:2001289	lipid X metabolic process	biological process	1/396	10/93642	0.04149	1	TRINITY_DN75945_c1_g2	TRINITY_DN75945_c1_g2
GO:0009790	embryo development	biological process	11/396	1422/93642	0.04157	1	TRINITY_DN69705_c0_g1,TRINITY_DN77712_c1_g2,TRINITY_DN88489_c0_g2,TRINITY_DN89931_c1_g2,TRINITY_DN90710_c0_g1,TRINITY_DN94896_c1_g4,TRINITY_DN95277_c0_g1,TRINITY_DN95488_c0_g1,TRINITY_DN97183_c1_g2,TRINITY_DN97993_c1_g2,TRINITY_DN98738_c6_g1	TRINITY_DN69705_c0_g1,TRINITY_DN77712_c1_g2,TRINITY_DN88489_c0_g2,TRINITY_DN89931_c1_g2,TRINITY_DN90710_c0_g1,TRINITY_DN94896_c1_g4,TRINITY_DN95277_c0_g1,TRINITY_DN95488_c0_g1,TRINITY_DN97183_c1_g2,TRINITY_DN97993_c1_g2,TRINITY_DN98738_c6_g1
GO:0009741	response to brassinosteroid	biological process	4/396	307/93642	0.04229	1	TRINITY_DN71758_c3_g3,TRINITY_DN73312_c0_g1,TRINITY_DN92027_c0_g1,TRINITY_DN93996_c0_g1	TRINITY_DN71758_c3_g3,TRINITY_DN73312_c0_g1,TRINITY_DN92027_c0_g1,TRINITY_DN93996_c0_g1
GO:0090627	plant epidermal cell differentiation	biological process	4/396	307/93642	0.04229	1	TRINITY_DN73767_c0_g2,TRINITY_DN73846_c0_g1,TRINITY_DN78997_c1_g2,TRINITY_DN98183_c1_g1	TRINITY_DN73767_c0_g2,TRINITY_DN73846_c0_g1,TRINITY_DN78997_c1_g2,TRINITY_DN98183_c1_g1
GO:0072505	divalent inorganic anion homeostasis	biological process	2/396	77/93642	0.04240	1	TRINITY_DN89788_c0_g1,TRINITY_DN97411_c0_g2	TRINITY_DN89788_c0_g1,TRINITY_DN97411_c0_g2
GO:0048638	regulation of developmental growth	biological process	6/396	602/93642	0.04424	1	TRINITY_DN68808_c1_g2,TRINITY_DN74200_c0_g1,TRINITY_DN74789_c0_g2,TRINITY_DN79763_c2_g1,TRINITY_DN85314_c2_g4,TRINITY_DN94745_c1_g1	TRINITY_DN68808_c1_g2,TRINITY_DN74200_c0_g1,TRINITY_DN74789_c0_g2,TRINITY_DN79763_c2_g1,TRINITY_DN85314_c2_g4,TRINITY_DN94745_c1_g1
GO:0000304	response to singlet oxygen	biological process	2/396	80/93642	0.04541	1	TRINITY_DN74200_c0_g1,TRINITY_DN83558_c0_g3	TRINITY_DN74200_c0_g1,TRINITY_DN83558_c0_g3
GO:0010244	response to low fluence blue light stimulus by blue low-fluence system	biological process	1/396	11/93642	0.04555	1	TRINITY_DN74200_c0_g1	TRINITY_DN74200_c0_g1
GO:0010248	establishment or maintenance of transmembrane electrochemical gradient	biological process	1/396	11/93642	0.04555	1	TRINITY_DN78238_c0_g2	TRINITY_DN78238_c0_g2
GO:0010271	regulation of chlorophyll catabolic process	biological process	1/396	11/93642	0.04555	1	TRINITY_DN75231_c0_g2	TRINITY_DN75231_c0_g2
GO:0015970	guanosine tetraphosphate biosynthetic process	biological process	1/396	11/93642	0.04555	1	TRINITY_DN88663_c1_g3	TRINITY_DN88663_c1_g3
GO:0031508	pericentric heterochromatin assembly	biological process	1/396	11/93642	0.04555	1	TRINITY_DN96266_c0_g3	TRINITY_DN96266_c0_g3
GO:0034036	purine ribonucleoside bisphosphate biosynthetic process	biological process	1/396	11/93642	0.04555	1	TRINITY_DN88663_c1_g3	TRINITY_DN88663_c1_g3
GO:0042793	plastid transcription	biological process	1/396	11/93642	0.04555	1	TRINITY_DN79025_c0_g2	TRINITY_DN79025_c0_g2
GO:1901404	regulation of tetrapyrrole catabolic process	biological process	1/396	11/93642	0.04555	1	TRINITY_DN75231_c0_g2	TRINITY_DN75231_c0_g2
GO:0042440	pigment metabolic process	biological process	8/396	929/93642	0.04577	1	TRINITY_DN74200_c0_g1,TRINITY_DN74789_c0_g2,TRINITY_DN75231_c0_g2,TRINITY_DN76689_c1_g1,TRINITY_DN79538_c1_g1,TRINITY_DN84810_c0_g1,TRINITY_DN88247_c0_g2,TRINITY_DN94937_c0_g1	TRINITY_DN74200_c0_g1,TRINITY_DN74789_c0_g2,TRINITY_DN75231_c0_g2,TRINITY_DN76689_c1_g1,TRINITY_DN79538_c1_g1,TRINITY_DN84810_c0_g1,TRINITY_DN88247_c0_g2,TRINITY_DN94937_c0_g1
GO:0042128	nitrate assimilation	biological process	4/396	317/93642	0.04658	1	TRINITY_DN74570_c0_g1,TRINITY_DN92112_c2_g4,TRINITY_DN97741_c3_g1,TRINITY_DN97821_c1_g1	TRINITY_DN74570_c0_g1,TRINITY_DN92112_c2_g4,TRINITY_DN97741_c3_g1,TRINITY_DN97821_c1_g1
GO:0010017	red or far-red light signaling pathway	biological process	3/396	189/93642	0.04678	1	TRINITY_DN83614_c0_g1,TRINITY_DN93218_c0_g2,TRINITY_DN98033_c2_g1	TRINITY_DN83614_c0_g1,TRINITY_DN93218_c0_g2,TRINITY_DN98033_c2_g1
GO:0042126	nitrate metabolic process	biological process	4/396	318/93642	0.04703	1	TRINITY_DN74570_c0_g1,TRINITY_DN92112_c2_g4,TRINITY_DN97741_c3_g1,TRINITY_DN97821_c1_g1	TRINITY_DN74570_c0_g1,TRINITY_DN92112_c2_g4,TRINITY_DN97741_c3_g1,TRINITY_DN97821_c1_g1
GO:0048588	developmental cell growth	biological process	6/396	613/93642	0.04753	1	TRINITY_DN68808_c1_g2,TRINITY_DN73846_c0_g1,TRINITY_DN79763_c2_g1,TRINITY_DN80826_c1_g2,TRINITY_DN88078_c0_g1,TRINITY_DN98183_c1_g1	TRINITY_DN68808_c1_g2,TRINITY_DN73846_c0_g1,TRINITY_DN79763_c2_g1,TRINITY_DN80826_c1_g2,TRINITY_DN88078_c0_g1,TRINITY_DN98183_c1_g1
GO:0006972	hyperosmotic response	biological process	3/396	191/93642	0.04799	1	TRINITY_DN84947_c1_g1,TRINITY_DN87173_c0_g1,TRINITY_DN96470_c1_g1	TRINITY_DN84947_c1_g1,TRINITY_DN87173_c0_g1,TRINITY_DN96470_c1_g1
GO:0071489	cellular response to red or far red light	biological process	3/396	191/93642	0.04799	1	TRINITY_DN83614_c0_g1,TRINITY_DN93218_c0_g2,TRINITY_DN98033_c2_g1	TRINITY_DN83614_c0_g1,TRINITY_DN93218_c0_g2,TRINITY_DN98033_c2_g1
GO:0010268	brassinosteroid homeostasis	biological process	2/396	83/93642	0.04850	1	TRINITY_DN89680_c0_g1,TRINITY_DN95742_c1_g1	TRINITY_DN89680_c0_g1,TRINITY_DN95742_c1_g1
GO:0016049	cell growth	biological process	12/396	1640/93642	0.04856	1	TRINITY_DN68808_c1_g2,TRINITY_DN70028_c0_g1,TRINITY_DN73767_c0_g2,TRINITY_DN73846_c0_g1,TRINITY_DN74200_c0_g1,TRINITY_DN77712_c1_g2,TRINITY_DN79763_c2_g1,TRINITY_DN80826_c1_g2,TRINITY_DN88078_c0_g1,TRINITY_DN96059_c0_g1,TRINITY_DN98183_c1_g1,TRINITY_DN98447_c0_g4	TRINITY_DN68808_c1_g2,TRINITY_DN70028_c0_g1,TRINITY_DN73767_c0_g2,TRINITY_DN73846_c0_g1,TRINITY_DN74200_c0_g1,TRINITY_DN77712_c1_g2,TRINITY_DN79763_c2_g1,TRINITY_DN80826_c1_g2,TRINITY_DN88078_c0_g1,TRINITY_DN96059_c0_g1,TRINITY_DN98183_c1_g1,TRINITY_DN98447_c0_g4
GO:0009643	photosynthetic acclimation	biological process	1/396	12/93642	0.04959	1	TRINITY_DN96308_c1_g1	TRINITY_DN96308_c1_g1
GO:0010378	temperature compensation of the circadian clock	biological process	1/396	12/93642	0.04959	1	TRINITY_DN98033_c2_g1	TRINITY_DN98033_c2_g1
GO:0045962	positive regulation of development, heterochronic	biological process	1/396	12/93642	0.04959	1	TRINITY_DN90710_c0_g1	TRINITY_DN90710_c0_g1
GO:0046621	negative regulation of organ growth	biological process	1/396	12/93642	0.04959	1	TRINITY_DN85314_c2_g4	TRINITY_DN85314_c2_g4
GO:0046786	viral replication complex formation and maintenance	biological process	1/396	12/93642	0.04959	1	TRINITY_DN94939_c2_g1	TRINITY_DN94939_c2_g1
GO:0051415	microtubule nucleation by interphase microtubule organizing center	biological process	1/396	12/93642	0.04959	1	TRINITY_DN79830_c1_g1	TRINITY_DN79830_c1_g1
GO:0051418	microtubule nucleation by microtubule organizing center	biological process	1/396	12/93642	0.04959	1	TRINITY_DN79830_c1_g1	TRINITY_DN79830_c1_g1
GO:1901371	regulation of leaf morphogenesis	biological process	1/396	12/93642	0.04959	1	TRINITY_DN74200_c0_g1	TRINITY_DN74200_c0_g1
GO:0009629	response to gravity	biological process	3/396	194/93642	0.04985	1	TRINITY_DN73846_c0_g1,TRINITY_DN94896_c1_g4,TRINITY_DN98183_c1_g1	TRINITY_DN73846_c0_g1,TRINITY_DN94896_c1_g4,TRINITY_DN98183_c1_g1
GO:0009699	phenylpropanoid biosynthetic process	biological process	4/396	326/93642	0.05065	1	TRINITY_DN79063_c0_g1,TRINITY_DN79251_c0_g3,TRINITY_DN81190_c0_g1,TRINITY_DN86681_c1_g1	TRINITY_DN79063_c0_g1,TRINITY_DN79251_c0_g3,TRINITY_DN81190_c0_g1,TRINITY_DN86681_c1_g1
GO:0048869	cellular developmental process	biological process	30/396	5170/93642	0.05112	1	TRINITY_DN68808_c1_g2,TRINITY_DN69705_c0_g1,TRINITY_DN72193_c1_g1,TRINITY_DN72612_c0_g3,TRINITY_DN73767_c0_g2,TRINITY_DN73846_c0_g1,TRINITY_DN74200_c0_g1,TRINITY_DN76562_c0_g1,TRINITY_DN76713_c1_g4,TRINITY_DN77712_c1_g2,TRINITY_DN78351_c0_g1,TRINITY_DN78997_c1_g2,TRINITY_DN79251_c0_g3,TRINITY_DN79763_c2_g1,TRINITY_DN80826_c1_g2,TRINITY_DN81758_c0_g3,TRINITY_DN83129_c1_g2,TRINITY_DN83553_c0_g1,TRI…	TRINITY_DN68808_c1_g2,TRINITY_DN69705_c0_g1,TRINITY_DN72193_c1_g1,TRINITY_DN72612_c0_g3,TRINITY_DN73767_c0_g2,TRINITY_DN73846_c0_g1,TRINITY_DN74200_c0_g1,TRINITY_DN76562_c0_g1,TRINITY_DN76713_c1_g4,TRINITY_DN77712_c1_g2,TRINITY_DN78351_c0_g1,TRINITY_DN78997_c1_g2,TRINITY_DN79251_c0_g3,TRINITY_DN79763_c2_g1,TRINITY_DN80826_c1_g2,TRINITY_DN81758_c0_g3,TRINITY_DN83129_c1_g2,TRINITY_DN83553_c0_g1,TRI…
GO:0030091	protein repair	biological process	2/396	86/93642	0.05167	1	TRINITY_DN64487_c0_g1,TRINITY_DN68505_c0_g1	TRINITY_DN64487_c0_g1,TRINITY_DN68505_c0_g1
GO:0016131	brassinosteroid metabolic process	biological process	2/396	87/93642	0.05274	1	TRINITY_DN89680_c0_g1,TRINITY_DN95742_c1_g1	TRINITY_DN89680_c0_g1,TRINITY_DN95742_c1_g1
GO:0046084	adenine biosynthetic process	biological process	2/396	87/93642	0.05274	1	TRINITY_DN76689_c1_g1,TRINITY_DN79538_c1_g1	TRINITY_DN76689_c1_g1,TRINITY_DN79538_c1_g1
GO:0006680	glucosylceramide catabolic process	biological process	1/396	13/93642	0.05361	1	TRINITY_DN83553_c0_g1	TRINITY_DN83553_c0_g1
GO:0010264	myo-inositol hexakisphosphate biosynthetic process	biological process	1/396	13/93642	0.05361	1	TRINITY_DN97411_c0_g2	TRINITY_DN97411_c0_g2
GO:0033517	myo-inositol hexakisphosphate metabolic process	biological process	1/396	13/93642	0.05361	1	TRINITY_DN97411_c0_g2	TRINITY_DN97411_c0_g2
GO:0033591	response to L-ascorbic acid	biological process	1/396	13/93642	0.05361	1	TRINITY_DN81522_c2_g3	TRINITY_DN81522_c2_g3
GO:0036290	protein trans-autophosphorylation	biological process	1/396	13/93642	0.05361	1	TRINITY_DN69454_c0_g9	TRINITY_DN69454_c0_g9
GO:0046477	glycosylceramide catabolic process	biological process	1/396	13/93642	0.05361	1	TRINITY_DN83553_c0_g1	TRINITY_DN83553_c0_g1
GO:0051382	kinetochore assembly	biological process	1/396	13/93642	0.05361	1	TRINITY_DN90792_c0_g1	TRINITY_DN90792_c0_g1
GO:0080112	seed growth	biological process	1/396	13/93642	0.05361	1	TRINITY_DN74789_c0_g2	TRINITY_DN74789_c0_g2
GO:0080113	regulation of seed growth	biological process	1/396	13/93642	0.05361	1	TRINITY_DN74789_c0_g2	TRINITY_DN74789_c0_g2
GO:1901672	positive regulation of systemic acquired resistance	biological process	1/396	13/93642	0.05361	1	TRINITY_DN74200_c0_g1	TRINITY_DN74200_c0_g1
GO:1903961	positive regulation of anion transmembrane transport	biological process	1/396	13/93642	0.05361	1	TRINITY_DN74200_c0_g1	TRINITY_DN74200_c0_g1
GO:0010218	response to far red light	biological process	2/396	89/93642	0.05491	1	TRINITY_DN74200_c0_g1,TRINITY_DN98033_c2_g1	TRINITY_DN74200_c0_g1,TRINITY_DN98033_c2_g1
GO:0015977	carbon fixation	biological process	2/396	89/93642	0.05491	1	TRINITY_DN91965_c1_g2,TRINITY_DN95691_c1_g2	TRINITY_DN91965_c1_g2,TRINITY_DN95691_c1_g2
GO:0016137	glycoside metabolic process	biological process	2/396	89/93642	0.05491	1	TRINITY_DN83553_c0_g1,TRINITY_DN89050_c0_g3	TRINITY_DN83553_c0_g1,TRINITY_DN89050_c0_g3
GO:0009958	positive gravitropism	biological process	2/396	90/93642	0.05601	1	TRINITY_DN73846_c0_g1,TRINITY_DN98183_c1_g1	TRINITY_DN73846_c0_g1,TRINITY_DN98183_c1_g1
GO:0042335	cuticle development	biological process	2/396	90/93642	0.05601	1	TRINITY_DN69705_c0_g1,TRINITY_DN98738_c6_g1	TRINITY_DN69705_c0_g1,TRINITY_DN98738_c6_g1
GO:0000741	karyogamy	biological process	2/396	91/93642	0.05711	1	TRINITY_DN76562_c0_g1,TRINITY_DN91155_c0_g1	TRINITY_DN76562_c0_g1,TRINITY_DN91155_c0_g1
GO:0019835	cytolysis	biological process	1/396	14/93642	0.05761	1	TRINITY_DN88314_c1_g1	TRINITY_DN88314_c1_g1
GO:1905421	regulation of plant organ morphogenesis	biological process	1/396	14/93642	0.05761	1	TRINITY_DN74200_c0_g1	TRINITY_DN74200_c0_g1
GO:0006664	glycolipid metabolic process	biological process	4/396	346/93642	0.06037	1	TRINITY_DN75945_c1_g2,TRINITY_DN82806_c1_g1,TRINITY_DN83553_c0_g1,TRINITY_DN92020_c0_g1	TRINITY_DN75945_c1_g2,TRINITY_DN82806_c1_g1,TRINITY_DN83553_c0_g1,TRINITY_DN92020_c0_g1
GO:0019252	starch biosynthetic process	biological process	2/396	94/93642	0.06046	1	TRINITY_DN86143_c0_g1,TRINITY_DN86548_c0_g1	TRINITY_DN86143_c0_g1,TRINITY_DN86548_c0_g1
GO:0009620	response to fungus	biological process	8/396	986/93642	0.06048	1	TRINITY_DN72380_c3_g2,TRINITY_DN73115_c2_g4,TRINITY_DN73575_c4_g1,TRINITY_DN83201_c1_g2,TRINITY_DN85687_c0_g1,TRINITY_DN86492_c0_g2,TRINITY_DN92508_c2_g4,TRINITY_DN97411_c0_g2	TRINITY_DN72380_c3_g2,TRINITY_DN73115_c2_g4,TRINITY_DN73575_c4_g1,TRINITY_DN83201_c1_g2,TRINITY_DN85687_c0_g1,TRINITY_DN86492_c0_g2,TRINITY_DN92508_c2_g4,TRINITY_DN97411_c0_g2
GO:1901068	guanosine-containing compound metabolic process	biological process	3/396	211/93642	0.06101	1	TRINITY_DN86241_c1_g1,TRINITY_DN88663_c1_g3,TRINITY_DN94475_c0_g1	TRINITY_DN86241_c1_g1,TRINITY_DN88663_c1_g3,TRINITY_DN94475_c0_g1
GO:0044249	cellular biosynthetic process	biological process	144/396	30513/93642	0.06104	1	TRINITY_DN67873_c2_g1,TRINITY_DN68814_c0_g1,TRINITY_DN69354_c0_g3,TRINITY_DN70028_c0_g1,TRINITY_DN71122_c2_g1,TRINITY_DN71237_c2_g2,TRINITY_DN71674_c0_g6,TRINITY_DN71758_c3_g3,TRINITY_DN72157_c2_g1,TRINITY_DN72193_c1_g1,TRINITY_DN72215_c0_g2,TRINITY_DN72292_c0_g2,TRINITY_DN72537_c1_g1,TRINITY_DN72612_c0_g3,TRINITY_DN72698_c1_g2,TRINITY_DN72719_c0_g2,TRINITY_DN72896_c1_g1,TRINITY_DN73172_c2_g2,TRI…	TRINITY_DN67873_c2_g1,TRINITY_DN68814_c0_g1,TRINITY_DN69354_c0_g3,TRINITY_DN70028_c0_g1,TRINITY_DN71122_c2_g1,TRINITY_DN71237_c2_g2,TRINITY_DN71674_c0_g6,TRINITY_DN71758_c3_g3,TRINITY_DN72157_c2_g1,TRINITY_DN72193_c1_g1,TRINITY_DN72215_c0_g2,TRINITY_DN72292_c0_g2,TRINITY_DN72537_c1_g1,TRINITY_DN72612_c0_g3,TRINITY_DN72698_c1_g2,TRINITY_DN72719_c0_g2,TRINITY_DN72896_c1_g1,TRINITY_DN73172_c2_g2,TRI…
GO:0009645	response to low light intensity stimulus	biological process	1/396	15/93642	0.06159	1	TRINITY_DN74200_c0_g1	TRINITY_DN74200_c0_g1
GO:0032973	amino acid export across plasma membrane	biological process	1/396	15/93642	0.06159	1	TRINITY_DN75450_c0_g1	TRINITY_DN75450_c0_g1
GO:0043508	negative regulation of JUN kinase activity	biological process	1/396	15/93642	0.06159	1	TRINITY_DN92862_c0_g1	TRINITY_DN92862_c0_g1
GO:1900618	regulation of shoot system morphogenesis	biological process	1/396	15/93642	0.06159	1	TRINITY_DN74200_c0_g1	TRINITY_DN74200_c0_g1
GO:0015995	chlorophyll biosynthetic process	biological process	2/396	95/93642	0.06160	1	TRINITY_DN74789_c0_g2,TRINITY_DN88247_c0_g2	TRINITY_DN74789_c0_g2,TRINITY_DN88247_c0_g2
GO:0090332	stomatal closure	biological process	2/396	95/93642	0.06160	1	TRINITY_DN83740_c0_g1,TRINITY_DN98223_c1_g1	TRINITY_DN83740_c0_g1,TRINITY_DN98223_c1_g1
GO:0051239	regulation of multicellular organismal process	biological process	13/396	1894/93642	0.06188	1	TRINITY_DN68808_c1_g2,TRINITY_DN73550_c1_g1,TRINITY_DN74200_c0_g1,TRINITY_DN74789_c0_g2,TRINITY_DN78351_c0_g1,TRINITY_DN79763_c2_g1,TRINITY_DN80234_c0_g1,TRINITY_DN83129_c1_g2,TRINITY_DN85314_c2_g4,TRINITY_DN85452_c0_g1,TRINITY_DN87173_c0_g1,TRINITY_DN96061_c0_g1,TRINITY_DN98033_c2_g1	TRINITY_DN68808_c1_g2,TRINITY_DN73550_c1_g1,TRINITY_DN74200_c0_g1,TRINITY_DN74789_c0_g2,TRINITY_DN78351_c0_g1,TRINITY_DN79763_c2_g1,TRINITY_DN80234_c0_g1,TRINITY_DN83129_c1_g2,TRINITY_DN85314_c2_g4,TRINITY_DN85452_c0_g1,TRINITY_DN87173_c0_g1,TRINITY_DN96061_c0_g1,TRINITY_DN98033_c2_g1
GO:0035556	intracellular signal transduction	biological process	23/396	3854/93642	0.06349	1	TRINITY_DN67315_c0_g4,TRINITY_DN69454_c0_g9,TRINITY_DN73767_c0_g2,TRINITY_DN73833_c0_g1,TRINITY_DN74789_c0_g2,TRINITY_DN78965_c2_g1,TRINITY_DN81885_c0_g1,TRINITY_DN83614_c0_g1,TRINITY_DN84644_c2_g1,TRINITY_DN87935_c0_g1,TRINITY_DN88335_c1_g1,TRINITY_DN89338_c2_g1,TRINITY_DN90631_c0_g1,TRINITY_DN92862_c0_g1,TRINITY_DN93218_c0_g2,TRINITY_DN94030_c0_g1,TRINITY_DN95415_c1_g1,TRINITY_DN95641_c0_g1,TRI…	TRINITY_DN67315_c0_g4,TRINITY_DN69454_c0_g9,TRINITY_DN73767_c0_g2,TRINITY_DN73833_c0_g1,TRINITY_DN74789_c0_g2,TRINITY_DN78965_c2_g1,TRINITY_DN81885_c0_g1,TRINITY_DN83614_c0_g1,TRINITY_DN84644_c2_g1,TRINITY_DN87935_c0_g1,TRINITY_DN88335_c1_g1,TRINITY_DN89338_c2_g1,TRINITY_DN90631_c0_g1,TRINITY_DN92862_c0_g1,TRINITY_DN93218_c0_g2,TRINITY_DN94030_c0_g1,TRINITY_DN95415_c1_g1,TRINITY_DN95641_c0_g1,TRI…
GO:0048764	trichoblast maturation	biological process	3/396	215/93642	0.06379	1	TRINITY_DN73846_c0_g1,TRINITY_DN78997_c1_g2,TRINITY_DN98183_c1_g1	TRINITY_DN73846_c0_g1,TRINITY_DN78997_c1_g2,TRINITY_DN98183_c1_g1
GO:0048765	root hair cell differentiation	biological process	3/396	215/93642	0.06379	1	TRINITY_DN73846_c0_g1,TRINITY_DN78997_c1_g2,TRINITY_DN98183_c1_g1	TRINITY_DN73846_c0_g1,TRINITY_DN78997_c1_g2,TRINITY_DN98183_c1_g1
GO:0055083	monovalent inorganic anion homeostasis	biological process	2/396	97/93642	0.06388	1	TRINITY_DN89788_c0_g1,TRINITY_DN97411_c0_g2	TRINITY_DN89788_c0_g1,TRINITY_DN97411_c0_g2
GO:0040008	regulation of growth	biological process	10/396	1352/93642	0.06402	1	TRINITY_DN68808_c1_g2,TRINITY_DN70028_c0_g1,TRINITY_DN73312_c0_g1,TRINITY_DN73550_c1_g1,TRINITY_DN74200_c0_g1,TRINITY_DN74789_c0_g2,TRINITY_DN79763_c2_g1,TRINITY_DN85314_c2_g4,TRINITY_DN86120_c2_g3,TRINITY_DN94745_c1_g1	TRINITY_DN68808_c1_g2,TRINITY_DN70028_c0_g1,TRINITY_DN73312_c0_g1,TRINITY_DN73550_c1_g1,TRINITY_DN74200_c0_g1,TRINITY_DN74789_c0_g2,TRINITY_DN79763_c2_g1,TRINITY_DN85314_c2_g4,TRINITY_DN86120_c2_g3,TRINITY_DN94745_c1_g1
GO:0045935	positive regulation of nucleobase-containing compound metabolic process	biological process	12/396	1718/93642	0.06404	1	TRINITY_DN68814_c0_g1,TRINITY_DN70028_c0_g1,TRINITY_DN76971_c1_g3,TRINITY_DN78351_c0_g1,TRINITY_DN79025_c0_g2,TRINITY_DN79251_c0_g3,TRINITY_DN86782_c1_g2,TRINITY_DN92244_c0_g2,TRINITY_DN92571_c0_g1,TRINITY_DN93979_c0_g1,TRINITY_DN95641_c0_g1,TRINITY_DN96641_c0_g1	TRINITY_DN68814_c0_g1,TRINITY_DN70028_c0_g1,TRINITY_DN76971_c1_g3,TRINITY_DN78351_c0_g1,TRINITY_DN79025_c0_g2,TRINITY_DN79251_c0_g3,TRINITY_DN86782_c1_g2,TRINITY_DN92244_c0_g2,TRINITY_DN92571_c0_g1,TRINITY_DN93979_c0_g1,TRINITY_DN95641_c0_g1,TRINITY_DN96641_c0_g1
GO:1901576	organic substance biosynthetic process	biological process	148/396	31490/93642	0.06416	1	TRINITY_DN67873_c2_g1,TRINITY_DN68814_c0_g1,TRINITY_DN69354_c0_g3,TRINITY_DN70028_c0_g1,TRINITY_DN71122_c2_g1,TRINITY_DN71237_c2_g2,TRINITY_DN71674_c0_g6,TRINITY_DN71758_c3_g3,TRINITY_DN72157_c2_g1,TRINITY_DN72193_c1_g1,TRINITY_DN72215_c0_g2,TRINITY_DN72292_c0_g2,TRINITY_DN72537_c1_g1,TRINITY_DN72612_c0_g3,TRINITY_DN72698_c1_g2,TRINITY_DN72719_c0_g2,TRINITY_DN72896_c1_g1,TRINITY_DN73172_c2_g2,TRI…	TRINITY_DN67873_c2_g1,TRINITY_DN68814_c0_g1,TRINITY_DN69354_c0_g3,TRINITY_DN70028_c0_g1,TRINITY_DN71122_c2_g1,TRINITY_DN71237_c2_g2,TRINITY_DN71674_c0_g6,TRINITY_DN71758_c3_g3,TRINITY_DN72157_c2_g1,TRINITY_DN72193_c1_g1,TRINITY_DN72215_c0_g2,TRINITY_DN72292_c0_g2,TRINITY_DN72537_c1_g1,TRINITY_DN72612_c0_g3,TRINITY_DN72698_c1_g2,TRINITY_DN72719_c0_g2,TRINITY_DN72896_c1_g1,TRINITY_DN73172_c2_g2,TRI…
GO:0043170	macromolecule metabolic process	biological process	193/396	41967/93642	0.06428	1	TRINITY_DN64487_c0_g1,TRINITY_DN67315_c0_g4,TRINITY_DN67873_c2_g1,TRINITY_DN68505_c0_g1,TRINITY_DN68814_c0_g1,TRINITY_DN69454_c0_g9,TRINITY_DN69705_c0_g1,TRINITY_DN69818_c1_g1,TRINITY_DN70028_c0_g1,TRINITY_DN71122_c2_g1,TRINITY_DN71237_c2_g2,TRINITY_DN71674_c0_g6,TRINITY_DN71758_c3_g3,TRINITY_DN72157_c2_g1,TRINITY_DN72166_c0_g2,TRINITY_DN72193_c1_g1,TRINITY_DN72292_c0_g2,TRINITY_DN72456_c0_g1,TRI…	TRINITY_DN64487_c0_g1,TRINITY_DN67315_c0_g4,TRINITY_DN67873_c2_g1,TRINITY_DN68505_c0_g1,TRINITY_DN68814_c0_g1,TRINITY_DN69454_c0_g9,TRINITY_DN69705_c0_g1,TRINITY_DN69818_c1_g1,TRINITY_DN70028_c0_g1,TRINITY_DN71122_c2_g1,TRINITY_DN71237_c2_g2,TRINITY_DN71674_c0_g6,TRINITY_DN71758_c3_g3,TRINITY_DN72157_c2_g1,TRINITY_DN72166_c0_g2,TRINITY_DN72193_c1_g1,TRINITY_DN72292_c0_g2,TRINITY_DN72456_c0_g1,TRI…
GO:0006282	regulation of DNA repair	biological process	2/396	98/93642	0.06504	1	TRINITY_DN86782_c1_g2,TRINITY_DN93979_c0_g1	TRINITY_DN86782_c1_g2,TRINITY_DN93979_c0_g1
GO:0032102	negative regulation of response to external stimulus	biological process	2/396	98/93642	0.06504	1	TRINITY_DN78164_c0_g1,TRINITY_DN85687_c0_g1	TRINITY_DN78164_c0_g1,TRINITY_DN85687_c0_g1
GO:2001057	reactive nitrogen species metabolic process	biological process	4/396	355/93642	0.06504	1	TRINITY_DN74570_c0_g1,TRINITY_DN92112_c2_g4,TRINITY_DN97741_c3_g1,TRINITY_DN97821_c1_g1	TRINITY_DN74570_c0_g1,TRINITY_DN92112_c2_g4,TRINITY_DN97741_c3_g1,TRINITY_DN97821_c1_g1
GO:0048585	negative regulation of response to stimulus	biological process	10/396	1357/93642	0.06527	1	TRINITY_DN78164_c0_g1,TRINITY_DN80234_c0_g1,TRINITY_DN85452_c0_g1,TRINITY_DN85687_c0_g1,TRINITY_DN87173_c0_g1,TRINITY_DN89157_c0_g2,TRINITY_DN92571_c0_g1,TRINITY_DN92862_c0_g1,TRINITY_DN96061_c0_g1,TRINITY_DN97953_c3_g1	TRINITY_DN78164_c0_g1,TRINITY_DN80234_c0_g1,TRINITY_DN85452_c0_g1,TRINITY_DN85687_c0_g1,TRINITY_DN87173_c0_g1,TRINITY_DN89157_c0_g2,TRINITY_DN92571_c0_g1,TRINITY_DN92862_c0_g1,TRINITY_DN96061_c0_g1,TRINITY_DN97953_c3_g1
GO:0006678	glucosylceramide metabolic process	biological process	1/396	16/93642	0.06556	1	TRINITY_DN83553_c0_g1	TRINITY_DN83553_c0_g1
GO:0010660	regulation of muscle cell apoptotic process	biological process	1/396	16/93642	0.06556	1	TRINITY_DN92862_c0_g1	TRINITY_DN92862_c0_g1
GO:0042873	aldonate transmembrane transport	biological process	1/396	16/93642	0.06556	1	TRINITY_DN96308_c1_g1	TRINITY_DN96308_c1_g1
GO:1901332	negative regulation of lateral root development	biological process	1/396	16/93642	0.06556	1	TRINITY_DN74200_c0_g1	TRINITY_DN74200_c0_g1
GO:0010054	trichoblast differentiation	biological process	3/396	218/93642	0.06591	1	TRINITY_DN73846_c0_g1,TRINITY_DN78997_c1_g2,TRINITY_DN98183_c1_g1	TRINITY_DN73846_c0_g1,TRINITY_DN78997_c1_g2,TRINITY_DN98183_c1_g1
GO:0071214	cellular response to abiotic stimulus	biological process	9/396	1188/93642	0.06799	1	TRINITY_DN69818_c1_g1,TRINITY_DN69915_c0_g1,TRINITY_DN74152_c3_g1,TRINITY_DN74200_c0_g1,TRINITY_DN83614_c0_g1,TRINITY_DN84947_c1_g1,TRINITY_DN93218_c0_g2,TRINITY_DN94056_c2_g2,TRINITY_DN98033_c2_g1	TRINITY_DN69818_c1_g1,TRINITY_DN69915_c0_g1,TRINITY_DN74152_c3_g1,TRINITY_DN74200_c0_g1,TRINITY_DN83614_c0_g1,TRINITY_DN84947_c1_g1,TRINITY_DN93218_c0_g2,TRINITY_DN94056_c2_g2,TRINITY_DN98033_c2_g1
GO:0104004	cellular response to environmental stimulus	biological process	9/396	1188/93642	0.06799	1	TRINITY_DN69818_c1_g1,TRINITY_DN69915_c0_g1,TRINITY_DN74152_c3_g1,TRINITY_DN74200_c0_g1,TRINITY_DN83614_c0_g1,TRINITY_DN84947_c1_g1,TRINITY_DN93218_c0_g2,TRINITY_DN94056_c2_g2,TRINITY_DN98033_c2_g1	TRINITY_DN69818_c1_g1,TRINITY_DN69915_c0_g1,TRINITY_DN74152_c3_g1,TRINITY_DN74200_c0_g1,TRINITY_DN83614_c0_g1,TRINITY_DN84947_c1_g1,TRINITY_DN93218_c0_g2,TRINITY_DN94056_c2_g2,TRINITY_DN98033_c2_g1
GO:0009116	nucleoside metabolic process	biological process	6/396	675/93642	0.06885	1	TRINITY_DN76689_c1_g1,TRINITY_DN79538_c1_g1,TRINITY_DN86241_c1_g1,TRINITY_DN87437_c1_g1,TRINITY_DN88663_c1_g3,TRINITY_DN94475_c0_g1	TRINITY_DN76689_c1_g1,TRINITY_DN79538_c1_g1,TRINITY_DN86241_c1_g1,TRINITY_DN87437_c1_g1,TRINITY_DN88663_c1_g3,TRINITY_DN94475_c0_g1
GO:0000132	establishment of mitotic spindle orientation	biological process	1/396	17/93642	0.06952	1	TRINITY_DN94351_c0_g2	TRINITY_DN94351_c0_g2
GO:0006677	glycosylceramide metabolic process	biological process	1/396	17/93642	0.06952	1	TRINITY_DN83553_c0_g1	TRINITY_DN83553_c0_g1
GO:0009245	lipid A biosynthetic process	biological process	1/396	17/93642	0.06952	1	TRINITY_DN75945_c1_g2	TRINITY_DN75945_c1_g2
GO:0031055	chromatin remodeling at centromere	biological process	1/396	17/93642	0.06952	1	TRINITY_DN96266_c0_g3	TRINITY_DN96266_c0_g3
GO:0046493	lipid A metabolic process	biological process	1/396	17/93642	0.06952	1	TRINITY_DN75945_c1_g2	TRINITY_DN75945_c1_g2
GO:0051294	establishment of spindle orientation	biological process	1/396	17/93642	0.06952	1	TRINITY_DN94351_c0_g2	TRINITY_DN94351_c0_g2
GO:1901141	regulation of lignin biosynthetic process	biological process	1/396	17/93642	0.06952	1	TRINITY_DN79251_c0_g3	TRINITY_DN79251_c0_g3
GO:1901269	lipooligosaccharide metabolic process	biological process	1/396	17/93642	0.06952	1	TRINITY_DN75945_c1_g2	TRINITY_DN75945_c1_g2
GO:1901271	lipooligosaccharide biosynthetic process	biological process	1/396	17/93642	0.06952	1	TRINITY_DN75945_c1_g2	TRINITY_DN75945_c1_g2
GO:2000033	regulation of seed dormancy process	biological process	1/396	17/93642	0.06952	1	TRINITY_DN87173_c0_g1	TRINITY_DN87173_c0_g1
GO:2000785	regulation of autophagosome assembly	biological process	1/396	17/93642	0.06952	1	TRINITY_DN79199_c0_g1	TRINITY_DN79199_c0_g1
GO:0016102	diterpenoid biosynthetic process	biological process	2/396	102/93642	0.06972	1	TRINITY_DN89680_c0_g1,TRINITY_DN94226_c0_g1	TRINITY_DN89680_c0_g1,TRINITY_DN94226_c0_g1
GO:0031109	microtubule polymerization or depolymerization	biological process	2/396	102/93642	0.06972	1	TRINITY_DN79830_c1_g1,TRINITY_DN93504_c1_g1	TRINITY_DN79830_c1_g1,TRINITY_DN93504_c1_g1
GO:0010921	regulation of phosphatase activity	biological process	2/396	103/93642	0.07091	1	TRINITY_DN91987_c1_g2,TRINITY_DN91987_c1_g4	TRINITY_DN91987_c1_g2,TRINITY_DN91987_c1_g4
GO:0009753	response to jasmonic acid	biological process	4/396	370/93642	0.07324	1	TRINITY_DN85687_c0_g1,TRINITY_DN87173_c0_g1,TRINITY_DN95641_c0_g1,TRINITY_DN97741_c3_g1	TRINITY_DN85687_c0_g1,TRINITY_DN87173_c0_g1,TRINITY_DN95641_c0_g1,TRINITY_DN97741_c3_g1
GO:0007063	regulation of sister chromatid cohesion	biological process	1/396	18/93642	0.07345	1	TRINITY_DN77712_c1_g2	TRINITY_DN77712_c1_g2
GO:0010657	muscle cell apoptotic process	biological process	1/396	18/93642	0.07345	1	TRINITY_DN92862_c0_g1	TRINITY_DN92862_c0_g1
GO:0014003	oligodendrocyte development	biological process	1/396	18/93642	0.07345	1	TRINITY_DN72612_c0_g3	TRINITY_DN72612_c0_g3
GO:0046479	glycosphingolipid catabolic process	biological process	1/396	18/93642	0.07345	1	TRINITY_DN83553_c0_g1	TRINITY_DN83553_c0_g1
GO:0090065	regulation of production of siRNA involved in RNA interference	biological process	1/396	18/93642	0.07345	1	TRINITY_DN68814_c0_g1	TRINITY_DN68814_c0_g1
GO:1903509	liposaccharide metabolic process	biological process	4/396	372/93642	0.07437	1	TRINITY_DN75945_c1_g2,TRINITY_DN82806_c1_g1,TRINITY_DN83553_c0_g1,TRINITY_DN92020_c0_g1	TRINITY_DN75945_c1_g2,TRINITY_DN82806_c1_g1,TRINITY_DN83553_c0_g1,TRINITY_DN92020_c0_g1
GO:0009742	brassinosteroid mediated signaling pathway	biological process	3/396	230/93642	0.07472	1	TRINITY_DN73312_c0_g1,TRINITY_DN92027_c0_g1,TRINITY_DN93996_c0_g1	TRINITY_DN73312_c0_g1,TRINITY_DN92027_c0_g1,TRINITY_DN93996_c0_g1
GO:0006638	neutral lipid metabolic process	biological process	3/396	231/93642	0.07548	1	TRINITY_DN72215_c0_g2,TRINITY_DN81482_c0_g3,TRINITY_DN85783_c0_g1	TRINITY_DN72215_c0_g2,TRINITY_DN81482_c0_g3,TRINITY_DN85783_c0_g1
GO:0006639	acylglycerol metabolic process	biological process	3/396	231/93642	0.07548	1	TRINITY_DN72215_c0_g2,TRINITY_DN81482_c0_g3,TRINITY_DN85783_c0_g1	TRINITY_DN72215_c0_g2,TRINITY_DN81482_c0_g3,TRINITY_DN85783_c0_g1
GO:0071367	cellular response to brassinosteroid stimulus	biological process	3/396	231/93642	0.07548	1	TRINITY_DN73312_c0_g1,TRINITY_DN92027_c0_g1,TRINITY_DN93996_c0_g1	TRINITY_DN73312_c0_g1,TRINITY_DN92027_c0_g1,TRINITY_DN93996_c0_g1
GO:0009058	biosynthetic process	biological process	150/396	32143/93642	0.07578	1	TRINITY_DN67873_c2_g1,TRINITY_DN68814_c0_g1,TRINITY_DN69354_c0_g3,TRINITY_DN70028_c0_g1,TRINITY_DN71122_c2_g1,TRINITY_DN71237_c2_g2,TRINITY_DN71674_c0_g6,TRINITY_DN71758_c3_g3,TRINITY_DN72157_c2_g1,TRINITY_DN72193_c1_g1,TRINITY_DN72215_c0_g2,TRINITY_DN72292_c0_g2,TRINITY_DN72537_c1_g1,TRINITY_DN72612_c0_g3,TRINITY_DN72698_c1_g2,TRINITY_DN72719_c0_g2,TRINITY_DN72896_c1_g1,TRINITY_DN73172_c2_g2,TRI…	TRINITY_DN67873_c2_g1,TRINITY_DN68814_c0_g1,TRINITY_DN69354_c0_g3,TRINITY_DN70028_c0_g1,TRINITY_DN71122_c2_g1,TRINITY_DN71237_c2_g2,TRINITY_DN71674_c0_g6,TRINITY_DN71758_c3_g3,TRINITY_DN72157_c2_g1,TRINITY_DN72193_c1_g1,TRINITY_DN72215_c0_g2,TRINITY_DN72292_c0_g2,TRINITY_DN72537_c1_g1,TRINITY_DN72612_c0_g3,TRINITY_DN72698_c1_g2,TRINITY_DN72719_c0_g2,TRINITY_DN72896_c1_g1,TRINITY_DN73172_c2_g2,TRI…
GO:0009966	regulation of signal transduction	biological process	12/396	1773/93642	0.07673	1	TRINITY_DN73846_c0_g1,TRINITY_DN74789_c0_g2,TRINITY_DN84168_c2_g1,TRINITY_DN87173_c0_g1,TRINITY_DN92027_c0_g1,TRINITY_DN92571_c0_g1,TRINITY_DN92862_c0_g1,TRINITY_DN93996_c0_g1,TRINITY_DN97953_c3_g1,TRINITY_DN98034_c6_g1,TRINITY_DN98183_c1_g1,TRINITY_DN98297_c2_g1	TRINITY_DN73846_c0_g1,TRINITY_DN74789_c0_g2,TRINITY_DN84168_c2_g1,TRINITY_DN87173_c0_g1,TRINITY_DN92027_c0_g1,TRINITY_DN92571_c0_g1,TRINITY_DN92862_c0_g1,TRINITY_DN93996_c0_g1,TRINITY_DN97953_c3_g1,TRINITY_DN98034_c6_g1,TRINITY_DN98183_c1_g1,TRINITY_DN98297_c2_g1
GO:0071901	negative regulation of protein serine/threonine kinase activity	biological process	2/396	108/93642	0.07695	1	TRINITY_DN86775_c0_g2,TRINITY_DN92862_c0_g1	TRINITY_DN86775_c0_g2,TRINITY_DN92862_c0_g1
GO:0071482	cellular response to light stimulus	biological process	4/396	377/93642	0.07723	1	TRINITY_DN74200_c0_g1,TRINITY_DN83614_c0_g1,TRINITY_DN93218_c0_g2,TRINITY_DN98033_c2_g1	TRINITY_DN74200_c0_g1,TRINITY_DN83614_c0_g1,TRINITY_DN93218_c0_g2,TRINITY_DN98033_c2_g1
GO:0010077	maintenance of inflorescence meristem identity	biological process	1/396	19/93642	0.07737	1	TRINITY_DN78351_c0_g1	TRINITY_DN78351_c0_g1
GO:0019377	glycolipid catabolic process	biological process	1/396	19/93642	0.07737	1	TRINITY_DN83553_c0_g1	TRINITY_DN83553_c0_g1
GO:0031204	posttranslational protein targeting to membrane, translocation	biological process	1/396	19/93642	0.07737	1	TRINITY_DN88461_c0_g1	TRINITY_DN88461_c0_g1
GO:0045736	negative regulation of cyclin-dependent protein serine/threonine kinase activity	biological process	1/396	19/93642	0.07737	1	TRINITY_DN86775_c0_g2	TRINITY_DN86775_c0_g2
GO:0050898	nitrile metabolic process	biological process	1/396	19/93642	0.07737	1	TRINITY_DN89050_c0_g3	TRINITY_DN89050_c0_g3
GO:1900370	positive regulation of RNA interference	biological process	1/396	19/93642	0.07737	1	TRINITY_DN68814_c0_g1	TRINITY_DN68814_c0_g1
GO:1902446	regulation of shade avoidance	biological process	1/396	19/93642	0.07737	1	TRINITY_DN74200_c0_g1	TRINITY_DN74200_c0_g1
GO:0010200	response to chitin	biological process	3/396	234/93642	0.07777	1	TRINITY_DN79355_c0_g3,TRINITY_DN89570_c0_g3,TRINITY_DN94355_c0_g1	TRINITY_DN79355_c0_g3,TRINITY_DN89570_c0_g3,TRINITY_DN94355_c0_g1
GO:0010467	gene expression	biological process	106/396	22112/93642	0.07896	1	TRINITY_DN67873_c2_g1,TRINITY_DN68814_c0_g1,TRINITY_DN70028_c0_g1,TRINITY_DN71122_c2_g1,TRINITY_DN71237_c2_g2,TRINITY_DN71674_c0_g6,TRINITY_DN71758_c3_g3,TRINITY_DN72157_c2_g1,TRINITY_DN72166_c0_g2,TRINITY_DN72292_c0_g2,TRINITY_DN72537_c1_g1,TRINITY_DN72612_c0_g3,TRINITY_DN72698_c1_g2,TRINITY_DN73312_c0_g1,TRINITY_DN73833_c0_g1,TRINITY_DN74789_c0_g2,TRINITY_DN75691_c0_g1,TRINITY_DN76039_c0_g1,TRI…	TRINITY_DN67873_c2_g1,TRINITY_DN68814_c0_g1,TRINITY_DN70028_c0_g1,TRINITY_DN71122_c2_g1,TRINITY_DN71237_c2_g2,TRINITY_DN71674_c0_g6,TRINITY_DN71758_c3_g3,TRINITY_DN72157_c2_g1,TRINITY_DN72166_c0_g2,TRINITY_DN72292_c0_g2,TRINITY_DN72537_c1_g1,TRINITY_DN72612_c0_g3,TRINITY_DN72698_c1_g2,TRINITY_DN73312_c0_g1,TRINITY_DN73833_c0_g1,TRINITY_DN74789_c0_g2,TRINITY_DN75691_c0_g1,TRINITY_DN76039_c0_g1,TRI…
GO:0009266	response to temperature stimulus	biological process	12/396	1783/93642	0.07919	1	TRINITY_DN73767_c0_g2,TRINITY_DN74152_c3_g1,TRINITY_DN78351_c0_g1,TRINITY_DN80234_c0_g1,TRINITY_DN81242_c1_g3,TRINITY_DN85452_c0_g1,TRINITY_DN89737_c0_g3,TRINITY_DN95641_c0_g1,TRINITY_DN95840_c1_g3,TRINITY_DN96061_c0_g1,TRINITY_DN96470_c1_g1,TRINITY_DN98033_c2_g1	TRINITY_DN73767_c0_g2,TRINITY_DN74152_c3_g1,TRINITY_DN78351_c0_g1,TRINITY_DN80234_c0_g1,TRINITY_DN81242_c1_g3,TRINITY_DN85452_c0_g1,TRINITY_DN89737_c0_g3,TRINITY_DN95641_c0_g1,TRINITY_DN95840_c1_g3,TRINITY_DN96061_c0_g1,TRINITY_DN96470_c1_g1,TRINITY_DN98033_c2_g1
GO:0035304	regulation of protein dephosphorylation	biological process	2/396	110/93642	0.07941	1	TRINITY_DN91987_c1_g2,TRINITY_DN91987_c1_g4	TRINITY_DN91987_c1_g2,TRINITY_DN91987_c1_g4
GO:0007584	response to nutrient	biological process	4/396	381/93642	0.07956	1	TRINITY_DN74200_c0_g1,TRINITY_DN81522_c2_g3,TRINITY_DN83558_c0_g3,TRINITY_DN95415_c1_g1	TRINITY_DN74200_c0_g1,TRINITY_DN81522_c2_g3,TRINITY_DN83558_c0_g3,TRINITY_DN95415_c1_g1
GO:2000026	regulation of multicellular organismal development	biological process	10/396	1415/93642	0.08081	1	TRINITY_DN73550_c1_g1,TRINITY_DN74200_c0_g1,TRINITY_DN74789_c0_g2,TRINITY_DN78351_c0_g1,TRINITY_DN80234_c0_g1,TRINITY_DN83129_c1_g2,TRINITY_DN85452_c0_g1,TRINITY_DN87173_c0_g1,TRINITY_DN96061_c0_g1,TRINITY_DN98033_c2_g1	TRINITY_DN73550_c1_g1,TRINITY_DN74200_c0_g1,TRINITY_DN74789_c0_g2,TRINITY_DN78351_c0_g1,TRINITY_DN80234_c0_g1,TRINITY_DN83129_c1_g2,TRINITY_DN85452_c0_g1,TRINITY_DN87173_c0_g1,TRINITY_DN96061_c0_g1,TRINITY_DN98033_c2_g1
GO:0001541	ovarian follicle development	biological process	1/396	20/93642	0.08127	1	TRINITY_DN72612_c0_g3	TRINITY_DN72612_c0_g3
GO:0031627	telomeric loop formation	biological process	1/396	20/93642	0.08127	1	TRINITY_DN86602_c1_g1	TRINITY_DN86602_c1_g1
GO:0043392	negative regulation of DNA binding	biological process	1/396	20/93642	0.08127	1	TRINITY_DN71758_c3_g3	TRINITY_DN71758_c3_g3
GO:0048578	positive regulation of long-day photoperiodism, flowering	biological process	1/396	20/93642	0.08127	1	TRINITY_DN98033_c2_g1	TRINITY_DN98033_c2_g1
GO:0050992	dimethylallyl diphosphate biosynthetic process	biological process	1/396	20/93642	0.08127	1	TRINITY_DN83797_c1_g1	TRINITY_DN83797_c1_g1
GO:0050993	dimethylallyl diphosphate metabolic process	biological process	1/396	20/93642	0.08127	1	TRINITY_DN83797_c1_g1	TRINITY_DN83797_c1_g1
GO:0051383	kinetochore organization	biological process	1/396	20/93642	0.08127	1	TRINITY_DN90792_c0_g1	TRINITY_DN90792_c0_g1
GO:0007018	microtubule-based movement	biological process	4/396	384/93642	0.08133	1	TRINITY_DN86854_c0_g1,TRINITY_DN93504_c1_g1,TRINITY_DN97460_c1_g2,TRINITY_DN98568_c5_g1	TRINITY_DN86854_c0_g1,TRINITY_DN93504_c1_g1,TRINITY_DN97460_c1_g2,TRINITY_DN98568_c5_g1
GO:0006167	AMP biosynthetic process	biological process	2/396	112/93642	0.08189	1	TRINITY_DN76689_c1_g1,TRINITY_DN79538_c1_g1	TRINITY_DN76689_c1_g1,TRINITY_DN79538_c1_g1
GO:0031667	response to nutrient levels	biological process	9/396	1237/93642	0.08242	1	TRINITY_DN68076_c1_g1,TRINITY_DN74200_c0_g1,TRINITY_DN74570_c0_g1,TRINITY_DN81522_c2_g3,TRINITY_DN83558_c0_g3,TRINITY_DN86241_c1_g1,TRINITY_DN88663_c1_g3,TRINITY_DN92112_c2_g4,TRINITY_DN95415_c1_g1	TRINITY_DN68076_c1_g1,TRINITY_DN74200_c0_g1,TRINITY_DN74570_c0_g1,TRINITY_DN81522_c2_g3,TRINITY_DN83558_c0_g3,TRINITY_DN86241_c1_g1,TRINITY_DN88663_c1_g3,TRINITY_DN92112_c2_g4,TRINITY_DN95415_c1_g1
GO:0048438	floral whorl development	biological process	4/396	386/93642	0.08252	1	TRINITY_DN69454_c0_g9,TRINITY_DN86581_c0_g1,TRINITY_DN94937_c0_g1,TRINITY_DN95742_c1_g1	TRINITY_DN69454_c0_g9,TRINITY_DN86581_c0_g1,TRINITY_DN94937_c0_g1,TRINITY_DN95742_c1_g1
GO:0048825	cotyledon development	biological process	2/396	113/93642	0.08314	1	TRINITY_DN88489_c0_g2,TRINITY_DN94896_c1_g4	TRINITY_DN88489_c0_g2,TRINITY_DN94896_c1_g4
GO:0009409	response to cold	biological process	6/396	713/93642	0.08425	1	TRINITY_DN74152_c3_g1,TRINITY_DN78351_c0_g1,TRINITY_DN89737_c0_g3,TRINITY_DN95840_c1_g3,TRINITY_DN96470_c1_g1,TRINITY_DN98033_c2_g1	TRINITY_DN74152_c3_g1,TRINITY_DN78351_c0_g1,TRINITY_DN89737_c0_g3,TRINITY_DN95840_c1_g3,TRINITY_DN96470_c1_g1,TRINITY_DN98033_c2_g1
GO:0010305	leaf vascular tissue pattern formation	biological process	2/396	114/93642	0.08440	1	TRINITY_DN69915_c0_g1,TRINITY_DN76615_c2_g1	TRINITY_DN69915_c0_g1,TRINITY_DN76615_c2_g1
GO:0048229	gametophyte development	biological process	7/396	887/93642	0.08497	1	TRINITY_DN72193_c1_g1,TRINITY_DN76562_c0_g1,TRINITY_DN89931_c1_g2,TRINITY_DN91155_c0_g1,TRINITY_DN95157_c1_g2,TRINITY_DN95277_c0_g1,TRINITY_DN96600_c2_g1	TRINITY_DN72193_c1_g1,TRINITY_DN76562_c0_g1,TRINITY_DN89931_c1_g2,TRINITY_DN91155_c0_g1,TRINITY_DN95157_c1_g2,TRINITY_DN95277_c0_g1,TRINITY_DN96600_c2_g1
GO:0010117	photoprotection	biological process	1/396	21/93642	0.08516	1	TRINITY_DN74200_c0_g1	TRINITY_DN74200_c0_g1
GO:0046329	negative regulation of JNK cascade	biological process	1/396	21/93642	0.08516	1	TRINITY_DN92862_c0_g1	TRINITY_DN92862_c0_g1
GO:0050982	detection of mechanical stimulus	biological process	1/396	21/93642	0.08516	1	TRINITY_DN95945_c1_g3	TRINITY_DN95945_c1_g3
GO:1901527	abscisic acid-activated signaling pathway involved in stomatal movement	biological process	1/396	21/93642	0.08516	1	TRINITY_DN97450_c0_g2	TRINITY_DN97450_c0_g2
GO:0046083	adenine metabolic process	biological process	2/396	115/93642	0.08566	1	TRINITY_DN76689_c1_g1,TRINITY_DN79538_c1_g1	TRINITY_DN76689_c1_g1,TRINITY_DN79538_c1_g1
GO:0030163	protein catabolic process	biological process	20/396	3400/93642	0.08859	1	TRINITY_DN72523_c1_g1,TRINITY_DN73575_c4_g1,TRINITY_DN79199_c0_g1,TRINITY_DN79269_c0_g2,TRINITY_DN79664_c0_g2,TRINITY_DN80602_c4_g2,TRINITY_DN84009_c1_g1,TRINITY_DN85314_c2_g4,TRINITY_DN85971_c2_g5,TRINITY_DN86492_c0_g2,TRINITY_DN86782_c1_g2,TRINITY_DN88705_c0_g1,TRINITY_DN94355_c0_g1,TRINITY_DN95233_c1_g6,TRINITY_DN95312_c0_g2,TRINITY_DN95529_c2_g1,TRINITY_DN96097_c3_g1,TRINITY_DN96097_c3_g5,TRI…	TRINITY_DN72523_c1_g1,TRINITY_DN73575_c4_g1,TRINITY_DN79199_c0_g1,TRINITY_DN79269_c0_g2,TRINITY_DN79664_c0_g2,TRINITY_DN80602_c4_g2,TRINITY_DN84009_c1_g1,TRINITY_DN85314_c2_g4,TRINITY_DN85971_c2_g5,TRINITY_DN86492_c0_g2,TRINITY_DN86782_c1_g2,TRINITY_DN88705_c0_g1,TRINITY_DN94355_c0_g1,TRINITY_DN95233_c1_g6,TRINITY_DN95312_c0_g2,TRINITY_DN95529_c2_g1,TRINITY_DN96097_c3_g1,TRINITY_DN96097_c3_g5,TRI…
GO:0043971	histone H3-K18 acetylation	biological process	1/396	22/93642	0.08903	1	TRINITY_DN93339_c1_g3	TRINITY_DN93339_c1_g3
GO:0043972	histone H3-K23 acetylation	biological process	1/396	22/93642	0.08903	1	TRINITY_DN93339_c1_g3	TRINITY_DN93339_c1_g3
GO:0046514	ceramide catabolic process	biological process	1/396	22/93642	0.08903	1	TRINITY_DN83553_c0_g1	TRINITY_DN83553_c0_g1
GO:0021954	central nervous system neuron development	biological process	1/396	23/93642	0.09288	1	TRINITY_DN83553_c0_g1	TRINITY_DN83553_c0_g1
GO:0040001	establishment of mitotic spindle localization	biological process	1/396	23/93642	0.09288	1	TRINITY_DN94351_c0_g2	TRINITY_DN94351_c0_g2
GO:0071076	RNA 3' uridylation	biological process	1/396	23/93642	0.09288	1	TRINITY_DN68814_c0_g1	TRINITY_DN68814_c0_g1
GO:1904030	negative regulation of cyclin-dependent protein kinase activity	biological process	1/396	23/93642	0.09288	1	TRINITY_DN86775_c0_g2	TRINITY_DN86775_c0_g2
GO:0046677	response to antibiotic	biological process	10/396	1456/93642	0.09307	1	TRINITY_DN78965_c2_g1,TRINITY_DN79063_c0_g1,TRINITY_DN81885_c0_g1,TRINITY_DN85687_c0_g1,TRINITY_DN86681_c1_g1,TRINITY_DN87173_c0_g1,TRINITY_DN89318_c2_g2,TRINITY_DN96600_c2_g1,TRINITY_DN96925_c0_g4,TRINITY_DN98033_c2_g1	TRINITY_DN78965_c2_g1,TRINITY_DN79063_c0_g1,TRINITY_DN81885_c0_g1,TRINITY_DN85687_c0_g1,TRINITY_DN86681_c1_g1,TRINITY_DN87173_c0_g1,TRINITY_DN89318_c2_g2,TRINITY_DN96600_c2_g1,TRINITY_DN96925_c0_g4,TRINITY_DN98033_c2_g1
GO:0001578	microtubule bundle formation	biological process	1/396	24/93642	0.09672	1	TRINITY_DN81758_c0_g3	TRINITY_DN81758_c0_g3
GO:0007405	neuroblast proliferation	biological process	1/396	24/93642	0.09672	1	TRINITY_DN85783_c0_g1	TRINITY_DN85783_c0_g1
GO:0009785	blue light signaling pathway	biological process	1/396	24/93642	0.09672	1	TRINITY_DN74200_c0_g1	TRINITY_DN74200_c0_g1
GO:0009938	negative regulation of gibberellic acid mediated signaling pathway	biological process	1/396	24/93642	0.09672	1	TRINITY_DN87173_c0_g1	TRINITY_DN87173_c0_g1
GO:0010274	hydrotropism	biological process	1/396	24/93642	0.09672	1	TRINITY_DN75994_c0_g3	TRINITY_DN75994_c0_g3
GO:0044090	positive regulation of vacuole organization	biological process	1/396	24/93642	0.09672	1	TRINITY_DN97509_c0_g1	TRINITY_DN97509_c0_g1
GO:0045947	negative regulation of translational initiation	biological process	1/396	24/93642	0.09672	1	TRINITY_DN72612_c0_g3	TRINITY_DN72612_c0_g3
GO:2000034	regulation of seed maturation	biological process	1/396	24/93642	0.09672	1	TRINITY_DN87173_c0_g1	TRINITY_DN87173_c0_g1
GO:0002683	negative regulation of immune system process	biological process	2/396	124/93642	0.09727	1	TRINITY_DN78164_c0_g1,TRINITY_DN89157_c0_g2	TRINITY_DN78164_c0_g1,TRINITY_DN89157_c0_g2
GO:2000280	regulation of root development	biological process	2/396	124/93642	0.09727	1	TRINITY_DN74200_c0_g1,TRINITY_DN74789_c0_g2	TRINITY_DN74200_c0_g1,TRINITY_DN74789_c0_g2
GO:2001020	regulation of response to DNA damage stimulus	biological process	2/396	124/93642	0.09727	1	TRINITY_DN86782_c1_g2,TRINITY_DN93979_c0_g1	TRINITY_DN86782_c1_g2,TRINITY_DN93979_c0_g1
GO:0071478	cellular response to radiation	biological process	4/396	411/93642	0.09813	1	TRINITY_DN74200_c0_g1,TRINITY_DN83614_c0_g1,TRINITY_DN93218_c0_g2,TRINITY_DN98033_c2_g1	TRINITY_DN74200_c0_g1,TRINITY_DN83614_c0_g1,TRINITY_DN93218_c0_g2,TRINITY_DN98033_c2_g1
GO:2000241	regulation of reproductive process	biological process	9/396	1291/93642	0.10032	1	TRINITY_DN68808_c1_g2,TRINITY_DN74789_c0_g2,TRINITY_DN78351_c0_g1,TRINITY_DN79763_c2_g1,TRINITY_DN80234_c0_g1,TRINITY_DN85452_c0_g1,TRINITY_DN87173_c0_g1,TRINITY_DN96061_c0_g1,TRINITY_DN98033_c2_g1	TRINITY_DN68808_c1_g2,TRINITY_DN74789_c0_g2,TRINITY_DN78351_c0_g1,TRINITY_DN79763_c2_g1,TRINITY_DN80234_c0_g1,TRINITY_DN85452_c0_g1,TRINITY_DN87173_c0_g1,TRINITY_DN96061_c0_g1,TRINITY_DN98033_c2_g1
GO:0015714	phosphoenolpyruvate transport	biological process	1/396	25/93642	0.10054	1	TRINITY_DN96308_c1_g1	TRINITY_DN96308_c1_g1
GO:0030643	cellular phosphate ion homeostasis	biological process	1/396	25/93642	0.10054	1	TRINITY_DN97411_c0_g2	TRINITY_DN97411_c0_g2
GO:0048354	mucilage biosynthetic process involved in seed coat development	biological process	1/396	25/93642	0.10054	1	TRINITY_DN96059_c0_g1	TRINITY_DN96059_c0_g1
GO:0070987	error-free translesion synthesis	biological process	1/396	25/93642	0.10054	1	TRINITY_DN84009_c1_g1	TRINITY_DN84009_c1_g1
GO:0072502	cellular trivalent inorganic anion homeostasis	biological process	1/396	25/93642	0.10054	1	TRINITY_DN97411_c0_g2	TRINITY_DN97411_c0_g2
GO:0023051	regulation of signaling	biological process	12/396	1867/93642	0.10189	1	TRINITY_DN73846_c0_g1,TRINITY_DN74789_c0_g2,TRINITY_DN84168_c2_g1,TRINITY_DN87173_c0_g1,TRINITY_DN92027_c0_g1,TRINITY_DN92571_c0_g1,TRINITY_DN92862_c0_g1,TRINITY_DN93996_c0_g1,TRINITY_DN97953_c3_g1,TRINITY_DN98034_c6_g1,TRINITY_DN98183_c1_g1,TRINITY_DN98297_c2_g1	TRINITY_DN73846_c0_g1,TRINITY_DN74789_c0_g2,TRINITY_DN84168_c2_g1,TRINITY_DN87173_c0_g1,TRINITY_DN92027_c0_g1,TRINITY_DN92571_c0_g1,TRINITY_DN92862_c0_g1,TRINITY_DN93996_c0_g1,TRINITY_DN97953_c3_g1,TRINITY_DN98034_c6_g1,TRINITY_DN98183_c1_g1,TRINITY_DN98297_c2_g1
GO:0007283	spermatogenesis	biological process	2/396	128/93642	0.10257	1	TRINITY_DN81758_c0_g3,TRINITY_DN90065_c2_g1	TRINITY_DN81758_c0_g3,TRINITY_DN90065_c2_g1
GO:0008585	female gonad development	biological process	1/396	26/93642	0.10434	1	TRINITY_DN72612_c0_g3	TRINITY_DN72612_c0_g3
GO:0010199	organ boundary specification between lateral organs and the meristem	biological process	1/396	26/93642	0.10434	1	TRINITY_DN72698_c1_g2	TRINITY_DN72698_c1_g2
GO:0010206	photosystem II repair	biological process	1/396	26/93642	0.10434	1	TRINITY_DN64487_c0_g1	TRINITY_DN64487_c0_g1
GO:0031540	regulation of anthocyanin biosynthetic process	biological process	1/396	26/93642	0.10434	1	TRINITY_DN94937_c0_g1	TRINITY_DN94937_c0_g1
GO:0046545	development of primary female sexual characteristics	biological process	1/396	26/93642	0.10434	1	TRINITY_DN72612_c0_g3	TRINITY_DN72612_c0_g3
GO:0060560	developmental growth involved in morphogenesis	biological process	8/396	1118/93642	0.10482	1	TRINITY_DN68808_c1_g2,TRINITY_DN73846_c0_g1,TRINITY_DN74200_c0_g1,TRINITY_DN77712_c1_g2,TRINITY_DN79763_c2_g1,TRINITY_DN80826_c1_g2,TRINITY_DN88078_c0_g1,TRINITY_DN98183_c1_g1	TRINITY_DN68808_c1_g2,TRINITY_DN73846_c0_g1,TRINITY_DN74200_c0_g1,TRINITY_DN77712_c1_g2,TRINITY_DN79763_c2_g1,TRINITY_DN80826_c1_g2,TRINITY_DN88078_c0_g1,TRINITY_DN98183_c1_g1
GO:0009407	toxin catabolic process	biological process	2/396	130/93642	0.10525	1	TRINITY_DN71728_c0_g1,TRINITY_DN86869_c0_g1	TRINITY_DN71728_c0_g1,TRINITY_DN86869_c0_g1
GO:0048767	root hair elongation	biological process	2/396	130/93642	0.10525	1	TRINITY_DN73846_c0_g1,TRINITY_DN98183_c1_g1	TRINITY_DN73846_c0_g1,TRINITY_DN98183_c1_g1
GO:0009860	pollen tube growth	biological process	4/396	422/93642	0.10540	1	TRINITY_DN68808_c1_g2,TRINITY_DN79763_c2_g1,TRINITY_DN80826_c1_g2,TRINITY_DN88078_c0_g1	TRINITY_DN68808_c1_g2,TRINITY_DN79763_c2_g1,TRINITY_DN80826_c1_g2,TRINITY_DN88078_c0_g1
GO:0007062	sister chromatid cohesion	biological process	2/396	131/93642	0.10659	1	TRINITY_DN77712_c1_g2,TRINITY_DN93070_c1_g1	TRINITY_DN77712_c1_g2,TRINITY_DN93070_c1_g1
GO:0009992	cellular water homeostasis	biological process	2/396	131/93642	0.10659	1	TRINITY_DN79067_c1_g2,TRINITY_DN79945_c0_g3	TRINITY_DN79067_c1_g2,TRINITY_DN79945_c0_g3
GO:0015693	magnesium ion transport	biological process	2/396	131/93642	0.10659	1	TRINITY_DN79005_c0_g1,TRINITY_DN82249_c1_g1	TRINITY_DN79005_c0_g1,TRINITY_DN82249_c1_g1
GO:0043562	cellular response to nitrogen levels	biological process	2/396	131/93642	0.10659	1	TRINITY_DN74570_c0_g1,TRINITY_DN92112_c2_g4	TRINITY_DN74570_c0_g1,TRINITY_DN92112_c2_g4
GO:0007019	microtubule depolymerization	biological process	1/396	27/93642	0.10813	1	TRINITY_DN93504_c1_g1	TRINITY_DN93504_c1_g1
GO:0031648	protein destabilization	biological process	1/396	27/93642	0.10813	1	TRINITY_DN79199_c0_g1	TRINITY_DN79199_c0_g1
GO:1903793	positive regulation of anion transport	biological process	1/396	27/93642	0.10813	1	TRINITY_DN74200_c0_g1	TRINITY_DN74200_c0_g1
GO:0009581	detection of external stimulus	biological process	3/396	272/93642	0.10927	1	TRINITY_DN74200_c0_g1,TRINITY_DN95945_c1_g3,TRINITY_DN98033_c2_g1	TRINITY_DN74200_c0_g1,TRINITY_DN95945_c1_g3,TRINITY_DN98033_c2_g1
GO:0009582	detection of abiotic stimulus	biological process	3/396	273/93642	0.11016	1	TRINITY_DN74200_c0_g1,TRINITY_DN95945_c1_g3,TRINITY_DN98033_c2_g1	TRINITY_DN74200_c0_g1,TRINITY_DN95945_c1_g3,TRINITY_DN98033_c2_g1
GO:0048469	cell maturation	biological process	3/396	273/93642	0.11016	1	TRINITY_DN73846_c0_g1,TRINITY_DN78997_c1_g2,TRINITY_DN98183_c1_g1	TRINITY_DN73846_c0_g1,TRINITY_DN78997_c1_g2,TRINITY_DN98183_c1_g1
GO:0009636	response to toxic substance	biological process	9/396	1320/93642	0.11078	1	TRINITY_DN71728_c0_g1,TRINITY_DN78965_c2_g1,TRINITY_DN79063_c0_g1,TRINITY_DN81885_c0_g1,TRINITY_DN86681_c1_g1,TRINITY_DN86869_c0_g1,TRINITY_DN96600_c2_g1,TRINITY_DN96925_c0_g4,TRINITY_DN98033_c2_g1	TRINITY_DN71728_c0_g1,TRINITY_DN78965_c2_g1,TRINITY_DN79063_c0_g1,TRINITY_DN81885_c0_g1,TRINITY_DN86681_c1_g1,TRINITY_DN86869_c0_g1,TRINITY_DN96600_c2_g1,TRINITY_DN96925_c0_g4,TRINITY_DN98033_c2_g1
GO:0010044	response to aluminum ion	biological process	1/396	28/93642	0.11191	1	TRINITY_DN84539_c0_g2	TRINITY_DN84539_c0_g2
GO:0010260	animal organ senescence	biological process	1/396	28/93642	0.11191	1	TRINITY_DN98846_c5_g1	TRINITY_DN98846_c5_g1
GO:0010380	regulation of chlorophyll biosynthetic process	biological process	1/396	28/93642	0.11191	1	TRINITY_DN74789_c0_g2	TRINITY_DN74789_c0_g2
GO:0046339	diacylglycerol metabolic process	biological process	1/396	28/93642	0.11191	1	TRINITY_DN85783_c0_g1	TRINITY_DN85783_c0_g1
GO:0048508	embryonic meristem development	biological process	2/396	135/93642	0.11202	1	TRINITY_DN69705_c0_g1,TRINITY_DN98738_c6_g1	TRINITY_DN69705_c0_g1,TRINITY_DN98738_c6_g1
GO:0034968	histone lysine methylation	biological process	3/396	276/93642	0.11284	1	TRINITY_DN80234_c0_g1,TRINITY_DN85452_c0_g1,TRINITY_DN96061_c0_g1	TRINITY_DN80234_c0_g1,TRINITY_DN85452_c0_g1,TRINITY_DN96061_c0_g1
GO:0007017	microtubule-based process	biological process	9/396	1326/93642	0.11301	1	TRINITY_DN76246_c1_g1,TRINITY_DN77662_c0_g2,TRINITY_DN79830_c1_g1,TRINITY_DN81758_c0_g3,TRINITY_DN86854_c0_g1,TRINITY_DN93504_c1_g1,TRINITY_DN94351_c0_g2,TRINITY_DN97460_c1_g2,TRINITY_DN98568_c5_g1	TRINITY_DN76246_c1_g1,TRINITY_DN77662_c0_g2,TRINITY_DN79830_c1_g1,TRINITY_DN81758_c0_g3,TRINITY_DN86854_c0_g1,TRINITY_DN93504_c1_g1,TRINITY_DN94351_c0_g2,TRINITY_DN97460_c1_g2,TRINITY_DN98568_c5_g1
GO:0010646	regulation of cell communication	biological process	12/396	1909/93642	0.11456	1	TRINITY_DN73846_c0_g1,TRINITY_DN74789_c0_g2,TRINITY_DN84168_c2_g1,TRINITY_DN87173_c0_g1,TRINITY_DN92027_c0_g1,TRINITY_DN92571_c0_g1,TRINITY_DN92862_c0_g1,TRINITY_DN93996_c0_g1,TRINITY_DN97953_c3_g1,TRINITY_DN98034_c6_g1,TRINITY_DN98183_c1_g1,TRINITY_DN98297_c2_g1	TRINITY_DN73846_c0_g1,TRINITY_DN74789_c0_g2,TRINITY_DN84168_c2_g1,TRINITY_DN87173_c0_g1,TRINITY_DN92027_c0_g1,TRINITY_DN92571_c0_g1,TRINITY_DN92862_c0_g1,TRINITY_DN93996_c0_g1,TRINITY_DN97953_c3_g1,TRINITY_DN98034_c6_g1,TRINITY_DN98183_c1_g1,TRINITY_DN98297_c2_g1
GO:0015717	triose phosphate transport	biological process	1/396	29/93642	0.11566	1	TRINITY_DN96308_c1_g1	TRINITY_DN96308_c1_g1
GO:0035436	triose phosphate transmembrane transport	biological process	1/396	29/93642	0.11566	1	TRINITY_DN96308_c1_g1	TRINITY_DN96308_c1_g1
GO:0048640	negative regulation of developmental growth	biological process	1/396	29/93642	0.11566	1	TRINITY_DN85314_c2_g4	TRINITY_DN85314_c2_g4
GO:0051013	microtubule severing	biological process	1/396	29/93642	0.11566	1	TRINITY_DN77662_c0_g2	TRINITY_DN77662_c0_g2
GO:0071475	cellular hyperosmotic salinity response	biological process	1/396	29/93642	0.11566	1	TRINITY_DN84947_c1_g1	TRINITY_DN84947_c1_g1
GO:0090691	formation of plant organ boundary	biological process	1/396	29/93642	0.11566	1	TRINITY_DN72698_c1_g2	TRINITY_DN72698_c1_g2
GO:2000652	regulation of secondary cell wall biogenesis	biological process	1/396	29/93642	0.11566	1	TRINITY_DN72292_c0_g2	TRINITY_DN72292_c0_g2
GO:0042542	response to hydrogen peroxide	biological process	4/396	437/93642	0.11569	1	TRINITY_DN79063_c0_g1,TRINITY_DN86681_c1_g1,TRINITY_DN96600_c2_g1,TRINITY_DN98033_c2_g1	TRINITY_DN79063_c0_g1,TRINITY_DN86681_c1_g1,TRINITY_DN96600_c2_g1,TRINITY_DN98033_c2_g1
GO:0051254	positive regulation of RNA metabolic process	biological process	10/396	1529/93642	0.11749	1	TRINITY_DN68814_c0_g1,TRINITY_DN70028_c0_g1,TRINITY_DN76971_c1_g3,TRINITY_DN78351_c0_g1,TRINITY_DN79025_c0_g2,TRINITY_DN79251_c0_g3,TRINITY_DN92244_c0_g2,TRINITY_DN92571_c0_g1,TRINITY_DN95641_c0_g1,TRINITY_DN96641_c0_g1	TRINITY_DN68814_c0_g1,TRINITY_DN70028_c0_g1,TRINITY_DN76971_c1_g3,TRINITY_DN78351_c0_g1,TRINITY_DN79025_c0_g2,TRINITY_DN79251_c0_g3,TRINITY_DN92244_c0_g2,TRINITY_DN92571_c0_g1,TRINITY_DN95641_c0_g1,TRINITY_DN96641_c0_g1
GO:0042493	response to drug	biological process	17/396	2923/93642	0.11808	1	TRINITY_DN69590_c0_g1,TRINITY_DN74200_c0_g1,TRINITY_DN78965_c2_g1,TRINITY_DN79063_c0_g1,TRINITY_DN79355_c0_g3,TRINITY_DN81885_c0_g1,TRINITY_DN83558_c0_g3,TRINITY_DN85687_c0_g1,TRINITY_DN86681_c1_g1,TRINITY_DN87173_c0_g1,TRINITY_DN87215_c3_g1,TRINITY_DN89318_c2_g2,TRINITY_DN89570_c0_g3,TRINITY_DN94355_c0_g1,TRINITY_DN96600_c2_g1,TRINITY_DN96925_c0_g4,TRINITY_DN98033_c2_g1	TRINITY_DN69590_c0_g1,TRINITY_DN74200_c0_g1,TRINITY_DN78965_c2_g1,TRINITY_DN79063_c0_g1,TRINITY_DN79355_c0_g3,TRINITY_DN81885_c0_g1,TRINITY_DN83558_c0_g3,TRINITY_DN85687_c0_g1,TRINITY_DN86681_c1_g1,TRINITY_DN87173_c0_g1,TRINITY_DN87215_c3_g1,TRINITY_DN89318_c2_g2,TRINITY_DN89570_c0_g3,TRINITY_DN94355_c0_g1,TRINITY_DN96600_c2_g1,TRINITY_DN96925_c0_g4,TRINITY_DN98033_c2_g1
GO:1900368	regulation of RNA interference	biological process	1/396	30/93642	0.11940	1	TRINITY_DN68814_c0_g1	TRINITY_DN68814_c0_g1
GO:1901463	regulation of tetrapyrrole biosynthetic process	biological process	1/396	30/93642	0.11940	1	TRINITY_DN74789_c0_g2	TRINITY_DN74789_c0_g2
GO:0006139	nucleobase-containing compound metabolic process	biological process	131/396	28326/93642	0.12060	1	TRINITY_DN67873_c2_g1,TRINITY_DN68814_c0_g1,TRINITY_DN70028_c0_g1,TRINITY_DN71122_c2_g1,TRINITY_DN71237_c2_g2,TRINITY_DN71674_c0_g6,TRINITY_DN71758_c3_g3,TRINITY_DN72157_c2_g1,TRINITY_DN72166_c0_g2,TRINITY_DN72292_c0_g2,TRINITY_DN72537_c1_g1,TRINITY_DN72698_c1_g2,TRINITY_DN72719_c0_g2,TRINITY_DN73172_c2_g2,TRINITY_DN73312_c0_g1,TRINITY_DN73833_c0_g1,TRINITY_DN74152_c3_g1,TRINITY_DN74200_c0_g1,TRI…	TRINITY_DN67873_c2_g1,TRINITY_DN68814_c0_g1,TRINITY_DN70028_c0_g1,TRINITY_DN71122_c2_g1,TRINITY_DN71237_c2_g2,TRINITY_DN71674_c0_g6,TRINITY_DN71758_c3_g3,TRINITY_DN72157_c2_g1,TRINITY_DN72166_c0_g2,TRINITY_DN72292_c0_g2,TRINITY_DN72537_c1_g1,TRINITY_DN72698_c1_g2,TRINITY_DN72719_c0_g2,TRINITY_DN73172_c2_g2,TRINITY_DN73312_c0_g1,TRINITY_DN73833_c0_g1,TRINITY_DN74152_c3_g1,TRINITY_DN74200_c0_g1,TRI…
GO:0048878	chemical homeostasis	biological process	16/396	2731/93642	0.12108	1	TRINITY_DN72636_c1_g1,TRINITY_DN73172_c2_g2,TRINITY_DN73846_c0_g1,TRINITY_DN74200_c0_g1,TRINITY_DN76852_c1_g3,TRINITY_DN79067_c1_g2,TRINITY_DN79945_c0_g3,TRINITY_DN85272_c0_g4,TRINITY_DN89680_c0_g1,TRINITY_DN89788_c0_g1,TRINITY_DN94896_c1_g4,TRINITY_DN95742_c1_g1,TRINITY_DN97411_c0_g2,TRINITY_DN97450_c0_g2,TRINITY_DN98183_c1_g1,TRINITY_DN98183_c2_g1	TRINITY_DN72636_c1_g1,TRINITY_DN73172_c2_g2,TRINITY_DN73846_c0_g1,TRINITY_DN74200_c0_g1,TRINITY_DN76852_c1_g3,TRINITY_DN79067_c1_g2,TRINITY_DN79945_c0_g3,TRINITY_DN85272_c0_g4,TRINITY_DN89680_c0_g1,TRINITY_DN89788_c0_g1,TRINITY_DN94896_c1_g4,TRINITY_DN95742_c1_g1,TRINITY_DN97411_c0_g2,TRINITY_DN97450_c0_g2,TRINITY_DN98183_c1_g1,TRINITY_DN98183_c2_g1
GO:0051704	multi-organism process	biological process	41/396	8030/93642	0.12122	1	TRINITY_DN68808_c1_g2,TRINITY_DN71237_c2_g2,TRINITY_DN71299_c0_g1,TRINITY_DN72380_c3_g2,TRINITY_DN73115_c2_g4,TRINITY_DN73575_c4_g1,TRINITY_DN74200_c0_g1,TRINITY_DN74748_c3_g2,TRINITY_DN75321_c0_g1,TRINITY_DN75450_c0_g1,TRINITY_DN76852_c1_g3,TRINITY_DN78164_c0_g1,TRINITY_DN79199_c0_g1,TRINITY_DN79763_c2_g1,TRINITY_DN80826_c1_g2,TRINITY_DN81758_c0_g3,TRINITY_DN83201_c1_g2,TRINITY_DN84431_c0_g1,TRI…	TRINITY_DN68808_c1_g2,TRINITY_DN71237_c2_g2,TRINITY_DN71299_c0_g1,TRINITY_DN72380_c3_g2,TRINITY_DN73115_c2_g4,TRINITY_DN73575_c4_g1,TRINITY_DN74200_c0_g1,TRINITY_DN74748_c3_g2,TRINITY_DN75321_c0_g1,TRINITY_DN75450_c0_g1,TRINITY_DN76852_c1_g3,TRINITY_DN78164_c0_g1,TRINITY_DN79199_c0_g1,TRINITY_DN79763_c2_g1,TRINITY_DN80826_c1_g2,TRINITY_DN81758_c0_g3,TRINITY_DN83201_c1_g2,TRINITY_DN84431_c0_g1,TRI…
GO:1901136	carbohydrate derivative catabolic process	biological process	4/396	446/93642	0.12207	1	TRINITY_DN73767_c0_g2,TRINITY_DN79269_c0_g2,TRINITY_DN83553_c0_g1,TRINITY_DN95233_c1_g6	TRINITY_DN73767_c0_g2,TRINITY_DN79269_c0_g2,TRINITY_DN83553_c0_g1,TRINITY_DN95233_c1_g6
GO:0019369	arachidonic acid metabolic process	biological process	1/396	31/93642	0.12313	1	TRINITY_DN85783_c0_g1	TRINITY_DN85783_c0_g1
GO:2000023	regulation of lateral root development	biological process	1/396	31/93642	0.12313	1	TRINITY_DN74200_c0_g1	TRINITY_DN74200_c0_g1
GO:0043401	steroid hormone mediated signaling pathway	biological process	3/396	289/93642	0.12472	1	TRINITY_DN73312_c0_g1,TRINITY_DN92027_c0_g1,TRINITY_DN93996_c0_g1	TRINITY_DN73312_c0_g1,TRINITY_DN92027_c0_g1,TRINITY_DN93996_c0_g1
GO:0048527	lateral root development	biological process	3/396	289/93642	0.12472	1	TRINITY_DN74200_c0_g1,TRINITY_DN93055_c1_g1,TRINITY_DN97411_c0_g2	TRINITY_DN74200_c0_g1,TRINITY_DN93055_c1_g1,TRINITY_DN97411_c0_g2
GO:0000209	protein polyubiquitination	biological process	4/396	451/93642	0.12568	1	TRINITY_DN79199_c0_g1,TRINITY_DN85971_c2_g5,TRINITY_DN86782_c1_g2,TRINITY_DN94355_c0_g1	TRINITY_DN79199_c0_g1,TRINITY_DN85971_c2_g5,TRINITY_DN86782_c1_g2,TRINITY_DN94355_c0_g1
GO:0000045	autophagosome assembly	biological process	2/396	145/93642	0.12589	1	TRINITY_DN79199_c0_g1,TRINITY_DN82111_c0_g1	TRINITY_DN79199_c0_g1,TRINITY_DN82111_c0_g1
GO:0046033	AMP metabolic process	biological process	2/396	145/93642	0.12589	1	TRINITY_DN76689_c1_g1,TRINITY_DN79538_c1_g1	TRINITY_DN76689_c1_g1,TRINITY_DN79538_c1_g1
GO:1905037	autophagosome organization	biological process	2/396	145/93642	0.12589	1	TRINITY_DN79199_c0_g1,TRINITY_DN82111_c0_g1	TRINITY_DN79199_c0_g1,TRINITY_DN82111_c0_g1
GO:0051603	proteolysis involved in cellular protein catabolic process	biological process	17/396	2954/93642	0.12616	1	TRINITY_DN72523_c1_g1,TRINITY_DN73575_c4_g1,TRINITY_DN79199_c0_g1,TRINITY_DN79664_c0_g2,TRINITY_DN80602_c4_g2,TRINITY_DN84009_c1_g1,TRINITY_DN85314_c2_g4,TRINITY_DN85971_c2_g5,TRINITY_DN86492_c0_g2,TRINITY_DN86782_c1_g2,TRINITY_DN88705_c0_g1,TRINITY_DN94355_c0_g1,TRINITY_DN95312_c0_g2,TRINITY_DN95529_c2_g1,TRINITY_DN96097_c3_g1,TRINITY_DN96097_c3_g5,TRINITY_DN97953_c3_g1	TRINITY_DN72523_c1_g1,TRINITY_DN73575_c4_g1,TRINITY_DN79199_c0_g1,TRINITY_DN79664_c0_g2,TRINITY_DN80602_c4_g2,TRINITY_DN84009_c1_g1,TRINITY_DN85314_c2_g4,TRINITY_DN85971_c2_g5,TRINITY_DN86492_c0_g2,TRINITY_DN86782_c1_g2,TRINITY_DN88705_c0_g1,TRINITY_DN94355_c0_g1,TRINITY_DN95312_c0_g2,TRINITY_DN95529_c2_g1,TRINITY_DN96097_c3_g1,TRINITY_DN96097_c3_g5,TRINITY_DN97953_c3_g1
GO:0010165	response to X-ray	biological process	1/396	32/93642	0.12684	1	TRINITY_DN86782_c1_g2	TRINITY_DN86782_c1_g2
GO:0032264	IMP salvage	biological process	1/396	32/93642	0.12684	1	TRINITY_DN97183_c1_g2	TRINITY_DN97183_c1_g2
GO:0043506	regulation of JUN kinase activity	biological process	1/396	32/93642	0.12684	1	TRINITY_DN92862_c0_g1	TRINITY_DN92862_c0_g1
GO:0060148	positive regulation of posttranscriptional gene silencing	biological process	1/396	32/93642	0.12684	1	TRINITY_DN68814_c0_g1	TRINITY_DN68814_c0_g1
GO:0072387	flavin adenine dinucleotide metabolic process	biological process	1/396	32/93642	0.12684	1	TRINITY_DN74200_c0_g1	TRINITY_DN74200_c0_g1
GO:0002831	regulation of response to biotic stimulus	biological process	3/396	292/93642	0.12753	1	TRINITY_DN74200_c0_g1,TRINITY_DN78164_c0_g1,TRINITY_DN85687_c0_g1	TRINITY_DN74200_c0_g1,TRINITY_DN78164_c0_g1,TRINITY_DN85687_c0_g1
GO:0006950	response to stress	biological process	75/396	15618/93642	0.12755	1	TRINITY_DN68076_c1_g1,TRINITY_DN68505_c0_g1,TRINITY_DN69677_c0_g1,TRINITY_DN69818_c1_g1,TRINITY_DN69915_c0_g1,TRINITY_DN70410_c0_g1,TRINITY_DN71237_c2_g2,TRINITY_DN72380_c3_g2,TRINITY_DN72719_c0_g2,TRINITY_DN73115_c2_g4,TRINITY_DN73575_c4_g1,TRINITY_DN73767_c0_g2,TRINITY_DN74152_c3_g1,TRINITY_DN74200_c0_g1,TRINITY_DN74789_c0_g2,TRINITY_DN75101_c3_g2,TRINITY_DN75673_c0_g3,TRINITY_DN75745_c1_g1,TRI…	TRINITY_DN68076_c1_g1,TRINITY_DN68505_c0_g1,TRINITY_DN69677_c0_g1,TRINITY_DN69818_c1_g1,TRINITY_DN69915_c0_g1,TRINITY_DN70410_c0_g1,TRINITY_DN71237_c2_g2,TRINITY_DN72380_c3_g2,TRINITY_DN72719_c0_g2,TRINITY_DN73115_c2_g4,TRINITY_DN73575_c4_g1,TRINITY_DN73767_c0_g2,TRINITY_DN74152_c3_g1,TRINITY_DN74200_c0_g1,TRINITY_DN74789_c0_g2,TRINITY_DN75101_c3_g2,TRINITY_DN75673_c0_g3,TRINITY_DN75745_c1_g1,TRI…
GO:0018022	peptidyl-lysine methylation	biological process	3/396	293/93642	0.12847	1	TRINITY_DN80234_c0_g1,TRINITY_DN85452_c0_g1,TRINITY_DN96061_c0_g1	TRINITY_DN80234_c0_g1,TRINITY_DN85452_c0_g1,TRINITY_DN96061_c0_g1
GO:0010016	shoot system morphogenesis	biological process	4/396	455/93642	0.12860	1	TRINITY_DN74200_c0_g1,TRINITY_DN88489_c0_g2,TRINITY_DN90710_c0_g1,TRINITY_DN94896_c1_g4	TRINITY_DN74200_c0_g1,TRINITY_DN88489_c0_g2,TRINITY_DN90710_c0_g1,TRINITY_DN94896_c1_g4
GO:0030104	water homeostasis	biological process	2/396	147/93642	0.12871	1	TRINITY_DN79067_c1_g2,TRINITY_DN79945_c0_g3	TRINITY_DN79067_c1_g2,TRINITY_DN79945_c0_g3
GO:0031399	regulation of protein modification process	biological process	8/396	1177/93642	0.12925	1	TRINITY_DN69818_c1_g1,TRINITY_DN77515_c0_g2,TRINITY_DN84009_c1_g1,TRINITY_DN86775_c0_g2,TRINITY_DN91987_c1_g2,TRINITY_DN91987_c1_g4,TRINITY_DN92862_c0_g1,TRINITY_DN94056_c2_g2	TRINITY_DN69818_c1_g1,TRINITY_DN77515_c0_g2,TRINITY_DN84009_c1_g1,TRINITY_DN86775_c0_g2,TRINITY_DN91987_c1_g2,TRINITY_DN91987_c1_g4,TRINITY_DN92862_c0_g1,TRINITY_DN94056_c2_g2
GO:0009751	response to salicylic acid	biological process	4/396	457/93642	0.13007	1	TRINITY_DN85687_c0_g1,TRINITY_DN87173_c0_g1,TRINITY_DN89318_c2_g2,TRINITY_DN96600_c2_g1	TRINITY_DN85687_c0_g1,TRINITY_DN87173_c0_g1,TRINITY_DN89318_c2_g2,TRINITY_DN96600_c2_g1
GO:0090696	post-embryonic plant organ development	biological process	4/396	457/93642	0.13007	1	TRINITY_DN74200_c0_g1,TRINITY_DN86581_c0_g1,TRINITY_DN93055_c1_g1,TRINITY_DN97411_c0_g2	TRINITY_DN74200_c0_g1,TRINITY_DN86581_c0_g1,TRINITY_DN93055_c1_g1,TRINITY_DN97411_c0_g2
GO:0000290	deadenylation-dependent decapping of nuclear-transcribed mRNA	biological process	1/396	33/93642	0.13053	1	TRINITY_DN96470_c1_g1	TRINITY_DN96470_c1_g1
GO:0010093	specification of floral organ identity	biological process	1/396	33/93642	0.13053	1	TRINITY_DN86581_c0_g1	TRINITY_DN86581_c0_g1
GO:0010222	stem vascular tissue pattern formation	biological process	1/396	33/93642	0.13053	1	TRINITY_DN97338_c1_g1	TRINITY_DN97338_c1_g1
GO:0021953	central nervous system neuron differentiation	biological process	1/396	33/93642	0.13053	1	TRINITY_DN83553_c0_g1	TRINITY_DN83553_c0_g1
GO:0032873	negative regulation of stress-activated MAPK cascade	biological process	1/396	33/93642	0.13053	1	TRINITY_DN92862_c0_g1	TRINITY_DN92862_c0_g1
GO:0070303	negative regulation of stress-activated protein kinase signaling cascade	biological process	1/396	33/93642	0.13053	1	TRINITY_DN92862_c0_g1	TRINITY_DN92862_c0_g1
GO:0070920	regulation of production of small RNA involved in gene silencing by RNA	biological process	1/396	33/93642	0.13053	1	TRINITY_DN68814_c0_g1	TRINITY_DN68814_c0_g1
GO:0090701	specification of plant organ identity	biological process	1/396	33/93642	0.13053	1	TRINITY_DN86581_c0_g1	TRINITY_DN86581_c0_g1
GO:0009247	glycolipid biosynthetic process	biological process	3/396	297/93642	0.13225	1	TRINITY_DN75945_c1_g2,TRINITY_DN82806_c1_g1,TRINITY_DN92020_c0_g1	TRINITY_DN75945_c1_g2,TRINITY_DN82806_c1_g1,TRINITY_DN92020_c0_g1
GO:0046660	female sex differentiation	biological process	1/396	34/93642	0.13421	1	TRINITY_DN72612_c0_g3	TRINITY_DN72612_c0_g3
GO:0048709	oligodendrocyte differentiation	biological process	1/396	34/93642	0.13421	1	TRINITY_DN72612_c0_g3	TRINITY_DN72612_c0_g3
GO:0061351	neural precursor cell proliferation	biological process	1/396	34/93642	0.13421	1	TRINITY_DN85783_c0_g1	TRINITY_DN85783_c0_g1
GO:0070936	protein K48-linked ubiquitination	biological process	1/396	34/93642	0.13421	1	TRINITY_DN79199_c0_g1	TRINITY_DN79199_c0_g1
GO:0071108	protein K48-linked deubiquitination	biological process	1/396	34/93642	0.13421	1	TRINITY_DN97509_c0_g1	TRINITY_DN97509_c0_g1
GO:0072501	cellular divalent inorganic anion homeostasis	biological process	1/396	34/93642	0.13421	1	TRINITY_DN97411_c0_g2	TRINITY_DN97411_c0_g2
GO:2000762	regulation of phenylpropanoid metabolic process	biological process	1/396	34/93642	0.13421	1	TRINITY_DN79251_c0_g3	TRINITY_DN79251_c0_g3
GO:0045926	negative regulation of growth	biological process	2/396	151/93642	0.13440	1	TRINITY_DN70028_c0_g1,TRINITY_DN85314_c2_g4	TRINITY_DN70028_c0_g1,TRINITY_DN85314_c2_g4
GO:0010498	proteasomal protein catabolic process	biological process	10/396	1578/93642	0.13570	1	TRINITY_DN72523_c1_g1,TRINITY_DN79199_c0_g1,TRINITY_DN79664_c0_g2,TRINITY_DN80602_c4_g2,TRINITY_DN84009_c1_g1,TRINITY_DN85314_c2_g4,TRINITY_DN85971_c2_g5,TRINITY_DN86782_c1_g2,TRINITY_DN94355_c0_g1,TRINITY_DN95312_c0_g2	TRINITY_DN72523_c1_g1,TRINITY_DN79199_c0_g1,TRINITY_DN79664_c0_g2,TRINITY_DN80602_c4_g2,TRINITY_DN84009_c1_g1,TRINITY_DN85314_c2_g4,TRINITY_DN85971_c2_g5,TRINITY_DN86782_c1_g2,TRINITY_DN94355_c0_g1,TRINITY_DN95312_c0_g2
GO:0031640	killing of cells of other organism	biological process	1/396	35/93642	0.13787	1	TRINITY_DN88314_c1_g1	TRINITY_DN88314_c1_g1
GO:0044364	disruption of cells of other organism	biological process	1/396	35/93642	0.13787	1	TRINITY_DN88314_c1_g1	TRINITY_DN88314_c1_g1
GO:0035303	regulation of dephosphorylation	biological process	2/396	155/93642	0.14014	1	TRINITY_DN91987_c1_g2,TRINITY_DN91987_c1_g4	TRINITY_DN91987_c1_g2,TRINITY_DN91987_c1_g4
GO:0010112	regulation of systemic acquired resistance	biological process	1/396	36/93642	0.14152	1	TRINITY_DN74200_c0_g1	TRINITY_DN74200_c0_g1
GO:0019433	triglyceride catabolic process	biological process	1/396	36/93642	0.14152	1	TRINITY_DN81482_c0_g3	TRINITY_DN81482_c0_g3
GO:0051293	establishment of spindle localization	biological process	1/396	36/93642	0.14152	1	TRINITY_DN94351_c0_g2	TRINITY_DN94351_c0_g2
GO:0070536	protein K63-linked deubiquitination	biological process	1/396	36/93642	0.14152	1	TRINITY_DN97509_c0_g1	TRINITY_DN97509_c0_g1
GO:0010043	response to zinc ion	biological process	2/396	156/93642	0.14158	1	TRINITY_DN76852_c1_g3,TRINITY_DN79063_c0_g1	TRINITY_DN76852_c1_g3,TRINITY_DN79063_c0_g1
GO:0046148	pigment biosynthetic process	biological process	6/396	829/93642	0.14184	1	TRINITY_DN74789_c0_g2,TRINITY_DN76689_c1_g1,TRINITY_DN79538_c1_g1,TRINITY_DN84810_c0_g1,TRINITY_DN88247_c0_g2,TRINITY_DN94937_c0_g1	TRINITY_DN74789_c0_g2,TRINITY_DN76689_c1_g1,TRINITY_DN79538_c1_g1,TRINITY_DN84810_c0_g1,TRINITY_DN88247_c0_g2,TRINITY_DN94937_c0_g1
GO:0016101	diterpenoid metabolic process	biological process	2/396	158/93642	0.14448	1	TRINITY_DN89680_c0_g1,TRINITY_DN94226_c0_g1	TRINITY_DN89680_c0_g1,TRINITY_DN94226_c0_g1
GO:0009100	glycoprotein metabolic process	biological process	7/396	1021/93642	0.14478	1	TRINITY_DN72896_c1_g1,TRINITY_DN77434_c2_g1,TRINITY_DN79269_c0_g2,TRINITY_DN88461_c0_g1,TRINITY_DN91981_c1_g1,TRINITY_DN92070_c1_g1,TRINITY_DN95233_c1_g6	TRINITY_DN72896_c1_g1,TRINITY_DN77434_c2_g1,TRINITY_DN79269_c0_g2,TRINITY_DN88461_c0_g1,TRINITY_DN91981_c1_g1,TRINITY_DN92070_c1_g1,TRINITY_DN95233_c1_g6
GO:0007286	spermatid development	biological process	1/396	37/93642	0.14515	1	TRINITY_DN81758_c0_g3	TRINITY_DN81758_c0_g3
GO:0009962	regulation of flavonoid biosynthetic process	biological process	1/396	37/93642	0.14515	1	TRINITY_DN94937_c0_g1	TRINITY_DN94937_c0_g1
GO:0016139	glycoside catabolic process	biological process	1/396	37/93642	0.14515	1	TRINITY_DN83553_c0_g1	TRINITY_DN83553_c0_g1
GO:0021782	glial cell development	biological process	1/396	37/93642	0.14515	1	TRINITY_DN72612_c0_g3	TRINITY_DN72612_c0_g3
GO:0048262	determination of dorsal/ventral asymmetry	biological process	1/396	37/93642	0.14515	1	TRINITY_DN76691_c5_g1	TRINITY_DN76691_c5_g1
GO:0048515	spermatid differentiation	biological process	1/396	37/93642	0.14515	1	TRINITY_DN81758_c0_g3	TRINITY_DN81758_c0_g3
GO:0051653	spindle localization	biological process	1/396	37/93642	0.14515	1	TRINITY_DN94351_c0_g2	TRINITY_DN94351_c0_g2
GO:0060271	cilium assembly	biological process	1/396	37/93642	0.14515	1	TRINITY_DN81758_c0_g3	TRINITY_DN81758_c0_g3
GO:0000904	cell morphogenesis involved in differentiation	biological process	6/396	836/93642	0.14579	1	TRINITY_DN68808_c1_g2,TRINITY_DN73846_c0_g1,TRINITY_DN79763_c2_g1,TRINITY_DN80826_c1_g2,TRINITY_DN88078_c0_g1,TRINITY_DN98183_c1_g1	TRINITY_DN68808_c1_g2,TRINITY_DN73846_c0_g1,TRINITY_DN79763_c2_g1,TRINITY_DN80826_c1_g2,TRINITY_DN88078_c0_g1,TRINITY_DN98183_c1_g1
GO:0044154	histone H3-K14 acetylation	biological process	1/396	38/93642	0.14877	1	TRINITY_DN93339_c1_g3	TRINITY_DN93339_c1_g3
GO:0048829	root cap development	biological process	1/396	38/93642	0.14877	1	TRINITY_DN94937_c0_g1	TRINITY_DN94937_c0_g1
GO:1901806	beta-glucoside biosynthetic process	biological process	1/396	38/93642	0.14877	1	TRINITY_DN89050_c0_g3	TRINITY_DN89050_c0_g3
GO:0045893	positive regulation of transcription, DNA-templated	biological process	9/396	1415/93642	0.14908	1	TRINITY_DN70028_c0_g1,TRINITY_DN76971_c1_g3,TRINITY_DN78351_c0_g1,TRINITY_DN79025_c0_g2,TRINITY_DN79251_c0_g3,TRINITY_DN92244_c0_g2,TRINITY_DN92571_c0_g1,TRINITY_DN95641_c0_g1,TRINITY_DN96641_c0_g1	TRINITY_DN70028_c0_g1,TRINITY_DN76971_c1_g3,TRINITY_DN78351_c0_g1,TRINITY_DN79025_c0_g2,TRINITY_DN79251_c0_g3,TRINITY_DN92244_c0_g2,TRINITY_DN92571_c0_g1,TRINITY_DN95641_c0_g1,TRINITY_DN96641_c0_g1
GO:1902680	positive regulation of RNA biosynthetic process	biological process	9/396	1418/93642	0.15038	1	TRINITY_DN70028_c0_g1,TRINITY_DN76971_c1_g3,TRINITY_DN78351_c0_g1,TRINITY_DN79025_c0_g2,TRINITY_DN79251_c0_g3,TRINITY_DN92244_c0_g2,TRINITY_DN92571_c0_g1,TRINITY_DN95641_c0_g1,TRINITY_DN96641_c0_g1	TRINITY_DN70028_c0_g1,TRINITY_DN76971_c1_g3,TRINITY_DN78351_c0_g1,TRINITY_DN79025_c0_g2,TRINITY_DN79251_c0_g3,TRINITY_DN92244_c0_g2,TRINITY_DN92571_c0_g1,TRINITY_DN95641_c0_g1,TRINITY_DN96641_c0_g1
GO:1903508	positive regulation of nucleic acid-templated transcription	biological process	9/396	1418/93642	0.15038	1	TRINITY_DN70028_c0_g1,TRINITY_DN76971_c1_g3,TRINITY_DN78351_c0_g1,TRINITY_DN79025_c0_g2,TRINITY_DN79251_c0_g3,TRINITY_DN92244_c0_g2,TRINITY_DN92571_c0_g1,TRINITY_DN95641_c0_g1,TRINITY_DN96641_c0_g1	TRINITY_DN70028_c0_g1,TRINITY_DN76971_c1_g3,TRINITY_DN78351_c0_g1,TRINITY_DN79025_c0_g2,TRINITY_DN79251_c0_g3,TRINITY_DN92244_c0_g2,TRINITY_DN92571_c0_g1,TRINITY_DN95641_c0_g1,TRINITY_DN96641_c0_g1
GO:0048582	positive regulation of post-embryonic development	biological process	2/396	163/93642	0.15177	1	TRINITY_DN78351_c0_g1,TRINITY_DN98033_c2_g1	TRINITY_DN78351_c0_g1,TRINITY_DN98033_c2_g1
GO:1903959	regulation of anion transmembrane transport	biological process	2/396	163/93642	0.15177	1	TRINITY_DN74200_c0_g1,TRINITY_DN75450_c0_g1	TRINITY_DN74200_c0_g1,TRINITY_DN75450_c0_g1
GO:0044257	cellular protein catabolic process	biological process	17/396	3046/93642	0.15199	1	TRINITY_DN72523_c1_g1,TRINITY_DN73575_c4_g1,TRINITY_DN79199_c0_g1,TRINITY_DN79664_c0_g2,TRINITY_DN80602_c4_g2,TRINITY_DN84009_c1_g1,TRINITY_DN85314_c2_g4,TRINITY_DN85971_c2_g5,TRINITY_DN86492_c0_g2,TRINITY_DN86782_c1_g2,TRINITY_DN88705_c0_g1,TRINITY_DN94355_c0_g1,TRINITY_DN95312_c0_g2,TRINITY_DN95529_c2_g1,TRINITY_DN96097_c3_g1,TRINITY_DN96097_c3_g5,TRINITY_DN97953_c3_g1	TRINITY_DN72523_c1_g1,TRINITY_DN73575_c4_g1,TRINITY_DN79199_c0_g1,TRINITY_DN79664_c0_g2,TRINITY_DN80602_c4_g2,TRINITY_DN84009_c1_g1,TRINITY_DN85314_c2_g4,TRINITY_DN85971_c2_g5,TRINITY_DN86492_c0_g2,TRINITY_DN86782_c1_g2,TRINITY_DN88705_c0_g1,TRINITY_DN94355_c0_g1,TRINITY_DN95312_c0_g2,TRINITY_DN95529_c2_g1,TRINITY_DN96097_c3_g1,TRINITY_DN96097_c3_g5,TRINITY_DN97953_c3_g1
GO:0010421	hydrogen peroxide-mediated programmed cell death	biological process	1/396	39/93642	0.15237	1	TRINITY_DN86681_c1_g1	TRINITY_DN86681_c1_g1
GO:0032958	inositol phosphate biosynthetic process	biological process	1/396	39/93642	0.15237	1	TRINITY_DN97411_c0_g2	TRINITY_DN97411_c0_g2
GO:0046620	regulation of organ growth	biological process	1/396	39/93642	0.15237	1	TRINITY_DN85314_c2_g4	TRINITY_DN85314_c2_g4
GO:0071483	cellular response to blue light	biological process	1/396	39/93642	0.15237	1	TRINITY_DN74200_c0_g1	TRINITY_DN74200_c0_g1
GO:0006884	cell volume homeostasis	biological process	2/396	164/93642	0.15324	1	TRINITY_DN79067_c1_g2,TRINITY_DN79945_c0_g3	TRINITY_DN79067_c1_g2,TRINITY_DN79945_c0_g3
GO:0009113	purine nucleobase biosynthetic process	biological process	2/396	164/93642	0.15324	1	TRINITY_DN76689_c1_g1,TRINITY_DN79538_c1_g1	TRINITY_DN76689_c1_g1,TRINITY_DN79538_c1_g1
GO:0044403	symbiont process	biological process	9/396	1429/93642	0.15522	1	TRINITY_DN71237_c2_g2,TRINITY_DN74748_c3_g2,TRINITY_DN75321_c0_g1,TRINITY_DN75450_c0_g1,TRINITY_DN91307_c0_g2,TRINITY_DN92211_c0_g3,TRINITY_DN93378_c1_g1,TRINITY_DN94939_c2_g1,TRINITY_DN98297_c2_g1	TRINITY_DN71237_c2_g2,TRINITY_DN74748_c3_g2,TRINITY_DN75321_c0_g1,TRINITY_DN75450_c0_g1,TRINITY_DN91307_c0_g2,TRINITY_DN92211_c0_g3,TRINITY_DN93378_c1_g1,TRINITY_DN94939_c2_g1,TRINITY_DN98297_c2_g1
GO:0090698	post-embryonic plant morphogenesis	biological process	4/396	490/93642	0.15530	1	TRINITY_DN86581_c0_g1,TRINITY_DN88489_c0_g2,TRINITY_DN93055_c1_g1,TRINITY_DN94896_c1_g4	TRINITY_DN86581_c0_g1,TRINITY_DN88489_c0_g2,TRINITY_DN93055_c1_g1,TRINITY_DN94896_c1_g4
GO:0030149	sphingolipid catabolic process	biological process	1/396	40/93642	0.15595	1	TRINITY_DN83553_c0_g1	TRINITY_DN83553_c0_g1
GO:0060964	regulation of gene silencing by miRNA	biological process	1/396	40/93642	0.15595	1	TRINITY_DN68814_c0_g1	TRINITY_DN68814_c0_g1
GO:1900426	positive regulation of defense response to bacterium	biological process	1/396	40/93642	0.15595	1	TRINITY_DN74200_c0_g1	TRINITY_DN74200_c0_g1
GO:0046486	glycerolipid metabolic process	biological process	8/396	1236/93642	0.15635	1	TRINITY_DN69915_c0_g1,TRINITY_DN72215_c0_g2,TRINITY_DN80826_c1_g2,TRINITY_DN81482_c0_g3,TRINITY_DN82806_c1_g1,TRINITY_DN85783_c0_g1,TRINITY_DN89362_c2_g2,TRINITY_DN92020_c0_g1	TRINITY_DN69915_c0_g1,TRINITY_DN72215_c0_g2,TRINITY_DN80826_c1_g2,TRINITY_DN81482_c0_g3,TRINITY_DN82806_c1_g1,TRINITY_DN85783_c0_g1,TRINITY_DN89362_c2_g2,TRINITY_DN92020_c0_g1
GO:0031668	cellular response to extracellular stimulus	biological process	7/396	1045/93642	0.15721	1	TRINITY_DN68076_c1_g1,TRINITY_DN69818_c1_g1,TRINITY_DN74152_c3_g1,TRINITY_DN74200_c0_g1,TRINITY_DN74570_c0_g1,TRINITY_DN83558_c0_g3,TRINITY_DN92112_c2_g4	TRINITY_DN68076_c1_g1,TRINITY_DN69818_c1_g1,TRINITY_DN74152_c3_g1,TRINITY_DN74200_c0_g1,TRINITY_DN74570_c0_g1,TRINITY_DN83558_c0_g3,TRINITY_DN92112_c2_g4
GO:0042752	regulation of circadian rhythm	biological process	2/396	167/93642	0.15766	1	TRINITY_DN74200_c0_g1,TRINITY_DN98033_c2_g1	TRINITY_DN74200_c0_g1,TRINITY_DN98033_c2_g1
GO:0010082	regulation of root meristem growth	biological process	1/396	41/93642	0.15953	1	TRINITY_DN74789_c0_g2	TRINITY_DN74789_c0_g2
GO:0048859	formation of anatomical boundary	biological process	1/396	41/93642	0.15953	1	TRINITY_DN72698_c1_g2	TRINITY_DN72698_c1_g2
GO:1903789	regulation of amino acid transmembrane transport	biological process	1/396	41/93642	0.15953	1	TRINITY_DN75450_c0_g1	TRINITY_DN75450_c0_g1
GO:0071383	cellular response to steroid hormone stimulus	biological process	3/396	325/93642	0.15977	1	TRINITY_DN73312_c0_g1,TRINITY_DN92027_c0_g1,TRINITY_DN93996_c0_g1	TRINITY_DN73312_c0_g1,TRINITY_DN92027_c0_g1,TRINITY_DN93996_c0_g1
GO:0009856	pollination	biological process	8/396	1244/93642	0.16021	1	TRINITY_DN68808_c1_g2,TRINITY_DN79763_c2_g1,TRINITY_DN80826_c1_g2,TRINITY_DN88078_c0_g1,TRINITY_DN90319_c0_g1,TRINITY_DN90387_c0_g1,TRINITY_DN92229_c2_g2,TRINITY_DN96024_c2_g1	TRINITY_DN68808_c1_g2,TRINITY_DN79763_c2_g1,TRINITY_DN80826_c1_g2,TRINITY_DN88078_c0_g1,TRINITY_DN90319_c0_g1,TRINITY_DN90387_c0_g1,TRINITY_DN92229_c2_g2,TRINITY_DN96024_c2_g1
GO:0009143	nucleoside triphosphate catabolic process	biological process	1/396	42/93642	0.16308	1	TRINITY_DN80478_c1_g2	TRINITY_DN80478_c1_g2
GO:0009827	plant-type cell wall modification	biological process	1/396	42/93642	0.16308	1	TRINITY_DN80826_c1_g2	TRINITY_DN80826_c1_g2
GO:0016255	attachment of GPI anchor to protein	biological process	1/396	42/93642	0.16308	1	TRINITY_DN92020_c0_g1	TRINITY_DN92020_c0_g1
GO:0044030	regulation of DNA methylation	biological process	1/396	42/93642	0.16308	1	TRINITY_DN93339_c1_g3	TRINITY_DN93339_c1_g3
GO:2000069	regulation of post-embryonic root development	biological process	1/396	42/93642	0.16308	1	TRINITY_DN74200_c0_g1	TRINITY_DN74200_c0_g1
GO:2000114	regulation of establishment of cell polarity	biological process	1/396	42/93642	0.16308	1	TRINITY_DN77712_c1_g2	TRINITY_DN77712_c1_g2
GO:0071474	cellular hyperosmotic response	biological process	1/396	43/93642	0.16662	1	TRINITY_DN84947_c1_g1	TRINITY_DN84947_c1_g1
GO:0009658	chloroplast organization	biological process	3/396	333/93642	0.16793	1	TRINITY_DN68076_c1_g1,TRINITY_DN75994_c0_g3,TRINITY_DN90491_c0_g1	TRINITY_DN68076_c1_g1,TRINITY_DN75994_c0_g3,TRINITY_DN90491_c0_g1
GO:0005982	starch metabolic process	biological process	2/396	174/93642	0.16806	1	TRINITY_DN86143_c0_g1,TRINITY_DN86548_c0_g1	TRINITY_DN86143_c0_g1,TRINITY_DN86548_c0_g1
GO:0009932	cell tip growth	biological process	4/396	508/93642	0.16977	1	TRINITY_DN68808_c1_g2,TRINITY_DN79763_c2_g1,TRINITY_DN80826_c1_g2,TRINITY_DN88078_c0_g1	TRINITY_DN68808_c1_g2,TRINITY_DN79763_c2_g1,TRINITY_DN80826_c1_g2,TRINITY_DN88078_c0_g1
GO:0008206	bile acid metabolic process	biological process	1/396	44/93642	0.17015	1	TRINITY_DN83553_c0_g1	TRINITY_DN83553_c0_g1
GO:0010492	maintenance of shoot apical meristem identity	biological process	1/396	44/93642	0.17015	1	TRINITY_DN85651_c1_g3	TRINITY_DN85651_c1_g3
GO:0019048	modulation by virus of host morphology or physiology	biological process	1/396	44/93642	0.17015	1	TRINITY_DN75450_c0_g1	TRINITY_DN75450_c0_g1
GO:0046466	membrane lipid catabolic process	biological process	1/396	44/93642	0.17015	1	TRINITY_DN83553_c0_g1	TRINITY_DN83553_c0_g1
GO:0051315	attachment of mitotic spindle microtubules to kinetochore	biological process	1/396	44/93642	0.17015	1	TRINITY_DN94351_c0_g2	TRINITY_DN94351_c0_g2
GO:0044265	cellular macromolecule catabolic process	biological process	21/396	3954/93642	0.17056	1	TRINITY_DN72523_c1_g1,TRINITY_DN73575_c4_g1,TRINITY_DN75906_c1_g1,TRINITY_DN79199_c0_g1,TRINITY_DN79269_c0_g2,TRINITY_DN79664_c0_g2,TRINITY_DN80602_c4_g2,TRINITY_DN84009_c1_g1,TRINITY_DN85314_c2_g4,TRINITY_DN85971_c2_g5,TRINITY_DN86492_c0_g2,TRINITY_DN86782_c1_g2,TRINITY_DN88705_c0_g1,TRINITY_DN94355_c0_g1,TRINITY_DN95233_c1_g6,TRINITY_DN95312_c0_g2,TRINITY_DN95529_c2_g1,TRINITY_DN96097_c3_g1,TRI…	TRINITY_DN72523_c1_g1,TRINITY_DN73575_c4_g1,TRINITY_DN75906_c1_g1,TRINITY_DN79199_c0_g1,TRINITY_DN79269_c0_g2,TRINITY_DN79664_c0_g2,TRINITY_DN80602_c4_g2,TRINITY_DN84009_c1_g1,TRINITY_DN85314_c2_g4,TRINITY_DN85971_c2_g5,TRINITY_DN86492_c0_g2,TRINITY_DN86782_c1_g2,TRINITY_DN88705_c0_g1,TRINITY_DN94355_c0_g1,TRINITY_DN95233_c1_g6,TRINITY_DN95312_c0_g2,TRINITY_DN95529_c2_g1,TRINITY_DN96097_c3_g1,TRI…
GO:0033559	unsaturated fatty acid metabolic process	biological process	3/396	336/93642	0.17102	1	TRINITY_DN69354_c0_g3,TRINITY_DN85783_c0_g1,TRINITY_DN95148_c0_g2	TRINITY_DN69354_c0_g3,TRINITY_DN85783_c0_g1,TRINITY_DN95148_c0_g2
GO:0006469	negative regulation of protein kinase activity	biological process	2/396	176/93642	0.17106	1	TRINITY_DN86775_c0_g2,TRINITY_DN92862_c0_g1	TRINITY_DN86775_c0_g2,TRINITY_DN92862_c0_g1
GO:0006662	glycerol ether metabolic process	biological process	2/396	176/93642	0.17106	1	TRINITY_DN70410_c0_g1,TRINITY_DN97050_c1_g5	TRINITY_DN70410_c0_g1,TRINITY_DN97050_c1_g5
GO:0009698	phenylpropanoid metabolic process	biological process	4/396	511/93642	0.17223	1	TRINITY_DN79063_c0_g1,TRINITY_DN79251_c0_g3,TRINITY_DN81190_c0_g1,TRINITY_DN86681_c1_g1	TRINITY_DN79063_c0_g1,TRINITY_DN79251_c0_g3,TRINITY_DN81190_c0_g1,TRINITY_DN86681_c1_g1
GO:0046488	phosphatidylinositol metabolic process	biological process	4/396	511/93642	0.17223	1	TRINITY_DN69915_c0_g1,TRINITY_DN80826_c1_g2,TRINITY_DN82806_c1_g1,TRINITY_DN92020_c0_g1	TRINITY_DN69915_c0_g1,TRINITY_DN80826_c1_g2,TRINITY_DN82806_c1_g1,TRINITY_DN92020_c0_g1
GO:0043901	negative regulation of multi-organism process	biological process	2/396	177/93642	0.17256	1	TRINITY_DN78164_c0_g1,TRINITY_DN85687_c0_g1	TRINITY_DN78164_c0_g1,TRINITY_DN85687_c0_g1
GO:0048440	carpel development	biological process	2/396	177/93642	0.17256	1	TRINITY_DN69454_c0_g9,TRINITY_DN86581_c0_g1	TRINITY_DN69454_c0_g9,TRINITY_DN86581_c0_g1
GO:0009937	regulation of gibberellic acid mediated signaling pathway	biological process	1/396	45/93642	0.17366	1	TRINITY_DN87173_c0_g1	TRINITY_DN87173_c0_g1
GO:0016138	glycoside biosynthetic process	biological process	1/396	45/93642	0.17366	1	TRINITY_DN89050_c0_g3	TRINITY_DN89050_c0_g3
GO:0033619	membrane protein proteolysis	biological process	1/396	45/93642	0.17366	1	TRINITY_DN84947_c1_g1	TRINITY_DN84947_c1_g1
GO:0071712	ER-associated misfolded protein catabolic process	biological process	1/396	45/93642	0.17366	1	TRINITY_DN79199_c0_g1	TRINITY_DN79199_c0_g1
GO:0005978	glycogen biosynthetic process	biological process	2/396	178/93642	0.17406	1	TRINITY_DN86143_c0_g1,TRINITY_DN86548_c0_g1	TRINITY_DN86143_c0_g1,TRINITY_DN86548_c0_g1
GO:0055081	anion homeostasis	biological process	2/396	179/93642	0.17556	1	TRINITY_DN89788_c0_g1,TRINITY_DN97411_c0_g2	TRINITY_DN89788_c0_g1,TRINITY_DN97411_c0_g2
GO:0071941	nitrogen cycle metabolic process	biological process	4/396	516/93642	0.17635	1	TRINITY_DN74570_c0_g1,TRINITY_DN92112_c2_g4,TRINITY_DN97741_c3_g1,TRINITY_DN97821_c1_g1	TRINITY_DN74570_c0_g1,TRINITY_DN92112_c2_g4,TRINITY_DN97741_c3_g1,TRINITY_DN97821_c1_g1
GO:0051054	positive regulation of DNA metabolic process	biological process	2/396	180/93642	0.17707	1	TRINITY_DN86782_c1_g2,TRINITY_DN93979_c0_g1	TRINITY_DN86782_c1_g2,TRINITY_DN93979_c0_g1
GO:0032414	positive regulation of ion transmembrane transporter activity	biological process	1/396	46/93642	0.17716	1	TRINITY_DN74200_c0_g1	TRINITY_DN74200_c0_g1
GO:2000379	positive regulation of reactive oxygen species metabolic process	biological process	1/396	46/93642	0.17716	1	TRINITY_DN76852_c1_g3	TRINITY_DN76852_c1_g3
GO:0016114	terpenoid biosynthetic process	biological process	4/396	518/93642	0.17801	1	TRINITY_DN84810_c0_g1,TRINITY_DN89570_c0_g3,TRINITY_DN89680_c0_g1,TRINITY_DN94226_c0_g1	TRINITY_DN84810_c0_g1,TRINITY_DN89570_c0_g3,TRINITY_DN89680_c0_g1,TRINITY_DN94226_c0_g1
GO:0048868	pollen tube development	biological process	4/396	518/93642	0.17801	1	TRINITY_DN68808_c1_g2,TRINITY_DN79763_c2_g1,TRINITY_DN80826_c1_g2,TRINITY_DN88078_c0_g1	TRINITY_DN68808_c1_g2,TRINITY_DN79763_c2_g1,TRINITY_DN80826_c1_g2,TRINITY_DN88078_c0_g1
GO:0048528	post-embryonic root development	biological process	3/396	343/93642	0.17830	1	TRINITY_DN74200_c0_g1,TRINITY_DN93055_c1_g1,TRINITY_DN97411_c0_g2	TRINITY_DN74200_c0_g1,TRINITY_DN93055_c1_g1,TRINITY_DN97411_c0_g2
GO:2000242	negative regulation of reproductive process	biological process	3/396	344/93642	0.17934	1	TRINITY_DN80234_c0_g1,TRINITY_DN85452_c0_g1,TRINITY_DN96061_c0_g1	TRINITY_DN80234_c0_g1,TRINITY_DN85452_c0_g1,TRINITY_DN96061_c0_g1
GO:0033673	negative regulation of kinase activity	biological process	2/396	182/93642	0.18009	1	TRINITY_DN86775_c0_g2,TRINITY_DN92862_c0_g1	TRINITY_DN86775_c0_g2,TRINITY_DN92862_c0_g1
GO:0007272	ensheathment of neurons	biological process	1/396	47/93642	0.18064	1	TRINITY_DN72612_c0_g3	TRINITY_DN72612_c0_g3
GO:0008366	axon ensheathment	biological process	1/396	47/93642	0.18064	1	TRINITY_DN72612_c0_g3	TRINITY_DN72612_c0_g3
GO:0015743	malate transport	biological process	1/396	47/93642	0.18064	1	TRINITY_DN68398_c0_g3	TRINITY_DN68398_c0_g3
GO:0042552	myelination	biological process	1/396	47/93642	0.18064	1	TRINITY_DN72612_c0_g3	TRINITY_DN72612_c0_g3
GO:0044210	'de novo' CTP biosynthetic process	biological process	1/396	47/93642	0.18064	1	TRINITY_DN87437_c1_g1	TRINITY_DN87437_c1_g1
GO:0030010	establishment of cell polarity	biological process	2/396	183/93642	0.18160	1	TRINITY_DN77712_c1_g2,TRINITY_DN94351_c0_g2	TRINITY_DN77712_c1_g2,TRINITY_DN94351_c0_g2
GO:0016032	viral process	biological process	7/396	1091/93642	0.18231	1	TRINITY_DN71237_c2_g2,TRINITY_DN75321_c0_g1,TRINITY_DN75450_c0_g1,TRINITY_DN91307_c0_g2,TRINITY_DN92211_c0_g3,TRINITY_DN94939_c2_g1,TRINITY_DN98297_c2_g1	TRINITY_DN71237_c2_g2,TRINITY_DN75321_c0_g1,TRINITY_DN75450_c0_g1,TRINITY_DN91307_c0_g2,TRINITY_DN92211_c0_g3,TRINITY_DN94939_c2_g1,TRINITY_DN98297_c2_g1
GO:0048584	positive regulation of response to stimulus	biological process	8/396	1289/93642	0.18279	1	TRINITY_DN68814_c0_g1,TRINITY_DN74200_c0_g1,TRINITY_DN84168_c2_g1,TRINITY_DN86782_c1_g2,TRINITY_DN92027_c0_g1,TRINITY_DN93979_c0_g1,TRINITY_DN93996_c0_g1,TRINITY_DN98033_c2_g1	TRINITY_DN68814_c0_g1,TRINITY_DN74200_c0_g1,TRINITY_DN84168_c2_g1,TRINITY_DN86782_c1_g2,TRINITY_DN92027_c0_g1,TRINITY_DN93979_c0_g1,TRINITY_DN93996_c0_g1,TRINITY_DN98033_c2_g1
GO:0010107	potassium ion import	biological process	1/396	48/93642	0.18410	1	TRINITY_DN95415_c1_g1	TRINITY_DN95415_c1_g1
GO:0010189	vitamin E biosynthetic process	biological process	1/396	48/93642	0.18410	1	TRINITY_DN87582_c0_g2	TRINITY_DN87582_c0_g2
GO:0015996	chlorophyll catabolic process	biological process	1/396	48/93642	0.18410	1	TRINITY_DN75231_c0_g2	TRINITY_DN75231_c0_g2
GO:0034635	glutathione transport	biological process	1/396	48/93642	0.18410	1	TRINITY_DN86244_c1_g1	TRINITY_DN86244_c1_g1
GO:0042360	vitamin E metabolic process	biological process	1/396	48/93642	0.18410	1	TRINITY_DN87582_c0_g2	TRINITY_DN87582_c0_g2
GO:0051101	regulation of DNA binding	biological process	1/396	48/93642	0.18410	1	TRINITY_DN71758_c3_g3	TRINITY_DN71758_c3_g3
GO:0072089	stem cell proliferation	biological process	1/396	48/93642	0.18410	1	TRINITY_DN85783_c0_g1	TRINITY_DN85783_c0_g1
GO:0009809	lignin biosynthetic process	biological process	2/396	186/93642	0.18615	1	TRINITY_DN79063_c0_g1,TRINITY_DN79251_c0_g3	TRINITY_DN79063_c0_g1,TRINITY_DN79251_c0_g3
GO:0006308	DNA catabolic process	biological process	1/396	49/93642	0.18756	1	TRINITY_DN75906_c1_g1	TRINITY_DN75906_c1_g1
GO:0010507	negative regulation of autophagy	biological process	1/396	49/93642	0.18756	1	TRINITY_DN79199_c0_g1	TRINITY_DN79199_c0_g1
GO:0030320	cellular monovalent inorganic anion homeostasis	biological process	1/396	49/93642	0.18756	1	TRINITY_DN97411_c0_g2	TRINITY_DN97411_c0_g2
GO:0032411	positive regulation of transporter activity	biological process	1/396	49/93642	0.18756	1	TRINITY_DN74200_c0_g1	TRINITY_DN74200_c0_g1
GO:0046355	mannan catabolic process	biological process	1/396	49/93642	0.18756	1	TRINITY_DN75703_c0_g1	TRINITY_DN75703_c0_g1
GO:0044706	multi-multicellular organism process	biological process	8/396	1299/93642	0.18799	1	TRINITY_DN68808_c1_g2,TRINITY_DN79763_c2_g1,TRINITY_DN80826_c1_g2,TRINITY_DN88078_c0_g1,TRINITY_DN90319_c0_g1,TRINITY_DN90387_c0_g1,TRINITY_DN92229_c2_g2,TRINITY_DN96024_c2_g1	TRINITY_DN68808_c1_g2,TRINITY_DN79763_c2_g1,TRINITY_DN80826_c1_g2,TRINITY_DN88078_c0_g1,TRINITY_DN90319_c0_g1,TRINITY_DN90387_c0_g1,TRINITY_DN92229_c2_g2,TRINITY_DN96024_c2_g1
GO:0000302	response to reactive oxygen species	biological process	6/396	908/93642	0.18914	1	TRINITY_DN74200_c0_g1,TRINITY_DN79063_c0_g1,TRINITY_DN83558_c0_g3,TRINITY_DN86681_c1_g1,TRINITY_DN96600_c2_g1,TRINITY_DN98033_c2_g1	TRINITY_DN74200_c0_g1,TRINITY_DN79063_c0_g1,TRINITY_DN83558_c0_g3,TRINITY_DN86681_c1_g1,TRINITY_DN96600_c2_g1,TRINITY_DN98033_c2_g1
GO:0006506	GPI anchor biosynthetic process	biological process	2/396	189/93642	0.19071	1	TRINITY_DN82806_c1_g1,TRINITY_DN92020_c0_g1	TRINITY_DN82806_c1_g1,TRINITY_DN92020_c0_g1
GO:0030002	cellular anion homeostasis	biological process	1/396	50/93642	0.19099	1	TRINITY_DN97411_c0_g2	TRINITY_DN97411_c0_g2
GO:0006505	GPI anchor metabolic process	biological process	2/396	190/93642	0.19224	1	TRINITY_DN82806_c1_g1,TRINITY_DN92020_c0_g1	TRINITY_DN82806_c1_g1,TRINITY_DN92020_c0_g1
GO:0010087	phloem or xylem histogenesis	biological process	2/396	190/93642	0.19224	1	TRINITY_DN71237_c2_g2,TRINITY_DN76615_c2_g1	TRINITY_DN71237_c2_g2,TRINITY_DN76615_c2_g1
GO:0045132	meiotic chromosome segregation	biological process	2/396	190/93642	0.19224	1	TRINITY_DN77712_c1_g2,TRINITY_DN93928_c0_g2	TRINITY_DN77712_c1_g2,TRINITY_DN93928_c0_g2
GO:0043161	proteasome-mediated ubiquitin-dependent protein catabolic process	biological process	9/396	1510/93642	0.19309	1	TRINITY_DN72523_c1_g1,TRINITY_DN79664_c0_g2,TRINITY_DN80602_c4_g2,TRINITY_DN84009_c1_g1,TRINITY_DN85314_c2_g4,TRINITY_DN85971_c2_g5,TRINITY_DN86782_c1_g2,TRINITY_DN94355_c0_g1,TRINITY_DN95312_c0_g2	TRINITY_DN72523_c1_g1,TRINITY_DN79664_c0_g2,TRINITY_DN80602_c4_g2,TRINITY_DN84009_c1_g1,TRINITY_DN85314_c2_g4,TRINITY_DN85971_c2_g5,TRINITY_DN86782_c1_g2,TRINITY_DN94355_c0_g1,TRINITY_DN95312_c0_g2
GO:0007076	mitotic chromosome condensation	biological process	1/396	51/93642	0.19442	1	TRINITY_DN97993_c1_g2	TRINITY_DN97993_c1_g2
GO:0010020	chloroplast fission	biological process	1/396	51/93642	0.19442	1	TRINITY_DN90491_c0_g1	TRINITY_DN90491_c0_g1
GO:0010337	regulation of salicylic acid metabolic process	biological process	1/396	51/93642	0.19442	1	TRINITY_DN73767_c0_g2	TRINITY_DN73767_c0_g2
GO:0019288	isopentenyl diphosphate biosynthetic process, methylerythritol 4-phosphate pathway	biological process	1/396	51/93642	0.19442	1	TRINITY_DN83797_c1_g1	TRINITY_DN83797_c1_g1
GO:0036474	cell death in response to hydrogen peroxide	biological process	1/396	51/93642	0.19442	1	TRINITY_DN86681_c1_g1	TRINITY_DN86681_c1_g1
GO:0042362	fat-soluble vitamin biosynthetic process	biological process	1/396	51/93642	0.19442	1	TRINITY_DN87582_c0_g2	TRINITY_DN87582_c0_g2
GO:0043572	plastid fission	biological process	1/396	51/93642	0.19442	1	TRINITY_DN90491_c0_g1	TRINITY_DN90491_c0_g1
GO:0046328	regulation of JNK cascade	biological process	1/396	51/93642	0.19442	1	TRINITY_DN92862_c0_g1	TRINITY_DN92862_c0_g1
GO:0051782	negative regulation of cell division	biological process	1/396	51/93642	0.19442	1	TRINITY_DN69454_c0_g9	TRINITY_DN69454_c0_g9
GO:0071496	cellular response to external stimulus	biological process	7/396	1113/93642	0.19487	1	TRINITY_DN68076_c1_g1,TRINITY_DN69818_c1_g1,TRINITY_DN74152_c3_g1,TRINITY_DN74200_c0_g1,TRINITY_DN74570_c0_g1,TRINITY_DN83558_c0_g3,TRINITY_DN92112_c2_g4	TRINITY_DN68076_c1_g1,TRINITY_DN69818_c1_g1,TRINITY_DN74152_c3_g1,TRINITY_DN74200_c0_g1,TRINITY_DN74570_c0_g1,TRINITY_DN83558_c0_g3,TRINITY_DN92112_c2_g4
GO:1900140	regulation of seedling development	biological process	2/396	192/93642	0.19529	1	TRINITY_DN73550_c1_g1,TRINITY_DN87173_c0_g1	TRINITY_DN73550_c1_g1,TRINITY_DN87173_c0_g1
GO:0006778	porphyrin-containing compound metabolic process	biological process	3/396	361/93642	0.19738	1	TRINITY_DN74789_c0_g2,TRINITY_DN75231_c0_g2,TRINITY_DN88247_c0_g2	TRINITY_DN74789_c0_g2,TRINITY_DN75231_c0_g2,TRINITY_DN88247_c0_g2
GO:0010001	glial cell differentiation	biological process	1/396	52/93642	0.19782	1	TRINITY_DN72612_c0_g3	TRINITY_DN72612_c0_g3
GO:0051100	negative regulation of binding	biological process	1/396	52/93642	0.19782	1	TRINITY_DN71758_c3_g3	TRINITY_DN71758_c3_g3
GO:0046128	purine ribonucleoside metabolic process	biological process	3/396	364/93642	0.20060	1	TRINITY_DN86241_c1_g1,TRINITY_DN88663_c1_g3,TRINITY_DN94475_c0_g1	TRINITY_DN86241_c1_g1,TRINITY_DN88663_c1_g3,TRINITY_DN94475_c0_g1
GO:0033866	nucleoside bisphosphate biosynthetic process	biological process	1/396	53/93642	0.20122	1	TRINITY_DN88663_c1_g3	TRINITY_DN88663_c1_g3
GO:0034030	ribonucleoside bisphosphate biosynthetic process	biological process	1/396	53/93642	0.20122	1	TRINITY_DN88663_c1_g3	TRINITY_DN88663_c1_g3
GO:0034033	purine nucleoside bisphosphate biosynthetic process	biological process	1/396	53/93642	0.20122	1	TRINITY_DN88663_c1_g3	TRINITY_DN88663_c1_g3
GO:0046149	pigment catabolic process	biological process	1/396	53/93642	0.20122	1	TRINITY_DN75231_c0_g2	TRINITY_DN75231_c0_g2
GO:1901804	beta-glucoside metabolic process	biological process	1/396	53/93642	0.20122	1	TRINITY_DN89050_c0_g3	TRINITY_DN89050_c0_g3
GO:0019684	photosynthesis, light reaction	biological process	2/396	196/93642	0.20142	1	TRINITY_DN64487_c0_g1,TRINITY_DN76022_c0_g1	TRINITY_DN64487_c0_g1,TRINITY_DN76022_c0_g1
GO:0052695	cellular glucuronidation	biological process	2/396	196/93642	0.20142	1	TRINITY_DN90624_c0_g1,TRINITY_DN96881_c2_g2	TRINITY_DN90624_c0_g1,TRINITY_DN96881_c2_g2
GO:0052696	flavonoid glucuronidation	biological process	2/396	196/93642	0.20142	1	TRINITY_DN90624_c0_g1,TRINITY_DN96881_c2_g2	TRINITY_DN90624_c0_g1,TRINITY_DN96881_c2_g2
GO:0006144	purine nucleobase metabolic process	biological process	3/396	366/93642	0.20276	1	TRINITY_DN76689_c1_g1,TRINITY_DN79538_c1_g1,TRINITY_DN89257_c0_g1	TRINITY_DN76689_c1_g1,TRINITY_DN79538_c1_g1,TRINITY_DN89257_c0_g1
GO:0046483	heterocycle metabolic process	biological process	136/396	30227/93642	0.20369	1	TRINITY_DN67873_c2_g1,TRINITY_DN68814_c0_g1,TRINITY_DN70028_c0_g1,TRINITY_DN71122_c2_g1,TRINITY_DN71237_c2_g2,TRINITY_DN71674_c0_g6,TRINITY_DN71758_c3_g3,TRINITY_DN72157_c2_g1,TRINITY_DN72166_c0_g2,TRINITY_DN72292_c0_g2,TRINITY_DN72537_c1_g1,TRINITY_DN72698_c1_g2,TRINITY_DN72719_c0_g2,TRINITY_DN73172_c2_g2,TRINITY_DN73312_c0_g1,TRINITY_DN73833_c0_g1,TRINITY_DN74152_c3_g1,TRINITY_DN74200_c0_g1,TRI…	TRINITY_DN67873_c2_g1,TRINITY_DN68814_c0_g1,TRINITY_DN70028_c0_g1,TRINITY_DN71122_c2_g1,TRINITY_DN71237_c2_g2,TRINITY_DN71674_c0_g6,TRINITY_DN71758_c3_g3,TRINITY_DN72157_c2_g1,TRINITY_DN72166_c0_g2,TRINITY_DN72292_c0_g2,TRINITY_DN72537_c1_g1,TRINITY_DN72698_c1_g2,TRINITY_DN72719_c0_g2,TRINITY_DN73172_c2_g2,TRINITY_DN73312_c0_g1,TRINITY_DN73833_c0_g1,TRINITY_DN74152_c3_g1,TRINITY_DN74200_c0_g1,TRI…
GO:0031670	cellular response to nutrient	biological process	2/396	198/93642	0.20449	1	TRINITY_DN74200_c0_g1,TRINITY_DN83558_c0_g3	TRINITY_DN74200_c0_g1,TRINITY_DN83558_c0_g3
GO:0006787	porphyrin-containing compound catabolic process	biological process	1/396	54/93642	0.20460	1	TRINITY_DN75231_c0_g2	TRINITY_DN75231_c0_g2
GO:0007020	microtubule nucleation	biological process	1/396	54/93642	0.20460	1	TRINITY_DN79830_c1_g1	TRINITY_DN79830_c1_g1
GO:0010310	regulation of hydrogen peroxide metabolic process	biological process	1/396	54/93642	0.20460	1	TRINITY_DN74200_c0_g1	TRINITY_DN74200_c0_g1
GO:0010412	mannan metabolic process	biological process	1/396	54/93642	0.20460	1	TRINITY_DN75703_c0_g1	TRINITY_DN75703_c0_g1
GO:0033015	tetrapyrrole catabolic process	biological process	1/396	54/93642	0.20460	1	TRINITY_DN75231_c0_g2	TRINITY_DN75231_c0_g2
GO:0070070	proton-transporting V-type ATPase complex assembly	biological process	1/396	54/93642	0.20460	1	TRINITY_DN73172_c2_g2	TRINITY_DN73172_c2_g2
GO:0070072	vacuolar proton-transporting V-type ATPase complex assembly	biological process	1/396	54/93642	0.20460	1	TRINITY_DN73172_c2_g2	TRINITY_DN73172_c2_g2
GO:0006725	cellular aromatic compound metabolic process	biological process	139/396	30938/93642	0.20531	1	TRINITY_DN67873_c2_g1,TRINITY_DN68814_c0_g1,TRINITY_DN70028_c0_g1,TRINITY_DN71122_c2_g1,TRINITY_DN71237_c2_g2,TRINITY_DN71674_c0_g6,TRINITY_DN71758_c3_g3,TRINITY_DN72157_c2_g1,TRINITY_DN72166_c0_g2,TRINITY_DN72292_c0_g2,TRINITY_DN72537_c1_g1,TRINITY_DN72698_c1_g2,TRINITY_DN72719_c0_g2,TRINITY_DN73172_c2_g2,TRINITY_DN73312_c0_g1,TRINITY_DN73767_c0_g2,TRINITY_DN73833_c0_g1,TRINITY_DN74152_c3_g1,TRI…	TRINITY_DN67873_c2_g1,TRINITY_DN68814_c0_g1,TRINITY_DN70028_c0_g1,TRINITY_DN71122_c2_g1,TRINITY_DN71237_c2_g2,TRINITY_DN71674_c0_g6,TRINITY_DN71758_c3_g3,TRINITY_DN72157_c2_g1,TRINITY_DN72166_c0_g2,TRINITY_DN72292_c0_g2,TRINITY_DN72537_c1_g1,TRINITY_DN72698_c1_g2,TRINITY_DN72719_c0_g2,TRINITY_DN73172_c2_g2,TRINITY_DN73312_c0_g1,TRINITY_DN73767_c0_g2,TRINITY_DN73833_c0_g1,TRINITY_DN74152_c3_g1,TRI…
GO:0051510	regulation of unidimensional cell growth	biological process	3/396	371/93642	0.20818	1	TRINITY_DN68808_c1_g2,TRINITY_DN74200_c0_g1,TRINITY_DN79763_c2_g1	TRINITY_DN68808_c1_g2,TRINITY_DN74200_c0_g1,TRINITY_DN79763_c2_g1
GO:0018904	ether metabolic process	biological process	2/396	201/93642	0.20911	1	TRINITY_DN70410_c0_g1,TRINITY_DN97050_c1_g5	TRINITY_DN70410_c0_g1,TRINITY_DN97050_c1_g5
GO:0033013	tetrapyrrole metabolic process	biological process	3/396	373/93642	0.21036	1	TRINITY_DN74789_c0_g2,TRINITY_DN75231_c0_g2,TRINITY_DN88247_c0_g2	TRINITY_DN74789_c0_g2,TRINITY_DN75231_c0_g2,TRINITY_DN88247_c0_g2
GO:0019585	glucuronate metabolic process	biological process	2/396	202/93642	0.21065	1	TRINITY_DN90624_c0_g1,TRINITY_DN96881_c2_g2	TRINITY_DN90624_c0_g1,TRINITY_DN96881_c2_g2
GO:0006775	fat-soluble vitamin metabolic process	biological process	1/396	56/93642	0.21132	1	TRINITY_DN87582_c0_g2	TRINITY_DN87582_c0_g2
GO:0032011	ARF protein signal transduction	biological process	1/396	56/93642	0.21132	1	TRINITY_DN98297_c2_g1	TRINITY_DN98297_c2_g1
GO:0032012	regulation of ARF protein signal transduction	biological process	1/396	56/93642	0.21132	1	TRINITY_DN98297_c2_g1	TRINITY_DN98297_c2_g1
GO:0042278	purine nucleoside metabolic process	biological process	3/396	374/93642	0.21145	1	TRINITY_DN86241_c1_g1,TRINITY_DN88663_c1_g3,TRINITY_DN94475_c0_g1	TRINITY_DN86241_c1_g1,TRINITY_DN88663_c1_g3,TRINITY_DN94475_c0_g1
GO:0009813	flavonoid biosynthetic process	biological process	3/396	375/93642	0.21254	1	TRINITY_DN90624_c0_g1,TRINITY_DN94937_c0_g1,TRINITY_DN96881_c2_g2	TRINITY_DN90624_c0_g1,TRINITY_DN94937_c0_g1,TRINITY_DN96881_c2_g2
GO:0008299	isoprenoid biosynthetic process	biological process	5/396	750/93642	0.21345	1	TRINITY_DN83797_c1_g1,TRINITY_DN84810_c0_g1,TRINITY_DN89570_c0_g3,TRINITY_DN89680_c0_g1,TRINITY_DN94226_c0_g1	TRINITY_DN83797_c1_g1,TRINITY_DN84810_c0_g1,TRINITY_DN89570_c0_g3,TRINITY_DN89680_c0_g1,TRINITY_DN94226_c0_g1
GO:0001906	cell killing	biological process	1/396	57/93642	0.21465	1	TRINITY_DN88314_c1_g1	TRINITY_DN88314_c1_g1
GO:0045824	negative regulation of innate immune response	biological process	1/396	57/93642	0.21465	1	TRINITY_DN78164_c0_g1	TRINITY_DN78164_c0_g1
GO:0051307	meiotic chromosome separation	biological process	1/396	57/93642	0.21465	1	TRINITY_DN77712_c1_g2	TRINITY_DN77712_c1_g2
GO:0051955	regulation of amino acid transport	biological process	1/396	57/93642	0.21465	1	TRINITY_DN75450_c0_g1	TRINITY_DN75450_c0_g1
GO:2000030	regulation of response to red or far red light	biological process	1/396	57/93642	0.21465	1	TRINITY_DN74200_c0_g1	TRINITY_DN74200_c0_g1
GO:0031122	cytoplasmic microtubule organization	biological process	2/396	205/93642	0.21528	1	TRINITY_DN79830_c1_g1,TRINITY_DN93504_c1_g1	TRINITY_DN79830_c1_g1,TRINITY_DN93504_c1_g1
GO:0009826	unidimensional cell growth	biological process	6/396	952/93642	0.21781	1	TRINITY_DN68808_c1_g2,TRINITY_DN74200_c0_g1,TRINITY_DN77712_c1_g2,TRINITY_DN79763_c2_g1,TRINITY_DN80826_c1_g2,TRINITY_DN88078_c0_g1	TRINITY_DN68808_c1_g2,TRINITY_DN74200_c0_g1,TRINITY_DN77712_c1_g2,TRINITY_DN79763_c2_g1,TRINITY_DN80826_c1_g2,TRINITY_DN88078_c0_g1
GO:0006620	posttranslational protein targeting to endoplasmic reticulum membrane	biological process	1/396	58/93642	0.21798	1	TRINITY_DN88461_c0_g1	TRINITY_DN88461_c0_g1
GO:0009688	abscisic acid biosynthetic process	biological process	1/396	58/93642	0.21798	1	TRINITY_DN89570_c0_g3	TRINITY_DN89570_c0_g3
GO:0010192	mucilage biosynthetic process	biological process	1/396	58/93642	0.21798	1	TRINITY_DN96059_c0_g1	TRINITY_DN96059_c0_g1
GO:0019253	reductive pentose-phosphate cycle	biological process	1/396	58/93642	0.21798	1	TRINITY_DN95691_c1_g2	TRINITY_DN95691_c1_g2
GO:0019685	photosynthesis, dark reaction	biological process	1/396	58/93642	0.21798	1	TRINITY_DN95691_c1_g2	TRINITY_DN95691_c1_g2
GO:0043289	apocarotenoid biosynthetic process	biological process	1/396	58/93642	0.21798	1	TRINITY_DN89570_c0_g3	TRINITY_DN89570_c0_g3
GO:0051952	regulation of amine transport	biological process	1/396	58/93642	0.21798	1	TRINITY_DN75450_c0_g1	TRINITY_DN75450_c0_g1
GO:0051301	cell division	biological process	13/396	2398/93642	0.21922	1	TRINITY_DN69454_c0_g9,TRINITY_DN70461_c0_g5,TRINITY_DN77712_c1_g2,TRINITY_DN86584_c0_g1,TRINITY_DN86854_c0_g1,TRINITY_DN87392_c0_g2,TRINITY_DN87818_c0_g3,TRINITY_DN93928_c0_g2,TRINITY_DN94351_c0_g2,TRINITY_DN94937_c0_g1,TRINITY_DN95157_c1_g2,TRINITY_DN96266_c0_g3,TRINITY_DN97993_c1_g2	TRINITY_DN69454_c0_g9,TRINITY_DN70461_c0_g5,TRINITY_DN77712_c1_g2,TRINITY_DN86584_c0_g1,TRINITY_DN86854_c0_g1,TRINITY_DN87392_c0_g2,TRINITY_DN87818_c0_g3,TRINITY_DN93928_c0_g2,TRINITY_DN94351_c0_g2,TRINITY_DN94937_c0_g1,TRINITY_DN95157_c1_g2,TRINITY_DN96266_c0_g3,TRINITY_DN97993_c1_g2
GO:0007052	mitotic spindle organization	biological process	2/396	208/93642	0.21992	1	TRINITY_DN79830_c1_g1,TRINITY_DN94351_c0_g2	TRINITY_DN79830_c1_g1,TRINITY_DN94351_c0_g2
GO:0048467	gynoecium development	biological process	2/396	208/93642	0.21992	1	TRINITY_DN69454_c0_g9,TRINITY_DN86581_c0_g1	TRINITY_DN69454_c0_g9,TRINITY_DN86581_c0_g1
GO:0050832	defense response to fungus	biological process	5/396	762/93642	0.22252	1	TRINITY_DN72380_c3_g2,TRINITY_DN73575_c4_g1,TRINITY_DN85687_c0_g1,TRINITY_DN86492_c0_g2,TRINITY_DN97411_c0_g2	TRINITY_DN72380_c3_g2,TRINITY_DN73575_c4_g1,TRINITY_DN85687_c0_g1,TRINITY_DN86492_c0_g2,TRINITY_DN97411_c0_g2
GO:0007254	JNK cascade	biological process	1/396	60/93642	0.22458	1	TRINITY_DN92862_c0_g1	TRINITY_DN92862_c0_g1
GO:0007059	chromosome segregation	biological process	6/396	964/93642	0.22588	1	TRINITY_DN77712_c1_g2,TRINITY_DN93070_c1_g1,TRINITY_DN93928_c0_g2,TRINITY_DN94351_c0_g2,TRINITY_DN95157_c1_g2,TRINITY_DN97993_c1_g2	TRINITY_DN77712_c1_g2,TRINITY_DN93070_c1_g1,TRINITY_DN93928_c0_g2,TRINITY_DN94351_c0_g2,TRINITY_DN95157_c1_g2,TRINITY_DN97993_c1_g2
GO:0017004	cytochrome complex assembly	biological process	2/396	212/93642	0.22612	1	TRINITY_DN87183_c0_g1,TRINITY_DN97054_c2_g1	TRINITY_DN87183_c0_g1,TRINITY_DN97054_c2_g1
GO:0007129	synapsis	biological process	1/396	61/93642	0.22786	1	TRINITY_DN93928_c0_g2	TRINITY_DN93928_c0_g2
GO:0009641	shade avoidance	biological process	1/396	61/93642	0.22786	1	TRINITY_DN74200_c0_g1	TRINITY_DN74200_c0_g1
GO:0009953	dorsal/ventral pattern formation	biological process	1/396	61/93642	0.22786	1	TRINITY_DN76691_c5_g1	TRINITY_DN76691_c5_g1
GO:0045492	xylan biosynthetic process	biological process	1/396	61/93642	0.22786	1	TRINITY_DN91844_c1_g1	TRINITY_DN91844_c1_g1
GO:0060147	regulation of posttranscriptional gene silencing	biological process	1/396	61/93642	0.22786	1	TRINITY_DN68814_c0_g1	TRINITY_DN68814_c0_g1
GO:0048545	response to steroid hormone	biological process	3/396	389/93642	0.22795	1	TRINITY_DN73312_c0_g1,TRINITY_DN92027_c0_g1,TRINITY_DN93996_c0_g1	TRINITY_DN73312_c0_g1,TRINITY_DN92027_c0_g1,TRINITY_DN93996_c0_g1
GO:0016571	histone methylation	biological process	3/396	390/93642	0.22906	1	TRINITY_DN80234_c0_g1,TRINITY_DN85452_c0_g1,TRINITY_DN96061_c0_g1	TRINITY_DN80234_c0_g1,TRINITY_DN85452_c0_g1,TRINITY_DN96061_c0_g1
GO:0009119	ribonucleoside metabolic process	biological process	4/396	577/93642	0.22907	1	TRINITY_DN86241_c1_g1,TRINITY_DN87437_c1_g1,TRINITY_DN88663_c1_g3,TRINITY_DN94475_c0_g1	TRINITY_DN86241_c1_g1,TRINITY_DN87437_c1_g1,TRINITY_DN88663_c1_g3,TRINITY_DN94475_c0_g1
GO:0044070	regulation of anion transport	biological process	2/396	214/93642	0.22922	1	TRINITY_DN74200_c0_g1,TRINITY_DN75450_c0_g1	TRINITY_DN74200_c0_g1,TRINITY_DN75450_c0_g1
GO:0006641	triglyceride metabolic process	biological process	2/396	215/93642	0.23078	1	TRINITY_DN72215_c0_g2,TRINITY_DN81482_c0_g3	TRINITY_DN72215_c0_g2,TRINITY_DN81482_c0_g3
GO:0043547	positive regulation of GTPase activity	biological process	2/396	215/93642	0.23078	1	TRINITY_DN72612_c0_g3,TRINITY_DN83685_c0_g1	TRINITY_DN72612_c0_g3,TRINITY_DN83685_c0_g1
GO:0006829	zinc ion transport	biological process	1/396	63/93642	0.23438	1	TRINITY_DN89482_c0_g1	TRINITY_DN89482_c0_g1
GO:1901698	response to nitrogen compound	biological process	9/396	1592/93642	0.23504	1	TRINITY_DN68814_c0_g1,TRINITY_DN73767_c0_g2,TRINITY_DN78965_c2_g1,TRINITY_DN79199_c0_g1,TRINITY_DN79355_c0_g3,TRINITY_DN81885_c0_g1,TRINITY_DN89570_c0_g3,TRINITY_DN94355_c0_g1,TRINITY_DN96925_c0_g4	TRINITY_DN68814_c0_g1,TRINITY_DN73767_c0_g2,TRINITY_DN78965_c2_g1,TRINITY_DN79199_c0_g1,TRINITY_DN79355_c0_g3,TRINITY_DN81885_c0_g1,TRINITY_DN89570_c0_g3,TRINITY_DN94355_c0_g1,TRINITY_DN96925_c0_g4
GO:0009583	detection of light stimulus	biological process	2/396	218/93642	0.23544	1	TRINITY_DN74200_c0_g1,TRINITY_DN98033_c2_g1	TRINITY_DN74200_c0_g1,TRINITY_DN98033_c2_g1
GO:0042592	homeostatic process	biological process	22/396	4388/93642	0.23581	1	TRINITY_DN68808_c1_g2,TRINITY_DN70410_c0_g1,TRINITY_DN72636_c1_g1,TRINITY_DN73172_c2_g2,TRINITY_DN73846_c0_g1,TRINITY_DN74200_c0_g1,TRINITY_DN76852_c1_g3,TRINITY_DN79067_c1_g2,TRINITY_DN79763_c2_g1,TRINITY_DN79945_c0_g3,TRINITY_DN85272_c0_g4,TRINITY_DN86602_c1_g1,TRINITY_DN89680_c0_g1,TRINITY_DN89788_c0_g1,TRINITY_DN94896_c1_g4,TRINITY_DN95742_c1_g1,TRINITY_DN97050_c1_g5,TRINITY_DN97411_c0_g2,TRI…	TRINITY_DN68808_c1_g2,TRINITY_DN70410_c0_g1,TRINITY_DN72636_c1_g1,TRINITY_DN73172_c2_g2,TRINITY_DN73846_c0_g1,TRINITY_DN74200_c0_g1,TRINITY_DN76852_c1_g3,TRINITY_DN79067_c1_g2,TRINITY_DN79763_c2_g1,TRINITY_DN79945_c0_g3,TRINITY_DN85272_c0_g4,TRINITY_DN86602_c1_g1,TRINITY_DN89680_c0_g1,TRINITY_DN89788_c0_g1,TRINITY_DN94896_c1_g4,TRINITY_DN95742_c1_g1,TRINITY_DN97050_c1_g5,TRINITY_DN97411_c0_g2,TRI…
GO:0006564	L-serine biosynthetic process	biological process	1/396	64/93642	0.23762	1	TRINITY_DN89931_c1_g2	TRINITY_DN89931_c1_g2
GO:0008608	attachment of spindle microtubules to kinetochore	biological process	1/396	64/93642	0.23762	1	TRINITY_DN94351_c0_g2	TRINITY_DN94351_c0_g2
GO:0051298	centrosome duplication	biological process	1/396	64/93642	0.23762	1	TRINITY_DN79830_c1_g1	TRINITY_DN79830_c1_g1
GO:0140115	export across plasma membrane	biological process	1/396	64/93642	0.23762	1	TRINITY_DN75450_c0_g1	TRINITY_DN75450_c0_g1
GO:0035821	modification of morphology or physiology of other organism	biological process	2/396	220/93642	0.23855	1	TRINITY_DN75450_c0_g1,TRINITY_DN88314_c1_g1	TRINITY_DN75450_c0_g1,TRINITY_DN88314_c1_g1
GO:0007080	mitotic metaphase plate congression	biological process	1/396	65/93642	0.24085	1	TRINITY_DN94351_c0_g2	TRINITY_DN94351_c0_g2
GO:0008406	gonad development	biological process	1/396	65/93642	0.24085	1	TRINITY_DN72612_c0_g3	TRINITY_DN72612_c0_g3
GO:0010187	negative regulation of seed germination	biological process	1/396	65/93642	0.24085	1	TRINITY_DN87173_c0_g1	TRINITY_DN87173_c0_g1
GO:0045137	development of primary sexual characteristics	biological process	1/396	65/93642	0.24085	1	TRINITY_DN72612_c0_g3	TRINITY_DN72612_c0_g3
GO:0034614	cellular response to reactive oxygen species	biological process	3/396	401/93642	0.24132	1	TRINITY_DN74200_c0_g1,TRINITY_DN83558_c0_g3,TRINITY_DN86681_c1_g1	TRINITY_DN74200_c0_g1,TRINITY_DN83558_c0_g3,TRINITY_DN86681_c1_g1
GO:0043966	histone H3 acetylation	biological process	1/396	66/93642	0.24406	1	TRINITY_DN93339_c1_g3	TRINITY_DN93339_c1_g3
GO:0051310	metaphase plate congression	biological process	1/396	66/93642	0.24406	1	TRINITY_DN94351_c0_g2	TRINITY_DN94351_c0_g2
GO:0060966	regulation of gene silencing by RNA	biological process	1/396	66/93642	0.24406	1	TRINITY_DN68814_c0_g1	TRINITY_DN68814_c0_g1
GO:0080092	regulation of pollen tube growth	biological process	2/396	225/93642	0.24634	1	TRINITY_DN68808_c1_g2,TRINITY_DN79763_c2_g1	TRINITY_DN68808_c1_g2,TRINITY_DN79763_c2_g1
GO:0006283	transcription-coupled nucleotide-excision repair	biological process	1/396	67/93642	0.24726	1	TRINITY_DN86782_c1_g2	TRINITY_DN86782_c1_g2
GO:0033609	oxalate metabolic process	biological process	1/396	67/93642	0.24726	1	TRINITY_DN92095_c0_g2	TRINITY_DN92095_c0_g2
GO:0030198	extracellular matrix organization	biological process	2/396	226/93642	0.24790	1	TRINITY_DN79269_c0_g2,TRINITY_DN95233_c1_g6	TRINITY_DN79269_c0_g2,TRINITY_DN95233_c1_g6
GO:0010243	response to organonitrogen compound	biological process	7/396	1202/93642	0.24889	1	TRINITY_DN78965_c2_g1,TRINITY_DN79199_c0_g1,TRINITY_DN79355_c0_g3,TRINITY_DN81885_c0_g1,TRINITY_DN89570_c0_g3,TRINITY_DN94355_c0_g1,TRINITY_DN96925_c0_g4	TRINITY_DN78965_c2_g1,TRINITY_DN79199_c0_g1,TRINITY_DN79355_c0_g3,TRINITY_DN81885_c0_g1,TRINITY_DN89570_c0_g3,TRINITY_DN94355_c0_g1,TRINITY_DN96925_c0_g4
GO:0048232	male gamete generation	biological process	2/396	227/93642	0.24946	1	TRINITY_DN81758_c0_g3,TRINITY_DN90065_c2_g1	TRINITY_DN81758_c0_g3,TRINITY_DN90065_c2_g1
GO:0044092	negative regulation of molecular function	biological process	4/396	600/93642	0.24989	1	TRINITY_DN70410_c0_g1,TRINITY_DN71758_c3_g3,TRINITY_DN86775_c0_g2,TRINITY_DN92862_c0_g1	TRINITY_DN70410_c0_g1,TRINITY_DN71758_c3_g3,TRINITY_DN86775_c0_g2,TRINITY_DN92862_c0_g1
GO:0090307	mitotic spindle assembly	biological process	1/396	68/93642	0.25045	1	TRINITY_DN79830_c1_g1	TRINITY_DN79830_c1_g1
GO:1901565	organonitrogen compound catabolic process	biological process	24/396	4884/93642	0.25324	1	TRINITY_DN72523_c1_g1,TRINITY_DN73575_c4_g1,TRINITY_DN73767_c0_g2,TRINITY_DN75231_c0_g2,TRINITY_DN79199_c0_g1,TRINITY_DN79269_c0_g2,TRINITY_DN79664_c0_g2,TRINITY_DN80602_c4_g2,TRINITY_DN83553_c0_g1,TRINITY_DN84009_c1_g1,TRINITY_DN85314_c2_g4,TRINITY_DN85971_c2_g5,TRINITY_DN86492_c0_g2,TRINITY_DN86782_c1_g2,TRINITY_DN88705_c0_g1,TRINITY_DN89257_c0_g1,TRINITY_DN94355_c0_g1,TRINITY_DN95233_c1_g6,TRI…	TRINITY_DN72523_c1_g1,TRINITY_DN73575_c4_g1,TRINITY_DN73767_c0_g2,TRINITY_DN75231_c0_g2,TRINITY_DN79199_c0_g1,TRINITY_DN79269_c0_g2,TRINITY_DN79664_c0_g2,TRINITY_DN80602_c4_g2,TRINITY_DN83553_c0_g1,TRINITY_DN84009_c1_g1,TRINITY_DN85314_c2_g4,TRINITY_DN85971_c2_g5,TRINITY_DN86492_c0_g2,TRINITY_DN86782_c1_g2,TRINITY_DN88705_c0_g1,TRINITY_DN89257_c0_g1,TRINITY_DN94355_c0_g1,TRINITY_DN95233_c1_g6,TRI…
GO:0010089	xylem development	biological process	1/396	69/93642	0.25362	1	TRINITY_DN71237_c2_g2	TRINITY_DN71237_c2_g2
GO:1902850	microtubule cytoskeleton organization involved in mitosis	biological process	2/396	230/93642	0.25414	1	TRINITY_DN79830_c1_g1,TRINITY_DN94351_c0_g2	TRINITY_DN79830_c1_g1,TRINITY_DN94351_c0_g2
GO:0009767	photosynthetic electron transport chain	biological process	1/396	70/93642	0.25678	1	TRINITY_DN76022_c0_g1	TRINITY_DN76022_c0_g1
GO:0032890	regulation of organic acid transport	biological process	1/396	70/93642	0.25678	1	TRINITY_DN75450_c0_g1	TRINITY_DN75450_c0_g1
GO:1901000	regulation of response to salt stress	biological process	1/396	70/93642	0.25678	1	TRINITY_DN78040_c0_g1	TRINITY_DN78040_c0_g1
GO:0009555	pollen development	biological process	4/396	608/93642	0.25723	1	TRINITY_DN72193_c1_g1,TRINITY_DN89931_c1_g2,TRINITY_DN95157_c1_g2,TRINITY_DN96600_c2_g1	TRINITY_DN72193_c1_g1,TRINITY_DN89931_c1_g2,TRINITY_DN95157_c1_g2,TRINITY_DN96600_c2_g1
GO:0048598	embryonic morphogenesis	biological process	2/396	232/93642	0.25726	1	TRINITY_DN88489_c0_g2,TRINITY_DN94896_c1_g4	TRINITY_DN88489_c0_g2,TRINITY_DN94896_c1_g4
GO:0006796	phosphate-containing compound metabolic process	biological process	42/396	8934/93642	0.25748	1	TRINITY_DN67315_c0_g4,TRINITY_DN69454_c0_g9,TRINITY_DN69705_c0_g1,TRINITY_DN69915_c0_g1,TRINITY_DN73172_c2_g2,TRINITY_DN74200_c0_g1,TRINITY_DN75945_c1_g2,TRINITY_DN76022_c0_g1,TRINITY_DN76689_c1_g1,TRINITY_DN77515_c0_g2,TRINITY_DN78965_c2_g1,TRINITY_DN79538_c1_g1,TRINITY_DN80478_c1_g2,TRINITY_DN80826_c1_g2,TRINITY_DN81885_c0_g1,TRINITY_DN82806_c1_g1,TRINITY_DN83797_c1_g1,TRINITY_DN84698_c0_g1,TRI…	TRINITY_DN67315_c0_g4,TRINITY_DN69454_c0_g9,TRINITY_DN69705_c0_g1,TRINITY_DN69915_c0_g1,TRINITY_DN73172_c2_g2,TRINITY_DN74200_c0_g1,TRINITY_DN75945_c1_g2,TRINITY_DN76022_c0_g1,TRINITY_DN76689_c1_g1,TRINITY_DN77515_c0_g2,TRINITY_DN78965_c2_g1,TRINITY_DN79538_c1_g1,TRINITY_DN80478_c1_g2,TRINITY_DN80826_c1_g2,TRINITY_DN81885_c0_g1,TRINITY_DN82806_c1_g1,TRINITY_DN83797_c1_g1,TRINITY_DN84698_c0_g1,TRI…
GO:0065009	regulation of molecular function	biological process	10/396	1847/93642	0.25843	1	TRINITY_DN70410_c0_g1,TRINITY_DN71758_c3_g3,TRINITY_DN72612_c0_g3,TRINITY_DN74200_c0_g1,TRINITY_DN77515_c0_g2,TRINITY_DN83685_c0_g1,TRINITY_DN86775_c0_g2,TRINITY_DN91987_c1_g2,TRINITY_DN91987_c1_g4,TRINITY_DN92862_c0_g1	TRINITY_DN70410_c0_g1,TRINITY_DN71758_c3_g3,TRINITY_DN72612_c0_g3,TRINITY_DN74200_c0_g1,TRINITY_DN77515_c0_g2,TRINITY_DN83685_c0_g1,TRINITY_DN86775_c0_g2,TRINITY_DN91987_c1_g2,TRINITY_DN91987_c1_g4,TRINITY_DN92862_c0_g1
GO:0007417	central nervous system development	biological process	2/396	233/93642	0.25882	1	TRINITY_DN72612_c0_g3,TRINITY_DN83553_c0_g1	TRINITY_DN72612_c0_g3,TRINITY_DN83553_c0_g1
GO:0000226	microtubule cytoskeleton organization	biological process	5/396	809/93642	0.25905	1	TRINITY_DN77662_c0_g2,TRINITY_DN79830_c1_g1,TRINITY_DN81758_c0_g3,TRINITY_DN93504_c1_g1,TRINITY_DN94351_c0_g2	TRINITY_DN77662_c0_g2,TRINITY_DN79830_c1_g1,TRINITY_DN81758_c0_g3,TRINITY_DN93504_c1_g1,TRINITY_DN94351_c0_g2
GO:0043086	negative regulation of catalytic activity	biological process	3/396	417/93642	0.25933	1	TRINITY_DN70410_c0_g1,TRINITY_DN86775_c0_g2,TRINITY_DN92862_c0_g1	TRINITY_DN70410_c0_g1,TRINITY_DN86775_c0_g2,TRINITY_DN92862_c0_g1
GO:0007041	lysosomal transport	biological process	1/396	71/93642	0.25992	1	TRINITY_DN79675_c0_g3	TRINITY_DN79675_c0_g3
GO:0007098	centrosome cycle	biological process	1/396	71/93642	0.25992	1	TRINITY_DN79830_c1_g1	TRINITY_DN79830_c1_g1
GO:0070417	cellular response to cold	biological process	1/396	71/93642	0.25992	1	TRINITY_DN74152_c3_g1	TRINITY_DN74152_c3_g1
GO:0048544	recognition of pollen	biological process	4/396	611/93642	0.25999	1	TRINITY_DN90319_c0_g1,TRINITY_DN90387_c0_g1,TRINITY_DN92229_c2_g2,TRINITY_DN96024_c2_g1	TRINITY_DN90319_c0_g1,TRINITY_DN90387_c0_g1,TRINITY_DN92229_c2_g2,TRINITY_DN96024_c2_g1
GO:0006687	glycosphingolipid metabolic process	biological process	1/396	72/93642	0.26305	1	TRINITY_DN83553_c0_g1	TRINITY_DN83553_c0_g1
GO:0009960	endosperm development	biological process	1/396	72/93642	0.26305	1	TRINITY_DN77712_c1_g2	TRINITY_DN77712_c1_g2
GO:0031398	positive regulation of protein ubiquitination	biological process	1/396	72/93642	0.26305	1	TRINITY_DN84009_c1_g1	TRINITY_DN84009_c1_g1
GO:0050790	regulation of catalytic activity	biological process	8/396	1434/93642	0.26361	1	TRINITY_DN70410_c0_g1,TRINITY_DN72612_c0_g3,TRINITY_DN77515_c0_g2,TRINITY_DN83685_c0_g1,TRINITY_DN86775_c0_g2,TRINITY_DN91987_c1_g2,TRINITY_DN91987_c1_g4,TRINITY_DN92862_c0_g1	TRINITY_DN70410_c0_g1,TRINITY_DN72612_c0_g3,TRINITY_DN77515_c0_g2,TRINITY_DN83685_c0_g1,TRINITY_DN86775_c0_g2,TRINITY_DN91987_c1_g2,TRINITY_DN91987_c1_g4,TRINITY_DN92862_c0_g1
GO:1901360	organic cyclic compound metabolic process	biological process	143/396	32295/93642	0.26392	1	TRINITY_DN67873_c2_g1,TRINITY_DN68814_c0_g1,TRINITY_DN70028_c0_g1,TRINITY_DN71122_c2_g1,TRINITY_DN71237_c2_g2,TRINITY_DN71674_c0_g6,TRINITY_DN71758_c3_g3,TRINITY_DN72157_c2_g1,TRINITY_DN72166_c0_g2,TRINITY_DN72292_c0_g2,TRINITY_DN72537_c1_g1,TRINITY_DN72698_c1_g2,TRINITY_DN72719_c0_g2,TRINITY_DN73172_c2_g2,TRINITY_DN73312_c0_g1,TRINITY_DN73767_c0_g2,TRINITY_DN73833_c0_g1,TRINITY_DN74152_c3_g1,TRI…	TRINITY_DN67873_c2_g1,TRINITY_DN68814_c0_g1,TRINITY_DN70028_c0_g1,TRINITY_DN71122_c2_g1,TRINITY_DN71237_c2_g2,TRINITY_DN71674_c0_g6,TRINITY_DN71758_c3_g3,TRINITY_DN72157_c2_g1,TRINITY_DN72166_c0_g2,TRINITY_DN72292_c0_g2,TRINITY_DN72537_c1_g1,TRINITY_DN72698_c1_g2,TRINITY_DN72719_c0_g2,TRINITY_DN73172_c2_g2,TRINITY_DN73312_c0_g1,TRINITY_DN73767_c0_g2,TRINITY_DN73833_c0_g1,TRINITY_DN74152_c3_g1,TRI…
GO:0098813	nuclear chromosome segregation	biological process	5/396	816/93642	0.26462	1	TRINITY_DN77712_c1_g2,TRINITY_DN93070_c1_g1,TRINITY_DN93928_c0_g2,TRINITY_DN94351_c0_g2,TRINITY_DN97993_c1_g2	TRINITY_DN77712_c1_g2,TRINITY_DN93070_c1_g1,TRINITY_DN93928_c0_g2,TRINITY_DN94351_c0_g2,TRINITY_DN97993_c1_g2
GO:0010183	pollen tube guidance	biological process	2/396	237/93642	0.26507	1	TRINITY_DN68808_c1_g2,TRINITY_DN79763_c2_g1	TRINITY_DN68808_c1_g2,TRINITY_DN79763_c2_g1
GO:0016106	sesquiterpenoid biosynthetic process	biological process	1/396	73/93642	0.26617	1	TRINITY_DN89570_c0_g3	TRINITY_DN89570_c0_g3
GO:0009657	plastid organization	biological process	3/396	424/93642	0.26727	1	TRINITY_DN68076_c1_g1,TRINITY_DN75994_c0_g3,TRINITY_DN90491_c0_g1	TRINITY_DN68076_c1_g1,TRINITY_DN75994_c0_g3,TRINITY_DN90491_c0_g1
GO:0006807	nitrogen compound metabolic process	biological process	211/396	48330/93642	0.26890	1	TRINITY_DN64487_c0_g1,TRINITY_DN67315_c0_g4,TRINITY_DN67873_c2_g1,TRINITY_DN68505_c0_g1,TRINITY_DN68814_c0_g1,TRINITY_DN69454_c0_g9,TRINITY_DN69705_c0_g1,TRINITY_DN69818_c1_g1,TRINITY_DN70028_c0_g1,TRINITY_DN70046_c1_g3,TRINITY_DN71122_c2_g1,TRINITY_DN71237_c2_g2,TRINITY_DN71674_c0_g6,TRINITY_DN71728_c0_g1,TRINITY_DN71758_c3_g3,TRINITY_DN72157_c2_g1,TRINITY_DN72166_c0_g2,TRINITY_DN72292_c0_g2,TRI…	TRINITY_DN64487_c0_g1,TRINITY_DN67315_c0_g4,TRINITY_DN67873_c2_g1,TRINITY_DN68505_c0_g1,TRINITY_DN68814_c0_g1,TRINITY_DN69454_c0_g9,TRINITY_DN69705_c0_g1,TRINITY_DN69818_c1_g1,TRINITY_DN70028_c0_g1,TRINITY_DN70046_c1_g3,TRINITY_DN71122_c2_g1,TRINITY_DN71237_c2_g2,TRINITY_DN71674_c0_g6,TRINITY_DN71728_c0_g1,TRINITY_DN71758_c3_g3,TRINITY_DN72157_c2_g1,TRINITY_DN72166_c0_g2,TRINITY_DN72292_c0_g2,TRI…
GO:0019985	translesion synthesis	biological process	1/396	74/93642	0.26928	1	TRINITY_DN84009_c1_g1	TRINITY_DN84009_c1_g1
GO:0035265	organ growth	biological process	1/396	74/93642	0.26928	1	TRINITY_DN85314_c2_g4	TRINITY_DN85314_c2_g4
GO:1900150	regulation of defense response to fungus	biological process	1/396	74/93642	0.26928	1	TRINITY_DN85687_c0_g1	TRINITY_DN85687_c0_g1
GO:0006749	glutathione metabolic process	biological process	3/396	427/93642	0.27068	1	TRINITY_DN71728_c0_g1,TRINITY_DN86869_c0_g1,TRINITY_DN94362_c0_g3	TRINITY_DN71728_c0_g1,TRINITY_DN86869_c0_g1,TRINITY_DN94362_c0_g3
GO:0071470	cellular response to osmotic stress	biological process	4/396	623/93642	0.27110	1	TRINITY_DN69818_c1_g1,TRINITY_DN69915_c0_g1,TRINITY_DN84947_c1_g1,TRINITY_DN94056_c2_g2	TRINITY_DN69818_c1_g1,TRINITY_DN69915_c0_g1,TRINITY_DN84947_c1_g1,TRINITY_DN94056_c2_g2
GO:0006828	manganese ion transport	biological process	1/396	75/93642	0.27237	1	TRINITY_DN76852_c1_g3	TRINITY_DN76852_c1_g3
GO:0009855	determination of bilateral symmetry	biological process	1/396	75/93642	0.27237	1	TRINITY_DN76691_c5_g1	TRINITY_DN76691_c5_g1
GO:0031507	heterochromatin assembly	biological process	1/396	75/93642	0.27237	1	TRINITY_DN96266_c0_g3	TRINITY_DN96266_c0_g3
GO:0032467	positive regulation of cytokinesis	biological process	1/396	75/93642	0.27237	1	TRINITY_DN96266_c0_g3	TRINITY_DN96266_c0_g3
GO:0033273	response to vitamin	biological process	1/396	75/93642	0.27237	1	TRINITY_DN81522_c2_g3	TRINITY_DN81522_c2_g3
GO:0006721	terpenoid metabolic process	biological process	4/396	625/93642	0.27296	1	TRINITY_DN84810_c0_g1,TRINITY_DN89570_c0_g3,TRINITY_DN89680_c0_g1,TRINITY_DN94226_c0_g1	TRINITY_DN84810_c0_g1,TRINITY_DN89570_c0_g3,TRINITY_DN89680_c0_g1,TRINITY_DN94226_c0_g1
GO:0009875	pollen-pistil interaction	biological process	4/396	627/93642	0.27482	1	TRINITY_DN90319_c0_g1,TRINITY_DN90387_c0_g1,TRINITY_DN92229_c2_g2,TRINITY_DN96024_c2_g1	TRINITY_DN90319_c0_g1,TRINITY_DN90387_c0_g1,TRINITY_DN92229_c2_g2,TRINITY_DN96024_c2_g1
GO:0048831	regulation of shoot system development	biological process	3/396	431/93642	0.27524	1	TRINITY_DN74200_c0_g1,TRINITY_DN78351_c0_g1,TRINITY_DN83129_c1_g2	TRINITY_DN74200_c0_g1,TRINITY_DN78351_c0_g1,TRINITY_DN83129_c1_g2
GO:0009799	specification of symmetry	biological process	1/396	76/93642	0.27545	1	TRINITY_DN76691_c5_g1	TRINITY_DN76691_c5_g1
GO:0019079	viral genome replication	biological process	1/396	76/93642	0.27545	1	TRINITY_DN94939_c2_g1	TRINITY_DN94939_c2_g1
GO:0046785	microtubule polymerization	biological process	1/396	76/93642	0.27545	1	TRINITY_DN79830_c1_g1	TRINITY_DN79830_c1_g1
GO:1903322	positive regulation of protein modification by small protein conjugation or removal	biological process	1/396	76/93642	0.27545	1	TRINITY_DN84009_c1_g1	TRINITY_DN84009_c1_g1
GO:0043062	extracellular structure organization	biological process	2/396	244/93642	0.27599	1	TRINITY_DN79269_c0_g2,TRINITY_DN95233_c1_g6	TRINITY_DN79269_c0_g2,TRINITY_DN95233_c1_g6
GO:0006486	protein glycosylation	biological process	5/396	833/93642	0.27824	1	TRINITY_DN72896_c1_g1,TRINITY_DN77434_c2_g1,TRINITY_DN88461_c0_g1,TRINITY_DN91981_c1_g1,TRINITY_DN92070_c1_g1	TRINITY_DN72896_c1_g1,TRINITY_DN77434_c2_g1,TRINITY_DN88461_c0_g1,TRINITY_DN91981_c1_g1,TRINITY_DN92070_c1_g1
GO:0043413	macromolecule glycosylation	biological process	5/396	833/93642	0.27824	1	TRINITY_DN72896_c1_g1,TRINITY_DN77434_c2_g1,TRINITY_DN88461_c0_g1,TRINITY_DN91981_c1_g1,TRINITY_DN92070_c1_g1	TRINITY_DN72896_c1_g1,TRINITY_DN77434_c2_g1,TRINITY_DN88461_c0_g1,TRINITY_DN91981_c1_g1,TRINITY_DN92070_c1_g1
GO:0006303	double-strand break repair via nonhomologous end joining	biological process	1/396	77/93642	0.27852	1	TRINITY_DN90065_c2_g1	TRINITY_DN90065_c2_g1
GO:0006655	phosphatidylglycerol biosynthetic process	biological process	1/396	77/93642	0.27852	1	TRINITY_DN89362_c2_g2	TRINITY_DN89362_c2_g2
GO:0009687	abscisic acid metabolic process	biological process	1/396	77/93642	0.27852	1	TRINITY_DN89570_c0_g3	TRINITY_DN89570_c0_g3
GO:0042063	gliogenesis	biological process	1/396	77/93642	0.27852	1	TRINITY_DN72612_c0_g3	TRINITY_DN72612_c0_g3
GO:0043288	apocarotenoid metabolic process	biological process	1/396	77/93642	0.27852	1	TRINITY_DN89570_c0_g3	TRINITY_DN89570_c0_g3
GO:0090558	plant epidermis development	biological process	4/396	631/93642	0.27855	1	TRINITY_DN73767_c0_g2,TRINITY_DN73846_c0_g1,TRINITY_DN78997_c1_g2,TRINITY_DN98183_c1_g1	TRINITY_DN73767_c0_g2,TRINITY_DN73846_c0_g1,TRINITY_DN78997_c1_g2,TRINITY_DN98183_c1_g1
GO:0034284	response to monosaccharide	biological process	2/396	246/93642	0.27911	1	TRINITY_DN81522_c2_g3,TRINITY_DN96308_c1_g1	TRINITY_DN81522_c2_g3,TRINITY_DN96308_c1_g1
GO:0051336	regulation of hydrolase activity	biological process	4/396	632/93642	0.27949	1	TRINITY_DN72612_c0_g3,TRINITY_DN83685_c0_g1,TRINITY_DN91987_c1_g2,TRINITY_DN91987_c1_g4	TRINITY_DN72612_c0_g3,TRINITY_DN83685_c0_g1,TRINITY_DN91987_c1_g2,TRINITY_DN91987_c1_g4
GO:0005977	glycogen metabolic process	biological process	2/396	247/93642	0.28067	1	TRINITY_DN86143_c0_g1,TRINITY_DN86548_c0_g1	TRINITY_DN86143_c0_g1,TRINITY_DN86548_c0_g1
GO:0006777	Mo-molybdopterin cofactor biosynthetic process	biological process	1/396	78/93642	0.28157	1	TRINITY_DN94026_c1_g2	TRINITY_DN94026_c1_g2
GO:0019720	Mo-molybdopterin cofactor metabolic process	biological process	1/396	78/93642	0.28157	1	TRINITY_DN94026_c1_g2	TRINITY_DN94026_c1_g2
GO:0034767	positive regulation of ion transmembrane transport	biological process	1/396	78/93642	0.28157	1	TRINITY_DN74200_c0_g1	TRINITY_DN74200_c0_g1
GO:0043545	molybdopterin cofactor metabolic process	biological process	1/396	78/93642	0.28157	1	TRINITY_DN94026_c1_g2	TRINITY_DN94026_c1_g2
GO:0051189	prosthetic group metabolic process	biological process	1/396	78/93642	0.28157	1	TRINITY_DN94026_c1_g2	TRINITY_DN94026_c1_g2
GO:0051303	establishment of chromosome localization	biological process	1/396	78/93642	0.28157	1	TRINITY_DN94351_c0_g2	TRINITY_DN94351_c0_g2
GO:0006112	energy reserve metabolic process	biological process	2/396	248/93642	0.28223	1	TRINITY_DN86143_c0_g1,TRINITY_DN86548_c0_g1	TRINITY_DN86143_c0_g1,TRINITY_DN86548_c0_g1
GO:0050918	positive chemotaxis	biological process	2/396	248/93642	0.28223	1	TRINITY_DN68808_c1_g2,TRINITY_DN79763_c2_g1	TRINITY_DN68808_c1_g2,TRINITY_DN79763_c2_g1
GO:0001933	negative regulation of protein phosphorylation	biological process	2/396	249/93642	0.28379	1	TRINITY_DN86775_c0_g2,TRINITY_DN92862_c0_g1	TRINITY_DN86775_c0_g2,TRINITY_DN92862_c0_g1
GO:0009653	anatomical structure morphogenesis	biological process	22/396	4533/93642	0.28389	1	TRINITY_DN68808_c1_g2,TRINITY_DN69705_c0_g1,TRINITY_DN72193_c1_g1,TRINITY_DN72698_c1_g2,TRINITY_DN73767_c0_g2,TRINITY_DN73846_c0_g1,TRINITY_DN74200_c0_g1,TRINITY_DN74789_c0_g2,TRINITY_DN77712_c1_g2,TRINITY_DN78997_c1_g2,TRINITY_DN79763_c2_g1,TRINITY_DN80826_c1_g2,TRINITY_DN86581_c0_g1,TRINITY_DN88078_c0_g1,TRINITY_DN88489_c0_g2,TRINITY_DN90710_c0_g1,TRINITY_DN92244_c0_g2,TRINITY_DN93055_c1_g1,TRI…	TRINITY_DN68808_c1_g2,TRINITY_DN69705_c0_g1,TRINITY_DN72193_c1_g1,TRINITY_DN72698_c1_g2,TRINITY_DN73767_c0_g2,TRINITY_DN73846_c0_g1,TRINITY_DN74200_c0_g1,TRINITY_DN74789_c0_g2,TRINITY_DN77712_c1_g2,TRINITY_DN78997_c1_g2,TRINITY_DN79763_c2_g1,TRINITY_DN80826_c1_g2,TRINITY_DN86581_c0_g1,TRINITY_DN88078_c0_g1,TRINITY_DN88489_c0_g2,TRINITY_DN90710_c0_g1,TRINITY_DN92244_c0_g2,TRINITY_DN93055_c1_g1,TRI…
GO:0016024	CDP-diacylglycerol biosynthetic process	biological process	1/396	79/93642	0.28461	1	TRINITY_DN89362_c2_g2	TRINITY_DN89362_c2_g2
GO:0051289	protein homotetramerization	biological process	1/396	79/93642	0.28461	1	TRINITY_DN80478_c1_g2	TRINITY_DN80478_c1_g2
GO:0006661	phosphatidylinositol biosynthetic process	biological process	2/396	250/93642	0.28535	1	TRINITY_DN82806_c1_g1,TRINITY_DN92020_c0_g1	TRINITY_DN82806_c1_g1,TRINITY_DN92020_c0_g1
GO:0051480	regulation of cytosolic calcium ion concentration	biological process	1/396	80/93642	0.28764	1	TRINITY_DN74200_c0_g1	TRINITY_DN74200_c0_g1
GO:1902645	tertiary alcohol biosynthetic process	biological process	1/396	80/93642	0.28764	1	TRINITY_DN89570_c0_g3	TRINITY_DN89570_c0_g3
GO:0009642	response to light intensity	biological process	2/396	252/93642	0.28847	1	TRINITY_DN74200_c0_g1,TRINITY_DN96308_c1_g1	TRINITY_DN74200_c0_g1,TRINITY_DN96308_c1_g1
GO:0051348	negative regulation of transferase activity	biological process	2/396	252/93642	0.28847	1	TRINITY_DN86775_c0_g2,TRINITY_DN92862_c0_g1	TRINITY_DN86775_c0_g2,TRINITY_DN92862_c0_g1
GO:0009696	salicylic acid metabolic process	biological process	1/396	81/93642	0.29065	1	TRINITY_DN73767_c0_g2	TRINITY_DN73767_c0_g2
GO:0010105	negative regulation of ethylene-activated signaling pathway	biological process	1/396	81/93642	0.29065	1	TRINITY_DN97953_c3_g1	TRINITY_DN97953_c3_g1
GO:0070298	negative regulation of phosphorelay signal transduction system	biological process	1/396	81/93642	0.29065	1	TRINITY_DN97953_c3_g1	TRINITY_DN97953_c3_g1
GO:0018205	peptidyl-lysine modification	biological process	5/396	849/93642	0.29118	1	TRINITY_DN80234_c0_g1,TRINITY_DN85452_c0_g1,TRINITY_DN90065_c2_g1,TRINITY_DN93339_c1_g3,TRINITY_DN96061_c0_g1	TRINITY_DN80234_c0_g1,TRINITY_DN85452_c0_g1,TRINITY_DN90065_c2_g1,TRINITY_DN93339_c1_g3,TRINITY_DN96061_c0_g1
GO:0008037	cell recognition	biological process	4/396	645/93642	0.29167	1	TRINITY_DN90319_c0_g1,TRINITY_DN90387_c0_g1,TRINITY_DN92229_c2_g2,TRINITY_DN96024_c2_g1	TRINITY_DN90319_c0_g1,TRINITY_DN90387_c0_g1,TRINITY_DN92229_c2_g2,TRINITY_DN96024_c2_g1
GO:0016311	dephosphorylation	biological process	4/396	646/93642	0.29261	1	TRINITY_DN69915_c0_g1,TRINITY_DN76022_c0_g1,TRINITY_DN91987_c1_g2,TRINITY_DN91987_c1_g4	TRINITY_DN69915_c0_g1,TRINITY_DN76022_c0_g1,TRINITY_DN91987_c1_g2,TRINITY_DN91987_c1_g4
GO:0042326	negative regulation of phosphorylation	biological process	2/396	255/93642	0.29314	1	TRINITY_DN86775_c0_g2,TRINITY_DN92862_c0_g1	TRINITY_DN86775_c0_g2,TRINITY_DN92862_c0_g1
GO:0006690	icosanoid metabolic process	biological process	1/396	82/93642	0.29366	1	TRINITY_DN85783_c0_g1	TRINITY_DN85783_c0_g1
GO:0009646	response to absence of light	biological process	1/396	82/93642	0.29366	1	TRINITY_DN74200_c0_g1	TRINITY_DN74200_c0_g1
GO:0009765	photosynthesis, light harvesting	biological process	1/396	82/93642	0.29366	1	TRINITY_DN64487_c0_g1	TRINITY_DN64487_c0_g1
GO:0046341	CDP-diacylglycerol metabolic process	biological process	1/396	82/93642	0.29366	1	TRINITY_DN89362_c2_g2	TRINITY_DN89362_c2_g2
GO:0001558	regulation of cell growth	biological process	4/396	648/93642	0.29449	1	TRINITY_DN68808_c1_g2,TRINITY_DN70028_c0_g1,TRINITY_DN74200_c0_g1,TRINITY_DN79763_c2_g1	TRINITY_DN68808_c1_g2,TRINITY_DN70028_c0_g1,TRINITY_DN74200_c0_g1,TRINITY_DN79763_c2_g1
GO:0071219	cellular response to molecule of bacterial origin	biological process	1/396	83/93642	0.29665	1	TRINITY_DN89157_c0_g2	TRINITY_DN89157_c0_g2
GO:0009686	gibberellin biosynthetic process	biological process	1/396	85/93642	0.30259	1	TRINITY_DN89680_c0_g1	TRINITY_DN89680_c0_g1
GO:0009911	positive regulation of flower development	biological process	1/396	85/93642	0.30259	1	TRINITY_DN78351_c0_g1	TRINITY_DN78351_c0_g1
GO:0043407	negative regulation of MAP kinase activity	biological process	1/396	85/93642	0.30259	1	TRINITY_DN92862_c0_g1	TRINITY_DN92862_c0_g1
GO:0048449	floral organ formation	biological process	1/396	85/93642	0.30259	1	TRINITY_DN86581_c0_g1	TRINITY_DN86581_c0_g1
GO:0072337	modified amino acid transport	biological process	1/396	85/93642	0.30259	1	TRINITY_DN86244_c1_g1	TRINITY_DN86244_c1_g1
GO:0018105	peptidyl-serine phosphorylation	biological process	3/396	455/93642	0.30270	1	TRINITY_DN78965_c2_g1,TRINITY_DN81885_c0_g1,TRINITY_DN96925_c0_g4	TRINITY_DN78965_c2_g1,TRINITY_DN81885_c0_g1,TRINITY_DN96925_c0_g4
GO:0022008	neurogenesis	biological process	3/396	457/93642	0.30500	1	TRINITY_DN72612_c0_g3,TRINITY_DN83553_c0_g1,TRINITY_DN85783_c0_g1	TRINITY_DN72612_c0_g3,TRINITY_DN83553_c0_g1,TRINITY_DN85783_c0_g1
GO:1902679	negative regulation of RNA biosynthetic process	biological process	8/396	1503/93642	0.30535	1	TRINITY_DN71237_c2_g2,TRINITY_DN71758_c3_g3,TRINITY_DN72292_c0_g2,TRINITY_DN80234_c0_g1,TRINITY_DN85452_c0_g1,TRINITY_DN89157_c0_g2,TRINITY_DN92862_c0_g1,TRINITY_DN96061_c0_g1	TRINITY_DN71237_c2_g2,TRINITY_DN71758_c3_g3,TRINITY_DN72292_c0_g2,TRINITY_DN80234_c0_g1,TRINITY_DN85452_c0_g1,TRINITY_DN89157_c0_g2,TRINITY_DN92862_c0_g1,TRINITY_DN96061_c0_g1
GO:1903507	negative regulation of nucleic acid-templated transcription	biological process	8/396	1503/93642	0.30535	1	TRINITY_DN71237_c2_g2,TRINITY_DN71758_c3_g3,TRINITY_DN72292_c0_g2,TRINITY_DN80234_c0_g1,TRINITY_DN85452_c0_g1,TRINITY_DN89157_c0_g2,TRINITY_DN92862_c0_g1,TRINITY_DN96061_c0_g1	TRINITY_DN71237_c2_g2,TRINITY_DN71758_c3_g3,TRINITY_DN72292_c0_g2,TRINITY_DN80234_c0_g1,TRINITY_DN85452_c0_g1,TRINITY_DN89157_c0_g2,TRINITY_DN92862_c0_g1,TRINITY_DN96061_c0_g1
GO:0015740	C4-dicarboxylate transport	biological process	1/396	86/93642	0.30554	1	TRINITY_DN68398_c0_g3	TRINITY_DN68398_c0_g3
GO:0032006	regulation of TOR signaling	biological process	1/396	86/93642	0.30554	1	TRINITY_DN98034_c6_g1	TRINITY_DN98034_c6_g1
GO:1905393	plant organ formation	biological process	2/396	264/93642	0.30713	1	TRINITY_DN86581_c0_g1,TRINITY_DN94896_c1_g4	TRINITY_DN86581_c0_g1,TRINITY_DN94896_c1_g4
GO:0006672	ceramide metabolic process	biological process	1/396	87/93642	0.30848	1	TRINITY_DN83553_c0_g1	TRINITY_DN83553_c0_g1
GO:0009685	gibberellin metabolic process	biological process	1/396	87/93642	0.30848	1	TRINITY_DN89680_c0_g1	TRINITY_DN89680_c0_g1
GO:0010104	regulation of ethylene-activated signaling pathway	biological process	1/396	87/93642	0.30848	1	TRINITY_DN97953_c3_g1	TRINITY_DN97953_c3_g1
GO:0070297	regulation of phosphorelay signal transduction system	biological process	1/396	87/93642	0.30848	1	TRINITY_DN97953_c3_g1	TRINITY_DN97953_c3_g1
GO:1902115	regulation of organelle assembly	biological process	1/396	87/93642	0.30848	1	TRINITY_DN79199_c0_g1	TRINITY_DN79199_c0_g1
GO:2000070	regulation of response to water deprivation	biological process	1/396	87/93642	0.30848	1	TRINITY_DN78040_c0_g1	TRINITY_DN78040_c0_g1
GO:0070085	glycosylation	biological process	5/396	871/93642	0.30915	1	TRINITY_DN72896_c1_g1,TRINITY_DN77434_c2_g1,TRINITY_DN88461_c0_g1,TRINITY_DN91981_c1_g1,TRINITY_DN92070_c1_g1	TRINITY_DN72896_c1_g1,TRINITY_DN77434_c2_g1,TRINITY_DN88461_c0_g1,TRINITY_DN91981_c1_g1,TRINITY_DN92070_c1_g1
GO:0016310	phosphorylation	biological process	20/396	4161/93642	0.31068	1	TRINITY_DN67315_c0_g4,TRINITY_DN69454_c0_g9,TRINITY_DN69705_c0_g1,TRINITY_DN74200_c0_g1,TRINITY_DN77515_c0_g2,TRINITY_DN78965_c2_g1,TRINITY_DN81885_c0_g1,TRINITY_DN86775_c0_g2,TRINITY_DN89316_c1_g1,TRINITY_DN90319_c0_g1,TRINITY_DN90387_c0_g1,TRINITY_DN90631_c0_g1,TRINITY_DN92229_c2_g2,TRINITY_DN92508_c2_g4,TRINITY_DN92862_c0_g1,TRINITY_DN94030_c0_g1,TRINITY_DN96024_c2_g1,TRINITY_DN96925_c0_g4,TRI…	TRINITY_DN67315_c0_g4,TRINITY_DN69454_c0_g9,TRINITY_DN69705_c0_g1,TRINITY_DN74200_c0_g1,TRINITY_DN77515_c0_g2,TRINITY_DN78965_c2_g1,TRINITY_DN81885_c0_g1,TRINITY_DN86775_c0_g2,TRINITY_DN89316_c1_g1,TRINITY_DN90319_c0_g1,TRINITY_DN90387_c0_g1,TRINITY_DN90631_c0_g1,TRINITY_DN92229_c2_g2,TRINITY_DN92508_c2_g4,TRINITY_DN92862_c0_g1,TRINITY_DN94030_c0_g1,TRINITY_DN96024_c2_g1,TRINITY_DN96925_c0_g4,TRI…
GO:0071407	cellular response to organic cyclic compound	biological process	5/396	873/93642	0.31079	1	TRINITY_DN68814_c0_g1,TRINITY_DN73312_c0_g1,TRINITY_DN87173_c0_g1,TRINITY_DN92027_c0_g1,TRINITY_DN93996_c0_g1	TRINITY_DN68814_c0_g1,TRINITY_DN73312_c0_g1,TRINITY_DN87173_c0_g1,TRINITY_DN92027_c0_g1,TRINITY_DN93996_c0_g1
GO:0000731	DNA synthesis involved in DNA repair	biological process	1/396	88/93642	0.31141	1	TRINITY_DN84009_c1_g1	TRINITY_DN84009_c1_g1
GO:0006997	nucleus organization	biological process	2/396	267/93642	0.31178	1	TRINITY_DN76562_c0_g1,TRINITY_DN91155_c0_g1	TRINITY_DN76562_c0_g1,TRINITY_DN91155_c0_g1
GO:0000726	non-recombinational repair	biological process	1/396	89/93642	0.31432	1	TRINITY_DN90065_c2_g1	TRINITY_DN90065_c2_g1
GO:0034764	positive regulation of transmembrane transport	biological process	1/396	89/93642	0.31432	1	TRINITY_DN74200_c0_g1	TRINITY_DN74200_c0_g1
GO:0070071	proton-transporting two-sector ATPase complex assembly	biological process	1/396	89/93642	0.31432	1	TRINITY_DN73172_c2_g2	TRINITY_DN73172_c2_g2
GO:0006063	uronic acid metabolic process	biological process	2/396	271/93642	0.31797	1	TRINITY_DN90624_c0_g1,TRINITY_DN96881_c2_g2	TRINITY_DN90624_c0_g1,TRINITY_DN96881_c2_g2
GO:0006636	unsaturated fatty acid biosynthetic process	biological process	2/396	271/93642	0.31797	1	TRINITY_DN69354_c0_g3,TRINITY_DN95148_c0_g2	TRINITY_DN69354_c0_g3,TRINITY_DN95148_c0_g2
GO:0009664	plant-type cell wall organization	biological process	2/396	271/93642	0.31797	1	TRINITY_DN80826_c1_g2,TRINITY_DN85799_c0_g1	TRINITY_DN80826_c1_g2,TRINITY_DN85799_c0_g1
GO:0042545	cell wall modification	biological process	2/396	271/93642	0.31797	1	TRINITY_DN80826_c1_g2,TRINITY_DN98447_c0_g4	TRINITY_DN80826_c1_g2,TRINITY_DN98447_c0_g4
GO:0010558	negative regulation of macromolecule biosynthetic process	biological process	10/396	1960/93642	0.31859	1	TRINITY_DN68814_c0_g1,TRINITY_DN71237_c2_g2,TRINITY_DN71758_c3_g3,TRINITY_DN72292_c0_g2,TRINITY_DN72612_c0_g3,TRINITY_DN80234_c0_g1,TRINITY_DN85452_c0_g1,TRINITY_DN89157_c0_g2,TRINITY_DN92862_c0_g1,TRINITY_DN96061_c0_g1	TRINITY_DN68814_c0_g1,TRINITY_DN71237_c2_g2,TRINITY_DN71758_c3_g3,TRINITY_DN72292_c0_g2,TRINITY_DN72612_c0_g3,TRINITY_DN80234_c0_g1,TRINITY_DN85452_c0_g1,TRINITY_DN89157_c0_g2,TRINITY_DN92862_c0_g1,TRINITY_DN96061_c0_g1
GO:0051173	positive regulation of nitrogen compound metabolic process	biological process	13/396	2621/93642	0.31884	1	TRINITY_DN68814_c0_g1,TRINITY_DN70028_c0_g1,TRINITY_DN76971_c1_g3,TRINITY_DN78351_c0_g1,TRINITY_DN79025_c0_g2,TRINITY_DN79251_c0_g3,TRINITY_DN84009_c1_g1,TRINITY_DN86782_c1_g2,TRINITY_DN92244_c0_g2,TRINITY_DN92571_c0_g1,TRINITY_DN93979_c0_g1,TRINITY_DN95641_c0_g1,TRINITY_DN96641_c0_g1	TRINITY_DN68814_c0_g1,TRINITY_DN70028_c0_g1,TRINITY_DN76971_c1_g3,TRINITY_DN78351_c0_g1,TRINITY_DN79025_c0_g2,TRINITY_DN79251_c0_g3,TRINITY_DN84009_c1_g1,TRINITY_DN86782_c1_g2,TRINITY_DN92244_c0_g2,TRINITY_DN92571_c0_g1,TRINITY_DN93979_c0_g1,TRINITY_DN95641_c0_g1,TRINITY_DN96641_c0_g1
GO:0010167	response to nitrate	biological process	1/396	92/93642	0.32299	1	TRINITY_DN73767_c0_g2	TRINITY_DN73767_c0_g2
GO:0030007	cellular potassium ion homeostasis	biological process	1/396	92/93642	0.32299	1	TRINITY_DN97450_c0_g2	TRINITY_DN97450_c0_g2
GO:0031023	microtubule organizing center organization	biological process	1/396	92/93642	0.32299	1	TRINITY_DN79830_c1_g1	TRINITY_DN79830_c1_g1
GO:0018209	peptidyl-serine modification	biological process	3/396	473/93642	0.32339	1	TRINITY_DN78965_c2_g1,TRINITY_DN81885_c0_g1,TRINITY_DN96925_c0_g4	TRINITY_DN78965_c2_g1,TRINITY_DN81885_c0_g1,TRINITY_DN96925_c0_g4
GO:0006071	glycerol metabolic process	biological process	2/396	275/93642	0.32415	1	TRINITY_DN72215_c0_g2,TRINITY_DN81482_c0_g3	TRINITY_DN72215_c0_g2,TRINITY_DN81482_c0_g3
GO:0010449	root meristem growth	biological process	1/396	93/93642	0.32586	1	TRINITY_DN74789_c0_g2	TRINITY_DN74789_c0_g2
GO:0006479	protein methylation	biological process	3/396	477/93642	0.32799	1	TRINITY_DN80234_c0_g1,TRINITY_DN85452_c0_g1,TRINITY_DN96061_c0_g1	TRINITY_DN80234_c0_g1,TRINITY_DN85452_c0_g1,TRINITY_DN96061_c0_g1
GO:0008213	protein alkylation	biological process	3/396	477/93642	0.32799	1	TRINITY_DN80234_c0_g1,TRINITY_DN85452_c0_g1,TRINITY_DN96061_c0_g1	TRINITY_DN80234_c0_g1,TRINITY_DN85452_c0_g1,TRINITY_DN96061_c0_g1
GO:0009101	glycoprotein biosynthetic process	biological process	5/396	894/93642	0.32809	1	TRINITY_DN72896_c1_g1,TRINITY_DN77434_c2_g1,TRINITY_DN88461_c0_g1,TRINITY_DN91981_c1_g1,TRINITY_DN92070_c1_g1	TRINITY_DN72896_c1_g1,TRINITY_DN77434_c2_g1,TRINITY_DN88461_c0_g1,TRINITY_DN91981_c1_g1,TRINITY_DN92070_c1_g1
GO:0031325	positive regulation of cellular metabolic process	biological process	14/396	2867/93642	0.32996	1	TRINITY_DN68814_c0_g1,TRINITY_DN70028_c0_g1,TRINITY_DN76852_c1_g3,TRINITY_DN76971_c1_g3,TRINITY_DN78351_c0_g1,TRINITY_DN79025_c0_g2,TRINITY_DN79251_c0_g3,TRINITY_DN84009_c1_g1,TRINITY_DN86782_c1_g2,TRINITY_DN92244_c0_g2,TRINITY_DN92571_c0_g1,TRINITY_DN93979_c0_g1,TRINITY_DN95641_c0_g1,TRINITY_DN96641_c0_g1	TRINITY_DN68814_c0_g1,TRINITY_DN70028_c0_g1,TRINITY_DN76852_c1_g3,TRINITY_DN76971_c1_g3,TRINITY_DN78351_c0_g1,TRINITY_DN79025_c0_g2,TRINITY_DN79251_c0_g3,TRINITY_DN84009_c1_g1,TRINITY_DN86782_c1_g2,TRINITY_DN92244_c0_g2,TRINITY_DN92571_c0_g1,TRINITY_DN93979_c0_g1,TRINITY_DN95641_c0_g1,TRINITY_DN96641_c0_g1
GO:0050000	chromosome localization	biological process	1/396	95/93642	0.33155	1	TRINITY_DN94351_c0_g2	TRINITY_DN94351_c0_g2
GO:1901658	glycosyl compound catabolic process	biological process	1/396	95/93642	0.33155	1	TRINITY_DN83553_c0_g1	TRINITY_DN83553_c0_g1
GO:0006720	isoprenoid metabolic process	biological process	5/396	899/93642	0.33222	1	TRINITY_DN83797_c1_g1,TRINITY_DN84810_c0_g1,TRINITY_DN89570_c0_g3,TRINITY_DN89680_c0_g1,TRINITY_DN94226_c0_g1	TRINITY_DN83797_c1_g1,TRINITY_DN84810_c0_g1,TRINITY_DN89570_c0_g3,TRINITY_DN89680_c0_g1,TRINITY_DN94226_c0_g1
GO:0000819	sister chromatid segregation	biological process	4/396	689/93642	0.33332	1	TRINITY_DN77712_c1_g2,TRINITY_DN93070_c1_g1,TRINITY_DN94351_c0_g2,TRINITY_DN97993_c1_g2	TRINITY_DN77712_c1_g2,TRINITY_DN93070_c1_g1,TRINITY_DN94351_c0_g2,TRINITY_DN97993_c1_g2
GO:0006714	sesquiterpenoid metabolic process	biological process	1/396	96/93642	0.33438	1	TRINITY_DN89570_c0_g3	TRINITY_DN89570_c0_g3
GO:0007548	sex differentiation	biological process	1/396	96/93642	0.33438	1	TRINITY_DN72612_c0_g3	TRINITY_DN72612_c0_g3
GO:0009240	isopentenyl diphosphate biosynthetic process	biological process	1/396	96/93642	0.33438	1	TRINITY_DN83797_c1_g1	TRINITY_DN83797_c1_g1
GO:0046490	isopentenyl diphosphate metabolic process	biological process	1/396	96/93642	0.33438	1	TRINITY_DN83797_c1_g1	TRINITY_DN83797_c1_g1
GO:0047484	regulation of response to osmotic stress	biological process	1/396	96/93642	0.33438	1	TRINITY_DN78040_c0_g1	TRINITY_DN78040_c0_g1
GO:0000103	sulfate assimilation	biological process	2/396	283/93642	0.33646	1	TRINITY_DN70410_c0_g1,TRINITY_DN97050_c1_g5	TRINITY_DN70410_c0_g1,TRINITY_DN97050_c1_g5
GO:0006508	proteolysis	biological process	20/396	4231/93642	0.33705	1	TRINITY_DN72523_c1_g1,TRINITY_DN73575_c4_g1,TRINITY_DN79199_c0_g1,TRINITY_DN79664_c0_g2,TRINITY_DN80602_c4_g2,TRINITY_DN84009_c1_g1,TRINITY_DN84947_c1_g1,TRINITY_DN85314_c2_g4,TRINITY_DN85971_c2_g5,TRINITY_DN86492_c0_g2,TRINITY_DN86782_c1_g2,TRINITY_DN88705_c0_g1,TRINITY_DN94355_c0_g1,TRINITY_DN95312_c0_g2,TRINITY_DN95529_c2_g1,TRINITY_DN96097_c3_g1,TRINITY_DN96097_c3_g5,TRINITY_DN96485_c1_g1,TRI…	TRINITY_DN72523_c1_g1,TRINITY_DN73575_c4_g1,TRINITY_DN79199_c0_g1,TRINITY_DN79664_c0_g2,TRINITY_DN80602_c4_g2,TRINITY_DN84009_c1_g1,TRINITY_DN84947_c1_g1,TRINITY_DN85314_c2_g4,TRINITY_DN85971_c2_g5,TRINITY_DN86492_c0_g2,TRINITY_DN86782_c1_g2,TRINITY_DN88705_c0_g1,TRINITY_DN94355_c0_g1,TRINITY_DN95312_c0_g2,TRINITY_DN95529_c2_g1,TRINITY_DN96097_c3_g1,TRINITY_DN96097_c3_g5,TRINITY_DN96485_c1_g1,TRI…
GO:0032872	regulation of stress-activated MAPK cascade	biological process	1/396	97/93642	0.33720	1	TRINITY_DN92862_c0_g1	TRINITY_DN92862_c0_g1
GO:0043647	inositol phosphate metabolic process	biological process	1/396	97/93642	0.33720	1	TRINITY_DN97411_c0_g2	TRINITY_DN97411_c0_g2
GO:0070534	protein K63-linked ubiquitination	biological process	1/396	97/93642	0.33720	1	TRINITY_DN79199_c0_g1	TRINITY_DN79199_c0_g1
GO:0034765	regulation of ion transmembrane transport	biological process	2/396	284/93642	0.33800	1	TRINITY_DN74200_c0_g1,TRINITY_DN75450_c0_g1	TRINITY_DN74200_c0_g1,TRINITY_DN75450_c0_g1
GO:0006928	movement of cell or subcellular component	biological process	5/396	906/93642	0.33802	1	TRINITY_DN86854_c0_g1,TRINITY_DN93504_c1_g1,TRINITY_DN96266_c0_g3,TRINITY_DN97460_c1_g2,TRINITY_DN98568_c5_g1	TRINITY_DN86854_c0_g1,TRINITY_DN93504_c1_g1,TRINITY_DN96266_c0_g3,TRINITY_DN97460_c1_g2,TRINITY_DN98568_c5_g1
GO:0045143	homologous chromosome segregation	biological process	1/396	98/93642	0.34001	1	TRINITY_DN93928_c0_g2	TRINITY_DN93928_c0_g2
GO:0051781	positive regulation of cell division	biological process	1/396	98/93642	0.34001	1	TRINITY_DN96266_c0_g3	TRINITY_DN96266_c0_g3
GO:0045488	pectin metabolic process	biological process	3/396	488/93642	0.34063	1	TRINITY_DN83556_c1_g1,TRINITY_DN87831_c0_g1,TRINITY_DN98447_c0_g4	TRINITY_DN83556_c1_g1,TRINITY_DN87831_c0_g1,TRINITY_DN98447_c0_g4
GO:0019538	protein metabolic process	biological process	80/396	18063/93642	0.34155	1	TRINITY_DN64487_c0_g1,TRINITY_DN67315_c0_g4,TRINITY_DN68505_c0_g1,TRINITY_DN68814_c0_g1,TRINITY_DN69454_c0_g9,TRINITY_DN69705_c0_g1,TRINITY_DN69818_c1_g1,TRINITY_DN72456_c0_g1,TRINITY_DN72523_c1_g1,TRINITY_DN72612_c0_g3,TRINITY_DN72896_c1_g1,TRINITY_DN73250_c0_g2,TRINITY_DN73575_c4_g1,TRINITY_DN73990_c0_g1,TRINITY_DN74200_c0_g1,TRINITY_DN77434_c2_g1,TRINITY_DN77515_c0_g2,TRINITY_DN78965_c2_g1,TRI…	TRINITY_DN64487_c0_g1,TRINITY_DN67315_c0_g4,TRINITY_DN68505_c0_g1,TRINITY_DN68814_c0_g1,TRINITY_DN69454_c0_g9,TRINITY_DN69705_c0_g1,TRINITY_DN69818_c1_g1,TRINITY_DN72456_c0_g1,TRINITY_DN72523_c1_g1,TRINITY_DN72612_c0_g3,TRINITY_DN72896_c1_g1,TRINITY_DN73250_c0_g2,TRINITY_DN73575_c4_g1,TRINITY_DN73990_c0_g1,TRINITY_DN74200_c0_g1,TRINITY_DN77434_c2_g1,TRINITY_DN77515_c0_g2,TRINITY_DN78965_c2_g1,TRI…
GO:0098542	defense response to other organism	biological process	11/396	2225/93642	0.34244	1	TRINITY_DN72380_c3_g2,TRINITY_DN73575_c4_g1,TRINITY_DN74200_c0_g1,TRINITY_DN76852_c1_g3,TRINITY_DN78164_c0_g1,TRINITY_DN85687_c0_g1,TRINITY_DN86244_c1_g1,TRINITY_DN86492_c0_g2,TRINITY_DN97411_c0_g2,TRINITY_DN98297_c2_g1,TRINITY_DN98447_c0_g4	TRINITY_DN72380_c3_g2,TRINITY_DN73575_c4_g1,TRINITY_DN74200_c0_g1,TRINITY_DN76852_c1_g3,TRINITY_DN78164_c0_g1,TRINITY_DN85687_c0_g1,TRINITY_DN86244_c1_g1,TRINITY_DN86492_c0_g2,TRINITY_DN97411_c0_g2,TRINITY_DN98297_c2_g1,TRINITY_DN98447_c0_g4
GO:0009303	rRNA transcription	biological process	1/396	99/93642	0.34280	1	TRINITY_DN95277_c0_g1	TRINITY_DN95277_c0_g1
GO:0009631	cold acclimation	biological process	1/396	99/93642	0.34280	1	TRINITY_DN96470_c1_g1	TRINITY_DN96470_c1_g1
GO:0019285	glycine betaine biosynthetic process from choline	biological process	1/396	99/93642	0.34280	1	TRINITY_DN93750_c0_g1	TRINITY_DN93750_c0_g1
GO:0030261	chromosome condensation	biological process	1/396	99/93642	0.34280	1	TRINITY_DN97993_c1_g2	TRINITY_DN97993_c1_g2
GO:1902644	tertiary alcohol metabolic process	biological process	1/396	99/93642	0.34280	1	TRINITY_DN89570_c0_g3	TRINITY_DN89570_c0_g3
GO:0045859	regulation of protein kinase activity	biological process	3/396	490/93642	0.34293	1	TRINITY_DN77515_c0_g2,TRINITY_DN86775_c0_g2,TRINITY_DN92862_c0_g1	TRINITY_DN77515_c0_g2,TRINITY_DN86775_c0_g2,TRINITY_DN92862_c0_g1
GO:0007051	spindle organization	biological process	2/396	288/93642	0.34412	1	TRINITY_DN79830_c1_g1,TRINITY_DN94351_c0_g2	TRINITY_DN79830_c1_g1,TRINITY_DN94351_c0_g2
GO:0010628	positive regulation of gene expression	biological process	10/396	2008/93642	0.34506	1	TRINITY_DN68814_c0_g1,TRINITY_DN70028_c0_g1,TRINITY_DN76971_c1_g3,TRINITY_DN78351_c0_g1,TRINITY_DN79025_c0_g2,TRINITY_DN79251_c0_g3,TRINITY_DN92244_c0_g2,TRINITY_DN92571_c0_g1,TRINITY_DN95641_c0_g1,TRINITY_DN96641_c0_g1	TRINITY_DN68814_c0_g1,TRINITY_DN70028_c0_g1,TRINITY_DN76971_c1_g3,TRINITY_DN78351_c0_g1,TRINITY_DN79025_c0_g2,TRINITY_DN79251_c0_g3,TRINITY_DN92244_c0_g2,TRINITY_DN92571_c0_g1,TRINITY_DN95641_c0_g1,TRINITY_DN96641_c0_g1
GO:0009718	anthocyanin-containing compound biosynthetic process	biological process	1/396	100/93642	0.34558	1	TRINITY_DN94937_c0_g1	TRINITY_DN94937_c0_g1
GO:0031455	glycine betaine metabolic process	biological process	1/396	100/93642	0.34558	1	TRINITY_DN93750_c0_g1	TRINITY_DN93750_c0_g1
GO:0031456	glycine betaine biosynthetic process	biological process	1/396	100/93642	0.34558	1	TRINITY_DN93750_c0_g1	TRINITY_DN93750_c0_g1
GO:0006779	porphyrin-containing compound biosynthetic process	biological process	2/396	289/93642	0.34565	1	TRINITY_DN74789_c0_g2,TRINITY_DN88247_c0_g2	TRINITY_DN74789_c0_g2,TRINITY_DN88247_c0_g2
GO:0090697	post-embryonic plant organ morphogenesis	biological process	2/396	289/93642	0.34565	1	TRINITY_DN86581_c0_g1,TRINITY_DN93055_c1_g1	TRINITY_DN86581_c0_g1,TRINITY_DN93055_c1_g1
GO:0010557	positive regulation of macromolecule biosynthetic process	biological process	9/396	1789/93642	0.34632	1	TRINITY_DN70028_c0_g1,TRINITY_DN76971_c1_g3,TRINITY_DN78351_c0_g1,TRINITY_DN79025_c0_g2,TRINITY_DN79251_c0_g3,TRINITY_DN92244_c0_g2,TRINITY_DN92571_c0_g1,TRINITY_DN95641_c0_g1,TRINITY_DN96641_c0_g1	TRINITY_DN70028_c0_g1,TRINITY_DN76971_c1_g3,TRINITY_DN78351_c0_g1,TRINITY_DN79025_c0_g2,TRINITY_DN79251_c0_g3,TRINITY_DN92244_c0_g2,TRINITY_DN92571_c0_g1,TRINITY_DN95641_c0_g1,TRINITY_DN96641_c0_g1
GO:0006497	protein lipidation	biological process	2/396	290/93642	0.34718	1	TRINITY_DN82806_c1_g1,TRINITY_DN92020_c0_g1	TRINITY_DN82806_c1_g1,TRINITY_DN92020_c0_g1
GO:0080188	RNA-directed DNA methylation	biological process	1/396	101/93642	0.34835	1	TRINITY_DN93339_c1_g3	TRINITY_DN93339_c1_g3
GO:0090630	activation of GTPase activity	biological process	1/396	101/93642	0.34835	1	TRINITY_DN83685_c0_g1	TRINITY_DN83685_c0_g1
GO:0032259	methylation	biological process	6/396	1135/93642	0.34866	1	TRINITY_DN74771_c0_g1,TRINITY_DN80234_c0_g1,TRINITY_DN85452_c0_g1,TRINITY_DN93339_c1_g3,TRINITY_DN96061_c0_g1,TRINITY_DN96411_c0_g1	TRINITY_DN74771_c0_g1,TRINITY_DN80234_c0_g1,TRINITY_DN85452_c0_g1,TRINITY_DN93339_c1_g3,TRINITY_DN96061_c0_g1,TRINITY_DN96411_c0_g1
GO:0048468	cell development	biological process	10/396	2018/93642	0.35062	1	TRINITY_DN68808_c1_g2,TRINITY_DN72612_c0_g3,TRINITY_DN73846_c0_g1,TRINITY_DN78997_c1_g2,TRINITY_DN79763_c2_g1,TRINITY_DN80826_c1_g2,TRINITY_DN81758_c0_g3,TRINITY_DN83553_c0_g1,TRINITY_DN88078_c0_g1,TRINITY_DN98183_c1_g1	TRINITY_DN68808_c1_g2,TRINITY_DN72612_c0_g3,TRINITY_DN73846_c0_g1,TRINITY_DN78997_c1_g2,TRINITY_DN79763_c2_g1,TRINITY_DN80826_c1_g2,TRINITY_DN81758_c0_g3,TRINITY_DN83553_c0_g1,TRINITY_DN88078_c0_g1,TRINITY_DN98183_c1_g1
GO:0010359	regulation of anion channel activity	biological process	1/396	102/93642	0.35111	1	TRINITY_DN74200_c0_g1	TRINITY_DN74200_c0_g1
GO:0030308	negative regulation of cell growth	biological process	1/396	102/93642	0.35111	1	TRINITY_DN70028_c0_g1	TRINITY_DN70028_c0_g1
GO:0046856	phosphatidylinositol dephosphorylation	biological process	1/396	102/93642	0.35111	1	TRINITY_DN69915_c0_g1	TRINITY_DN69915_c0_g1
GO:0043094	cellular metabolic compound salvage	biological process	3/396	498/93642	0.35212	1	TRINITY_DN76689_c1_g1,TRINITY_DN79538_c1_g1,TRINITY_DN97183_c1_g2	TRINITY_DN76689_c1_g1,TRINITY_DN79538_c1_g1,TRINITY_DN97183_c1_g2
GO:0032101	regulation of response to external stimulus	biological process	3/396	499/93642	0.35326	1	TRINITY_DN74200_c0_g1,TRINITY_DN78164_c0_g1,TRINITY_DN85687_c0_g1	TRINITY_DN74200_c0_g1,TRINITY_DN78164_c0_g1,TRINITY_DN85687_c0_g1
GO:0045595	regulation of cell differentiation	biological process	4/396	710/93642	0.35333	1	TRINITY_DN68808_c1_g2,TRINITY_DN79251_c0_g3,TRINITY_DN79763_c2_g1,TRINITY_DN92862_c0_g1	TRINITY_DN68808_c1_g2,TRINITY_DN79251_c0_g3,TRINITY_DN79763_c2_g1,TRINITY_DN92862_c0_g1
GO:0002833	positive regulation of response to biotic stimulus	biological process	1/396	103/93642	0.35386	1	TRINITY_DN74200_c0_g1	TRINITY_DN74200_c0_g1
GO:0009808	lignin metabolic process	biological process	2/396	295/93642	0.35480	1	TRINITY_DN79063_c0_g1,TRINITY_DN79251_c0_g3	TRINITY_DN79063_c0_g1,TRINITY_DN79251_c0_g3
GO:0000271	polysaccharide biosynthetic process	biological process	6/396	1147/93642	0.35760	1	TRINITY_DN72193_c1_g1,TRINITY_DN73767_c0_g2,TRINITY_DN83556_c1_g1,TRINITY_DN86143_c0_g1,TRINITY_DN86548_c0_g1,TRINITY_DN91844_c1_g1	TRINITY_DN72193_c1_g1,TRINITY_DN73767_c0_g2,TRINITY_DN83556_c1_g1,TRINITY_DN86143_c0_g1,TRINITY_DN86548_c0_g1,TRINITY_DN91844_c1_g1
GO:0002238	response to molecule of fungal origin	biological process	1/396	105/93642	0.35932	1	TRINITY_DN73115_c2_g4	TRINITY_DN73115_c2_g4
GO:1900376	regulation of secondary metabolite biosynthetic process	biological process	1/396	105/93642	0.35932	1	TRINITY_DN79251_c0_g3	TRINITY_DN79251_c0_g3
GO:0010393	galacturonan metabolic process	biological process	3/396	505/93642	0.36014	1	TRINITY_DN83556_c1_g1,TRINITY_DN87831_c0_g1,TRINITY_DN98447_c0_g4	TRINITY_DN83556_c1_g1,TRINITY_DN87831_c0_g1,TRINITY_DN98447_c0_g4
GO:0042158	lipoprotein biosynthetic process	biological process	2/396	299/93642	0.36087	1	TRINITY_DN82806_c1_g1,TRINITY_DN92020_c0_g1	TRINITY_DN82806_c1_g1,TRINITY_DN92020_c0_g1
GO:0006863	purine nucleobase transport	biological process	1/396	106/93642	0.36203	1	TRINITY_DN74976_c1_g1	TRINITY_DN74976_c1_g1
GO:0016241	regulation of macroautophagy	biological process	1/396	106/93642	0.36203	1	TRINITY_DN79199_c0_g1	TRINITY_DN79199_c0_g1
GO:0030522	intracellular receptor signaling pathway	biological process	1/396	106/93642	0.36203	1	TRINITY_DN74200_c0_g1	TRINITY_DN74200_c0_g1
GO:0033014	tetrapyrrole biosynthetic process	biological process	2/396	300/93642	0.36239	1	TRINITY_DN74789_c0_g2,TRINITY_DN88247_c0_g2	TRINITY_DN74789_c0_g2,TRINITY_DN88247_c0_g2
GO:0017148	negative regulation of translation	biological process	2/396	301/93642	0.36390	1	TRINITY_DN68814_c0_g1,TRINITY_DN72612_c0_g3	TRINITY_DN68814_c0_g1,TRINITY_DN72612_c0_g3
GO:0051253	negative regulation of RNA metabolic process	biological process	8/396	1598/93642	0.36484	1	TRINITY_DN71237_c2_g2,TRINITY_DN71758_c3_g3,TRINITY_DN72292_c0_g2,TRINITY_DN80234_c0_g1,TRINITY_DN85452_c0_g1,TRINITY_DN89157_c0_g2,TRINITY_DN92862_c0_g1,TRINITY_DN96061_c0_g1	TRINITY_DN71237_c2_g2,TRINITY_DN71758_c3_g3,TRINITY_DN72292_c0_g2,TRINITY_DN80234_c0_g1,TRINITY_DN85452_c0_g1,TRINITY_DN89157_c0_g2,TRINITY_DN92862_c0_g1,TRINITY_DN96061_c0_g1
GO:0006813	potassium ion transport	biological process	2/396	302/93642	0.36542	1	TRINITY_DN81349_c1_g2,TRINITY_DN95415_c1_g1	TRINITY_DN81349_c1_g2,TRINITY_DN95415_c1_g1
GO:0010229	inflorescence development	biological process	1/396	108/93642	0.36742	1	TRINITY_DN94896_c1_g4	TRINITY_DN94896_c1_g4
GO:0070828	heterochromatin organization	biological process	1/396	108/93642	0.36742	1	TRINITY_DN96266_c0_g3	TRINITY_DN96266_c0_g3
GO:0006644	phospholipid metabolic process	biological process	8/396	1606/93642	0.36992	1	TRINITY_DN69915_c0_g1,TRINITY_DN75945_c1_g2,TRINITY_DN80826_c1_g2,TRINITY_DN82806_c1_g1,TRINITY_DN83797_c1_g1,TRINITY_DN84698_c0_g1,TRINITY_DN89362_c2_g2,TRINITY_DN92020_c0_g1	TRINITY_DN69915_c0_g1,TRINITY_DN75945_c1_g2,TRINITY_DN80826_c1_g2,TRINITY_DN82806_c1_g1,TRINITY_DN83797_c1_g1,TRINITY_DN84698_c0_g1,TRINITY_DN89362_c2_g2,TRINITY_DN92020_c0_g1
GO:0009612	response to mechanical stimulus	biological process	1/396	110/93642	0.37277	1	TRINITY_DN95945_c1_g3	TRINITY_DN95945_c1_g3
GO:0016109	tetraterpenoid biosynthetic process	biological process	1/396	110/93642	0.37277	1	TRINITY_DN84810_c0_g1	TRINITY_DN84810_c0_g1
GO:0016117	carotenoid biosynthetic process	biological process	1/396	110/93642	0.37277	1	TRINITY_DN84810_c0_g1	TRINITY_DN84810_c0_g1
GO:0019695	choline metabolic process	biological process	1/396	110/93642	0.37277	1	TRINITY_DN93750_c0_g1	TRINITY_DN93750_c0_g1
GO:0031348	negative regulation of defense response	biological process	2/396	307/93642	0.37296	1	TRINITY_DN78164_c0_g1,TRINITY_DN85687_c0_g1	TRINITY_DN78164_c0_g1,TRINITY_DN85687_c0_g1
GO:0034762	regulation of transmembrane transport	biological process	2/396	307/93642	0.37296	1	TRINITY_DN74200_c0_g1,TRINITY_DN75450_c0_g1	TRINITY_DN74200_c0_g1,TRINITY_DN75450_c0_g1
GO:0043087	regulation of GTPase activity	biological process	2/396	307/93642	0.37296	1	TRINITY_DN72612_c0_g3,TRINITY_DN83685_c0_g1	TRINITY_DN72612_c0_g3,TRINITY_DN83685_c0_g1
GO:0031669	cellular response to nutrient levels	biological process	5/396	950/93642	0.37459	1	TRINITY_DN68076_c1_g1,TRINITY_DN74200_c0_g1,TRINITY_DN74570_c0_g1,TRINITY_DN83558_c0_g3,TRINITY_DN92112_c2_g4	TRINITY_DN68076_c1_g1,TRINITY_DN74200_c0_g1,TRINITY_DN74570_c0_g1,TRINITY_DN83558_c0_g3,TRINITY_DN92112_c2_g4
GO:0051225	spindle assembly	biological process	1/396	111/93642	0.37542	1	TRINITY_DN79830_c1_g1	TRINITY_DN79830_c1_g1
GO:0070302	regulation of stress-activated protein kinase signaling cascade	biological process	1/396	111/93642	0.37542	1	TRINITY_DN92862_c0_g1	TRINITY_DN92862_c0_g1
GO:0050776	regulation of immune response	biological process	3/396	519/93642	0.37614	1	TRINITY_DN74200_c0_g1,TRINITY_DN78164_c0_g1,TRINITY_DN89157_c0_g2	TRINITY_DN74200_c0_g1,TRINITY_DN78164_c0_g1,TRINITY_DN89157_c0_g2
GO:0034249	negative regulation of cellular amide metabolic process	biological process	2/396	311/93642	0.37896	1	TRINITY_DN68814_c0_g1,TRINITY_DN72612_c0_g3	TRINITY_DN68814_c0_g1,TRINITY_DN72612_c0_g3
GO:0046467	membrane lipid biosynthetic process	biological process	3/396	522/93642	0.37956	1	TRINITY_DN75945_c1_g2,TRINITY_DN82806_c1_g1,TRINITY_DN92020_c0_g1	TRINITY_DN75945_c1_g2,TRINITY_DN82806_c1_g1,TRINITY_DN92020_c0_g1
GO:0010769	regulation of cell morphogenesis involved in differentiation	biological process	2/396	312/93642	0.38046	1	TRINITY_DN68808_c1_g2,TRINITY_DN79763_c2_g1	TRINITY_DN68808_c1_g2,TRINITY_DN79763_c2_g1
GO:0031327	negative regulation of cellular biosynthetic process	biological process	10/396	2073/93642	0.38143	1	TRINITY_DN68814_c0_g1,TRINITY_DN71237_c2_g2,TRINITY_DN71758_c3_g3,TRINITY_DN72292_c0_g2,TRINITY_DN72612_c0_g3,TRINITY_DN80234_c0_g1,TRINITY_DN85452_c0_g1,TRINITY_DN89157_c0_g2,TRINITY_DN92862_c0_g1,TRINITY_DN96061_c0_g1	TRINITY_DN68814_c0_g1,TRINITY_DN71237_c2_g2,TRINITY_DN71758_c3_g3,TRINITY_DN72292_c0_g2,TRINITY_DN72612_c0_g3,TRINITY_DN80234_c0_g1,TRINITY_DN85452_c0_g1,TRINITY_DN89157_c0_g2,TRINITY_DN92862_c0_g1,TRINITY_DN96061_c0_g1
GO:0071669	plant-type cell wall organization or biogenesis	biological process	3/396	524/93642	0.38184	1	TRINITY_DN72292_c0_g2,TRINITY_DN80826_c1_g2,TRINITY_DN85799_c0_g1	TRINITY_DN72292_c0_g2,TRINITY_DN80826_c1_g2,TRINITY_DN85799_c0_g1
GO:0140014	mitotic nuclear division	biological process	4/396	746/93642	0.38760	1	TRINITY_DN77712_c1_g2,TRINITY_DN79830_c1_g1,TRINITY_DN94351_c0_g2,TRINITY_DN97993_c1_g2	TRINITY_DN77712_c1_g2,TRINITY_DN79830_c1_g1,TRINITY_DN94351_c0_g2,TRINITY_DN97993_c1_g2
GO:0051302	regulation of cell division	biological process	2/396	317/93642	0.38793	1	TRINITY_DN69454_c0_g9,TRINITY_DN96266_c0_g3	TRINITY_DN69454_c0_g9,TRINITY_DN96266_c0_g3
GO:0009890	negative regulation of biosynthetic process	biological process	10/396	2087/93642	0.38931	1	TRINITY_DN68814_c0_g1,TRINITY_DN71237_c2_g2,TRINITY_DN71758_c3_g3,TRINITY_DN72292_c0_g2,TRINITY_DN72612_c0_g3,TRINITY_DN80234_c0_g1,TRINITY_DN85452_c0_g1,TRINITY_DN89157_c0_g2,TRINITY_DN92862_c0_g1,TRINITY_DN96061_c0_g1	TRINITY_DN68814_c0_g1,TRINITY_DN71237_c2_g2,TRINITY_DN71758_c3_g3,TRINITY_DN72292_c0_g2,TRINITY_DN72612_c0_g3,TRINITY_DN80234_c0_g1,TRINITY_DN85452_c0_g1,TRINITY_DN89157_c0_g2,TRINITY_DN92862_c0_g1,TRINITY_DN96061_c0_g1
GO:0006241	CTP biosynthetic process	biological process	1/396	117/93642	0.39112	1	TRINITY_DN87437_c1_g1	TRINITY_DN87437_c1_g1
GO:0009208	pyrimidine ribonucleoside triphosphate metabolic process	biological process	1/396	117/93642	0.39112	1	TRINITY_DN87437_c1_g1	TRINITY_DN87437_c1_g1
GO:0009209	pyrimidine ribonucleoside triphosphate biosynthetic process	biological process	1/396	117/93642	0.39112	1	TRINITY_DN87437_c1_g1	TRINITY_DN87437_c1_g1
GO:0043270	positive regulation of ion transport	biological process	1/396	117/93642	0.39112	1	TRINITY_DN74200_c0_g1	TRINITY_DN74200_c0_g1
GO:0046036	CTP metabolic process	biological process	1/396	117/93642	0.39112	1	TRINITY_DN87437_c1_g1	TRINITY_DN87437_c1_g1
GO:0009250	glucan biosynthetic process	biological process	4/396	752/93642	0.39329	1	TRINITY_DN72193_c1_g1,TRINITY_DN73767_c0_g2,TRINITY_DN86143_c0_g1,TRINITY_DN86548_c0_g1	TRINITY_DN72193_c1_g1,TRINITY_DN73767_c0_g2,TRINITY_DN86143_c0_g1,TRINITY_DN86548_c0_g1
GO:0043409	negative regulation of MAPK cascade	biological process	1/396	118/93642	0.39370	1	TRINITY_DN92862_c0_g1	TRINITY_DN92862_c0_g1
GO:0044267	cellular protein metabolic process	biological process	74/396	16927/93642	0.39595	1	TRINITY_DN64487_c0_g1,TRINITY_DN67315_c0_g4,TRINITY_DN68505_c0_g1,TRINITY_DN68814_c0_g1,TRINITY_DN69454_c0_g9,TRINITY_DN69705_c0_g1,TRINITY_DN69818_c1_g1,TRINITY_DN72456_c0_g1,TRINITY_DN72523_c1_g1,TRINITY_DN72612_c0_g3,TRINITY_DN72896_c1_g1,TRINITY_DN73250_c0_g2,TRINITY_DN73575_c4_g1,TRINITY_DN73990_c0_g1,TRINITY_DN74200_c0_g1,TRINITY_DN77434_c2_g1,TRINITY_DN77515_c0_g2,TRINITY_DN78965_c2_g1,TRI…	TRINITY_DN64487_c0_g1,TRINITY_DN67315_c0_g4,TRINITY_DN68505_c0_g1,TRINITY_DN68814_c0_g1,TRINITY_DN69454_c0_g9,TRINITY_DN69705_c0_g1,TRINITY_DN69818_c1_g1,TRINITY_DN72456_c0_g1,TRINITY_DN72523_c1_g1,TRINITY_DN72612_c0_g3,TRINITY_DN72896_c1_g1,TRINITY_DN73250_c0_g2,TRINITY_DN73575_c4_g1,TRINITY_DN73990_c0_g1,TRINITY_DN74200_c0_g1,TRINITY_DN77434_c2_g1,TRINITY_DN77515_c0_g2,TRINITY_DN78965_c2_g1,TRI…
GO:0032878	regulation of establishment or maintenance of cell polarity	biological process	1/396	119/93642	0.39627	1	TRINITY_DN77712_c1_g2	TRINITY_DN77712_c1_g2
GO:0048444	floral organ morphogenesis	biological process	1/396	119/93642	0.39627	1	TRINITY_DN86581_c0_g1	TRINITY_DN86581_c0_g1
GO:0090316	positive regulation of intracellular protein transport	biological process	1/396	120/93642	0.39882	1	TRINITY_DN97509_c0_g1	TRINITY_DN97509_c0_g1
GO:0008361	regulation of cell size	biological process	2/396	325/93642	0.39979	1	TRINITY_DN79067_c1_g2,TRINITY_DN79945_c0_g3	TRINITY_DN79067_c1_g2,TRINITY_DN79945_c0_g3
GO:0071900	regulation of protein serine/threonine kinase activity	biological process	2/396	325/93642	0.39979	1	TRINITY_DN86775_c0_g2,TRINITY_DN92862_c0_g1	TRINITY_DN86775_c0_g2,TRINITY_DN92862_c0_g1
GO:0034219	carbohydrate transmembrane transport	biological process	3/396	540/93642	0.39998	1	TRINITY_DN71696_c0_g4,TRINITY_DN89482_c0_g1,TRINITY_DN96308_c1_g1	TRINITY_DN71696_c0_g4,TRINITY_DN89482_c0_g1,TRINITY_DN96308_c1_g1
GO:0010604	positive regulation of macromolecule metabolic process	biological process	13/396	2791/93642	0.40108	1	TRINITY_DN68814_c0_g1,TRINITY_DN70028_c0_g1,TRINITY_DN76971_c1_g3,TRINITY_DN78351_c0_g1,TRINITY_DN79025_c0_g2,TRINITY_DN79251_c0_g3,TRINITY_DN84009_c1_g1,TRINITY_DN86782_c1_g2,TRINITY_DN92244_c0_g2,TRINITY_DN92571_c0_g1,TRINITY_DN93979_c0_g1,TRINITY_DN95641_c0_g1,TRINITY_DN96641_c0_g1	TRINITY_DN68814_c0_g1,TRINITY_DN70028_c0_g1,TRINITY_DN76971_c1_g3,TRINITY_DN78351_c0_g1,TRINITY_DN79025_c0_g2,TRINITY_DN79251_c0_g3,TRINITY_DN84009_c1_g1,TRINITY_DN86782_c1_g2,TRINITY_DN92244_c0_g2,TRINITY_DN92571_c0_g1,TRINITY_DN93979_c0_g1,TRINITY_DN95641_c0_g1,TRINITY_DN96641_c0_g1
GO:0001667	ameboidal-type cell migration	biological process	1/396	121/93642	0.40137	1	TRINITY_DN96266_c0_g3	TRINITY_DN96266_c0_g3
GO:0046112	nucleobase biosynthetic process	biological process	2/396	327/93642	0.40274	1	TRINITY_DN76689_c1_g1,TRINITY_DN79538_c1_g1	TRINITY_DN76689_c1_g1,TRINITY_DN79538_c1_g1
GO:0009644	response to high light intensity	biological process	1/396	122/93642	0.40390	1	TRINITY_DN74200_c0_g1	TRINITY_DN74200_c0_g1
GO:0090502	RNA phosphodiester bond hydrolysis, endonucleolytic	biological process	2/396	328/93642	0.40421	1	TRINITY_DN78100_c0_g1,TRINITY_DN93220_c0_g1	TRINITY_DN78100_c0_g1,TRINITY_DN93220_c0_g1
GO:0035690	cellular response to drug	biological process	4/396	764/93642	0.40466	1	TRINITY_DN74200_c0_g1,TRINITY_DN83558_c0_g3,TRINITY_DN86681_c1_g1,TRINITY_DN87173_c0_g1	TRINITY_DN74200_c0_g1,TRINITY_DN83558_c0_g3,TRINITY_DN86681_c1_g1,TRINITY_DN87173_c0_g1
GO:0009617	response to bacterium	biological process	8/396	1662/93642	0.40555	1	TRINITY_DN74200_c0_g1,TRINITY_DN76852_c1_g3,TRINITY_DN78164_c0_g1,TRINITY_DN79199_c0_g1,TRINITY_DN85687_c0_g1,TRINITY_DN89157_c0_g2,TRINITY_DN97411_c0_g2,TRINITY_DN98297_c2_g1	TRINITY_DN74200_c0_g1,TRINITY_DN76852_c1_g3,TRINITY_DN78164_c0_g1,TRINITY_DN79199_c0_g1,TRINITY_DN85687_c0_g1,TRINITY_DN89157_c0_g2,TRINITY_DN97411_c0_g2,TRINITY_DN98297_c2_g1
GO:0000060	protein import into nucleus, translocation	biological process	1/396	123/93642	0.40643	1	TRINITY_DN78351_c0_g1	TRINITY_DN78351_c0_g1
GO:0010286	heat acclimation	biological process	1/396	123/93642	0.40643	1	TRINITY_DN95641_c0_g1	TRINITY_DN95641_c0_g1
GO:2000024	regulation of leaf development	biological process	1/396	123/93642	0.40643	1	TRINITY_DN74200_c0_g1	TRINITY_DN74200_c0_g1
GO:0007033	vacuole organization	biological process	3/396	547/93642	0.40787	1	TRINITY_DN79199_c0_g1,TRINITY_DN82111_c0_g1,TRINITY_DN97509_c0_g1	TRINITY_DN79199_c0_g1,TRINITY_DN82111_c0_g1,TRINITY_DN97509_c0_g1
GO:0043549	regulation of kinase activity	biological process	3/396	547/93642	0.40787	1	TRINITY_DN77515_c0_g2,TRINITY_DN86775_c0_g2,TRINITY_DN92862_c0_g1	TRINITY_DN77515_c0_g2,TRINITY_DN86775_c0_g2,TRINITY_DN92862_c0_g1
GO:0051606	detection of stimulus	biological process	3/396	547/93642	0.40787	1	TRINITY_DN74200_c0_g1,TRINITY_DN95945_c1_g3,TRINITY_DN98033_c2_g1	TRINITY_DN74200_c0_g1,TRINITY_DN95945_c1_g3,TRINITY_DN98033_c2_g1
GO:0015837	amine transport	biological process	1/396	124/93642	0.40894	1	TRINITY_DN75450_c0_g1	TRINITY_DN75450_c0_g1
GO:0019432	triglyceride biosynthetic process	biological process	1/396	124/93642	0.40894	1	TRINITY_DN72215_c0_g2	TRINITY_DN72215_c0_g2
GO:0009788	negative regulation of abscisic acid-activated signaling pathway	biological process	1/396	125/93642	0.41144	1	TRINITY_DN92571_c0_g1	TRINITY_DN92571_c0_g1
GO:1901420	negative regulation of response to alcohol	biological process	1/396	125/93642	0.41144	1	TRINITY_DN92571_c0_g1	TRINITY_DN92571_c0_g1
GO:1905958	negative regulation of cellular response to alcohol	biological process	1/396	125/93642	0.41144	1	TRINITY_DN92571_c0_g1	TRINITY_DN92571_c0_g1
GO:0009887	animal organ morphogenesis	biological process	2/396	333/93642	0.41155	1	TRINITY_DN69705_c0_g1,TRINITY_DN98738_c6_g1	TRINITY_DN69705_c0_g1,TRINITY_DN98738_c6_g1
GO:0007281	germ cell development	biological process	1/396	126/93642	0.41394	1	TRINITY_DN81758_c0_g3	TRINITY_DN81758_c0_g3
GO:0045489	pectin biosynthetic process	biological process	1/396	126/93642	0.41394	1	TRINITY_DN83556_c1_g1	TRINITY_DN83556_c1_g1
GO:0016579	protein deubiquitination	biological process	2/396	335/93642	0.41447	1	TRINITY_DN95529_c2_g1,TRINITY_DN97509_c0_g1	TRINITY_DN95529_c2_g1,TRINITY_DN97509_c0_g1
GO:1901659	glycosyl compound biosynthetic process	biological process	3/396	553/93642	0.41461	1	TRINITY_DN87437_c1_g1,TRINITY_DN88663_c1_g3,TRINITY_DN89050_c0_g3	TRINITY_DN87437_c1_g1,TRINITY_DN88663_c1_g3,TRINITY_DN89050_c0_g3
GO:0042157	lipoprotein metabolic process	biological process	2/396	336/93642	0.41592	1	TRINITY_DN82806_c1_g1,TRINITY_DN92020_c0_g1	TRINITY_DN82806_c1_g1,TRINITY_DN92020_c0_g1
GO:0006511	ubiquitin-dependent protein catabolic process	biological process	11/396	2365/93642	0.41711	1	TRINITY_DN72523_c1_g1,TRINITY_DN79664_c0_g2,TRINITY_DN80602_c4_g2,TRINITY_DN84009_c1_g1,TRINITY_DN85314_c2_g4,TRINITY_DN85971_c2_g5,TRINITY_DN86782_c1_g2,TRINITY_DN94355_c0_g1,TRINITY_DN95312_c0_g2,TRINITY_DN95529_c2_g1,TRINITY_DN97953_c3_g1	TRINITY_DN72523_c1_g1,TRINITY_DN79664_c0_g2,TRINITY_DN80602_c4_g2,TRINITY_DN84009_c1_g1,TRINITY_DN85314_c2_g4,TRINITY_DN85971_c2_g5,TRINITY_DN86782_c1_g2,TRINITY_DN94355_c0_g1,TRINITY_DN95312_c0_g2,TRINITY_DN95529_c2_g1,TRINITY_DN97953_c3_g1
GO:0042742	defense response to bacterium	biological process	6/396	1227/93642	0.41741	1	TRINITY_DN74200_c0_g1,TRINITY_DN76852_c1_g3,TRINITY_DN78164_c0_g1,TRINITY_DN85687_c0_g1,TRINITY_DN97411_c0_g2,TRINITY_DN98297_c2_g1	TRINITY_DN74200_c0_g1,TRINITY_DN76852_c1_g3,TRINITY_DN78164_c0_g1,TRINITY_DN85687_c0_g1,TRINITY_DN97411_c0_g2,TRINITY_DN98297_c2_g1
GO:0043900	regulation of multi-organism process	biological process	5/396	1002/93642	0.41776	1	TRINITY_DN68808_c1_g2,TRINITY_DN74200_c0_g1,TRINITY_DN78164_c0_g1,TRINITY_DN79763_c2_g1,TRINITY_DN85687_c0_g1	TRINITY_DN68808_c1_g2,TRINITY_DN74200_c0_g1,TRINITY_DN78164_c0_g1,TRINITY_DN79763_c2_g1,TRINITY_DN85687_c0_g1
GO:0009834	plant-type secondary cell wall biogenesis	biological process	1/396	128/93642	0.41889	1	TRINITY_DN72292_c0_g2	TRINITY_DN72292_c0_g2
GO:0010563	negative regulation of phosphorus metabolic process	biological process	2/396	339/93642	0.42029	1	TRINITY_DN86775_c0_g2,TRINITY_DN92862_c0_g1	TRINITY_DN86775_c0_g2,TRINITY_DN92862_c0_g1
GO:0045936	negative regulation of phosphate metabolic process	biological process	2/396	339/93642	0.42029	1	TRINITY_DN86775_c0_g2,TRINITY_DN92862_c0_g1	TRINITY_DN86775_c0_g2,TRINITY_DN92862_c0_g1
GO:0006578	amino-acid betaine biosynthetic process	biological process	1/396	129/93642	0.42135	1	TRINITY_DN93750_c0_g1	TRINITY_DN93750_c0_g1
GO:0046460	neutral lipid biosynthetic process	biological process	1/396	129/93642	0.42135	1	TRINITY_DN72215_c0_g2	TRINITY_DN72215_c0_g2
GO:0046463	acylglycerol biosynthetic process	biological process	1/396	129/93642	0.42135	1	TRINITY_DN72215_c0_g2	TRINITY_DN72215_c0_g2
GO:0016129	phytosteroid biosynthetic process	biological process	2/396	341/93642	0.42319	1	TRINITY_DN89680_c0_g1,TRINITY_DN95742_c1_g1	TRINITY_DN89680_c0_g1,TRINITY_DN95742_c1_g1
GO:0009846	pollen germination	biological process	1/396	130/93642	0.42380	1	TRINITY_DN80826_c1_g2	TRINITY_DN80826_c1_g2
GO:0016108	tetraterpenoid metabolic process	biological process	1/396	130/93642	0.42380	1	TRINITY_DN84810_c0_g1	TRINITY_DN84810_c0_g1
GO:0016116	carotenoid metabolic process	biological process	1/396	130/93642	0.42380	1	TRINITY_DN84810_c0_g1	TRINITY_DN84810_c0_g1
GO:0070192	chromosome organization involved in meiotic cell cycle	biological process	1/396	130/93642	0.42380	1	TRINITY_DN93928_c0_g2	TRINITY_DN93928_c0_g2
GO:0071216	cellular response to biotic stimulus	biological process	1/396	130/93642	0.42380	1	TRINITY_DN89157_c0_g2	TRINITY_DN89157_c0_g2
GO:0032269	negative regulation of cellular protein metabolic process	biological process	4/396	785/93642	0.42444	1	TRINITY_DN68814_c0_g1,TRINITY_DN72612_c0_g3,TRINITY_DN86775_c0_g2,TRINITY_DN92862_c0_g1	TRINITY_DN68814_c0_g1,TRINITY_DN72612_c0_g3,TRINITY_DN86775_c0_g2,TRINITY_DN92862_c0_g1
GO:0007050	cell cycle arrest	biological process	1/396	131/93642	0.42624	1	TRINITY_DN86775_c0_g2	TRINITY_DN86775_c0_g2
GO:0032436	positive regulation of proteasomal ubiquitin-dependent protein catabolic process	biological process	1/396	131/93642	0.42624	1	TRINITY_DN84009_c1_g1	TRINITY_DN84009_c1_g1
GO:0051345	positive regulation of hydrolase activity	biological process	2/396	344/93642	0.42752	1	TRINITY_DN72612_c0_g3,TRINITY_DN83685_c0_g1	TRINITY_DN72612_c0_g3,TRINITY_DN83685_c0_g1
GO:0006793	phosphorus metabolic process	biological process	42/396	9586/93642	0.42816	1	TRINITY_DN67315_c0_g4,TRINITY_DN69454_c0_g9,TRINITY_DN69705_c0_g1,TRINITY_DN69915_c0_g1,TRINITY_DN73172_c2_g2,TRINITY_DN74200_c0_g1,TRINITY_DN75945_c1_g2,TRINITY_DN76022_c0_g1,TRINITY_DN76689_c1_g1,TRINITY_DN77515_c0_g2,TRINITY_DN78965_c2_g1,TRINITY_DN79538_c1_g1,TRINITY_DN80478_c1_g2,TRINITY_DN80826_c1_g2,TRINITY_DN81885_c0_g1,TRINITY_DN82806_c1_g1,TRINITY_DN83797_c1_g1,TRINITY_DN84698_c0_g1,TRI…	TRINITY_DN67315_c0_g4,TRINITY_DN69454_c0_g9,TRINITY_DN69705_c0_g1,TRINITY_DN69915_c0_g1,TRINITY_DN73172_c2_g2,TRINITY_DN74200_c0_g1,TRINITY_DN75945_c1_g2,TRINITY_DN76022_c0_g1,TRINITY_DN76689_c1_g1,TRINITY_DN77515_c0_g2,TRINITY_DN78965_c2_g1,TRINITY_DN79538_c1_g1,TRINITY_DN80478_c1_g2,TRINITY_DN80826_c1_g2,TRINITY_DN81885_c0_g1,TRINITY_DN82806_c1_g1,TRINITY_DN83797_c1_g1,TRINITY_DN84698_c0_g1,TRI…
GO:0009148	pyrimidine nucleoside triphosphate biosynthetic process	biological process	1/396	132/93642	0.42867	1	TRINITY_DN87437_c1_g1	TRINITY_DN87437_c1_g1
GO:0006650	glycerophospholipid metabolic process	biological process	5/396	1017/93642	0.43014	1	TRINITY_DN69915_c0_g1,TRINITY_DN80826_c1_g2,TRINITY_DN82806_c1_g1,TRINITY_DN89362_c2_g2,TRINITY_DN92020_c0_g1	TRINITY_DN69915_c0_g1,TRINITY_DN80826_c1_g2,TRINITY_DN82806_c1_g1,TRINITY_DN89362_c2_g2,TRINITY_DN92020_c0_g1
GO:0045490	pectin catabolic process	biological process	2/396	346/93642	0.43040	1	TRINITY_DN87831_c0_g1,TRINITY_DN98447_c0_g4	TRINITY_DN87831_c0_g1,TRINITY_DN98447_c0_g4
GO:0000079	regulation of cyclin-dependent protein serine/threonine kinase activity	biological process	1/396	133/93642	0.43109	1	TRINITY_DN86775_c0_g2	TRINITY_DN86775_c0_g2
GO:0016925	protein sumoylation	biological process	1/396	133/93642	0.43109	1	TRINITY_DN90065_c2_g1	TRINITY_DN90065_c2_g1
GO:0009967	positive regulation of signal transduction	biological process	3/396	568/93642	0.43135	1	TRINITY_DN84168_c2_g1,TRINITY_DN92027_c0_g1,TRINITY_DN93996_c0_g1	TRINITY_DN84168_c2_g1,TRINITY_DN92027_c0_g1,TRINITY_DN93996_c0_g1
GO:0019400	alditol metabolic process	biological process	2/396	347/93642	0.43184	1	TRINITY_DN72215_c0_g2,TRINITY_DN81482_c0_g3	TRINITY_DN72215_c0_g2,TRINITY_DN81482_c0_g3
GO:0032465	regulation of cytokinesis	biological process	1/396	134/93642	0.43350	1	TRINITY_DN96266_c0_g3	TRINITY_DN96266_c0_g3
GO:0043455	regulation of secondary metabolic process	biological process	1/396	134/93642	0.43350	1	TRINITY_DN79251_c0_g3	TRINITY_DN79251_c0_g3
GO:0008654	phospholipid biosynthetic process	biological process	5/396	1023/93642	0.43508	1	TRINITY_DN75945_c1_g2,TRINITY_DN82806_c1_g1,TRINITY_DN83797_c1_g1,TRINITY_DN89362_c2_g2,TRINITY_DN92020_c0_g1	TRINITY_DN75945_c1_g2,TRINITY_DN82806_c1_g1,TRINITY_DN83797_c1_g1,TRINITY_DN89362_c2_g2,TRINITY_DN92020_c0_g1
GO:0035195	gene silencing by miRNA	biological process	1/396	135/93642	0.43590	1	TRINITY_DN68814_c0_g1	TRINITY_DN68814_c0_g1
GO:0120031	plasma membrane bounded cell projection assembly	biological process	1/396	135/93642	0.43590	1	TRINITY_DN81758_c0_g3	TRINITY_DN81758_c0_g3
GO:0048522	positive regulation of cellular process	biological process	21/396	4721/93642	0.43763	1	TRINITY_DN68814_c0_g1,TRINITY_DN70028_c0_g1,TRINITY_DN76852_c1_g3,TRINITY_DN76971_c1_g3,TRINITY_DN77712_c1_g2,TRINITY_DN78351_c0_g1,TRINITY_DN79025_c0_g2,TRINITY_DN79251_c0_g3,TRINITY_DN84009_c1_g1,TRINITY_DN84168_c2_g1,TRINITY_DN86782_c1_g2,TRINITY_DN92027_c0_g1,TRINITY_DN92244_c0_g2,TRINITY_DN92571_c0_g1,TRINITY_DN92862_c0_g1,TRINITY_DN93979_c0_g1,TRINITY_DN93996_c0_g1,TRINITY_DN95641_c0_g1,TRI…	TRINITY_DN68814_c0_g1,TRINITY_DN70028_c0_g1,TRINITY_DN76852_c1_g3,TRINITY_DN76971_c1_g3,TRINITY_DN77712_c1_g2,TRINITY_DN78351_c0_g1,TRINITY_DN79025_c0_g2,TRINITY_DN79251_c0_g3,TRINITY_DN84009_c1_g1,TRINITY_DN84168_c2_g1,TRINITY_DN86782_c1_g2,TRINITY_DN92027_c0_g1,TRINITY_DN92244_c0_g2,TRINITY_DN92571_c0_g1,TRINITY_DN92862_c0_g1,TRINITY_DN93979_c0_g1,TRINITY_DN93996_c0_g1,TRINITY_DN95641_c0_g1,TRI…
GO:0031328	positive regulation of cellular biosynthetic process	biological process	9/396	1943/93642	0.43804	1	TRINITY_DN70028_c0_g1,TRINITY_DN76971_c1_g3,TRINITY_DN78351_c0_g1,TRINITY_DN79025_c0_g2,TRINITY_DN79251_c0_g3,TRINITY_DN92244_c0_g2,TRINITY_DN92571_c0_g1,TRINITY_DN95641_c0_g1,TRINITY_DN96641_c0_g1	TRINITY_DN70028_c0_g1,TRINITY_DN76971_c1_g3,TRINITY_DN78351_c0_g1,TRINITY_DN79025_c0_g2,TRINITY_DN79251_c0_g3,TRINITY_DN92244_c0_g2,TRINITY_DN92571_c0_g1,TRINITY_DN95641_c0_g1,TRINITY_DN96641_c0_g1
GO:0018193	peptidyl-amino acid modification	biological process	8/396	1716/93642	0.43991	1	TRINITY_DN78965_c2_g1,TRINITY_DN80234_c0_g1,TRINITY_DN81885_c0_g1,TRINITY_DN85452_c0_g1,TRINITY_DN90065_c2_g1,TRINITY_DN93339_c1_g3,TRINITY_DN96061_c0_g1,TRINITY_DN96925_c0_g4	TRINITY_DN78965_c2_g1,TRINITY_DN80234_c0_g1,TRINITY_DN81885_c0_g1,TRINITY_DN85452_c0_g1,TRINITY_DN90065_c2_g1,TRINITY_DN93339_c1_g3,TRINITY_DN96061_c0_g1,TRINITY_DN96925_c0_g4
GO:0045017	glycerolipid biosynthetic process	biological process	4/396	802/93642	0.44034	1	TRINITY_DN72215_c0_g2,TRINITY_DN82806_c1_g1,TRINITY_DN89362_c2_g2,TRINITY_DN92020_c0_g1	TRINITY_DN72215_c0_g2,TRINITY_DN82806_c1_g1,TRINITY_DN89362_c2_g2,TRINITY_DN92020_c0_g1
GO:0000902	cell morphogenesis	biological process	9/396	1947/93642	0.44043	1	TRINITY_DN68808_c1_g2,TRINITY_DN72193_c1_g1,TRINITY_DN73846_c0_g1,TRINITY_DN74200_c0_g1,TRINITY_DN77712_c1_g2,TRINITY_DN79763_c2_g1,TRINITY_DN80826_c1_g2,TRINITY_DN88078_c0_g1,TRINITY_DN98183_c1_g1	TRINITY_DN68808_c1_g2,TRINITY_DN72193_c1_g1,TRINITY_DN73846_c0_g1,TRINITY_DN74200_c0_g1,TRINITY_DN77712_c1_g2,TRINITY_DN79763_c2_g1,TRINITY_DN80826_c1_g2,TRINITY_DN88078_c0_g1,TRINITY_DN98183_c1_g1
GO:2000060	positive regulation of ubiquitin-dependent protein catabolic process	biological process	1/396	137/93642	0.44067	1	TRINITY_DN84009_c1_g1	TRINITY_DN84009_c1_g1
GO:0009968	negative regulation of signal transduction	biological process	4/396	804/93642	0.44220	1	TRINITY_DN87173_c0_g1,TRINITY_DN92571_c0_g1,TRINITY_DN92862_c0_g1,TRINITY_DN97953_c3_g1	TRINITY_DN87173_c0_g1,TRINITY_DN92571_c0_g1,TRINITY_DN92862_c0_g1,TRINITY_DN97953_c3_g1
GO:0009817	defense response to fungus, incompatible interaction	biological process	1/396	138/93642	0.44303	1	TRINITY_DN72380_c3_g2	TRINITY_DN72380_c3_g2
GO:0042136	neurotransmitter biosynthetic process	biological process	1/396	138/93642	0.44303	1	TRINITY_DN85783_c0_g1	TRINITY_DN85783_c0_g1
GO:1901070	guanosine-containing compound biosynthetic process	biological process	1/396	138/93642	0.44303	1	TRINITY_DN88663_c1_g3	TRINITY_DN88663_c1_g3
GO:1904029	regulation of cyclin-dependent protein kinase activity	biological process	1/396	138/93642	0.44303	1	TRINITY_DN86775_c0_g2	TRINITY_DN86775_c0_g2
GO:0006470	protein dephosphorylation	biological process	2/396	355/93642	0.44326	1	TRINITY_DN91987_c1_g2,TRINITY_DN91987_c1_g4	TRINITY_DN91987_c1_g2,TRINITY_DN91987_c1_g4
GO:0007276	gamete generation	biological process	2/396	356/93642	0.44468	1	TRINITY_DN81758_c0_g3,TRINITY_DN90065_c2_g1	TRINITY_DN81758_c0_g3,TRINITY_DN90065_c2_g1
GO:0002229	defense response to oomycetes	biological process	1/396	140/93642	0.44774	1	TRINITY_DN86244_c1_g1	TRINITY_DN86244_c1_g1
GO:0006301	postreplication repair	biological process	1/396	140/93642	0.44774	1	TRINITY_DN84009_c1_g1	TRINITY_DN84009_c1_g1
GO:0009395	phospholipid catabolic process	biological process	1/396	140/93642	0.44774	1	TRINITY_DN84698_c0_g1	TRINITY_DN84698_c0_g1
GO:1901800	positive regulation of proteasomal protein catabolic process	biological process	1/396	140/93642	0.44774	1	TRINITY_DN84009_c1_g1	TRINITY_DN84009_c1_g1
GO:0019941	modification-dependent protein catabolic process	biological process	11/396	2423/93642	0.44823	1	TRINITY_DN72523_c1_g1,TRINITY_DN79664_c0_g2,TRINITY_DN80602_c4_g2,TRINITY_DN84009_c1_g1,TRINITY_DN85314_c2_g4,TRINITY_DN85971_c2_g5,TRINITY_DN86782_c1_g2,TRINITY_DN94355_c0_g1,TRINITY_DN95312_c0_g2,TRINITY_DN95529_c2_g1,TRINITY_DN97953_c3_g1	TRINITY_DN72523_c1_g1,TRINITY_DN79664_c0_g2,TRINITY_DN80602_c4_g2,TRINITY_DN84009_c1_g1,TRINITY_DN85314_c2_g4,TRINITY_DN85971_c2_g5,TRINITY_DN86782_c1_g2,TRINITY_DN94355_c0_g1,TRINITY_DN95312_c0_g2,TRINITY_DN95529_c2_g1,TRINITY_DN97953_c3_g1
GO:0034599	cellular response to oxidative stress	biological process	5/396	1040/93642	0.44902	1	TRINITY_DN70410_c0_g1,TRINITY_DN74200_c0_g1,TRINITY_DN83558_c0_g3,TRINITY_DN86681_c1_g1,TRINITY_DN97050_c1_g5	TRINITY_DN70410_c0_g1,TRINITY_DN74200_c0_g1,TRINITY_DN83558_c0_g3,TRINITY_DN86681_c1_g1,TRINITY_DN97050_c1_g5
GO:0055085	transmembrane transport	biological process	27/396	6154/93642	0.45003	1	TRINITY_DN69590_c0_g1,TRINITY_DN71696_c0_g4,TRINITY_DN72616_c0_g3,TRINITY_DN72636_c1_g1,TRINITY_DN73172_c2_g2,TRINITY_DN74200_c0_g1,TRINITY_DN75450_c0_g1,TRINITY_DN75607_c1_g1,TRINITY_DN78119_c1_g1,TRINITY_DN78238_c0_g2,TRINITY_DN79067_c1_g2,TRINITY_DN81349_c1_g2,TRINITY_DN87215_c3_g1,TRINITY_DN88461_c0_g1,TRINITY_DN89482_c0_g1,TRINITY_DN89788_c0_g1,TRINITY_DN90606_c1_g1,TRINITY_DN91155_c0_g1,TRI…	TRINITY_DN69590_c0_g1,TRINITY_DN71696_c0_g4,TRINITY_DN72616_c0_g3,TRINITY_DN72636_c1_g1,TRINITY_DN73172_c2_g2,TRINITY_DN74200_c0_g1,TRINITY_DN75450_c0_g1,TRINITY_DN75607_c1_g1,TRINITY_DN78119_c1_g1,TRINITY_DN78238_c0_g2,TRINITY_DN79067_c1_g2,TRINITY_DN81349_c1_g2,TRINITY_DN87215_c3_g1,TRINITY_DN88461_c0_g1,TRINITY_DN89482_c0_g1,TRINITY_DN89788_c0_g1,TRINITY_DN90606_c1_g1,TRINITY_DN91155_c0_g1,TRI…
GO:0010212	response to ionizing radiation	biological process	1/396	141/93642	0.45008	1	TRINITY_DN86782_c1_g2	TRINITY_DN86782_c1_g2
GO:1903052	positive regulation of proteolysis involved in cellular protein catabolic process	biological process	1/396	141/93642	0.45008	1	TRINITY_DN84009_c1_g1	TRINITY_DN84009_c1_g1
GO:0051259	protein complex oligomerization	biological process	2/396	360/93642	0.45034	1	TRINITY_DN79675_c0_g3,TRINITY_DN80478_c1_g2	TRINITY_DN79675_c0_g3,TRINITY_DN80478_c1_g2
GO:0006643	membrane lipid metabolic process	biological process	4/396	813/93642	0.45056	1	TRINITY_DN75945_c1_g2,TRINITY_DN82806_c1_g1,TRINITY_DN83553_c0_g1,TRINITY_DN92020_c0_g1	TRINITY_DN75945_c1_g2,TRINITY_DN82806_c1_g1,TRINITY_DN83553_c0_g1,TRINITY_DN92020_c0_g1
GO:0010411	xyloglucan metabolic process	biological process	1/396	142/93642	0.45241	1	TRINITY_DN97572_c2_g1	TRINITY_DN97572_c2_g1
GO:0044242	cellular lipid catabolic process	biological process	4/396	815/93642	0.45241	1	TRINITY_DN81482_c0_g3,TRINITY_DN83553_c0_g1,TRINITY_DN84698_c0_g1,TRINITY_DN85783_c0_g1	TRINITY_DN81482_c0_g3,TRINITY_DN83553_c0_g1,TRINITY_DN84698_c0_g1,TRINITY_DN85783_c0_g1
GO:0016236	macroautophagy	biological process	2/396	363/93642	0.45456	1	TRINITY_DN79199_c0_g1,TRINITY_DN82111_c0_g1	TRINITY_DN79199_c0_g1,TRINITY_DN82111_c0_g1
GO:0006097	glyoxylate cycle	biological process	1/396	143/93642	0.45473	1	TRINITY_DN93890_c1_g2	TRINITY_DN93890_c1_g2
GO:0006145	purine nucleobase catabolic process	biological process	1/396	143/93642	0.45473	1	TRINITY_DN89257_c0_g1	TRINITY_DN89257_c0_g1
GO:0009147	pyrimidine nucleoside triphosphate metabolic process	biological process	1/396	143/93642	0.45473	1	TRINITY_DN87437_c1_g1	TRINITY_DN87437_c1_g1
GO:0030031	cell projection assembly	biological process	1/396	143/93642	0.45473	1	TRINITY_DN81758_c0_g3	TRINITY_DN81758_c0_g3
GO:0032350	regulation of hormone metabolic process	biological process	1/396	143/93642	0.45473	1	TRINITY_DN73767_c0_g2	TRINITY_DN73767_c0_g2
GO:0051098	regulation of binding	biological process	1/396	143/93642	0.45473	1	TRINITY_DN71758_c3_g3	TRINITY_DN71758_c3_g3
GO:0055075	potassium ion homeostasis	biological process	1/396	143/93642	0.45473	1	TRINITY_DN97450_c0_g2	TRINITY_DN97450_c0_g2
GO:0009891	positive regulation of biosynthetic process	biological process	9/396	1972/93642	0.45530	1	TRINITY_DN70028_c0_g1,TRINITY_DN76971_c1_g3,TRINITY_DN78351_c0_g1,TRINITY_DN79025_c0_g2,TRINITY_DN79251_c0_g3,TRINITY_DN92244_c0_g2,TRINITY_DN92571_c0_g1,TRINITY_DN95641_c0_g1,TRINITY_DN96641_c0_g1	TRINITY_DN70028_c0_g1,TRINITY_DN76971_c1_g3,TRINITY_DN78351_c0_g1,TRINITY_DN79025_c0_g2,TRINITY_DN79251_c0_g3,TRINITY_DN92244_c0_g2,TRINITY_DN92571_c0_g1,TRINITY_DN95641_c0_g1,TRINITY_DN96641_c0_g1
GO:0031338	regulation of vesicle fusion	biological process	1/396	144/93642	0.45704	1	TRINITY_DN83685_c0_g1	TRINITY_DN83685_c0_g1
GO:0042726	flavin-containing compound metabolic process	biological process	1/396	144/93642	0.45704	1	TRINITY_DN74200_c0_g1	TRINITY_DN74200_c0_g1
GO:0045454	cell redox homeostasis	biological process	5/396	1050/93642	0.45718	1	TRINITY_DN68808_c1_g2,TRINITY_DN70410_c0_g1,TRINITY_DN79763_c2_g1,TRINITY_DN97050_c1_g5,TRINITY_DN98771_c3_g1	TRINITY_DN68808_c1_g2,TRINITY_DN70410_c0_g1,TRINITY_DN79763_c2_g1,TRINITY_DN97050_c1_g5,TRINITY_DN98771_c3_g1
GO:0031400	negative regulation of protein modification process	biological process	2/396	365/93642	0.45737	1	TRINITY_DN86775_c0_g2,TRINITY_DN92862_c0_g1	TRINITY_DN86775_c0_g2,TRINITY_DN92862_c0_g1
GO:0006032	chitin catabolic process	biological process	1/396	145/93642	0.45934	1	TRINITY_DN73767_c0_g2	TRINITY_DN73767_c0_g2
GO:0006904	vesicle docking involved in exocytosis	biological process	1/396	145/93642	0.45934	1	TRINITY_DN66883_c0_g1	TRINITY_DN66883_c0_g1
GO:0009893	positive regulation of metabolic process	biological process	14/396	3146/93642	0.46097	1	TRINITY_DN68814_c0_g1,TRINITY_DN70028_c0_g1,TRINITY_DN76852_c1_g3,TRINITY_DN76971_c1_g3,TRINITY_DN78351_c0_g1,TRINITY_DN79025_c0_g2,TRINITY_DN79251_c0_g3,TRINITY_DN84009_c1_g1,TRINITY_DN86782_c1_g2,TRINITY_DN92244_c0_g2,TRINITY_DN92571_c0_g1,TRINITY_DN93979_c0_g1,TRINITY_DN95641_c0_g1,TRINITY_DN96641_c0_g1	TRINITY_DN68814_c0_g1,TRINITY_DN70028_c0_g1,TRINITY_DN76852_c1_g3,TRINITY_DN76971_c1_g3,TRINITY_DN78351_c0_g1,TRINITY_DN79025_c0_g2,TRINITY_DN79251_c0_g3,TRINITY_DN84009_c1_g1,TRINITY_DN86782_c1_g2,TRINITY_DN92244_c0_g2,TRINITY_DN92571_c0_g1,TRINITY_DN93979_c0_g1,TRINITY_DN95641_c0_g1,TRINITY_DN96641_c0_g1
GO:0042938	dipeptide transport	biological process	1/396	146/93642	0.46163	1	TRINITY_DN88078_c0_g1	TRINITY_DN88078_c0_g1
GO:0043044	ATP-dependent chromatin remodeling	biological process	1/396	146/93642	0.46163	1	TRINITY_DN72698_c1_g2	TRINITY_DN72698_c1_g2
GO:0046686	response to cadmium ion	biological process	5/396	1056/93642	0.46206	1	TRINITY_DN68808_c1_g2,TRINITY_DN79063_c0_g1,TRINITY_DN79763_c2_g1,TRINITY_DN86244_c1_g1,TRINITY_DN95840_c1_g3	TRINITY_DN68808_c1_g2,TRINITY_DN79063_c0_g1,TRINITY_DN79763_c2_g1,TRINITY_DN86244_c1_g1,TRINITY_DN95840_c1_g3
GO:0010648	negative regulation of cell communication	biological process	4/396	827/93642	0.46348	1	TRINITY_DN87173_c0_g1,TRINITY_DN92571_c0_g1,TRINITY_DN92862_c0_g1,TRINITY_DN97953_c3_g1	TRINITY_DN87173_c0_g1,TRINITY_DN92571_c0_g1,TRINITY_DN92862_c0_g1,TRINITY_DN97953_c3_g1
GO:0023057	negative regulation of signaling	biological process	4/396	827/93642	0.46348	1	TRINITY_DN87173_c0_g1,TRINITY_DN92571_c0_g1,TRINITY_DN92862_c0_g1,TRINITY_DN97953_c3_g1	TRINITY_DN87173_c0_g1,TRINITY_DN92571_c0_g1,TRINITY_DN92862_c0_g1,TRINITY_DN97953_c3_g1
GO:0032434	regulation of proteasomal ubiquitin-dependent protein catabolic process	biological process	1/396	148/93642	0.46618	1	TRINITY_DN84009_c1_g1	TRINITY_DN84009_c1_g1
GO:0048481	plant ovule development	biological process	1/396	148/93642	0.46618	1	TRINITY_DN69454_c0_g9	TRINITY_DN69454_c0_g9
GO:0051262	protein tetramerization	biological process	1/396	148/93642	0.46618	1	TRINITY_DN80478_c1_g2	TRINITY_DN80478_c1_g2
GO:0015851	nucleobase transport	biological process	1/396	149/93642	0.46844	1	TRINITY_DN74976_c1_g1	TRINITY_DN74976_c1_g1
GO:0035670	plant-type ovary development	biological process	1/396	149/93642	0.46844	1	TRINITY_DN69454_c0_g9	TRINITY_DN69454_c0_g9
GO:0051403	stress-activated MAPK cascade	biological process	1/396	149/93642	0.46844	1	TRINITY_DN92862_c0_g1	TRINITY_DN92862_c0_g1
GO:0033692	cellular polysaccharide biosynthetic process	biological process	5/396	1064/93642	0.46854	1	TRINITY_DN72193_c1_g1,TRINITY_DN73767_c0_g2,TRINITY_DN86143_c0_g1,TRINITY_DN86548_c0_g1,TRINITY_DN91844_c1_g1	TRINITY_DN72193_c1_g1,TRINITY_DN73767_c0_g2,TRINITY_DN86143_c0_g1,TRINITY_DN86548_c0_g1,TRINITY_DN91844_c1_g1
GO:0080135	regulation of cellular response to stress	biological process	3/396	604/93642	0.47077	1	TRINITY_DN86782_c1_g2,TRINITY_DN92862_c0_g1,TRINITY_DN93979_c0_g1	TRINITY_DN86782_c1_g2,TRINITY_DN92862_c0_g1,TRINITY_DN93979_c0_g1
GO:0016128	phytosteroid metabolic process	biological process	2/396	376/93642	0.47264	1	TRINITY_DN89680_c0_g1,TRINITY_DN95742_c1_g1	TRINITY_DN89680_c0_g1,TRINITY_DN95742_c1_g1
GO:0055088	lipid homeostasis	biological process	2/396	376/93642	0.47264	1	TRINITY_DN89680_c0_g1,TRINITY_DN95742_c1_g1	TRINITY_DN89680_c0_g1,TRINITY_DN95742_c1_g1
GO:0051094	positive regulation of developmental process	biological process	3/396	606/93642	0.47293	1	TRINITY_DN78351_c0_g1,TRINITY_DN79251_c0_g3,TRINITY_DN98033_c2_g1	TRINITY_DN78351_c0_g1,TRINITY_DN79251_c0_g3,TRINITY_DN98033_c2_g1
GO:0006814	sodium ion transport	biological process	1/396	151/93642	0.47293	1	TRINITY_DN81349_c1_g2	TRINITY_DN81349_c1_g2
GO:0032388	positive regulation of intracellular transport	biological process	1/396	151/93642	0.47293	1	TRINITY_DN97509_c0_g1	TRINITY_DN97509_c0_g1
GO:1903338	regulation of cell wall organization or biogenesis	biological process	1/396	151/93642	0.47293	1	TRINITY_DN72292_c0_g2	TRINITY_DN72292_c0_g2
GO:0009611	response to wounding	biological process	3/396	607/93642	0.47400	1	TRINITY_DN92508_c2_g4,TRINITY_DN95773_c0_g1,TRINITY_DN97741_c3_g1	TRINITY_DN92508_c2_g4,TRINITY_DN95773_c0_g1,TRINITY_DN97741_c3_g1
GO:0023056	positive regulation of signaling	biological process	3/396	607/93642	0.47400	1	TRINITY_DN84168_c2_g1,TRINITY_DN92027_c0_g1,TRINITY_DN93996_c0_g1	TRINITY_DN84168_c2_g1,TRINITY_DN92027_c0_g1,TRINITY_DN93996_c0_g1
GO:0045596	negative regulation of cell differentiation	biological process	1/396	152/93642	0.47517	1	TRINITY_DN92862_c0_g1	TRINITY_DN92862_c0_g1
GO:0046471	phosphatidylglycerol metabolic process	biological process	1/396	152/93642	0.47517	1	TRINITY_DN89362_c2_g2	TRINITY_DN89362_c2_g2
GO:1903364	positive regulation of cellular protein catabolic process	biological process	1/396	152/93642	0.47517	1	TRINITY_DN84009_c1_g1	TRINITY_DN84009_c1_g1
GO:0016973	poly(A)+ mRNA export from nucleus	biological process	1/396	153/93642	0.47739	1	TRINITY_DN88150_c0_g2	TRINITY_DN88150_c0_g2
GO:0031330	negative regulation of cellular catabolic process	biological process	1/396	153/93642	0.47739	1	TRINITY_DN79199_c0_g1	TRINITY_DN79199_c0_g1
GO:0140029	exocytic process	biological process	1/396	153/93642	0.47739	1	TRINITY_DN66883_c0_g1	TRINITY_DN66883_c0_g1
GO:0031324	negative regulation of cellular metabolic process	biological process	12/396	2713/93642	0.47794	1	TRINITY_DN68814_c0_g1,TRINITY_DN71237_c2_g2,TRINITY_DN71758_c3_g3,TRINITY_DN72292_c0_g2,TRINITY_DN72612_c0_g3,TRINITY_DN79199_c0_g1,TRINITY_DN80234_c0_g1,TRINITY_DN85452_c0_g1,TRINITY_DN86775_c0_g2,TRINITY_DN89157_c0_g2,TRINITY_DN92862_c0_g1,TRINITY_DN96061_c0_g1	TRINITY_DN68814_c0_g1,TRINITY_DN71237_c2_g2,TRINITY_DN71758_c3_g3,TRINITY_DN72292_c0_g2,TRINITY_DN72612_c0_g3,TRINITY_DN79199_c0_g1,TRINITY_DN80234_c0_g1,TRINITY_DN85452_c0_g1,TRINITY_DN86775_c0_g2,TRINITY_DN89157_c0_g2,TRINITY_DN92862_c0_g1,TRINITY_DN96061_c0_g1
GO:0072593	reactive oxygen species metabolic process	biological process	4/396	843/93642	0.47811	1	TRINITY_DN69915_c0_g1,TRINITY_DN74200_c0_g1,TRINITY_DN76852_c1_g3,TRINITY_DN87173_c0_g1	TRINITY_DN69915_c0_g1,TRINITY_DN74200_c0_g1,TRINITY_DN76852_c1_g3,TRINITY_DN87173_c0_g1
GO:0019751	polyol metabolic process	biological process	3/396	611/93642	0.47830	1	TRINITY_DN72215_c0_g2,TRINITY_DN81482_c0_g3,TRINITY_DN97411_c0_g2	TRINITY_DN72215_c0_g2,TRINITY_DN81482_c0_g3,TRINITY_DN97411_c0_g2
GO:0070646	protein modification by small protein removal	biological process	2/396	383/93642	0.48222	1	TRINITY_DN95529_c2_g1,TRINITY_DN97509_c0_g1	TRINITY_DN95529_c2_g1,TRINITY_DN97509_c0_g1
GO:0048699	generation of neurons	biological process	2/396	384/93642	0.48358	1	TRINITY_DN83553_c0_g1,TRINITY_DN85783_c0_g1	TRINITY_DN83553_c0_g1,TRINITY_DN85783_c0_g1
GO:0009112	nucleobase metabolic process	biological process	3/396	616/93642	0.48364	1	TRINITY_DN76689_c1_g1,TRINITY_DN79538_c1_g1,TRINITY_DN89257_c0_g1	TRINITY_DN76689_c1_g1,TRINITY_DN79538_c1_g1,TRINITY_DN89257_c0_g1
GO:0051052	regulation of DNA metabolic process	biological process	3/396	617/93642	0.48471	1	TRINITY_DN86782_c1_g2,TRINITY_DN93339_c1_g3,TRINITY_DN93979_c0_g1	TRINITY_DN86782_c1_g2,TRINITY_DN93339_c1_g3,TRINITY_DN93979_c0_g1
GO:0009585	red, far-red light phototransduction	biological process	1/396	157/93642	0.48619	1	TRINITY_DN98033_c2_g1	TRINITY_DN98033_c2_g1
GO:0009820	alkaloid metabolic process	biological process	1/396	157/93642	0.48619	1	TRINITY_DN70046_c1_g3	TRINITY_DN70046_c1_g3
GO:0006302	double-strand break repair	biological process	2/396	386/93642	0.48630	1	TRINITY_DN74152_c3_g1,TRINITY_DN90065_c2_g1	TRINITY_DN74152_c3_g1,TRINITY_DN90065_c2_g1
GO:0000070	mitotic sister chromatid segregation	biological process	3/396	619/93642	0.48683	1	TRINITY_DN77712_c1_g2,TRINITY_DN94351_c0_g2,TRINITY_DN97993_c1_g2	TRINITY_DN77712_c1_g2,TRINITY_DN94351_c0_g2,TRINITY_DN97993_c1_g2
GO:0043632	modification-dependent macromolecule catabolic process	biological process	11/396	2496/93642	0.48715	1	TRINITY_DN72523_c1_g1,TRINITY_DN79664_c0_g2,TRINITY_DN80602_c4_g2,TRINITY_DN84009_c1_g1,TRINITY_DN85314_c2_g4,TRINITY_DN85971_c2_g5,TRINITY_DN86782_c1_g2,TRINITY_DN94355_c0_g1,TRINITY_DN95312_c0_g2,TRINITY_DN95529_c2_g1,TRINITY_DN97953_c3_g1	TRINITY_DN72523_c1_g1,TRINITY_DN79664_c0_g2,TRINITY_DN80602_c4_g2,TRINITY_DN84009_c1_g1,TRINITY_DN85314_c2_g4,TRINITY_DN85971_c2_g5,TRINITY_DN86782_c1_g2,TRINITY_DN94355_c0_g1,TRINITY_DN95312_c0_g2,TRINITY_DN95529_c2_g1,TRINITY_DN97953_c3_g1
GO:1902532	negative regulation of intracellular signal transduction	biological process	2/396	388/93642	0.48900	1	TRINITY_DN92862_c0_g1,TRINITY_DN97953_c3_g1	TRINITY_DN92862_c0_g1,TRINITY_DN97953_c3_g1
GO:0006026	aminoglycan catabolic process	biological process	1/396	159/93642	0.49053	1	TRINITY_DN73767_c0_g2	TRINITY_DN73767_c0_g2
GO:0006577	amino-acid betaine metabolic process	biological process	1/396	159/93642	0.49053	1	TRINITY_DN93750_c0_g1	TRINITY_DN93750_c0_g1
GO:0042939	tripeptide transport	biological process	1/396	159/93642	0.49053	1	TRINITY_DN86244_c1_g1	TRINITY_DN86244_c1_g1
GO:0043405	regulation of MAP kinase activity	biological process	1/396	159/93642	0.49053	1	TRINITY_DN92862_c0_g1	TRINITY_DN92862_c0_g1
GO:0006979	response to oxidative stress	biological process	10/396	2269/93642	0.49163	1	TRINITY_DN68505_c0_g1,TRINITY_DN70410_c0_g1,TRINITY_DN74200_c0_g1,TRINITY_DN79063_c0_g1,TRINITY_DN83558_c0_g3,TRINITY_DN86681_c1_g1,TRINITY_DN86782_c1_g2,TRINITY_DN96600_c2_g1,TRINITY_DN97050_c1_g5,TRINITY_DN98033_c2_g1	TRINITY_DN68505_c0_g1,TRINITY_DN70410_c0_g1,TRINITY_DN74200_c0_g1,TRINITY_DN79063_c0_g1,TRINITY_DN83558_c0_g3,TRINITY_DN86681_c1_g1,TRINITY_DN86782_c1_g2,TRINITY_DN96600_c2_g1,TRINITY_DN97050_c1_g5,TRINITY_DN98033_c2_g1
GO:0044093	positive regulation of molecular function	biological process	4/396	858/93642	0.49169	1	TRINITY_DN70410_c0_g1,TRINITY_DN72612_c0_g3,TRINITY_DN74200_c0_g1,TRINITY_DN83685_c0_g1	TRINITY_DN70410_c0_g1,TRINITY_DN72612_c0_g3,TRINITY_DN74200_c0_g1,TRINITY_DN83685_c0_g1
GO:0098781	ncRNA transcription	biological process	1/396	161/93642	0.49484	1	TRINITY_DN95277_c0_g1	TRINITY_DN95277_c0_g1
GO:2000058	regulation of ubiquitin-dependent protein catabolic process	biological process	1/396	161/93642	0.49484	1	TRINITY_DN84009_c1_g1	TRINITY_DN84009_c1_g1
GO:0009814	defense response, incompatible interaction	biological process	3/396	629/93642	0.49741	1	TRINITY_DN72380_c3_g2,TRINITY_DN74200_c0_g1,TRINITY_DN98447_c0_g4	TRINITY_DN72380_c3_g2,TRINITY_DN74200_c0_g1,TRINITY_DN98447_c0_g4
GO:0120036	plasma membrane bounded cell projection organization	biological process	2/396	395/93642	0.49840	1	TRINITY_DN81758_c0_g3,TRINITY_DN93504_c1_g1	TRINITY_DN81758_c0_g3,TRINITY_DN93504_c1_g1
GO:0048285	organelle fission	biological process	6/396	1338/93642	0.49902	1	TRINITY_DN77712_c1_g2,TRINITY_DN79830_c1_g1,TRINITY_DN90491_c0_g1,TRINITY_DN93928_c0_g2,TRINITY_DN94351_c0_g2,TRINITY_DN97993_c1_g2	TRINITY_DN77712_c1_g2,TRINITY_DN79830_c1_g1,TRINITY_DN90491_c0_g1,TRINITY_DN93928_c0_g2,TRINITY_DN94351_c0_g2,TRINITY_DN97993_c1_g2
GO:0000041	transition metal ion transport	biological process	2/396	397/93642	0.50106	1	TRINITY_DN76852_c1_g3,TRINITY_DN89482_c0_g1	TRINITY_DN76852_c1_g3,TRINITY_DN89482_c0_g1
GO:0007035	vacuolar acidification	biological process	1/396	164/93642	0.50123	1	TRINITY_DN73172_c2_g2	TRINITY_DN73172_c2_g2
GO:0046487	glyoxylate metabolic process	biological process	1/396	164/93642	0.50123	1	TRINITY_DN93890_c1_g2	TRINITY_DN93890_c1_g2
GO:0019220	regulation of phosphate metabolic process	biological process	5/396	1106/93642	0.50216	1	TRINITY_DN77515_c0_g2,TRINITY_DN86775_c0_g2,TRINITY_DN91987_c1_g2,TRINITY_DN91987_c1_g4,TRINITY_DN92862_c0_g1	TRINITY_DN77515_c0_g2,TRINITY_DN86775_c0_g2,TRINITY_DN91987_c1_g2,TRINITY_DN91987_c1_g4,TRINITY_DN92862_c0_g1
GO:0006487	protein N-linked glycosylation	biological process	2/396	398/93642	0.50239	1	TRINITY_DN88461_c0_g1,TRINITY_DN91981_c1_g1	TRINITY_DN88461_c0_g1,TRINITY_DN91981_c1_g1
GO:0009627	systemic acquired resistance	biological process	1/396	165/93642	0.50334	1	TRINITY_DN74200_c0_g1	TRINITY_DN74200_c0_g1
GO:0051174	regulation of phosphorus metabolic process	biological process	5/396	1108/93642	0.50375	1	TRINITY_DN77515_c0_g2,TRINITY_DN86775_c0_g2,TRINITY_DN91987_c1_g2,TRINITY_DN91987_c1_g4,TRINITY_DN92862_c0_g1	TRINITY_DN77515_c0_g2,TRINITY_DN86775_c0_g2,TRINITY_DN91987_c1_g2,TRINITY_DN91987_c1_g4,TRINITY_DN92862_c0_g1
GO:0071804	cellular potassium ion transport	biological process	1/396	166/93642	0.50545	1	TRINITY_DN95415_c1_g1	TRINITY_DN95415_c1_g1
GO:0071805	potassium ion transmembrane transport	biological process	1/396	166/93642	0.50545	1	TRINITY_DN95415_c1_g1	TRINITY_DN95415_c1_g1
GO:0010102	lateral root morphogenesis	biological process	1/396	167/93642	0.50754	1	TRINITY_DN93055_c1_g1	TRINITY_DN93055_c1_g1
GO:0006188	IMP biosynthetic process	biological process	1/396	168/93642	0.50963	1	TRINITY_DN97183_c1_g2	TRINITY_DN97183_c1_g2
GO:0010029	regulation of seed germination	biological process	1/396	168/93642	0.50963	1	TRINITY_DN87173_c0_g1	TRINITY_DN87173_c0_g1
GO:1903829	positive regulation of cellular protein localization	biological process	1/396	168/93642	0.50963	1	TRINITY_DN97509_c0_g1	TRINITY_DN97509_c0_g1
GO:0051452	intracellular pH reduction	biological process	1/396	169/93642	0.51171	1	TRINITY_DN73172_c2_g2	TRINITY_DN73172_c2_g2
GO:0010101	post-embryonic root morphogenesis	biological process	1/396	170/93642	0.51378	1	TRINITY_DN93055_c1_g1	TRINITY_DN93055_c1_g1
GO:0044003	modification by symbiont of host morphology or physiology	biological process	1/396	171/93642	0.51584	1	TRINITY_DN75450_c0_g1	TRINITY_DN75450_c0_g1
GO:0030422	production of siRNA involved in RNA interference	biological process	1/396	172/93642	0.51789	1	TRINITY_DN68814_c0_g1	TRINITY_DN68814_c0_g1
GO:0006935	chemotaxis	biological process	2/396	410/93642	0.51816	1	TRINITY_DN68808_c1_g2,TRINITY_DN79763_c2_g1	TRINITY_DN68808_c1_g2,TRINITY_DN79763_c2_g1
GO:0030030	cell projection organization	biological process	2/396	410/93642	0.51816	1	TRINITY_DN81758_c0_g3,TRINITY_DN93504_c1_g1	TRINITY_DN81758_c0_g3,TRINITY_DN93504_c1_g1
GO:0046113	nucleobase catabolic process	biological process	1/396	173/93642	0.51993	1	TRINITY_DN89257_c0_g1	TRINITY_DN89257_c0_g1
GO:0045934	negative regulation of nucleobase-containing compound metabolic process	biological process	8/396	1845/93642	0.52049	1	TRINITY_DN71237_c2_g2,TRINITY_DN71758_c3_g3,TRINITY_DN72292_c0_g2,TRINITY_DN80234_c0_g1,TRINITY_DN85452_c0_g1,TRINITY_DN89157_c0_g2,TRINITY_DN92862_c0_g1,TRINITY_DN96061_c0_g1	TRINITY_DN71237_c2_g2,TRINITY_DN71758_c3_g3,TRINITY_DN72292_c0_g2,TRINITY_DN80234_c0_g1,TRINITY_DN85452_c0_g1,TRINITY_DN89157_c0_g2,TRINITY_DN92862_c0_g1,TRINITY_DN96061_c0_g1
GO:0042330	taxis	biological process	2/396	414/93642	0.52334	1	TRINITY_DN68808_c1_g2,TRINITY_DN79763_c2_g1	TRINITY_DN68808_c1_g2,TRINITY_DN79763_c2_g1
GO:0061136	regulation of proteasomal protein catabolic process	biological process	1/396	175/93642	0.52399	1	TRINITY_DN84009_c1_g1	TRINITY_DN84009_c1_g1
GO:0009615	response to virus	biological process	2/396	416/93642	0.52591	1	TRINITY_DN75450_c0_g1,TRINITY_DN97411_c0_g2	TRINITY_DN75450_c0_g1,TRINITY_DN97411_c0_g2
GO:0043269	regulation of ion transport	biological process	2/396	416/93642	0.52591	1	TRINITY_DN74200_c0_g1,TRINITY_DN75450_c0_g1	TRINITY_DN74200_c0_g1,TRINITY_DN75450_c0_g1
GO:0009863	salicylic acid mediated signaling pathway	biological process	1/396	176/93642	0.52601	1	TRINITY_DN87173_c0_g1	TRINITY_DN87173_c0_g1
GO:0032412	regulation of ion transmembrane transporter activity	biological process	1/396	176/93642	0.52601	1	TRINITY_DN74200_c0_g1	TRINITY_DN74200_c0_g1
GO:0046839	phospholipid dephosphorylation	biological process	1/396	176/93642	0.52601	1	TRINITY_DN69915_c0_g1	TRINITY_DN69915_c0_g1
GO:0048443	stamen development	biological process	1/396	176/93642	0.52601	1	TRINITY_DN95742_c1_g1	TRINITY_DN95742_c1_g1
GO:0048466	androecium development	biological process	1/396	176/93642	0.52601	1	TRINITY_DN95742_c1_g1	TRINITY_DN95742_c1_g1
GO:0010647	positive regulation of cell communication	biological process	3/396	657/93642	0.52642	1	TRINITY_DN84168_c2_g1,TRINITY_DN92027_c0_g1,TRINITY_DN93996_c0_g1	TRINITY_DN84168_c2_g1,TRINITY_DN92027_c0_g1,TRINITY_DN93996_c0_g1
GO:0043065	positive regulation of apoptotic process	biological process	1/396	177/93642	0.52801	1	TRINITY_DN92862_c0_g1	TRINITY_DN92862_c0_g1
GO:1901072	glucosamine-containing compound catabolic process	biological process	1/396	177/93642	0.52801	1	TRINITY_DN73767_c0_g2	TRINITY_DN73767_c0_g2
GO:0001676	long-chain fatty acid metabolic process	biological process	1/396	178/93642	0.53001	1	TRINITY_DN85783_c0_g1	TRINITY_DN85783_c0_g1
GO:0031929	TOR signaling	biological process	1/396	178/93642	0.53001	1	TRINITY_DN98034_c6_g1	TRINITY_DN98034_c6_g1
GO:0045047	protein targeting to ER	biological process	1/396	178/93642	0.53001	1	TRINITY_DN88461_c0_g1	TRINITY_DN88461_c0_g1
GO:0045851	pH reduction	biological process	1/396	178/93642	0.53001	1	TRINITY_DN73172_c2_g2	TRINITY_DN73172_c2_g2
GO:1901970	positive regulation of mitotic sister chromatid separation	biological process	1/396	179/93642	0.53200	1	TRINITY_DN77712_c1_g2	TRINITY_DN77712_c1_g2
GO:1905820	positive regulation of chromosome separation	biological process	1/396	179/93642	0.53200	1	TRINITY_DN77712_c1_g2	TRINITY_DN77712_c1_g2
GO:0045088	regulation of innate immune response	biological process	2/396	421/93642	0.53231	1	TRINITY_DN74200_c0_g1,TRINITY_DN78164_c0_g1	TRINITY_DN74200_c0_g1,TRINITY_DN78164_c0_g1
GO:0009867	jasmonic acid mediated signaling pathway	biological process	1/396	180/93642	0.53399	1	TRINITY_DN87173_c0_g1	TRINITY_DN87173_c0_g1
GO:0022898	regulation of transmembrane transporter activity	biological process	1/396	180/93642	0.53399	1	TRINITY_DN74200_c0_g1	TRINITY_DN74200_c0_g1
GO:0072599	establishment of protein localization to endoplasmic reticulum	biological process	1/396	181/93642	0.53596	1	TRINITY_DN88461_c0_g1	TRINITY_DN88461_c0_g1
GO:0046323	glucose import	biological process	2/396	424/93642	0.53613	1	TRINITY_DN71696_c0_g4,TRINITY_DN89482_c0_g1	TRINITY_DN71696_c0_g4,TRINITY_DN89482_c0_g1
GO:0007399	nervous system development	biological process	3/396	667/93642	0.53656	1	TRINITY_DN72612_c0_g3,TRINITY_DN83553_c0_g1,TRINITY_DN85783_c0_g1	TRINITY_DN72612_c0_g3,TRINITY_DN83553_c0_g1,TRINITY_DN85783_c0_g1
GO:0046040	IMP metabolic process	biological process	1/396	182/93642	0.53793	1	TRINITY_DN97183_c1_g2	TRINITY_DN97183_c1_g2
GO:0032409	regulation of transporter activity	biological process	1/396	183/93642	0.53989	1	TRINITY_DN74200_c0_g1	TRINITY_DN74200_c0_g1
GO:1903050	regulation of proteolysis involved in cellular protein catabolic process	biological process	1/396	183/93642	0.53989	1	TRINITY_DN84009_c1_g1	TRINITY_DN84009_c1_g1
GO:0010038	response to metal ion	biological process	7/396	1637/93642	0.54022	1	TRINITY_DN68808_c1_g2,TRINITY_DN76852_c1_g3,TRINITY_DN79063_c0_g1,TRINITY_DN79763_c2_g1,TRINITY_DN84539_c0_g2,TRINITY_DN86244_c1_g1,TRINITY_DN95840_c1_g3	TRINITY_DN68808_c1_g2,TRINITY_DN76852_c1_g3,TRINITY_DN79063_c0_g1,TRINITY_DN79763_c2_g1,TRINITY_DN84539_c0_g2,TRINITY_DN86244_c1_g1,TRINITY_DN95840_c1_g3
GO:0031329	regulation of cellular catabolic process	biological process	3/396	671/93642	0.54058	1	TRINITY_DN75231_c0_g2,TRINITY_DN79199_c0_g1,TRINITY_DN84009_c1_g1	TRINITY_DN75231_c0_g2,TRINITY_DN79199_c0_g1,TRINITY_DN84009_c1_g1
GO:0046474	glycerophospholipid biosynthetic process	biological process	3/396	672/93642	0.54158	1	TRINITY_DN82806_c1_g1,TRINITY_DN89362_c2_g2,TRINITY_DN92020_c0_g1	TRINITY_DN82806_c1_g1,TRINITY_DN89362_c2_g2,TRINITY_DN92020_c0_g1
GO:1904659	glucose transmembrane transport	biological process	2/396	430/93642	0.54369	1	TRINITY_DN71696_c0_g4,TRINITY_DN89482_c0_g1	TRINITY_DN71696_c0_g4,TRINITY_DN89482_c0_g1
GO:0046173	polyol biosynthetic process	biological process	1/396	185/93642	0.54378	1	TRINITY_DN97411_c0_g2	TRINITY_DN97411_c0_g2
GO:0046348	amino sugar catabolic process	biological process	1/396	185/93642	0.54378	1	TRINITY_DN73767_c0_g2	TRINITY_DN73767_c0_g2
GO:0045732	positive regulation of protein catabolic process	biological process	1/396	186/93642	0.54571	1	TRINITY_DN84009_c1_g1	TRINITY_DN84009_c1_g1
GO:0071395	cellular response to jasmonic acid stimulus	biological process	1/396	187/93642	0.54763	1	TRINITY_DN87173_c0_g1	TRINITY_DN87173_c0_g1
GO:0031408	oxylipin biosynthetic process	biological process	1/396	188/93642	0.54955	1	TRINITY_DN95773_c0_g1	TRINITY_DN95773_c0_g1
GO:0051817	modification of morphology or physiology of other organism involved in symbiotic interaction	biological process	1/396	188/93642	0.54955	1	TRINITY_DN75450_c0_g1	TRINITY_DN75450_c0_g1
GO:0043085	positive regulation of catalytic activity	biological process	3/396	680/93642	0.54955	1	TRINITY_DN70410_c0_g1,TRINITY_DN72612_c0_g3,TRINITY_DN83685_c0_g1	TRINITY_DN70410_c0_g1,TRINITY_DN72612_c0_g3,TRINITY_DN83685_c0_g1
GO:1902531	regulation of intracellular signal transduction	biological process	4/396	925/93642	0.55038	1	TRINITY_DN92862_c0_g1,TRINITY_DN97953_c3_g1,TRINITY_DN98034_c6_g1,TRINITY_DN98297_c2_g1	TRINITY_DN92862_c0_g1,TRINITY_DN97953_c3_g1,TRINITY_DN98034_c6_g1,TRINITY_DN98297_c2_g1
GO:0000911	cytokinesis by cell plate formation	biological process	1/396	189/93642	0.55146	1	TRINITY_DN77712_c1_g2	TRINITY_DN77712_c1_g2
GO:0070301	cellular response to hydrogen peroxide	biological process	1/396	189/93642	0.55146	1	TRINITY_DN86681_c1_g1	TRINITY_DN86681_c1_g1
GO:0033157	regulation of intracellular protein transport	biological process	1/396	190/93642	0.55336	1	TRINITY_DN97509_c0_g1	TRINITY_DN97509_c0_g1
GO:0071218	cellular response to misfolded protein	biological process	1/396	190/93642	0.55336	1	TRINITY_DN79199_c0_g1	TRINITY_DN79199_c0_g1
GO:0098754	detoxification	biological process	2/396	438/93642	0.55363	1	TRINITY_DN71728_c0_g1,TRINITY_DN86869_c0_g1	TRINITY_DN71728_c0_g1,TRINITY_DN86869_c0_g1
GO:0070838	divalent metal ion transport	biological process	3/396	685/93642	0.55449	1	TRINITY_DN79005_c0_g1,TRINITY_DN82249_c1_g1,TRINITY_DN89482_c0_g1	TRINITY_DN79005_c0_g1,TRINITY_DN82249_c1_g1,TRINITY_DN89482_c0_g1
GO:0031407	oxylipin metabolic process	biological process	1/396	191/93642	0.55525	1	TRINITY_DN95773_c0_g1	TRINITY_DN95773_c0_g1
GO:0051338	regulation of transferase activity	biological process	3/396	687/93642	0.55646	1	TRINITY_DN77515_c0_g2,TRINITY_DN86775_c0_g2,TRINITY_DN92862_c0_g1	TRINITY_DN77515_c0_g2,TRINITY_DN86775_c0_g2,TRINITY_DN92862_c0_g1
GO:0043414	macromolecule methylation	biological process	4/396	934/93642	0.55799	1	TRINITY_DN80234_c0_g1,TRINITY_DN85452_c0_g1,TRINITY_DN93339_c1_g3,TRINITY_DN96061_c0_g1	TRINITY_DN80234_c0_g1,TRINITY_DN85452_c0_g1,TRINITY_DN93339_c1_g3,TRINITY_DN96061_c0_g1
GO:0072511	divalent inorganic cation transport	biological process	3/396	689/93642	0.55842	1	TRINITY_DN79005_c0_g1,TRINITY_DN82249_c1_g1,TRINITY_DN89482_c0_g1	TRINITY_DN79005_c0_g1,TRINITY_DN82249_c1_g1,TRINITY_DN89482_c0_g1
GO:0016051	carbohydrate biosynthetic process	biological process	8/396	1909/93642	0.55901	1	TRINITY_DN72193_c1_g1,TRINITY_DN73767_c0_g2,TRINITY_DN75945_c1_g2,TRINITY_DN83556_c1_g1,TRINITY_DN86143_c0_g1,TRINITY_DN86548_c0_g1,TRINITY_DN91844_c1_g1,TRINITY_DN95691_c1_g2	TRINITY_DN72193_c1_g1,TRINITY_DN73767_c0_g2,TRINITY_DN75945_c1_g2,TRINITY_DN83556_c1_g1,TRINITY_DN86143_c0_g1,TRINITY_DN86548_c0_g1,TRINITY_DN91844_c1_g1,TRINITY_DN95691_c1_g2
GO:0051222	positive regulation of protein transport	biological process	1/396	193/93642	0.55901	1	TRINITY_DN97509_c0_g1	TRINITY_DN97509_c0_g1
GO:0090068	positive regulation of cell cycle process	biological process	2/396	443/93642	0.55977	1	TRINITY_DN77712_c1_g2,TRINITY_DN96266_c0_g3	TRINITY_DN77712_c1_g2,TRINITY_DN96266_c0_g3
GO:0042455	ribonucleoside biosynthetic process	biological process	2/396	445/93642	0.56221	1	TRINITY_DN87437_c1_g1,TRINITY_DN88663_c1_g3	TRINITY_DN87437_c1_g1,TRINITY_DN88663_c1_g3
GO:0008610	lipid biosynthetic process	biological process	16/396	3850/93642	0.56377	1	TRINITY_DN69354_c0_g3,TRINITY_DN72215_c0_g2,TRINITY_DN74570_c0_g1,TRINITY_DN75945_c1_g2,TRINITY_DN82806_c1_g1,TRINITY_DN83797_c1_g1,TRINITY_DN84810_c0_g1,TRINITY_DN89362_c2_g2,TRINITY_DN89570_c0_g3,TRINITY_DN89680_c0_g1,TRINITY_DN92020_c0_g1,TRINITY_DN92112_c2_g4,TRINITY_DN94226_c0_g1,TRINITY_DN95148_c0_g2,TRINITY_DN95742_c1_g1,TRINITY_DN95773_c0_g1	TRINITY_DN69354_c0_g3,TRINITY_DN72215_c0_g2,TRINITY_DN74570_c0_g1,TRINITY_DN75945_c1_g2,TRINITY_DN82806_c1_g1,TRINITY_DN83797_c1_g1,TRINITY_DN84810_c0_g1,TRINITY_DN89362_c2_g2,TRINITY_DN89570_c0_g3,TRINITY_DN89680_c0_g1,TRINITY_DN92020_c0_g1,TRINITY_DN92112_c2_g4,TRINITY_DN94226_c0_g1,TRINITY_DN95148_c0_g2,TRINITY_DN95742_c1_g1,TRINITY_DN95773_c0_g1
GO:0044419	interspecies interaction between organisms	biological process	10/396	2403/93642	0.56433	1	TRINITY_DN71237_c2_g2,TRINITY_DN74748_c3_g2,TRINITY_DN75321_c0_g1,TRINITY_DN75450_c0_g1,TRINITY_DN88314_c1_g1,TRINITY_DN91307_c0_g2,TRINITY_DN92211_c0_g3,TRINITY_DN93378_c1_g1,TRINITY_DN94939_c2_g1,TRINITY_DN98297_c2_g1	TRINITY_DN71237_c2_g2,TRINITY_DN74748_c3_g2,TRINITY_DN75321_c0_g1,TRINITY_DN75450_c0_g1,TRINITY_DN88314_c1_g1,TRINITY_DN91307_c0_g2,TRINITY_DN92211_c0_g3,TRINITY_DN93378_c1_g1,TRINITY_DN94939_c2_g1,TRINITY_DN98297_c2_g1
GO:0006835	dicarboxylic acid transport	biological process	1/396	196/93642	0.56460	1	TRINITY_DN68398_c0_g3	TRINITY_DN68398_c0_g3
GO:0045840	positive regulation of mitotic nuclear division	biological process	1/396	196/93642	0.56460	1	TRINITY_DN77712_c1_g2	TRINITY_DN77712_c1_g2
GO:0071446	cellular response to salicylic acid stimulus	biological process	1/396	196/93642	0.56460	1	TRINITY_DN87173_c0_g1	TRINITY_DN87173_c0_g1
GO:0030004	cellular monovalent inorganic cation homeostasis	biological process	2/396	449/93642	0.56705	1	TRINITY_DN73172_c2_g2,TRINITY_DN97450_c0_g2	TRINITY_DN73172_c2_g2,TRINITY_DN97450_c0_g2
GO:0007602	phototransduction	biological process	1/396	198/93642	0.56828	1	TRINITY_DN98033_c2_g1	TRINITY_DN98033_c2_g1
GO:0016246	RNA interference	biological process	1/396	198/93642	0.56828	1	TRINITY_DN68814_c0_g1	TRINITY_DN68814_c0_g1
GO:1904951	positive regulation of establishment of protein localization	biological process	1/396	198/93642	0.56828	1	TRINITY_DN97509_c0_g1	TRINITY_DN97509_c0_g1
GO:0000917	division septum assembly	biological process	1/396	199/93642	0.57011	1	TRINITY_DN87392_c0_g2	TRINITY_DN87392_c0_g2
GO:0051261	protein depolymerization	biological process	1/396	199/93642	0.57011	1	TRINITY_DN93504_c1_g1	TRINITY_DN93504_c1_g1
GO:0006575	cellular modified amino acid metabolic process	biological process	4/396	949/93642	0.57053	1	TRINITY_DN71728_c0_g1,TRINITY_DN86869_c0_g1,TRINITY_DN93750_c0_g1,TRINITY_DN94362_c0_g3	TRINITY_DN71728_c0_g1,TRINITY_DN86869_c0_g1,TRINITY_DN93750_c0_g1,TRINITY_DN94362_c0_g3
GO:0009163	nucleoside biosynthetic process	biological process	2/396	453/93642	0.57186	1	TRINITY_DN87437_c1_g1,TRINITY_DN88663_c1_g3	TRINITY_DN87437_c1_g1,TRINITY_DN88663_c1_g3
GO:0031047	gene silencing by RNA	biological process	3/396	703/93642	0.57200	1	TRINITY_DN68814_c0_g1,TRINITY_DN93220_c0_g1,TRINITY_DN93339_c1_g3	TRINITY_DN68814_c0_g1,TRINITY_DN93220_c0_g1,TRINITY_DN93339_c1_g3
GO:0051050	positive regulation of transport	biological process	2/396	454/93642	0.57306	1	TRINITY_DN74200_c0_g1,TRINITY_DN97509_c0_g1	TRINITY_DN74200_c0_g1,TRINITY_DN97509_c0_g1
GO:0006563	L-serine metabolic process	biological process	1/396	201/93642	0.57375	1	TRINITY_DN89931_c1_g2	TRINITY_DN89931_c1_g2
GO:0000280	nuclear division	biological process	5/396	1201/93642	0.57483	1	TRINITY_DN77712_c1_g2,TRINITY_DN79830_c1_g1,TRINITY_DN93928_c0_g2,TRINITY_DN94351_c0_g2,TRINITY_DN97993_c1_g2	TRINITY_DN77712_c1_g2,TRINITY_DN79830_c1_g1,TRINITY_DN93928_c0_g2,TRINITY_DN94351_c0_g2,TRINITY_DN97993_c1_g2
GO:0001932	regulation of protein phosphorylation	biological process	3/396	707/93642	0.57584	1	TRINITY_DN77515_c0_g2,TRINITY_DN86775_c0_g2,TRINITY_DN92862_c0_g1	TRINITY_DN77515_c0_g2,TRINITY_DN86775_c0_g2,TRINITY_DN92862_c0_g1
GO:0051248	negative regulation of protein metabolic process	biological process	4/396	957/93642	0.57713	1	TRINITY_DN68814_c0_g1,TRINITY_DN72612_c0_g3,TRINITY_DN86775_c0_g2,TRINITY_DN92862_c0_g1	TRINITY_DN68814_c0_g1,TRINITY_DN72612_c0_g3,TRINITY_DN86775_c0_g2,TRINITY_DN92862_c0_g1
GO:0090529	cell septum assembly	biological process	1/396	203/93642	0.57735	1	TRINITY_DN87392_c0_g2	TRINITY_DN87392_c0_g2
GO:0006075	(1->3)-beta-D-glucan biosynthetic process	biological process	1/396	204/93642	0.57914	1	TRINITY_DN72193_c1_g1	TRINITY_DN72193_c1_g1
GO:0046132	pyrimidine ribonucleoside biosynthetic process	biological process	1/396	204/93642	0.57914	1	TRINITY_DN87437_c1_g1	TRINITY_DN87437_c1_g1
GO:0072348	sulfur compound transport	biological process	1/396	204/93642	0.57914	1	TRINITY_DN86244_c1_g1	TRINITY_DN86244_c1_g1
GO:0007569	cell aging	biological process	1/396	205/93642	0.58093	1	TRINITY_DN92862_c0_g1	TRINITY_DN92862_c0_g1
GO:0031098	stress-activated protein kinase signaling cascade	biological process	1/396	205/93642	0.58093	1	TRINITY_DN92862_c0_g1	TRINITY_DN92862_c0_g1
GO:0051984	positive regulation of chromosome segregation	biological process	1/396	205/93642	0.58093	1	TRINITY_DN77712_c1_g2	TRINITY_DN77712_c1_g2
GO:0009220	pyrimidine ribonucleotide biosynthetic process	biological process	1/396	206/93642	0.58270	1	TRINITY_DN87437_c1_g1	TRINITY_DN87437_c1_g1
GO:0051788	response to misfolded protein	biological process	1/396	206/93642	0.58270	1	TRINITY_DN79199_c0_g1	TRINITY_DN79199_c0_g1
GO:0006323	DNA packaging	biological process	2/396	463/93642	0.58371	1	TRINITY_DN96266_c0_g3,TRINITY_DN97993_c1_g2	TRINITY_DN96266_c0_g3,TRINITY_DN97993_c1_g2
GO:0016570	histone modification	biological process	4/396	968/93642	0.58611	1	TRINITY_DN80234_c0_g1,TRINITY_DN85452_c0_g1,TRINITY_DN93339_c1_g3,TRINITY_DN96061_c0_g1	TRINITY_DN80234_c0_g1,TRINITY_DN85452_c0_g1,TRINITY_DN93339_c1_g3,TRINITY_DN96061_c0_g1
GO:0045597	positive regulation of cell differentiation	biological process	1/396	208/93642	0.58623	1	TRINITY_DN79251_c0_g3	TRINITY_DN79251_c0_g3
GO:0045862	positive regulation of proteolysis	biological process	1/396	209/93642	0.58798	1	TRINITY_DN84009_c1_g1	TRINITY_DN84009_c1_g1
GO:0006607	NLS-bearing protein import into nucleus	biological process	1/396	210/93642	0.58973	1	TRINITY_DN94168_c0_g1	TRINITY_DN94168_c0_g1
GO:0009787	regulation of abscisic acid-activated signaling pathway	biological process	1/396	210/93642	0.58973	1	TRINITY_DN92571_c0_g1	TRINITY_DN92571_c0_g1
GO:1901419	regulation of response to alcohol	biological process	1/396	210/93642	0.58973	1	TRINITY_DN92571_c0_g1	TRINITY_DN92571_c0_g1
GO:1905957	regulation of cellular response to alcohol	biological process	1/396	210/93642	0.58973	1	TRINITY_DN92571_c0_g1	TRINITY_DN92571_c0_g1
GO:0007568	aging	biological process	3/396	722/93642	0.59002	1	TRINITY_DN71237_c2_g2,TRINITY_DN92862_c0_g1,TRINITY_DN98846_c5_g1	TRINITY_DN71237_c2_g2,TRINITY_DN92862_c0_g1,TRINITY_DN98846_c5_g1
GO:1903362	regulation of cellular protein catabolic process	biological process	1/396	211/93642	0.59147	1	TRINITY_DN84009_c1_g1	TRINITY_DN84009_c1_g1
GO:0009218	pyrimidine ribonucleotide metabolic process	biological process	1/396	212/93642	0.59320	1	TRINITY_DN87437_c1_g1	TRINITY_DN87437_c1_g1
GO:0046134	pyrimidine nucleoside biosynthetic process	biological process	1/396	212/93642	0.59320	1	TRINITY_DN87437_c1_g1	TRINITY_DN87437_c1_g1
GO:0044237	cellular metabolic process	biological process	253/396	60230/93642	0.59346	1	TRINITY_DN64487_c0_g1,TRINITY_DN67315_c0_g4,TRINITY_DN67873_c2_g1,TRINITY_DN68505_c0_g1,TRINITY_DN68814_c0_g1,TRINITY_DN69354_c0_g3,TRINITY_DN69454_c0_g9,TRINITY_DN69705_c0_g1,TRINITY_DN69818_c1_g1,TRINITY_DN69915_c0_g1,TRINITY_DN70028_c0_g1,TRINITY_DN70410_c0_g1,TRINITY_DN71122_c2_g1,TRINITY_DN71237_c2_g2,TRINITY_DN71674_c0_g6,TRINITY_DN71728_c0_g1,TRINITY_DN71758_c3_g3,TRINITY_DN72157_c2_g1,TRI…	TRINITY_DN64487_c0_g1,TRINITY_DN67315_c0_g4,TRINITY_DN67873_c2_g1,TRINITY_DN68505_c0_g1,TRINITY_DN68814_c0_g1,TRINITY_DN69354_c0_g3,TRINITY_DN69454_c0_g9,TRINITY_DN69705_c0_g1,TRINITY_DN69818_c1_g1,TRINITY_DN69915_c0_g1,TRINITY_DN70028_c0_g1,TRINITY_DN70410_c0_g1,TRINITY_DN71122_c2_g1,TRINITY_DN71237_c2_g2,TRINITY_DN71674_c0_g6,TRINITY_DN71728_c0_g1,TRINITY_DN71758_c3_g3,TRINITY_DN72157_c2_g1,TRI…
GO:0030001	metal ion transport	biological process	6/396	1476/93642	0.59426	1	TRINITY_DN76852_c1_g3,TRINITY_DN79005_c0_g1,TRINITY_DN81349_c1_g2,TRINITY_DN82249_c1_g1,TRINITY_DN89482_c0_g1,TRINITY_DN95415_c1_g1	TRINITY_DN76852_c1_g3,TRINITY_DN79005_c0_g1,TRINITY_DN81349_c1_g2,TRINITY_DN82249_c1_g1,TRINITY_DN89482_c0_g1,TRINITY_DN95415_c1_g1
GO:0009749	response to glucose	biological process	1/396	213/93642	0.59493	1	TRINITY_DN96308_c1_g1	TRINITY_DN96308_c1_g1
GO:0046578	regulation of Ras protein signal transduction	biological process	1/396	213/93642	0.59493	1	TRINITY_DN98297_c2_g1	TRINITY_DN98297_c2_g1
GO:0048532	anatomical structure arrangement	biological process	1/396	213/93642	0.59493	1	TRINITY_DN94896_c1_g4	TRINITY_DN94896_c1_g4
GO:0022604	regulation of cell morphogenesis	biological process	4/396	980/93642	0.59579	1	TRINITY_DN68808_c1_g2,TRINITY_DN72193_c1_g1,TRINITY_DN74200_c0_g1,TRINITY_DN79763_c2_g1	TRINITY_DN68808_c1_g2,TRINITY_DN72193_c1_g1,TRINITY_DN74200_c0_g1,TRINITY_DN79763_c2_g1
GO:0018298	protein-chromophore linkage	biological process	1/396	214/93642	0.59664	1	TRINITY_DN74200_c0_g1	TRINITY_DN74200_c0_g1
GO:0030244	cellulose biosynthetic process	biological process	1/396	214/93642	0.59664	1	TRINITY_DN73767_c0_g2	TRINITY_DN73767_c0_g2
GO:0009057	macromolecule catabolic process	biological process	26/396	6353/93642	0.59743	1	TRINITY_DN72523_c1_g1,TRINITY_DN73575_c4_g1,TRINITY_DN73767_c0_g2,TRINITY_DN75703_c0_g1,TRINITY_DN75906_c1_g1,TRINITY_DN79199_c0_g1,TRINITY_DN79269_c0_g2,TRINITY_DN79664_c0_g2,TRINITY_DN80602_c4_g2,TRINITY_DN84009_c1_g1,TRINITY_DN85314_c2_g4,TRINITY_DN85971_c2_g5,TRINITY_DN86492_c0_g2,TRINITY_DN86782_c1_g2,TRINITY_DN87831_c0_g1,TRINITY_DN88705_c0_g1,TRINITY_DN94355_c0_g1,TRINITY_DN95233_c1_g6,TRI…	TRINITY_DN72523_c1_g1,TRINITY_DN73575_c4_g1,TRINITY_DN73767_c0_g2,TRINITY_DN75703_c0_g1,TRINITY_DN75906_c1_g1,TRINITY_DN79199_c0_g1,TRINITY_DN79269_c0_g2,TRINITY_DN79664_c0_g2,TRINITY_DN80602_c4_g2,TRINITY_DN84009_c1_g1,TRINITY_DN85314_c2_g4,TRINITY_DN85971_c2_g5,TRINITY_DN86492_c0_g2,TRINITY_DN86782_c1_g2,TRINITY_DN87831_c0_g1,TRINITY_DN88705_c0_g1,TRINITY_DN94355_c0_g1,TRINITY_DN95233_c1_g6,TRI…
GO:0002682	regulation of immune system process	biological process	3/396	731/93642	0.59838	1	TRINITY_DN74200_c0_g1,TRINITY_DN78164_c0_g1,TRINITY_DN89157_c0_g2	TRINITY_DN74200_c0_g1,TRINITY_DN78164_c0_g1,TRINITY_DN89157_c0_g2
GO:0051274	beta-glucan biosynthetic process	biological process	2/396	477/93642	0.59990	1	TRINITY_DN72193_c1_g1,TRINITY_DN73767_c0_g2	TRINITY_DN72193_c1_g1,TRINITY_DN73767_c0_g2
GO:0051172	negative regulation of nitrogen compound metabolic process	biological process	11/396	2717/93642	0.59996	1	TRINITY_DN68814_c0_g1,TRINITY_DN71237_c2_g2,TRINITY_DN71758_c3_g3,TRINITY_DN72292_c0_g2,TRINITY_DN72612_c0_g3,TRINITY_DN80234_c0_g1,TRINITY_DN85452_c0_g1,TRINITY_DN86775_c0_g2,TRINITY_DN89157_c0_g2,TRINITY_DN92862_c0_g1,TRINITY_DN96061_c0_g1	TRINITY_DN68814_c0_g1,TRINITY_DN71237_c2_g2,TRINITY_DN71758_c3_g3,TRINITY_DN72292_c0_g2,TRINITY_DN72612_c0_g3,TRINITY_DN80234_c0_g1,TRINITY_DN85452_c0_g1,TRINITY_DN86775_c0_g2,TRINITY_DN89157_c0_g2,TRINITY_DN92862_c0_g1,TRINITY_DN96061_c0_g1
GO:0006074	(1->3)-beta-D-glucan metabolic process	biological process	1/396	216/93642	0.60005	1	TRINITY_DN72193_c1_g1	TRINITY_DN72193_c1_g1
GO:0080134	regulation of response to stress	biological process	7/396	1734/93642	0.60078	1	TRINITY_DN74200_c0_g1,TRINITY_DN78040_c0_g1,TRINITY_DN78164_c0_g1,TRINITY_DN85687_c0_g1,TRINITY_DN86782_c1_g2,TRINITY_DN92862_c0_g1,TRINITY_DN93979_c0_g1	TRINITY_DN74200_c0_g1,TRINITY_DN78040_c0_g1,TRINITY_DN78164_c0_g1,TRINITY_DN85687_c0_g1,TRINITY_DN86782_c1_g2,TRINITY_DN92862_c0_g1,TRINITY_DN93979_c0_g1
GO:0055072	iron ion homeostasis	biological process	2/396	478/93642	0.60103	1	TRINITY_DN76852_c1_g3,TRINITY_DN85272_c0_g4	TRINITY_DN76852_c1_g3,TRINITY_DN85272_c0_g4
GO:0010506	regulation of autophagy	biological process	1/396	217/93642	0.60175	1	TRINITY_DN79199_c0_g1	TRINITY_DN79199_c0_g1
GO:0043068	positive regulation of programmed cell death	biological process	1/396	217/93642	0.60175	1	TRINITY_DN92862_c0_g1	TRINITY_DN92862_c0_g1
GO:0016569	covalent chromatin modification	biological process	4/396	990/93642	0.60375	1	TRINITY_DN80234_c0_g1,TRINITY_DN85452_c0_g1,TRINITY_DN93339_c1_g3,TRINITY_DN96061_c0_g1	TRINITY_DN80234_c0_g1,TRINITY_DN85452_c0_g1,TRINITY_DN93339_c1_g3,TRINITY_DN96061_c0_g1
GO:0051276	chromosome organization	biological process	13/396	3217/93642	0.60481	1	TRINITY_DN72698_c1_g2,TRINITY_DN77712_c1_g2,TRINITY_DN80234_c0_g1,TRINITY_DN85452_c0_g1,TRINITY_DN86602_c1_g1,TRINITY_DN90792_c0_g1,TRINITY_DN93070_c1_g1,TRINITY_DN93339_c1_g3,TRINITY_DN93928_c0_g2,TRINITY_DN94351_c0_g2,TRINITY_DN96061_c0_g1,TRINITY_DN96266_c0_g3,TRINITY_DN97993_c1_g2	TRINITY_DN72698_c1_g2,TRINITY_DN77712_c1_g2,TRINITY_DN80234_c0_g1,TRINITY_DN85452_c0_g1,TRINITY_DN86602_c1_g1,TRINITY_DN90792_c0_g1,TRINITY_DN93070_c1_g1,TRINITY_DN93339_c1_g3,TRINITY_DN93928_c0_g2,TRINITY_DN94351_c0_g2,TRINITY_DN96061_c0_g1,TRINITY_DN96266_c0_g3,TRINITY_DN97993_c1_g2
GO:0031050	dsRNA fragmentation	biological process	1/396	219/93642	0.60512	1	TRINITY_DN68814_c0_g1	TRINITY_DN68814_c0_g1
[truncated: 1,371 more rows]
