# Supplementary material for: De novo Transcriptome Sequencing Coupled With Co-expression Analysis Reveal the Transcriptional Regulation of Key Genes Involved in the Formation of Active Ingredients in Peucedanum praeruptorum Dunn Under Bolting Period
Source: Front Genet. 2021 Jun 14;12:683037. doi: 10.3389/fgene.2021.683037 (PMC8236723; doi:10.3389/fgene.2021.683037)
Supplement: Supplementary Table 9 — The functional GO enrichment of seven modules obtained by co-expression analysis. [file Data_Sheet_9.zip › table s9/gene_co-express_module.green_GO_enrichment.xls]

GO.ID	Term	Ontology	Significant	Annotated	Pvalue	Qvalue	Signi_id	Signi_symbol
GO:0003700	DNA binding transcription factor activity	molecular function	38/233	3823/102170	2.8e-14	1.2894e-10	TRINITY_DN67404_c0_g1,TRINITY_DN69205_c0_g1,TRINITY_DN73309_c0_g1,TRINITY_DN73309_c0_g5,TRINITY_DN73384_c1_g2,TRINITY_DN74801_c0_g2,TRINITY_DN76446_c1_g1,TRINITY_DN77419_c0_g3,TRINITY_DN77591_c0_g2,TRINITY_DN78327_c0_g1,TRINITY_DN78434_c1_g1,TRINITY_DN78927_c1_g2,TRINITY_DN79564_c0_g1,TRINITY_DN80884_c1_g1,TRINITY_DN81370_c0_g1,TRINITY_DN82270_c1_g1,TRINITY_DN83855_c0_g1,TRINITY_DN84198_c0_g2,TRI…	TRINITY_DN67404_c0_g1,TRINITY_DN69205_c0_g1,TRINITY_DN73309_c0_g1,TRINITY_DN73309_c0_g5,TRINITY_DN73384_c1_g2,TRINITY_DN74801_c0_g2,TRINITY_DN76446_c1_g1,TRINITY_DN77419_c0_g3,TRINITY_DN77591_c0_g2,TRINITY_DN78327_c0_g1,TRINITY_DN78434_c1_g1,TRINITY_DN78927_c1_g2,TRINITY_DN79564_c0_g1,TRINITY_DN80884_c1_g1,TRINITY_DN81370_c0_g1,TRINITY_DN82270_c1_g1,TRINITY_DN83855_c0_g1,TRINITY_DN84198_c0_g2,TRI…
GO:0140110	transcription regulator activity	molecular function	39/233	4440/102170	5.7e-13	1.312425e-09	TRINITY_DN67404_c0_g1,TRINITY_DN69205_c0_g1,TRINITY_DN73309_c0_g1,TRINITY_DN73309_c0_g5,TRINITY_DN73384_c1_g2,TRINITY_DN74801_c0_g2,TRINITY_DN76446_c1_g1,TRINITY_DN77419_c0_g3,TRINITY_DN77591_c0_g2,TRINITY_DN78327_c0_g1,TRINITY_DN78434_c1_g1,TRINITY_DN78927_c1_g2,TRINITY_DN79564_c0_g1,TRINITY_DN80884_c1_g1,TRINITY_DN81370_c0_g1,TRINITY_DN82270_c1_g1,TRINITY_DN83855_c0_g1,TRINITY_DN84198_c0_g2,TRI…	TRINITY_DN67404_c0_g1,TRINITY_DN69205_c0_g1,TRINITY_DN73309_c0_g1,TRINITY_DN73309_c0_g5,TRINITY_DN73384_c1_g2,TRINITY_DN74801_c0_g2,TRINITY_DN76446_c1_g1,TRINITY_DN77419_c0_g3,TRINITY_DN77591_c0_g2,TRINITY_DN78327_c0_g1,TRINITY_DN78434_c1_g1,TRINITY_DN78927_c1_g2,TRINITY_DN79564_c0_g1,TRINITY_DN80884_c1_g1,TRINITY_DN81370_c0_g1,TRINITY_DN82270_c1_g1,TRINITY_DN83855_c0_g1,TRINITY_DN84198_c0_g2,TRI…
GO:0048511	rhythmic process	biological process	14/231	436/93642	6.9e-12	6.42161e-08	TRINITY_DN69205_c0_g1,TRINITY_DN78434_c1_g1,TRINITY_DN78927_c1_g2,TRINITY_DN79564_c0_g1,TRINITY_DN82600_c0_g2,TRINITY_DN83452_c1_g2,TRINITY_DN84198_c0_g2,TRINITY_DN89247_c1_g2,TRINITY_DN89650_c0_g1,TRINITY_DN89650_c0_g2,TRINITY_DN89738_c1_g1,TRINITY_DN90042_c3_g1,TRINITY_DN90684_c0_g9,TRINITY_DN96996_c3_g1	TRINITY_DN69205_c0_g1,TRINITY_DN78434_c1_g1,TRINITY_DN78927_c1_g2,TRINITY_DN79564_c0_g1,TRINITY_DN82600_c0_g2,TRINITY_DN83452_c1_g2,TRINITY_DN84198_c0_g2,TRINITY_DN89247_c1_g2,TRINITY_DN89650_c0_g1,TRINITY_DN89650_c0_g2,TRINITY_DN89738_c1_g1,TRINITY_DN90042_c3_g1,TRINITY_DN90684_c0_g9,TRINITY_DN96996_c3_g1
GO:0009628	response to abiotic stimulus	biological process	45/231	5846/93642	9.4e-12	6.42161e-08	TRINITY_DN69116_c2_g1,TRINITY_DN69205_c0_g1,TRINITY_DN72101_c1_g2,TRINITY_DN73224_c0_g1,TRINITY_DN73309_c0_g1,TRINITY_DN76074_c2_g1,TRINITY_DN77526_c0_g1,TRINITY_DN78303_c0_g1,TRINITY_DN78434_c1_g1,TRINITY_DN78606_c2_g3,TRINITY_DN78722_c0_g3,TRINITY_DN78914_c0_g1,TRINITY_DN79053_c1_g1,TRINITY_DN79413_c2_g2,TRINITY_DN81058_c2_g3,TRINITY_DN82017_c0_g1,TRINITY_DN83033_c1_g2,TRINITY_DN83277_c0_g1,TRI…	TRINITY_DN69116_c2_g1,TRINITY_DN69205_c0_g1,TRINITY_DN72101_c1_g2,TRINITY_DN73224_c0_g1,TRINITY_DN73309_c0_g1,TRINITY_DN76074_c2_g1,TRINITY_DN77526_c0_g1,TRINITY_DN78303_c0_g1,TRINITY_DN78434_c1_g1,TRINITY_DN78606_c2_g3,TRINITY_DN78722_c0_g3,TRINITY_DN78914_c0_g1,TRINITY_DN79053_c1_g1,TRINITY_DN79413_c2_g2,TRINITY_DN81058_c2_g3,TRINITY_DN82017_c0_g1,TRINITY_DN83033_c1_g2,TRINITY_DN83277_c0_g1,TRI…
GO:0048367	shoot system development	biological process	26/231	2121/93642	2.8e-11	1.024725e-07	TRINITY_DN66469_c0_g2,TRINITY_DN71813_c1_g2,TRINITY_DN73309_c0_g1,TRINITY_DN75002_c1_g1,TRINITY_DN76446_c1_g1,TRINITY_DN78327_c0_g1,TRINITY_DN78927_c1_g2,TRINITY_DN79413_c2_g2,TRINITY_DN84048_c1_g6,TRINITY_DN84198_c0_g2,TRINITY_DN84613_c0_g2,TRINITY_DN86609_c2_g3,TRINITY_DN87939_c0_g1,TRINITY_DN88141_c0_g1,TRINITY_DN88299_c0_g1,TRINITY_DN90644_c1_g2,TRINITY_DN91351_c1_g1,TRINITY_DN92488_c1_g1,TRI…	TRINITY_DN66469_c0_g2,TRINITY_DN71813_c1_g2,TRINITY_DN73309_c0_g1,TRINITY_DN75002_c1_g1,TRINITY_DN76446_c1_g1,TRINITY_DN78327_c0_g1,TRINITY_DN78927_c1_g2,TRINITY_DN79413_c2_g2,TRINITY_DN84048_c1_g6,TRINITY_DN84198_c0_g2,TRINITY_DN84613_c0_g2,TRINITY_DN86609_c2_g3,TRINITY_DN87939_c0_g1,TRINITY_DN88141_c0_g1,TRINITY_DN88299_c0_g1,TRINITY_DN90644_c1_g2,TRINITY_DN91351_c1_g1,TRINITY_DN92488_c1_g1,TRI…
GO:0001101	response to acid chemical	biological process	30/231	2847/93642	3.0e-11	1.024725e-07	TRINITY_DN69116_c2_g1,TRINITY_DN74801_c0_g2,TRINITY_DN75002_c1_g1,TRINITY_DN76074_c2_g1,TRINITY_DN77591_c0_g2,TRINITY_DN78434_c1_g1,TRINITY_DN78606_c2_g3,TRINITY_DN80081_c0_g2,TRINITY_DN81058_c2_g3,TRINITY_DN81370_c0_g1,TRINITY_DN83033_c1_g2,TRINITY_DN83807_c1_g1,TRINITY_DN83855_c0_g1,TRINITY_DN84048_c1_g6,TRINITY_DN84971_c1_g3,TRINITY_DN86609_c2_g3,TRINITY_DN87663_c1_g2,TRINITY_DN88793_c2_g3,TRI…	TRINITY_DN69116_c2_g1,TRINITY_DN74801_c0_g2,TRINITY_DN75002_c1_g1,TRINITY_DN76074_c2_g1,TRINITY_DN77591_c0_g2,TRINITY_DN78434_c1_g1,TRINITY_DN78606_c2_g3,TRINITY_DN80081_c0_g2,TRINITY_DN81058_c2_g3,TRINITY_DN81370_c0_g1,TRINITY_DN83033_c1_g2,TRINITY_DN83807_c1_g1,TRINITY_DN83855_c0_g1,TRINITY_DN84048_c1_g6,TRINITY_DN84971_c1_g3,TRINITY_DN86609_c2_g3,TRINITY_DN87663_c1_g2,TRINITY_DN88793_c2_g3,TRI…
GO:0050896	response to stimulus	biological process	108/231	25695/93642	3.0e-10	8.1978e-07	TRINITY_DN66469_c0_g2,TRINITY_DN69116_c2_g1,TRINITY_DN69205_c0_g1,TRINITY_DN70654_c1_g1,TRINITY_DN71575_c0_g6,TRINITY_DN72101_c1_g2,TRINITY_DN73224_c0_g1,TRINITY_DN73309_c0_g1,TRINITY_DN74397_c1_g1,TRINITY_DN74801_c0_g2,TRINITY_DN75002_c1_g1,TRINITY_DN75467_c1_g1,TRINITY_DN76004_c1_g1,TRINITY_DN76074_c2_g1,TRINITY_DN76446_c1_g1,TRINITY_DN77419_c0_g3,TRINITY_DN77526_c0_g1,TRINITY_DN77591_c0_g2,TRI…	TRINITY_DN66469_c0_g2,TRINITY_DN69116_c2_g1,TRINITY_DN69205_c0_g1,TRINITY_DN70654_c1_g1,TRINITY_DN71575_c0_g6,TRINITY_DN72101_c1_g2,TRINITY_DN73224_c0_g1,TRINITY_DN73309_c0_g1,TRINITY_DN74397_c1_g1,TRINITY_DN74801_c0_g2,TRINITY_DN75002_c1_g1,TRINITY_DN75467_c1_g1,TRINITY_DN76004_c1_g1,TRINITY_DN76074_c2_g1,TRINITY_DN76446_c1_g1,TRINITY_DN77419_c0_g3,TRINITY_DN77526_c0_g1,TRINITY_DN77591_c0_g2,TRI…
GO:1901700	response to oxygen-containing compound	biological process	37/231	4739/93642	6.0e-10	1.3663e-06	TRINITY_DN69116_c2_g1,TRINITY_DN74801_c0_g2,TRINITY_DN75002_c1_g1,TRINITY_DN76074_c2_g1,TRINITY_DN77591_c0_g2,TRINITY_DN78434_c1_g1,TRINITY_DN78606_c2_g3,TRINITY_DN79413_c2_g2,TRINITY_DN80081_c0_g2,TRINITY_DN81058_c2_g3,TRINITY_DN81370_c0_g1,TRINITY_DN83033_c1_g2,TRINITY_DN83807_c1_g1,TRINITY_DN83855_c0_g1,TRINITY_DN84048_c1_g6,TRINITY_DN84971_c1_g3,TRINITY_DN86461_c0_g2,TRINITY_DN86609_c2_g3,TRI…	TRINITY_DN69116_c2_g1,TRINITY_DN74801_c0_g2,TRINITY_DN75002_c1_g1,TRINITY_DN76074_c2_g1,TRINITY_DN77591_c0_g2,TRINITY_DN78434_c1_g1,TRINITY_DN78606_c2_g3,TRINITY_DN79413_c2_g2,TRINITY_DN80081_c0_g2,TRINITY_DN81058_c2_g3,TRINITY_DN81370_c0_g1,TRINITY_DN83033_c1_g2,TRINITY_DN83807_c1_g1,TRINITY_DN83855_c0_g1,TRINITY_DN84048_c1_g6,TRINITY_DN84971_c1_g3,TRINITY_DN86461_c0_g2,TRINITY_DN86609_c2_g3,TRI…
GO:0007623	circadian rhythm	biological process	11/231	381/93642	3.9e-09	7.61224285714286e-06	TRINITY_DN69205_c0_g1,TRINITY_DN78434_c1_g1,TRINITY_DN78927_c1_g2,TRINITY_DN79564_c0_g1,TRINITY_DN82600_c0_g2,TRINITY_DN83452_c1_g2,TRINITY_DN84198_c0_g2,TRINITY_DN89247_c1_g2,TRINITY_DN90042_c3_g1,TRINITY_DN90684_c0_g9,TRINITY_DN96996_c3_g1	TRINITY_DN69205_c0_g1,TRINITY_DN78434_c1_g1,TRINITY_DN78927_c1_g2,TRINITY_DN79564_c0_g1,TRINITY_DN82600_c0_g2,TRINITY_DN83452_c1_g2,TRINITY_DN84198_c0_g2,TRINITY_DN89247_c1_g2,TRINITY_DN90042_c3_g1,TRINITY_DN90684_c0_g9,TRINITY_DN96996_c3_g1
GO:0009739	response to gibberellin	biological process	9/231	220/93642	5.2e-09	8.88095e-06	TRINITY_DN77591_c0_g2,TRINITY_DN78434_c1_g1,TRINITY_DN78606_c2_g3,TRINITY_DN81370_c0_g1,TRINITY_DN83855_c0_g1,TRINITY_DN84048_c1_g6,TRINITY_DN84971_c1_g3,TRINITY_DN86609_c2_g3,TRINITY_DN95646_c1_g2	TRINITY_DN77591_c0_g2,TRINITY_DN78434_c1_g1,TRINITY_DN78606_c2_g3,TRINITY_DN81370_c0_g1,TRINITY_DN83855_c0_g1,TRINITY_DN84048_c1_g6,TRINITY_DN84971_c1_g3,TRINITY_DN86609_c2_g3,TRINITY_DN95646_c1_g2
GO:0048731	system development	biological process	38/231	5735/93642	2.8e-08	4.25071111111111e-05	TRINITY_DN66469_c0_g2,TRINITY_DN67404_c0_g1,TRINITY_DN69205_c0_g1,TRINITY_DN70654_c1_g1,TRINITY_DN71813_c1_g2,TRINITY_DN73309_c0_g1,TRINITY_DN75002_c1_g1,TRINITY_DN76446_c1_g1,TRINITY_DN78327_c0_g1,TRINITY_DN78434_c1_g1,TRINITY_DN78927_c1_g2,TRINITY_DN79413_c2_g2,TRINITY_DN80047_c1_g1,TRINITY_DN80380_c0_g1,TRINITY_DN84048_c1_g6,TRINITY_DN84198_c0_g2,TRINITY_DN84613_c0_g2,TRINITY_DN86609_c2_g3,TRI…	TRINITY_DN66469_c0_g2,TRINITY_DN67404_c0_g1,TRINITY_DN69205_c0_g1,TRINITY_DN70654_c1_g1,TRINITY_DN71813_c1_g2,TRINITY_DN73309_c0_g1,TRINITY_DN75002_c1_g1,TRINITY_DN76446_c1_g1,TRINITY_DN78327_c0_g1,TRINITY_DN78434_c1_g1,TRINITY_DN78927_c1_g2,TRINITY_DN79413_c2_g2,TRINITY_DN80047_c1_g1,TRINITY_DN80380_c0_g1,TRINITY_DN84048_c1_g6,TRINITY_DN84198_c0_g2,TRINITY_DN84613_c0_g2,TRINITY_DN86609_c2_g3,TRI…
GO:0042221	response to chemical	biological process	58/231	11487/93642	6.8e-08	8.69463636363636e-05	TRINITY_DN66469_c0_g2,TRINITY_DN69116_c2_g1,TRINITY_DN70654_c1_g1,TRINITY_DN74801_c0_g2,TRINITY_DN75002_c1_g1,TRINITY_DN76004_c1_g1,TRINITY_DN76074_c2_g1,TRINITY_DN76446_c1_g1,TRINITY_DN77419_c0_g3,TRINITY_DN77591_c0_g2,TRINITY_DN78434_c1_g1,TRINITY_DN78606_c2_g3,TRINITY_DN78927_c1_g2,TRINITY_DN79413_c2_g2,TRINITY_DN80047_c1_g1,TRINITY_DN80081_c0_g2,TRINITY_DN80380_c0_g1,TRINITY_DN80884_c1_g1,TRI…	TRINITY_DN66469_c0_g2,TRINITY_DN69116_c2_g1,TRINITY_DN70654_c1_g1,TRINITY_DN74801_c0_g2,TRINITY_DN75002_c1_g1,TRINITY_DN76004_c1_g1,TRINITY_DN76074_c2_g1,TRINITY_DN76446_c1_g1,TRINITY_DN77419_c0_g3,TRINITY_DN77591_c0_g2,TRINITY_DN78434_c1_g1,TRINITY_DN78606_c2_g3,TRINITY_DN78927_c1_g2,TRINITY_DN79413_c2_g2,TRINITY_DN80047_c1_g1,TRINITY_DN80081_c0_g2,TRINITY_DN80380_c0_g1,TRINITY_DN80884_c1_g1,TRI…
GO:0099402	plant organ development	biological process	22/231	2279/93642	7.0e-08	8.69463636363636e-05	TRINITY_DN66469_c0_g2,TRINITY_DN67404_c0_g1,TRINITY_DN71813_c1_g2,TRINITY_DN73309_c0_g1,TRINITY_DN75002_c1_g1,TRINITY_DN76446_c1_g1,TRINITY_DN79413_c2_g2,TRINITY_DN80380_c0_g1,TRINITY_DN84048_c1_g6,TRINITY_DN87745_c4_g2,TRINITY_DN88141_c0_g1,TRINITY_DN90644_c1_g2,TRINITY_DN91351_c1_g1,TRINITY_DN92488_c1_g1,TRINITY_DN94619_c1_g1,TRINITY_DN94707_c0_g1,TRINITY_DN95646_c1_g2,TRINITY_DN95742_c1_g2,TRI…	TRINITY_DN66469_c0_g2,TRINITY_DN67404_c0_g1,TRINITY_DN71813_c1_g2,TRINITY_DN73309_c0_g1,TRINITY_DN75002_c1_g1,TRINITY_DN76446_c1_g1,TRINITY_DN79413_c2_g2,TRINITY_DN80380_c0_g1,TRINITY_DN84048_c1_g6,TRINITY_DN87745_c4_g2,TRINITY_DN88141_c0_g1,TRINITY_DN90644_c1_g2,TRINITY_DN91351_c1_g1,TRINITY_DN92488_c1_g1,TRINITY_DN94619_c1_g1,TRINITY_DN94707_c0_g1,TRINITY_DN95646_c1_g2,TRINITY_DN95742_c1_g2,TRI…
GO:0009725	response to hormone	biological process	30/231	4015/93642	7.9e-08	8.99480833333333e-05	TRINITY_DN66469_c0_g2,TRINITY_DN74801_c0_g2,TRINITY_DN75002_c1_g1,TRINITY_DN76074_c2_g1,TRINITY_DN76446_c1_g1,TRINITY_DN77419_c0_g3,TRINITY_DN77591_c0_g2,TRINITY_DN78434_c1_g1,TRINITY_DN78606_c2_g3,TRINITY_DN78927_c1_g2,TRINITY_DN80884_c1_g1,TRINITY_DN81370_c0_g1,TRINITY_DN83855_c0_g1,TRINITY_DN84048_c1_g6,TRINITY_DN84971_c1_g3,TRINITY_DN86609_c2_g3,TRINITY_DN87745_c4_g2,TRINITY_DN88793_c2_g3,TRI…	TRINITY_DN66469_c0_g2,TRINITY_DN74801_c0_g2,TRINITY_DN75002_c1_g1,TRINITY_DN76074_c2_g1,TRINITY_DN76446_c1_g1,TRINITY_DN77419_c0_g3,TRINITY_DN77591_c0_g2,TRINITY_DN78434_c1_g1,TRINITY_DN78606_c2_g3,TRINITY_DN78927_c1_g2,TRINITY_DN80884_c1_g1,TRINITY_DN81370_c0_g1,TRINITY_DN83855_c0_g1,TRINITY_DN84048_c1_g6,TRINITY_DN84971_c1_g3,TRINITY_DN86609_c2_g3,TRINITY_DN87745_c4_g2,TRINITY_DN88793_c2_g3,TRI…
GO:0009719	response to endogenous stimulus	biological process	31/231	4322/93642	1.1e-07	0.00011561	TRINITY_DN66469_c0_g2,TRINITY_DN74801_c0_g2,TRINITY_DN75002_c1_g1,TRINITY_DN76074_c2_g1,TRINITY_DN76446_c1_g1,TRINITY_DN77419_c0_g3,TRINITY_DN77591_c0_g2,TRINITY_DN78434_c1_g1,TRINITY_DN78606_c2_g3,TRINITY_DN78927_c1_g2,TRINITY_DN80884_c1_g1,TRINITY_DN81370_c0_g1,TRINITY_DN83855_c0_g1,TRINITY_DN84048_c1_g6,TRINITY_DN84971_c1_g3,TRINITY_DN86609_c2_g3,TRINITY_DN86942_c0_g1,TRINITY_DN87745_c4_g2,TRI…	TRINITY_DN66469_c0_g2,TRINITY_DN74801_c0_g2,TRINITY_DN75002_c1_g1,TRINITY_DN76074_c2_g1,TRINITY_DN76446_c1_g1,TRINITY_DN77419_c0_g3,TRINITY_DN77591_c0_g2,TRINITY_DN78434_c1_g1,TRINITY_DN78606_c2_g3,TRINITY_DN78927_c1_g2,TRINITY_DN80884_c1_g1,TRINITY_DN81370_c0_g1,TRINITY_DN83855_c0_g1,TRINITY_DN84048_c1_g6,TRINITY_DN84971_c1_g3,TRINITY_DN86609_c2_g3,TRINITY_DN86942_c0_g1,TRINITY_DN87745_c4_g2,TRI…
GO:0009791	post-embryonic development	biological process	28/231	3776/93642	2.6e-07	0.000253741428571429	TRINITY_DN66469_c0_g2,TRINITY_DN69205_c0_g1,TRINITY_DN76446_c1_g1,TRINITY_DN78327_c0_g1,TRINITY_DN78434_c1_g1,TRINITY_DN78927_c1_g2,TRINITY_DN79413_c2_g2,TRINITY_DN80047_c1_g1,TRINITY_DN84048_c1_g6,TRINITY_DN84198_c0_g2,TRINITY_DN84613_c0_g2,TRINITY_DN86397_c2_g2,TRINITY_DN86609_c2_g3,TRINITY_DN87745_c4_g2,TRINITY_DN87939_c0_g1,TRINITY_DN88141_c0_g1,TRINITY_DN88299_c0_g1,TRINITY_DN88978_c0_g2,TRI…	TRINITY_DN66469_c0_g2,TRINITY_DN69205_c0_g1,TRINITY_DN76446_c1_g1,TRINITY_DN78327_c0_g1,TRINITY_DN78434_c1_g1,TRINITY_DN78927_c1_g2,TRINITY_DN79413_c2_g2,TRINITY_DN80047_c1_g1,TRINITY_DN84048_c1_g6,TRINITY_DN84198_c0_g2,TRINITY_DN84613_c0_g2,TRINITY_DN86397_c2_g2,TRINITY_DN86609_c2_g3,TRINITY_DN87745_c4_g2,TRINITY_DN87939_c0_g1,TRINITY_DN88141_c0_g1,TRINITY_DN88299_c0_g1,TRINITY_DN88978_c0_g2,TRI…
GO:0010033	response to organic substance	biological process	39/231	6558/93642	3.0e-07	0.00027326	TRINITY_DN66469_c0_g2,TRINITY_DN70654_c1_g1,TRINITY_DN74801_c0_g2,TRINITY_DN75002_c1_g1,TRINITY_DN76074_c2_g1,TRINITY_DN76446_c1_g1,TRINITY_DN77419_c0_g3,TRINITY_DN77591_c0_g2,TRINITY_DN78434_c1_g1,TRINITY_DN78606_c2_g3,TRINITY_DN78927_c1_g2,TRINITY_DN80380_c0_g1,TRINITY_DN80884_c1_g1,TRINITY_DN80910_c3_g1,TRINITY_DN81370_c0_g1,TRINITY_DN83855_c0_g1,TRINITY_DN84048_c1_g6,TRINITY_DN84971_c1_g3,TRI…	TRINITY_DN66469_c0_g2,TRINITY_DN70654_c1_g1,TRINITY_DN74801_c0_g2,TRINITY_DN75002_c1_g1,TRINITY_DN76074_c2_g1,TRINITY_DN76446_c1_g1,TRINITY_DN77419_c0_g3,TRINITY_DN77591_c0_g2,TRINITY_DN78434_c1_g1,TRINITY_DN78606_c2_g3,TRINITY_DN78927_c1_g2,TRINITY_DN80380_c0_g1,TRINITY_DN80884_c1_g1,TRINITY_DN80910_c3_g1,TRINITY_DN81370_c0_g1,TRINITY_DN83855_c0_g1,TRINITY_DN84048_c1_g6,TRINITY_DN84971_c1_g3,TRI…
GO:0007275	multicellular organism development	biological process	44/231	7943/93642	3.3e-07	0.000281799375	TRINITY_DN66469_c0_g2,TRINITY_DN67404_c0_g1,TRINITY_DN69205_c0_g1,TRINITY_DN70654_c1_g1,TRINITY_DN71813_c1_g2,TRINITY_DN73309_c0_g1,TRINITY_DN75002_c1_g1,TRINITY_DN76446_c1_g1,TRINITY_DN78327_c0_g1,TRINITY_DN78434_c1_g1,TRINITY_DN78927_c1_g2,TRINITY_DN79413_c2_g2,TRINITY_DN80047_c1_g1,TRINITY_DN80380_c0_g1,TRINITY_DN83855_c0_g1,TRINITY_DN84048_c1_g6,TRINITY_DN84198_c0_g2,TRINITY_DN84613_c0_g2,TRI…	TRINITY_DN66469_c0_g2,TRINITY_DN67404_c0_g1,TRINITY_DN69205_c0_g1,TRINITY_DN70654_c1_g1,TRINITY_DN71813_c1_g2,TRINITY_DN73309_c0_g1,TRINITY_DN75002_c1_g1,TRINITY_DN76446_c1_g1,TRINITY_DN78327_c0_g1,TRINITY_DN78434_c1_g1,TRINITY_DN78927_c1_g2,TRINITY_DN79413_c2_g2,TRINITY_DN80047_c1_g1,TRINITY_DN80380_c0_g1,TRINITY_DN83855_c0_g1,TRINITY_DN84048_c1_g6,TRINITY_DN84198_c0_g2,TRINITY_DN84613_c0_g2,TRI…
GO:0006351	transcription, DNA-templated	biological process	51/231	10146/93642	6.1e-07	0.000398504166666667	TRINITY_DN67404_c0_g1,TRINITY_DN69205_c0_g1,TRINITY_DN69619_c0_g1,TRINITY_DN71187_c2_g1,TRINITY_DN71446_c0_g3,TRINITY_DN71575_c0_g6,TRINITY_DN73309_c0_g1,TRINITY_DN73384_c1_g2,TRINITY_DN74801_c0_g2,TRINITY_DN76446_c1_g1,TRINITY_DN77419_c0_g3,TRINITY_DN77591_c0_g2,TRINITY_DN78327_c0_g1,TRINITY_DN78434_c1_g1,TRINITY_DN78927_c1_g2,TRINITY_DN80380_c0_g1,TRINITY_DN80884_c1_g1,TRINITY_DN81370_c0_g1,TRI…	TRINITY_DN67404_c0_g1,TRINITY_DN69205_c0_g1,TRINITY_DN69619_c0_g1,TRINITY_DN71187_c2_g1,TRINITY_DN71446_c0_g3,TRINITY_DN71575_c0_g6,TRINITY_DN73309_c0_g1,TRINITY_DN73384_c1_g2,TRINITY_DN74801_c0_g2,TRINITY_DN76446_c1_g1,TRINITY_DN77419_c0_g3,TRINITY_DN77591_c0_g2,TRINITY_DN78327_c0_g1,TRINITY_DN78434_c1_g1,TRINITY_DN78927_c1_g2,TRINITY_DN80380_c0_g1,TRINITY_DN80884_c1_g1,TRINITY_DN81370_c0_g1,TRI…
GO:0097659	nucleic acid-templated transcription	biological process	51/231	10148/93642	6.2e-07	0.000398504166666667	TRINITY_DN67404_c0_g1,TRINITY_DN69205_c0_g1,TRINITY_DN69619_c0_g1,TRINITY_DN71187_c2_g1,TRINITY_DN71446_c0_g3,TRINITY_DN71575_c0_g6,TRINITY_DN73309_c0_g1,TRINITY_DN73384_c1_g2,TRINITY_DN74801_c0_g2,TRINITY_DN76446_c1_g1,TRINITY_DN77419_c0_g3,TRINITY_DN77591_c0_g2,TRINITY_DN78327_c0_g1,TRINITY_DN78434_c1_g1,TRINITY_DN78927_c1_g2,TRINITY_DN80380_c0_g1,TRINITY_DN80884_c1_g1,TRINITY_DN81370_c0_g1,TRI…	TRINITY_DN67404_c0_g1,TRINITY_DN69205_c0_g1,TRINITY_DN69619_c0_g1,TRINITY_DN71187_c2_g1,TRINITY_DN71446_c0_g3,TRINITY_DN71575_c0_g6,TRINITY_DN73309_c0_g1,TRINITY_DN73384_c1_g2,TRINITY_DN74801_c0_g2,TRINITY_DN76446_c1_g1,TRINITY_DN77419_c0_g3,TRINITY_DN77591_c0_g2,TRINITY_DN78327_c0_g1,TRINITY_DN78434_c1_g1,TRINITY_DN78927_c1_g2,TRINITY_DN80380_c0_g1,TRINITY_DN80884_c1_g1,TRINITY_DN81370_c0_g1,TRI…
GO:0019219	regulation of nucleobase-containing compound metabolic process	biological process	46/231	8704/93642	6.3e-07	0.000398504166666667	TRINITY_DN67404_c0_g1,TRINITY_DN69205_c0_g1,TRINITY_DN69619_c0_g1,TRINITY_DN71187_c2_g1,TRINITY_DN71446_c0_g3,TRINITY_DN71575_c0_g6,TRINITY_DN73224_c0_g1,TRINITY_DN73309_c0_g1,TRINITY_DN73384_c1_g2,TRINITY_DN74801_c0_g2,TRINITY_DN77591_c0_g2,TRINITY_DN78434_c1_g1,TRINITY_DN78927_c1_g2,TRINITY_DN80380_c0_g1,TRINITY_DN82270_c1_g1,TRINITY_DN83380_c1_g2,TRINITY_DN83452_c1_g2,TRINITY_DN84198_c0_g2,TRI…	TRINITY_DN67404_c0_g1,TRINITY_DN69205_c0_g1,TRINITY_DN69619_c0_g1,TRINITY_DN71187_c2_g1,TRINITY_DN71446_c0_g3,TRINITY_DN71575_c0_g6,TRINITY_DN73224_c0_g1,TRINITY_DN73309_c0_g1,TRINITY_DN73384_c1_g2,TRINITY_DN74801_c0_g2,TRINITY_DN77591_c0_g2,TRINITY_DN78434_c1_g1,TRINITY_DN78927_c1_g2,TRINITY_DN80380_c0_g1,TRINITY_DN82270_c1_g1,TRINITY_DN83380_c1_g2,TRINITY_DN83452_c1_g2,TRINITY_DN84198_c0_g2,TRI…
GO:0006355	regulation of transcription, DNA-templated	biological process	43/231	7867/93642	6.6e-07	0.000398504166666667	TRINITY_DN67404_c0_g1,TRINITY_DN69205_c0_g1,TRINITY_DN69619_c0_g1,TRINITY_DN71187_c2_g1,TRINITY_DN71446_c0_g3,TRINITY_DN71575_c0_g6,TRINITY_DN73309_c0_g1,TRINITY_DN73384_c1_g2,TRINITY_DN74801_c0_g2,TRINITY_DN77591_c0_g2,TRINITY_DN78434_c1_g1,TRINITY_DN78927_c1_g2,TRINITY_DN80380_c0_g1,TRINITY_DN82270_c1_g1,TRINITY_DN83380_c1_g2,TRINITY_DN83452_c1_g2,TRINITY_DN84198_c0_g2,TRINITY_DN84971_c1_g3,TRI…	TRINITY_DN67404_c0_g1,TRINITY_DN69205_c0_g1,TRINITY_DN69619_c0_g1,TRINITY_DN71187_c2_g1,TRINITY_DN71446_c0_g3,TRINITY_DN71575_c0_g6,TRINITY_DN73309_c0_g1,TRINITY_DN73384_c1_g2,TRINITY_DN74801_c0_g2,TRINITY_DN77591_c0_g2,TRINITY_DN78434_c1_g1,TRINITY_DN78927_c1_g2,TRINITY_DN80380_c0_g1,TRINITY_DN82270_c1_g1,TRINITY_DN83380_c1_g2,TRINITY_DN83452_c1_g2,TRINITY_DN84198_c0_g2,TRINITY_DN84971_c1_g3,TRI…
GO:1903506	regulation of nucleic acid-templated transcription	biological process	43/231	7870/93642	6.6e-07	0.000398504166666667	TRINITY_DN67404_c0_g1,TRINITY_DN69205_c0_g1,TRINITY_DN69619_c0_g1,TRINITY_DN71187_c2_g1,TRINITY_DN71446_c0_g3,TRINITY_DN71575_c0_g6,TRINITY_DN73309_c0_g1,TRINITY_DN73384_c1_g2,TRINITY_DN74801_c0_g2,TRINITY_DN77591_c0_g2,TRINITY_DN78434_c1_g1,TRINITY_DN78927_c1_g2,TRINITY_DN80380_c0_g1,TRINITY_DN82270_c1_g1,TRINITY_DN83380_c1_g2,TRINITY_DN83452_c1_g2,TRINITY_DN84198_c0_g2,TRINITY_DN84971_c1_g3,TRI…	TRINITY_DN67404_c0_g1,TRINITY_DN69205_c0_g1,TRINITY_DN69619_c0_g1,TRINITY_DN71187_c2_g1,TRINITY_DN71446_c0_g3,TRINITY_DN71575_c0_g6,TRINITY_DN73309_c0_g1,TRINITY_DN73384_c1_g2,TRINITY_DN74801_c0_g2,TRINITY_DN77591_c0_g2,TRINITY_DN78434_c1_g1,TRINITY_DN78927_c1_g2,TRINITY_DN80380_c0_g1,TRINITY_DN82270_c1_g1,TRINITY_DN83380_c1_g2,TRINITY_DN83452_c1_g2,TRINITY_DN84198_c0_g2,TRINITY_DN84971_c1_g3,TRI…
GO:0032774	RNA biosynthetic process	biological process	51/231	10188/93642	6.9e-07	0.000398504166666667	TRINITY_DN67404_c0_g1,TRINITY_DN69205_c0_g1,TRINITY_DN69619_c0_g1,TRINITY_DN71187_c2_g1,TRINITY_DN71446_c0_g3,TRINITY_DN71575_c0_g6,TRINITY_DN73309_c0_g1,TRINITY_DN73384_c1_g2,TRINITY_DN74801_c0_g2,TRINITY_DN76446_c1_g1,TRINITY_DN77419_c0_g3,TRINITY_DN77591_c0_g2,TRINITY_DN78327_c0_g1,TRINITY_DN78434_c1_g1,TRINITY_DN78927_c1_g2,TRINITY_DN80380_c0_g1,TRINITY_DN80884_c1_g1,TRINITY_DN81370_c0_g1,TRI…	TRINITY_DN67404_c0_g1,TRINITY_DN69205_c0_g1,TRINITY_DN69619_c0_g1,TRINITY_DN71187_c2_g1,TRINITY_DN71446_c0_g3,TRINITY_DN71575_c0_g6,TRINITY_DN73309_c0_g1,TRINITY_DN73384_c1_g2,TRINITY_DN74801_c0_g2,TRINITY_DN76446_c1_g1,TRINITY_DN77419_c0_g3,TRINITY_DN77591_c0_g2,TRINITY_DN78327_c0_g1,TRINITY_DN78434_c1_g1,TRINITY_DN78927_c1_g2,TRINITY_DN80380_c0_g1,TRINITY_DN80884_c1_g1,TRINITY_DN81370_c0_g1,TRI…
GO:2001141	regulation of RNA biosynthetic process	biological process	43/231	7883/93642	6.9e-07	0.000398504166666667	TRINITY_DN67404_c0_g1,TRINITY_DN69205_c0_g1,TRINITY_DN69619_c0_g1,TRINITY_DN71187_c2_g1,TRINITY_DN71446_c0_g3,TRINITY_DN71575_c0_g6,TRINITY_DN73309_c0_g1,TRINITY_DN73384_c1_g2,TRINITY_DN74801_c0_g2,TRINITY_DN77591_c0_g2,TRINITY_DN78434_c1_g1,TRINITY_DN78927_c1_g2,TRINITY_DN80380_c0_g1,TRINITY_DN82270_c1_g1,TRINITY_DN83380_c1_g2,TRINITY_DN83452_c1_g2,TRINITY_DN84198_c0_g2,TRINITY_DN84971_c1_g3,TRI…	TRINITY_DN67404_c0_g1,TRINITY_DN69205_c0_g1,TRINITY_DN69619_c0_g1,TRINITY_DN71187_c2_g1,TRINITY_DN71446_c0_g3,TRINITY_DN71575_c0_g6,TRINITY_DN73309_c0_g1,TRINITY_DN73384_c1_g2,TRINITY_DN74801_c0_g2,TRINITY_DN77591_c0_g2,TRINITY_DN78434_c1_g1,TRINITY_DN78927_c1_g2,TRINITY_DN80380_c0_g1,TRINITY_DN82270_c1_g1,TRINITY_DN83380_c1_g2,TRINITY_DN83452_c1_g2,TRINITY_DN84198_c0_g2,TRINITY_DN84971_c1_g3,TRI…
GO:0009416	response to light stimulus	biological process	17/231	1612/93642	7.0e-07	0.000398504166666667	TRINITY_DN69205_c0_g1,TRINITY_DN73224_c0_g1,TRINITY_DN73309_c0_g1,TRINITY_DN78434_c1_g1,TRINITY_DN79413_c2_g2,TRINITY_DN83855_c0_g1,TRINITY_DN84048_c1_g6,TRINITY_DN84198_c0_g2,TRINITY_DN86397_c2_g2,TRINITY_DN87939_c0_g1,TRINITY_DN88743_c0_g3,TRINITY_DN89247_c1_g2,TRINITY_DN91351_c1_g1,TRINITY_DN91931_c0_g1,TRINITY_DN93541_c1_g2,TRINITY_DN95835_c0_g1,TRINITY_DN96996_c3_g1	TRINITY_DN69205_c0_g1,TRINITY_DN73224_c0_g1,TRINITY_DN73309_c0_g1,TRINITY_DN78434_c1_g1,TRINITY_DN79413_c2_g2,TRINITY_DN83855_c0_g1,TRINITY_DN84048_c1_g6,TRINITY_DN84198_c0_g2,TRINITY_DN86397_c2_g2,TRINITY_DN87939_c0_g1,TRINITY_DN88743_c0_g3,TRINITY_DN89247_c1_g2,TRINITY_DN91351_c1_g1,TRINITY_DN91931_c0_g1,TRINITY_DN93541_c1_g2,TRINITY_DN95835_c0_g1,TRINITY_DN96996_c3_g1
GO:0051252	regulation of RNA metabolic process	biological process	44/231	8196/93642	7.7e-07	0.0004208204	TRINITY_DN67404_c0_g1,TRINITY_DN69205_c0_g1,TRINITY_DN69619_c0_g1,TRINITY_DN71187_c2_g1,TRINITY_DN71446_c0_g3,TRINITY_DN71575_c0_g6,TRINITY_DN73224_c0_g1,TRINITY_DN73309_c0_g1,TRINITY_DN73384_c1_g2,TRINITY_DN74801_c0_g2,TRINITY_DN77591_c0_g2,TRINITY_DN78434_c1_g1,TRINITY_DN78927_c1_g2,TRINITY_DN80380_c0_g1,TRINITY_DN82270_c1_g1,TRINITY_DN83380_c1_g2,TRINITY_DN83452_c1_g2,TRINITY_DN84198_c0_g2,TRI…	TRINITY_DN67404_c0_g1,TRINITY_DN69205_c0_g1,TRINITY_DN69619_c0_g1,TRINITY_DN71187_c2_g1,TRINITY_DN71446_c0_g3,TRINITY_DN71575_c0_g6,TRINITY_DN73224_c0_g1,TRINITY_DN73309_c0_g1,TRINITY_DN73384_c1_g2,TRINITY_DN74801_c0_g2,TRINITY_DN77591_c0_g2,TRINITY_DN78434_c1_g1,TRINITY_DN78927_c1_g2,TRINITY_DN80380_c0_g1,TRINITY_DN82270_c1_g1,TRINITY_DN83380_c1_g2,TRINITY_DN83452_c1_g2,TRINITY_DN84198_c0_g2,TRI…
GO:0009415	response to water	biological process	12/231	791/93642	8.1e-07	0.000425655	TRINITY_DN69116_c2_g1,TRINITY_DN81058_c2_g3,TRINITY_DN83033_c1_g2,TRINITY_DN83807_c1_g1,TRINITY_DN87663_c1_g2,TRINITY_DN88809_c0_g1,TRINITY_DN95015_c0_g1,TRINITY_DN95880_c0_g1,TRINITY_DN96014_c1_g1,TRINITY_DN96996_c3_g1,TRINITY_DN97571_c1_g2,TRINITY_DN98284_c5_g1	TRINITY_DN69116_c2_g1,TRINITY_DN81058_c2_g3,TRINITY_DN83033_c1_g2,TRINITY_DN83807_c1_g1,TRINITY_DN87663_c1_g2,TRINITY_DN88809_c0_g1,TRINITY_DN95015_c0_g1,TRINITY_DN95880_c0_g1,TRINITY_DN96014_c1_g1,TRINITY_DN96996_c3_g1,TRINITY_DN97571_c1_g2,TRINITY_DN98284_c5_g1
GO:0090567	reproductive shoot system development	biological process	15/231	1304/93642	1.1e-06	0.000556640740740741	TRINITY_DN78327_c0_g1,TRINITY_DN78927_c1_g2,TRINITY_DN84048_c1_g6,TRINITY_DN84198_c0_g2,TRINITY_DN84613_c0_g2,TRINITY_DN86609_c2_g3,TRINITY_DN87939_c0_g1,TRINITY_DN88299_c0_g1,TRINITY_DN92488_c1_g1,TRINITY_DN93541_c1_g2,TRINITY_DN95646_c1_g2,TRINITY_DN95742_c1_g2,TRINITY_DN95835_c0_g1,TRINITY_DN97073_c1_g1,TRINITY_DN98284_c5_g1	TRINITY_DN78327_c0_g1,TRINITY_DN78927_c1_g2,TRINITY_DN84048_c1_g6,TRINITY_DN84198_c0_g2,TRINITY_DN84613_c0_g2,TRINITY_DN86609_c2_g3,TRINITY_DN87939_c0_g1,TRINITY_DN88299_c0_g1,TRINITY_DN92488_c1_g1,TRINITY_DN93541_c1_g2,TRINITY_DN95646_c1_g2,TRINITY_DN95742_c1_g2,TRINITY_DN95835_c0_g1,TRINITY_DN97073_c1_g1,TRINITY_DN98284_c5_g1
GO:0048366	leaf development	biological process	12/231	821/93642	1.2e-06	0.000585557142857143	TRINITY_DN66469_c0_g2,TRINITY_DN71813_c1_g2,TRINITY_DN73309_c0_g1,TRINITY_DN75002_c1_g1,TRINITY_DN76446_c1_g1,TRINITY_DN79413_c2_g2,TRINITY_DN84048_c1_g6,TRINITY_DN88141_c0_g1,TRINITY_DN90644_c1_g2,TRINITY_DN95742_c1_g2,TRINITY_DN96996_c3_g1,TRINITY_DN97571_c1_g2	TRINITY_DN66469_c0_g2,TRINITY_DN71813_c1_g2,TRINITY_DN73309_c0_g1,TRINITY_DN75002_c1_g1,TRINITY_DN76446_c1_g1,TRINITY_DN79413_c2_g2,TRINITY_DN84048_c1_g6,TRINITY_DN88141_c0_g1,TRINITY_DN90644_c1_g2,TRINITY_DN95742_c1_g2,TRINITY_DN96996_c3_g1,TRINITY_DN97571_c1_g2
GO:1905392	plant organ morphogenesis	biological process	12/231	867/93642	2.1e-06	0.00093933125	TRINITY_DN67404_c0_g1,TRINITY_DN71813_c1_g2,TRINITY_DN73309_c0_g1,TRINITY_DN80380_c0_g1,TRINITY_DN87745_c4_g2,TRINITY_DN88141_c0_g1,TRINITY_DN90644_c1_g2,TRINITY_DN92488_c1_g1,TRINITY_DN95646_c1_g2,TRINITY_DN95835_c0_g1,TRINITY_DN96996_c3_g1,TRINITY_DN97339_c1_g3	TRINITY_DN67404_c0_g1,TRINITY_DN71813_c1_g2,TRINITY_DN73309_c0_g1,TRINITY_DN80380_c0_g1,TRINITY_DN87745_c4_g2,TRINITY_DN88141_c0_g1,TRINITY_DN90644_c1_g2,TRINITY_DN92488_c1_g1,TRINITY_DN95646_c1_g2,TRINITY_DN95835_c0_g1,TRINITY_DN96996_c3_g1,TRINITY_DN97339_c1_g3
GO:0009314	response to radiation	biological process	17/231	1750/93642	2.1e-06	0.00093933125	TRINITY_DN69205_c0_g1,TRINITY_DN73224_c0_g1,TRINITY_DN73309_c0_g1,TRINITY_DN78434_c1_g1,TRINITY_DN79413_c2_g2,TRINITY_DN83855_c0_g1,TRINITY_DN84048_c1_g6,TRINITY_DN84198_c0_g2,TRINITY_DN86397_c2_g2,TRINITY_DN87939_c0_g1,TRINITY_DN88743_c0_g3,TRINITY_DN89247_c1_g2,TRINITY_DN91351_c1_g1,TRINITY_DN91931_c0_g1,TRINITY_DN93541_c1_g2,TRINITY_DN95835_c0_g1,TRINITY_DN96996_c3_g1	TRINITY_DN69205_c0_g1,TRINITY_DN73224_c0_g1,TRINITY_DN73309_c0_g1,TRINITY_DN78434_c1_g1,TRINITY_DN79413_c2_g2,TRINITY_DN83855_c0_g1,TRINITY_DN84048_c1_g6,TRINITY_DN84198_c0_g2,TRINITY_DN86397_c2_g2,TRINITY_DN87939_c0_g1,TRINITY_DN88743_c0_g3,TRINITY_DN89247_c1_g2,TRINITY_DN91351_c1_g1,TRINITY_DN91931_c0_g1,TRINITY_DN93541_c1_g2,TRINITY_DN95835_c0_g1,TRINITY_DN96996_c3_g1
GO:0048608	reproductive structure development	biological process	23/231	3032/93642	2.2e-06	0.00093933125	TRINITY_DN69205_c0_g1,TRINITY_DN76446_c1_g1,TRINITY_DN78327_c0_g1,TRINITY_DN78434_c1_g1,TRINITY_DN78927_c1_g2,TRINITY_DN79413_c2_g2,TRINITY_DN80047_c1_g1,TRINITY_DN84048_c1_g6,TRINITY_DN84198_c0_g2,TRINITY_DN84613_c0_g2,TRINITY_DN86609_c2_g3,TRINITY_DN87939_c0_g1,TRINITY_DN88141_c0_g1,TRINITY_DN88299_c0_g1,TRINITY_DN88978_c0_g2,TRINITY_DN90644_c1_g2,TRINITY_DN92488_c1_g1,TRINITY_DN93541_c1_g2,TRI…	TRINITY_DN69205_c0_g1,TRINITY_DN76446_c1_g1,TRINITY_DN78327_c0_g1,TRINITY_DN78434_c1_g1,TRINITY_DN78927_c1_g2,TRINITY_DN79413_c2_g2,TRINITY_DN80047_c1_g1,TRINITY_DN84048_c1_g6,TRINITY_DN84198_c0_g2,TRINITY_DN84613_c0_g2,TRINITY_DN86609_c2_g3,TRINITY_DN87939_c0_g1,TRINITY_DN88141_c0_g1,TRINITY_DN88299_c0_g1,TRINITY_DN88978_c0_g2,TRINITY_DN90644_c1_g2,TRINITY_DN92488_c1_g1,TRINITY_DN93541_c1_g2,TRI…
GO:0061458	reproductive system development	biological process	23/231	3032/93642	2.2e-06	0.00093933125	TRINITY_DN69205_c0_g1,TRINITY_DN76446_c1_g1,TRINITY_DN78327_c0_g1,TRINITY_DN78434_c1_g1,TRINITY_DN78927_c1_g2,TRINITY_DN79413_c2_g2,TRINITY_DN80047_c1_g1,TRINITY_DN84048_c1_g6,TRINITY_DN84198_c0_g2,TRINITY_DN84613_c0_g2,TRINITY_DN86609_c2_g3,TRINITY_DN87939_c0_g1,TRINITY_DN88141_c0_g1,TRINITY_DN88299_c0_g1,TRINITY_DN88978_c0_g2,TRINITY_DN90644_c1_g2,TRINITY_DN92488_c1_g1,TRINITY_DN93541_c1_g2,TRI…	TRINITY_DN69205_c0_g1,TRINITY_DN76446_c1_g1,TRINITY_DN78327_c0_g1,TRINITY_DN78434_c1_g1,TRINITY_DN78927_c1_g2,TRINITY_DN79413_c2_g2,TRINITY_DN80047_c1_g1,TRINITY_DN84048_c1_g6,TRINITY_DN84198_c0_g2,TRINITY_DN84613_c0_g2,TRINITY_DN86609_c2_g3,TRINITY_DN87939_c0_g1,TRINITY_DN88141_c0_g1,TRINITY_DN88299_c0_g1,TRINITY_DN88978_c0_g2,TRINITY_DN90644_c1_g2,TRINITY_DN92488_c1_g1,TRINITY_DN93541_c1_g2,TRI…
GO:0071483	cellular response to blue light	biological process	4/231	39/93642	2.8e-06	0.00115928484848485	TRINITY_DN83855_c0_g1,TRINITY_DN86397_c2_g2,TRINITY_DN93541_c1_g2,TRINITY_DN96996_c3_g1	TRINITY_DN83855_c0_g1,TRINITY_DN86397_c2_g2,TRINITY_DN93541_c1_g2,TRINITY_DN96996_c3_g1
GO:0032501	multicellular organismal process	biological process	47/231	9507/93642	3.0e-06	0.00120555882352941	TRINITY_DN66469_c0_g2,TRINITY_DN67404_c0_g1,TRINITY_DN69205_c0_g1,TRINITY_DN70654_c1_g1,TRINITY_DN71813_c1_g2,TRINITY_DN73309_c0_g1,TRINITY_DN75002_c1_g1,TRINITY_DN76446_c1_g1,TRINITY_DN78327_c0_g1,TRINITY_DN78434_c1_g1,TRINITY_DN78927_c1_g2,TRINITY_DN79413_c2_g2,TRINITY_DN80047_c1_g1,TRINITY_DN80380_c0_g1,TRINITY_DN83053_c0_g4,TRINITY_DN83855_c0_g1,TRINITY_DN84048_c1_g6,TRINITY_DN84198_c0_g2,TRI…	TRINITY_DN66469_c0_g2,TRINITY_DN67404_c0_g1,TRINITY_DN69205_c0_g1,TRINITY_DN70654_c1_g1,TRINITY_DN71813_c1_g2,TRINITY_DN73309_c0_g1,TRINITY_DN75002_c1_g1,TRINITY_DN76446_c1_g1,TRINITY_DN78327_c0_g1,TRINITY_DN78434_c1_g1,TRINITY_DN78927_c1_g2,TRINITY_DN79413_c2_g2,TRINITY_DN80047_c1_g1,TRINITY_DN80380_c0_g1,TRINITY_DN83053_c0_g4,TRINITY_DN83855_c0_g1,TRINITY_DN84048_c1_g6,TRINITY_DN84198_c0_g2,TRI…
GO:0009908	flower development	biological process	14/231	1242/93642	3.2e-06	0.00124918857142857	TRINITY_DN78327_c0_g1,TRINITY_DN78927_c1_g2,TRINITY_DN84048_c1_g6,TRINITY_DN84198_c0_g2,TRINITY_DN84613_c0_g2,TRINITY_DN87939_c0_g1,TRINITY_DN88299_c0_g1,TRINITY_DN92488_c1_g1,TRINITY_DN93541_c1_g2,TRINITY_DN95646_c1_g2,TRINITY_DN95742_c1_g2,TRINITY_DN95835_c0_g1,TRINITY_DN97073_c1_g1,TRINITY_DN98284_c5_g1	TRINITY_DN78327_c0_g1,TRINITY_DN78927_c1_g2,TRINITY_DN84048_c1_g6,TRINITY_DN84198_c0_g2,TRINITY_DN84613_c0_g2,TRINITY_DN87939_c0_g1,TRINITY_DN88299_c0_g1,TRINITY_DN92488_c1_g1,TRINITY_DN93541_c1_g2,TRINITY_DN95646_c1_g2,TRINITY_DN95742_c1_g2,TRINITY_DN95835_c0_g1,TRINITY_DN97073_c1_g1,TRINITY_DN98284_c5_g1
GO:0009637	response to blue light	biological process	6/231	160/93642	3.3e-06	0.00125244166666667	TRINITY_DN73309_c0_g1,TRINITY_DN83855_c0_g1,TRINITY_DN86397_c2_g2,TRINITY_DN88743_c0_g3,TRINITY_DN93541_c1_g2,TRINITY_DN96996_c3_g1	TRINITY_DN73309_c0_g1,TRINITY_DN83855_c0_g1,TRINITY_DN86397_c2_g2,TRINITY_DN88743_c0_g3,TRINITY_DN93541_c1_g2,TRINITY_DN96996_c3_g1
GO:0033993	response to lipid	biological process	18/231	2042/93642	4.0e-06	0.00147708108108108	TRINITY_DN76074_c2_g1,TRINITY_DN77591_c0_g2,TRINITY_DN78434_c1_g1,TRINITY_DN78606_c2_g3,TRINITY_DN81370_c0_g1,TRINITY_DN83855_c0_g1,TRINITY_DN84048_c1_g6,TRINITY_DN84971_c1_g3,TRINITY_DN86609_c2_g3,TRINITY_DN92098_c0_g7,TRINITY_DN95015_c0_g1,TRINITY_DN95505_c1_g2,TRINITY_DN95646_c1_g2,TRINITY_DN96996_c3_g1,TRINITY_DN97571_c1_g2,TRINITY_DN98284_c5_g1,TRINITY_DN98810_c3_g2,TRINITY_DN98875_c3_g2	TRINITY_DN76074_c2_g1,TRINITY_DN77591_c0_g2,TRINITY_DN78434_c1_g1,TRINITY_DN78606_c2_g3,TRINITY_DN81370_c0_g1,TRINITY_DN83855_c0_g1,TRINITY_DN84048_c1_g6,TRINITY_DN84971_c1_g3,TRINITY_DN86609_c2_g3,TRINITY_DN92098_c0_g7,TRINITY_DN95015_c0_g1,TRINITY_DN95505_c1_g2,TRINITY_DN95646_c1_g2,TRINITY_DN96996_c3_g1,TRINITY_DN97571_c1_g2,TRINITY_DN98284_c5_g1,TRINITY_DN98810_c3_g2,TRINITY_DN98875_c3_g2
GO:0048827	phyllome development	biological process	13/231	1127/93642	5.7e-06	0.00204945	TRINITY_DN66469_c0_g2,TRINITY_DN71813_c1_g2,TRINITY_DN73309_c0_g1,TRINITY_DN75002_c1_g1,TRINITY_DN76446_c1_g1,TRINITY_DN79413_c2_g2,TRINITY_DN84048_c1_g6,TRINITY_DN88141_c0_g1,TRINITY_DN90644_c1_g2,TRINITY_DN92488_c1_g1,TRINITY_DN95742_c1_g2,TRINITY_DN96996_c3_g1,TRINITY_DN97571_c1_g2	TRINITY_DN66469_c0_g2,TRINITY_DN71813_c1_g2,TRINITY_DN73309_c0_g1,TRINITY_DN75002_c1_g1,TRINITY_DN76446_c1_g1,TRINITY_DN79413_c2_g2,TRINITY_DN84048_c1_g6,TRINITY_DN88141_c0_g1,TRINITY_DN90644_c1_g2,TRINITY_DN92488_c1_g1,TRINITY_DN95742_c1_g2,TRINITY_DN96996_c3_g1,TRINITY_DN97571_c1_g2
GO:0010073	meristem maintenance	biological process	7/231	289/93642	8.7e-06	0.0030479	TRINITY_DN67404_c0_g1,TRINITY_DN78327_c0_g1,TRINITY_DN80380_c0_g1,TRINITY_DN92488_c1_g1,TRINITY_DN95835_c0_g1,TRINITY_DN96996_c3_g1,TRINITY_DN97339_c1_g3	TRINITY_DN67404_c0_g1,TRINITY_DN78327_c0_g1,TRINITY_DN80380_c0_g1,TRINITY_DN92488_c1_g1,TRINITY_DN95835_c0_g1,TRINITY_DN96996_c3_g1,TRINITY_DN97339_c1_g3
GO:0031323	regulation of cellular metabolic process	biological process	53/231	11774/93642	9.3e-06	0.00313249268292683	TRINITY_DN67404_c0_g1,TRINITY_DN69074_c0_g1,TRINITY_DN69205_c0_g1,TRINITY_DN69619_c0_g1,TRINITY_DN71187_c2_g1,TRINITY_DN71446_c0_g3,TRINITY_DN71575_c0_g6,TRINITY_DN73224_c0_g1,TRINITY_DN73309_c0_g1,TRINITY_DN73384_c1_g2,TRINITY_DN74801_c0_g2,TRINITY_DN77591_c0_g2,TRINITY_DN77956_c0_g1,TRINITY_DN78434_c1_g1,TRINITY_DN78606_c2_g3,TRINITY_DN78927_c1_g2,TRINITY_DN80380_c0_g1,TRINITY_DN82270_c1_g1,TRI…	TRINITY_DN67404_c0_g1,TRINITY_DN69074_c0_g1,TRINITY_DN69205_c0_g1,TRINITY_DN69619_c0_g1,TRINITY_DN71187_c2_g1,TRINITY_DN71446_c0_g3,TRINITY_DN71575_c0_g6,TRINITY_DN73224_c0_g1,TRINITY_DN73309_c0_g1,TRINITY_DN73384_c1_g2,TRINITY_DN74801_c0_g2,TRINITY_DN77591_c0_g2,TRINITY_DN77956_c0_g1,TRINITY_DN78434_c1_g1,TRINITY_DN78606_c2_g3,TRINITY_DN78927_c1_g2,TRINITY_DN80380_c0_g1,TRINITY_DN82270_c1_g1,TRI…
GO:0010468	regulation of gene expression	biological process	49/231	10537/93642	9.4e-06	0.00313249268292683	TRINITY_DN67404_c0_g1,TRINITY_DN69205_c0_g1,TRINITY_DN69619_c0_g1,TRINITY_DN70654_c1_g1,TRINITY_DN71187_c2_g1,TRINITY_DN71446_c0_g3,TRINITY_DN71575_c0_g6,TRINITY_DN73224_c0_g1,TRINITY_DN73309_c0_g1,TRINITY_DN73384_c1_g2,TRINITY_DN74801_c0_g2,TRINITY_DN77591_c0_g2,TRINITY_DN77956_c0_g1,TRINITY_DN78434_c1_g1,TRINITY_DN78927_c1_g2,TRINITY_DN80380_c0_g1,TRINITY_DN82270_c1_g1,TRINITY_DN83380_c1_g2,TRI…	TRINITY_DN67404_c0_g1,TRINITY_DN69205_c0_g1,TRINITY_DN69619_c0_g1,TRINITY_DN70654_c1_g1,TRINITY_DN71187_c2_g1,TRINITY_DN71446_c0_g3,TRINITY_DN71575_c0_g6,TRINITY_DN73224_c0_g1,TRINITY_DN73309_c0_g1,TRINITY_DN73384_c1_g2,TRINITY_DN74801_c0_g2,TRINITY_DN77591_c0_g2,TRINITY_DN77956_c0_g1,TRINITY_DN78434_c1_g1,TRINITY_DN78927_c1_g2,TRINITY_DN80380_c0_g1,TRINITY_DN82270_c1_g1,TRINITY_DN83380_c1_g2,TRI…
GO:0019222	regulation of metabolic process	biological process	57/231	13096/93642	1.1e-05	0.00357840476190476	TRINITY_DN67404_c0_g1,TRINITY_DN69074_c0_g1,TRINITY_DN69205_c0_g1,TRINITY_DN69619_c0_g1,TRINITY_DN70654_c1_g1,TRINITY_DN71187_c2_g1,TRINITY_DN71446_c0_g3,TRINITY_DN71575_c0_g6,TRINITY_DN73224_c0_g1,TRINITY_DN73309_c0_g1,TRINITY_DN73384_c1_g2,TRINITY_DN74801_c0_g2,TRINITY_DN77591_c0_g2,TRINITY_DN77956_c0_g1,TRINITY_DN78434_c1_g1,TRINITY_DN78606_c2_g3,TRINITY_DN78927_c1_g2,TRINITY_DN80380_c0_g1,TRI…	TRINITY_DN67404_c0_g1,TRINITY_DN69074_c0_g1,TRINITY_DN69205_c0_g1,TRINITY_DN69619_c0_g1,TRINITY_DN70654_c1_g1,TRINITY_DN71187_c2_g1,TRINITY_DN71446_c0_g3,TRINITY_DN71575_c0_g6,TRINITY_DN73224_c0_g1,TRINITY_DN73309_c0_g1,TRINITY_DN73384_c1_g2,TRINITY_DN74801_c0_g2,TRINITY_DN77591_c0_g2,TRINITY_DN77956_c0_g1,TRINITY_DN78434_c1_g1,TRINITY_DN78606_c2_g3,TRINITY_DN78927_c1_g2,TRINITY_DN80380_c0_g1,TRI…
GO:0009409	response to cold	biological process	10/231	713/93642	1.3e-05	0.00413067441860465	TRINITY_DN78434_c1_g1,TRINITY_DN78914_c0_g1,TRINITY_DN79053_c1_g1,TRINITY_DN85740_c1_g2,TRINITY_DN89247_c1_g2,TRINITY_DN92098_c0_g7,TRINITY_DN95505_c1_g2,TRINITY_DN97038_c1_g1,TRINITY_DN97571_c1_g2,TRINITY_DN98284_c5_g1	TRINITY_DN78434_c1_g1,TRINITY_DN78914_c0_g1,TRINITY_DN79053_c1_g1,TRINITY_DN85740_c1_g2,TRINITY_DN89247_c1_g2,TRINITY_DN92098_c0_g7,TRINITY_DN95505_c1_g2,TRINITY_DN97038_c1_g1,TRINITY_DN97571_c1_g2,TRINITY_DN98284_c5_g1
GO:2000112	regulation of cellular macromolecule biosynthetic process	biological process	45/231	9513/93642	1.6e-05	0.00496836363636364	TRINITY_DN67404_c0_g1,TRINITY_DN69205_c0_g1,TRINITY_DN69619_c0_g1,TRINITY_DN71187_c2_g1,TRINITY_DN71446_c0_g3,TRINITY_DN71575_c0_g6,TRINITY_DN73309_c0_g1,TRINITY_DN73384_c1_g2,TRINITY_DN74801_c0_g2,TRINITY_DN77591_c0_g2,TRINITY_DN77956_c0_g1,TRINITY_DN78434_c1_g1,TRINITY_DN78927_c1_g2,TRINITY_DN80380_c0_g1,TRINITY_DN82270_c1_g1,TRINITY_DN83380_c1_g2,TRINITY_DN83452_c1_g2,TRINITY_DN84198_c0_g2,TRI…	TRINITY_DN67404_c0_g1,TRINITY_DN69205_c0_g1,TRINITY_DN69619_c0_g1,TRINITY_DN71187_c2_g1,TRINITY_DN71446_c0_g3,TRINITY_DN71575_c0_g6,TRINITY_DN73309_c0_g1,TRINITY_DN73384_c1_g2,TRINITY_DN74801_c0_g2,TRINITY_DN77591_c0_g2,TRINITY_DN77956_c0_g1,TRINITY_DN78434_c1_g1,TRINITY_DN78927_c1_g2,TRINITY_DN80380_c0_g1,TRINITY_DN82270_c1_g1,TRINITY_DN83380_c1_g2,TRINITY_DN83452_c1_g2,TRINITY_DN84198_c0_g2,TRI…
GO:0031326	regulation of cellular biosynthetic process	biological process	46/231	9864/93642	1.8e-05	0.00523263829787234	TRINITY_DN67404_c0_g1,TRINITY_DN69074_c0_g1,TRINITY_DN69205_c0_g1,TRINITY_DN69619_c0_g1,TRINITY_DN71187_c2_g1,TRINITY_DN71446_c0_g3,TRINITY_DN71575_c0_g6,TRINITY_DN73309_c0_g1,TRINITY_DN73384_c1_g2,TRINITY_DN74801_c0_g2,TRINITY_DN77591_c0_g2,TRINITY_DN77956_c0_g1,TRINITY_DN78434_c1_g1,TRINITY_DN78927_c1_g2,TRINITY_DN80380_c0_g1,TRINITY_DN82270_c1_g1,TRINITY_DN83380_c1_g2,TRINITY_DN83452_c1_g2,TRI…	TRINITY_DN67404_c0_g1,TRINITY_DN69074_c0_g1,TRINITY_DN69205_c0_g1,TRINITY_DN69619_c0_g1,TRINITY_DN71187_c2_g1,TRINITY_DN71446_c0_g3,TRINITY_DN71575_c0_g6,TRINITY_DN73309_c0_g1,TRINITY_DN73384_c1_g2,TRINITY_DN74801_c0_g2,TRINITY_DN77591_c0_g2,TRINITY_DN77956_c0_g1,TRINITY_DN78434_c1_g1,TRINITY_DN78927_c1_g2,TRINITY_DN80380_c0_g1,TRINITY_DN82270_c1_g1,TRINITY_DN83380_c1_g2,TRINITY_DN83452_c1_g2,TRI…
GO:0006950	response to stress	biological process	64/231	15618/93642	1.8e-05	0.00523263829787234	TRINITY_DN69116_c2_g1,TRINITY_DN71575_c0_g6,TRINITY_DN73309_c0_g1,TRINITY_DN74397_c1_g1,TRINITY_DN75002_c1_g1,TRINITY_DN75467_c1_g1,TRINITY_DN77419_c0_g3,TRINITY_DN77526_c0_g1,TRINITY_DN78103_c0_g1,TRINITY_DN78103_c0_g2,TRINITY_DN78434_c1_g1,TRINITY_DN78606_c2_g3,TRINITY_DN78670_c0_g1,TRINITY_DN78722_c0_g3,TRINITY_DN78914_c0_g1,TRINITY_DN79053_c1_g1,TRINITY_DN79413_c2_g2,TRINITY_DN80047_c1_g1,TRI…	TRINITY_DN69116_c2_g1,TRINITY_DN71575_c0_g6,TRINITY_DN73309_c0_g1,TRINITY_DN74397_c1_g1,TRINITY_DN75002_c1_g1,TRINITY_DN75467_c1_g1,TRINITY_DN77419_c0_g3,TRINITY_DN77526_c0_g1,TRINITY_DN78103_c0_g1,TRINITY_DN78103_c0_g2,TRINITY_DN78434_c1_g1,TRINITY_DN78606_c2_g3,TRINITY_DN78670_c0_g1,TRINITY_DN78722_c0_g3,TRINITY_DN78914_c0_g1,TRINITY_DN79053_c1_g1,TRINITY_DN79413_c2_g2,TRINITY_DN80047_c1_g1,TRI…
GO:0010556	regulation of macromolecule biosynthetic process	biological process	45/231	9568/93642	1.8e-05	0.00523263829787234	TRINITY_DN67404_c0_g1,TRINITY_DN69205_c0_g1,TRINITY_DN69619_c0_g1,TRINITY_DN71187_c2_g1,TRINITY_DN71446_c0_g3,TRINITY_DN71575_c0_g6,TRINITY_DN73309_c0_g1,TRINITY_DN73384_c1_g2,TRINITY_DN74801_c0_g2,TRINITY_DN77591_c0_g2,TRINITY_DN77956_c0_g1,TRINITY_DN78434_c1_g1,TRINITY_DN78927_c1_g2,TRINITY_DN80380_c0_g1,TRINITY_DN82270_c1_g1,TRINITY_DN83380_c1_g2,TRINITY_DN83452_c1_g2,TRINITY_DN84198_c0_g2,TRI…	TRINITY_DN67404_c0_g1,TRINITY_DN69205_c0_g1,TRINITY_DN69619_c0_g1,TRINITY_DN71187_c2_g1,TRINITY_DN71446_c0_g3,TRINITY_DN71575_c0_g6,TRINITY_DN73309_c0_g1,TRINITY_DN73384_c1_g2,TRINITY_DN74801_c0_g2,TRINITY_DN77591_c0_g2,TRINITY_DN77956_c0_g1,TRINITY_DN78434_c1_g1,TRINITY_DN78927_c1_g2,TRINITY_DN80380_c0_g1,TRINITY_DN82270_c1_g1,TRINITY_DN83380_c1_g2,TRINITY_DN83452_c1_g2,TRINITY_DN84198_c0_g2,TRI…
GO:0048580	regulation of post-embryonic development	biological process	10/231	741/93642	1.9e-05	0.00540827083333333	TRINITY_DN66469_c0_g2,TRINITY_DN69205_c0_g1,TRINITY_DN84198_c0_g2,TRINITY_DN86397_c2_g2,TRINITY_DN86609_c2_g3,TRINITY_DN87939_c0_g1,TRINITY_DN93541_c1_g2,TRINITY_DN94707_c0_g1,TRINITY_DN95835_c0_g1,TRINITY_DN96996_c3_g1	TRINITY_DN66469_c0_g2,TRINITY_DN69205_c0_g1,TRINITY_DN84198_c0_g2,TRINITY_DN86397_c2_g2,TRINITY_DN86609_c2_g3,TRINITY_DN87939_c0_g1,TRINITY_DN93541_c1_g2,TRINITY_DN94707_c0_g1,TRINITY_DN95835_c0_g1,TRINITY_DN96996_c3_g1
GO:0009889	regulation of biosynthetic process	biological process	46/231	9921/93642	2.0e-05	0.00557673469387755	TRINITY_DN67404_c0_g1,TRINITY_DN69074_c0_g1,TRINITY_DN69205_c0_g1,TRINITY_DN69619_c0_g1,TRINITY_DN71187_c2_g1,TRINITY_DN71446_c0_g3,TRINITY_DN71575_c0_g6,TRINITY_DN73309_c0_g1,TRINITY_DN73384_c1_g2,TRINITY_DN74801_c0_g2,TRINITY_DN77591_c0_g2,TRINITY_DN77956_c0_g1,TRINITY_DN78434_c1_g1,TRINITY_DN78927_c1_g2,TRINITY_DN80380_c0_g1,TRINITY_DN82270_c1_g1,TRINITY_DN83380_c1_g2,TRINITY_DN83452_c1_g2,TRI…	TRINITY_DN67404_c0_g1,TRINITY_DN69074_c0_g1,TRINITY_DN69205_c0_g1,TRINITY_DN69619_c0_g1,TRINITY_DN71187_c2_g1,TRINITY_DN71446_c0_g3,TRINITY_DN71575_c0_g6,TRINITY_DN73309_c0_g1,TRINITY_DN73384_c1_g2,TRINITY_DN74801_c0_g2,TRINITY_DN77591_c0_g2,TRINITY_DN77956_c0_g1,TRINITY_DN78434_c1_g1,TRINITY_DN78927_c1_g2,TRINITY_DN80380_c0_g1,TRINITY_DN82270_c1_g1,TRINITY_DN83380_c1_g2,TRINITY_DN83452_c1_g2,TRI…
GO:0080090	regulation of primary metabolic process	biological process	51/231	11491/93642	2.1e-05	0.00573846	TRINITY_DN67404_c0_g1,TRINITY_DN69074_c0_g1,TRINITY_DN69205_c0_g1,TRINITY_DN69619_c0_g1,TRINITY_DN71187_c2_g1,TRINITY_DN71446_c0_g3,TRINITY_DN71575_c0_g6,TRINITY_DN73224_c0_g1,TRINITY_DN73309_c0_g1,TRINITY_DN73384_c1_g2,TRINITY_DN74801_c0_g2,TRINITY_DN77591_c0_g2,TRINITY_DN77956_c0_g1,TRINITY_DN78434_c1_g1,TRINITY_DN78927_c1_g2,TRINITY_DN80380_c0_g1,TRINITY_DN82270_c1_g1,TRINITY_DN83380_c1_g2,TRI…	TRINITY_DN67404_c0_g1,TRINITY_DN69074_c0_g1,TRINITY_DN69205_c0_g1,TRINITY_DN69619_c0_g1,TRINITY_DN71187_c2_g1,TRINITY_DN71446_c0_g3,TRINITY_DN71575_c0_g6,TRINITY_DN73224_c0_g1,TRINITY_DN73309_c0_g1,TRINITY_DN73384_c1_g2,TRINITY_DN74801_c0_g2,TRINITY_DN77591_c0_g2,TRINITY_DN77956_c0_g1,TRINITY_DN78434_c1_g1,TRINITY_DN78927_c1_g2,TRINITY_DN80380_c0_g1,TRINITY_DN82270_c1_g1,TRINITY_DN83380_c1_g2,TRI…
GO:0060255	regulation of macromolecule metabolic process	biological process	53/231	12132/93642	2.2e-05	0.0058938431372549	TRINITY_DN67404_c0_g1,TRINITY_DN69205_c0_g1,TRINITY_DN69619_c0_g1,TRINITY_DN70654_c1_g1,TRINITY_DN71187_c2_g1,TRINITY_DN71446_c0_g3,TRINITY_DN71575_c0_g6,TRINITY_DN73224_c0_g1,TRINITY_DN73309_c0_g1,TRINITY_DN73384_c1_g2,TRINITY_DN74801_c0_g2,TRINITY_DN77591_c0_g2,TRINITY_DN77956_c0_g1,TRINITY_DN78434_c1_g1,TRINITY_DN78927_c1_g2,TRINITY_DN80380_c0_g1,TRINITY_DN82270_c1_g1,TRINITY_DN83380_c1_g2,TRI…	TRINITY_DN67404_c0_g1,TRINITY_DN69205_c0_g1,TRINITY_DN69619_c0_g1,TRINITY_DN70654_c1_g1,TRINITY_DN71187_c2_g1,TRINITY_DN71446_c0_g3,TRINITY_DN71575_c0_g6,TRINITY_DN73224_c0_g1,TRINITY_DN73309_c0_g1,TRINITY_DN73384_c1_g2,TRINITY_DN74801_c0_g2,TRINITY_DN77591_c0_g2,TRINITY_DN77956_c0_g1,TRINITY_DN78434_c1_g1,TRINITY_DN78927_c1_g2,TRINITY_DN80380_c0_g1,TRINITY_DN82270_c1_g1,TRINITY_DN83380_c1_g2,TRI…
GO:0051171	regulation of nitrogen compound metabolic process	biological process	50/231	11230/93642	2.4e-05	0.006306	TRINITY_DN67404_c0_g1,TRINITY_DN69205_c0_g1,TRINITY_DN69619_c0_g1,TRINITY_DN71187_c2_g1,TRINITY_DN71446_c0_g3,TRINITY_DN71575_c0_g6,TRINITY_DN73224_c0_g1,TRINITY_DN73309_c0_g1,TRINITY_DN73384_c1_g2,TRINITY_DN74801_c0_g2,TRINITY_DN77591_c0_g2,TRINITY_DN77956_c0_g1,TRINITY_DN78434_c1_g1,TRINITY_DN78927_c1_g2,TRINITY_DN80380_c0_g1,TRINITY_DN82270_c1_g1,TRINITY_DN83380_c1_g2,TRINITY_DN83452_c1_g2,TRI…	TRINITY_DN67404_c0_g1,TRINITY_DN69205_c0_g1,TRINITY_DN69619_c0_g1,TRINITY_DN71187_c2_g1,TRINITY_DN71446_c0_g3,TRINITY_DN71575_c0_g6,TRINITY_DN73224_c0_g1,TRINITY_DN73309_c0_g1,TRINITY_DN73384_c1_g2,TRINITY_DN74801_c0_g2,TRINITY_DN77591_c0_g2,TRINITY_DN77956_c0_g1,TRINITY_DN78434_c1_g1,TRINITY_DN78927_c1_g2,TRINITY_DN80380_c0_g1,TRINITY_DN82270_c1_g1,TRINITY_DN83380_c1_g2,TRINITY_DN83452_c1_g2,TRI…
GO:0009785	blue light signaling pathway	biological process	3/231	24/93642	2.9e-05	0.00747598113207547	TRINITY_DN83855_c0_g1,TRINITY_DN93541_c1_g2,TRINITY_DN96996_c3_g1	TRINITY_DN83855_c0_g1,TRINITY_DN93541_c1_g2,TRINITY_DN96996_c3_g1
GO:0003006	developmental process involved in reproduction	biological process	25/231	4085/93642	3.1e-05	0.00784357407407407	TRINITY_DN69205_c0_g1,TRINITY_DN76446_c1_g1,TRINITY_DN78327_c0_g1,TRINITY_DN78434_c1_g1,TRINITY_DN78927_c1_g2,TRINITY_DN79413_c2_g2,TRINITY_DN80047_c1_g1,TRINITY_DN83053_c0_g4,TRINITY_DN84048_c1_g6,TRINITY_DN84198_c0_g2,TRINITY_DN84613_c0_g2,TRINITY_DN86609_c2_g3,TRINITY_DN87939_c0_g1,TRINITY_DN88141_c0_g1,TRINITY_DN88299_c0_g1,TRINITY_DN88978_c0_g2,TRINITY_DN88998_c0_g1,TRINITY_DN90644_c1_g2,TRI…	TRINITY_DN69205_c0_g1,TRINITY_DN76446_c1_g1,TRINITY_DN78327_c0_g1,TRINITY_DN78434_c1_g1,TRINITY_DN78927_c1_g2,TRINITY_DN79413_c2_g2,TRINITY_DN80047_c1_g1,TRINITY_DN83053_c0_g4,TRINITY_DN84048_c1_g6,TRINITY_DN84198_c0_g2,TRINITY_DN84613_c0_g2,TRINITY_DN86609_c2_g3,TRINITY_DN87939_c0_g1,TRINITY_DN88141_c0_g1,TRINITY_DN88299_c0_g1,TRINITY_DN88978_c0_g2,TRINITY_DN88998_c0_g1,TRINITY_DN90644_c1_g2,TRI…
GO:0048856	anatomical structure development	biological process	47/231	10611/93642	5.1e-05	0.0126693272727273	TRINITY_DN66469_c0_g2,TRINITY_DN67404_c0_g1,TRINITY_DN69205_c0_g1,TRINITY_DN70654_c1_g1,TRINITY_DN71813_c1_g2,TRINITY_DN73309_c0_g1,TRINITY_DN75002_c1_g1,TRINITY_DN76446_c1_g1,TRINITY_DN77313_c3_g1,TRINITY_DN78327_c0_g1,TRINITY_DN78434_c1_g1,TRINITY_DN78927_c1_g2,TRINITY_DN79413_c2_g2,TRINITY_DN80047_c1_g1,TRINITY_DN80380_c0_g1,TRINITY_DN83053_c0_g4,TRINITY_DN83855_c0_g1,TRINITY_DN84048_c1_g6,TRI…	TRINITY_DN66469_c0_g2,TRINITY_DN67404_c0_g1,TRINITY_DN69205_c0_g1,TRINITY_DN70654_c1_g1,TRINITY_DN71813_c1_g2,TRINITY_DN73309_c0_g1,TRINITY_DN75002_c1_g1,TRINITY_DN76446_c1_g1,TRINITY_DN77313_c3_g1,TRINITY_DN78327_c0_g1,TRINITY_DN78434_c1_g1,TRINITY_DN78927_c1_g2,TRINITY_DN79413_c2_g2,TRINITY_DN80047_c1_g1,TRINITY_DN80380_c0_g1,TRINITY_DN83053_c0_g4,TRINITY_DN83855_c0_g1,TRINITY_DN84048_c1_g6,TRI…
GO:0032502	developmental process	biological process	48/231	11279/93642	0.00011	0.0268380357142857	TRINITY_DN66469_c0_g2,TRINITY_DN67404_c0_g1,TRINITY_DN69205_c0_g1,TRINITY_DN70654_c1_g1,TRINITY_DN71813_c1_g2,TRINITY_DN73309_c0_g1,TRINITY_DN75002_c1_g1,TRINITY_DN76446_c1_g1,TRINITY_DN77313_c3_g1,TRINITY_DN78327_c0_g1,TRINITY_DN78434_c1_g1,TRINITY_DN78927_c1_g2,TRINITY_DN79413_c2_g2,TRINITY_DN80047_c1_g1,TRINITY_DN80380_c0_g1,TRINITY_DN83053_c0_g4,TRINITY_DN83855_c0_g1,TRINITY_DN84048_c1_g6,TRI…	TRINITY_DN66469_c0_g2,TRINITY_DN67404_c0_g1,TRINITY_DN69205_c0_g1,TRINITY_DN70654_c1_g1,TRINITY_DN71813_c1_g2,TRINITY_DN73309_c0_g1,TRINITY_DN75002_c1_g1,TRINITY_DN76446_c1_g1,TRINITY_DN77313_c3_g1,TRINITY_DN78327_c0_g1,TRINITY_DN78434_c1_g1,TRINITY_DN78927_c1_g2,TRINITY_DN79413_c2_g2,TRINITY_DN80047_c1_g1,TRINITY_DN80380_c0_g1,TRINITY_DN83053_c0_g4,TRINITY_DN83855_c0_g1,TRINITY_DN84048_c1_g6,TRI…
GO:0004737	pyruvate decarboxylase activity	molecular function	4/233	70/102170	2.1e-05	0.03108375	TRINITY_DN96714_c1_g2,TRINITY_DN96714_c1_g3,TRINITY_DN96714_c1_g4,TRINITY_DN98912_c1_g5	TRINITY_DN96714_c1_g2,TRINITY_DN96714_c1_g3,TRINITY_DN96714_c1_g4,TRINITY_DN98912_c1_g5
GO:0003677	DNA binding	molecular function	43/233	9860/102170	2.7e-05	0.03108375	TRINITY_DN67404_c0_g1,TRINITY_DN69619_c0_g1,TRINITY_DN71187_c2_g1,TRINITY_DN73309_c0_g1,TRINITY_DN73309_c0_g5,TRINITY_DN73384_c1_g2,TRINITY_DN74801_c0_g2,TRINITY_DN76446_c1_g1,TRINITY_DN77419_c0_g3,TRINITY_DN77591_c0_g2,TRINITY_DN78327_c0_g1,TRINITY_DN78434_c1_g1,TRINITY_DN78927_c1_g2,TRINITY_DN79143_c1_g2,TRINITY_DN80884_c1_g1,TRINITY_DN81370_c0_g1,TRINITY_DN82270_c1_g1,TRINITY_DN83380_c1_g2,TRI…	TRINITY_DN67404_c0_g1,TRINITY_DN69619_c0_g1,TRINITY_DN71187_c2_g1,TRINITY_DN73309_c0_g1,TRINITY_DN73309_c0_g5,TRINITY_DN73384_c1_g2,TRINITY_DN74801_c0_g2,TRINITY_DN76446_c1_g1,TRINITY_DN77419_c0_g3,TRINITY_DN77591_c0_g2,TRINITY_DN78327_c0_g1,TRINITY_DN78434_c1_g1,TRINITY_DN78927_c1_g2,TRINITY_DN79143_c1_g2,TRINITY_DN80884_c1_g1,TRINITY_DN81370_c0_g1,TRINITY_DN82270_c1_g1,TRINITY_DN83380_c1_g2,TRI…
GO:0070544	histone H3-K36 demethylation	biological process	2/231	7/93642	0.00013	0.0311612280701754	TRINITY_DN79564_c0_g1,TRINITY_DN90042_c3_g1	TRINITY_DN79564_c0_g1,TRINITY_DN90042_c3_g1
GO:0009740	gibberellic acid mediated signaling pathway	biological process	4/231	118/93642	0.00022	0.0500976666666667	TRINITY_DN78606_c2_g3,TRINITY_DN84048_c1_g6,TRINITY_DN84971_c1_g3,TRINITY_DN95646_c1_g2	TRINITY_DN78606_c2_g3,TRINITY_DN84048_c1_g6,TRINITY_DN84971_c1_g3,TRINITY_DN95646_c1_g2
GO:0010476	gibberellin mediated signaling pathway	biological process	4/231	118/93642	0.00022	0.0500976666666667	TRINITY_DN78606_c2_g3,TRINITY_DN84048_c1_g6,TRINITY_DN84971_c1_g3,TRINITY_DN95646_c1_g2	TRINITY_DN78606_c2_g3,TRINITY_DN84048_c1_g6,TRINITY_DN84971_c1_g3,TRINITY_DN95646_c1_g2
GO:0071370	cellular response to gibberellin stimulus	biological process	4/231	118/93642	0.00022	0.0500976666666667	TRINITY_DN78606_c2_g3,TRINITY_DN84048_c1_g6,TRINITY_DN84971_c1_g3,TRINITY_DN95646_c1_g2	TRINITY_DN78606_c2_g3,TRINITY_DN84048_c1_g6,TRINITY_DN84971_c1_g3,TRINITY_DN95646_c1_g2
GO:0015254	glycerol channel activity	molecular function	4/233	89/102170	5.5e-05	0.050655	TRINITY_DN77439_c1_g1,TRINITY_DN81058_c2_g3,TRINITY_DN92611_c2_g2,TRINITY_DN97717_c2_g6	TRINITY_DN77439_c1_g1,TRINITY_DN81058_c2_g3,TRINITY_DN92611_c2_g2,TRINITY_DN97717_c2_g6
GO:0048364	root development	biological process	11/231	1213/93642	0.00025	0.054218253968254	TRINITY_DN67404_c0_g1,TRINITY_DN76446_c1_g1,TRINITY_DN80380_c0_g1,TRINITY_DN87745_c4_g2,TRINITY_DN88141_c0_g1,TRINITY_DN91351_c1_g1,TRINITY_DN94619_c1_g1,TRINITY_DN94707_c0_g1,TRINITY_DN95835_c0_g1,TRINITY_DN96996_c3_g1,TRINITY_DN97339_c1_g3	TRINITY_DN67404_c0_g1,TRINITY_DN76446_c1_g1,TRINITY_DN80380_c0_g1,TRINITY_DN87745_c4_g2,TRINITY_DN88141_c0_g1,TRINITY_DN91351_c1_g1,TRINITY_DN94619_c1_g1,TRINITY_DN94707_c0_g1,TRINITY_DN95835_c0_g1,TRINITY_DN96996_c3_g1,TRINITY_DN97339_c1_g3
GO:0010078	maintenance of root meristem identity	biological process	3/231	49/93642	0.00025	0.054218253968254	TRINITY_DN67404_c0_g1,TRINITY_DN80380_c0_g1,TRINITY_DN97339_c1_g3	TRINITY_DN67404_c0_g1,TRINITY_DN80380_c0_g1,TRINITY_DN97339_c1_g3
GO:0022622	root system development	biological process	11/231	1218/93642	0.00025	0.054218253968254	TRINITY_DN67404_c0_g1,TRINITY_DN76446_c1_g1,TRINITY_DN80380_c0_g1,TRINITY_DN87745_c4_g2,TRINITY_DN88141_c0_g1,TRINITY_DN91351_c1_g1,TRINITY_DN94619_c1_g1,TRINITY_DN94707_c0_g1,TRINITY_DN95835_c0_g1,TRINITY_DN96996_c3_g1,TRINITY_DN97339_c1_g3	TRINITY_DN67404_c0_g1,TRINITY_DN76446_c1_g1,TRINITY_DN80380_c0_g1,TRINITY_DN87745_c4_g2,TRINITY_DN88141_c0_g1,TRINITY_DN91351_c1_g1,TRINITY_DN94619_c1_g1,TRINITY_DN94707_c0_g1,TRINITY_DN95835_c0_g1,TRINITY_DN96996_c3_g1,TRINITY_DN97339_c1_g3
GO:0009737	response to abscisic acid	biological process	11/231	1224/93642	0.00026	0.0555059375	TRINITY_DN76074_c2_g1,TRINITY_DN78434_c1_g1,TRINITY_DN78606_c2_g3,TRINITY_DN83855_c0_g1,TRINITY_DN86609_c2_g3,TRINITY_DN92098_c0_g7,TRINITY_DN95015_c0_g1,TRINITY_DN95505_c1_g2,TRINITY_DN97571_c1_g2,TRINITY_DN98284_c5_g1,TRINITY_DN98810_c3_g2	TRINITY_DN76074_c2_g1,TRINITY_DN78434_c1_g1,TRINITY_DN78606_c2_g3,TRINITY_DN83855_c0_g1,TRINITY_DN86609_c2_g3,TRINITY_DN92098_c0_g7,TRINITY_DN95015_c0_g1,TRINITY_DN95505_c1_g2,TRINITY_DN97571_c1_g2,TRINITY_DN98284_c5_g1,TRINITY_DN98810_c3_g2
GO:0009965	leaf morphogenesis	biological process	5/231	230/93642	0.00029	0.060958	TRINITY_DN71813_c1_g2,TRINITY_DN73309_c0_g1,TRINITY_DN88141_c0_g1,TRINITY_DN90644_c1_g2,TRINITY_DN96996_c3_g1	TRINITY_DN71813_c1_g2,TRINITY_DN73309_c0_g1,TRINITY_DN88141_c0_g1,TRINITY_DN90644_c1_g2,TRINITY_DN96996_c3_g1
GO:0010479	stele development	biological process	2/231	11/93642	0.00033	0.0672953731343284	TRINITY_DN67404_c0_g1,TRINITY_DN97339_c1_g3	TRINITY_DN67404_c0_g1,TRINITY_DN97339_c1_g3
GO:0009992	cellular water homeostasis	biological process	4/231	131/93642	0.00033	0.0672953731343284	TRINITY_DN77439_c1_g1,TRINITY_DN81058_c2_g3,TRINITY_DN92611_c2_g2,TRINITY_DN97717_c2_g6	TRINITY_DN77439_c1_g1,TRINITY_DN81058_c2_g3,TRINITY_DN92611_c2_g2,TRINITY_DN97717_c2_g6
GO:0009651	response to salt stress	biological process	11/231	1292/93642	0.00042	0.0843891176470588	TRINITY_DN73309_c0_g1,TRINITY_DN78434_c1_g1,TRINITY_DN78606_c2_g3,TRINITY_DN78722_c0_g3,TRINITY_DN83277_c0_g1,TRINITY_DN85740_c1_g2,TRINITY_DN92098_c0_g7,TRINITY_DN92707_c1_g1,TRINITY_DN95015_c0_g1,TRINITY_DN97571_c1_g2,TRINITY_DN98284_c5_g1	TRINITY_DN73309_c0_g1,TRINITY_DN78434_c1_g1,TRINITY_DN78606_c2_g3,TRINITY_DN78722_c0_g3,TRINITY_DN83277_c0_g1,TRINITY_DN85740_c1_g2,TRINITY_DN92098_c0_g7,TRINITY_DN92707_c1_g1,TRINITY_DN95015_c0_g1,TRINITY_DN97571_c1_g2,TRINITY_DN98284_c5_g1
GO:0016070	RNA metabolic process	biological process	61/231	16446/93642	0.00051	0.0995447142857143	TRINITY_DN67404_c0_g1,TRINITY_DN69205_c0_g1,TRINITY_DN69619_c0_g1,TRINITY_DN71187_c2_g1,TRINITY_DN71446_c0_g3,TRINITY_DN71575_c0_g6,TRINITY_DN73224_c0_g1,TRINITY_DN73309_c0_g1,TRINITY_DN73384_c1_g2,TRINITY_DN74801_c0_g2,TRINITY_DN75146_c2_g2,TRINITY_DN76446_c1_g1,TRINITY_DN77419_c0_g3,TRINITY_DN77591_c0_g2,TRINITY_DN78327_c0_g1,TRINITY_DN78434_c1_g1,TRINITY_DN78927_c1_g2,TRINITY_DN80380_c0_g1,TRI…	TRINITY_DN67404_c0_g1,TRINITY_DN69205_c0_g1,TRINITY_DN69619_c0_g1,TRINITY_DN71187_c2_g1,TRINITY_DN71446_c0_g3,TRINITY_DN71575_c0_g6,TRINITY_DN73224_c0_g1,TRINITY_DN73309_c0_g1,TRINITY_DN73384_c1_g2,TRINITY_DN74801_c0_g2,TRINITY_DN75146_c2_g2,TRINITY_DN76446_c1_g1,TRINITY_DN77419_c0_g3,TRINITY_DN77591_c0_g2,TRINITY_DN78327_c0_g1,TRINITY_DN78434_c1_g1,TRINITY_DN78927_c1_g2,TRINITY_DN80380_c0_g1,TRI…
GO:0030104	water homeostasis	biological process	4/231	147/93642	0.00051	0.0995447142857143	TRINITY_DN77439_c1_g1,TRINITY_DN81058_c2_g3,TRINITY_DN92611_c2_g2,TRINITY_DN97717_c2_g6	TRINITY_DN77439_c1_g1,TRINITY_DN81058_c2_g3,TRINITY_DN92611_c2_g2,TRINITY_DN97717_c2_g6
GO:0015168	glycerol transmembrane transporter activity	molecular function	4/233	110/102170	0.00013	0.099775	TRINITY_DN77439_c1_g1,TRINITY_DN81058_c2_g3,TRINITY_DN92611_c2_g2,TRINITY_DN97717_c2_g6	TRINITY_DN77439_c1_g1,TRINITY_DN81058_c2_g3,TRINITY_DN92611_c2_g2,TRINITY_DN97717_c2_g6
GO:0034654	nucleobase-containing compound biosynthetic process	biological process	52/231	13382/93642	0.00052	0.100067042253521	TRINITY_DN67404_c0_g1,TRINITY_DN69205_c0_g1,TRINITY_DN69619_c0_g1,TRINITY_DN71187_c2_g1,TRINITY_DN71446_c0_g3,TRINITY_DN71575_c0_g6,TRINITY_DN73309_c0_g1,TRINITY_DN73384_c1_g2,TRINITY_DN74801_c0_g2,TRINITY_DN76446_c1_g1,TRINITY_DN77419_c0_g3,TRINITY_DN77591_c0_g2,TRINITY_DN78327_c0_g1,TRINITY_DN78434_c1_g1,TRINITY_DN78927_c1_g2,TRINITY_DN80380_c0_g1,TRINITY_DN80884_c1_g1,TRINITY_DN81370_c0_g1,TRI…	TRINITY_DN67404_c0_g1,TRINITY_DN69205_c0_g1,TRINITY_DN69619_c0_g1,TRINITY_DN71187_c2_g1,TRINITY_DN71446_c0_g3,TRINITY_DN71575_c0_g6,TRINITY_DN73309_c0_g1,TRINITY_DN73384_c1_g2,TRINITY_DN74801_c0_g2,TRINITY_DN76446_c1_g1,TRINITY_DN77419_c0_g3,TRINITY_DN77591_c0_g2,TRINITY_DN78327_c0_g1,TRINITY_DN78434_c1_g1,TRINITY_DN78927_c1_g2,TRINITY_DN80380_c0_g1,TRINITY_DN80884_c1_g1,TRINITY_DN81370_c0_g1,TRI…
GO:0009266	response to temperature stimulus	biological process	13/231	1783/93642	0.00055	0.102940410958904	TRINITY_DN77526_c0_g1,TRINITY_DN78434_c1_g1,TRINITY_DN78914_c0_g1,TRINITY_DN79053_c1_g1,TRINITY_DN85740_c1_g2,TRINITY_DN86397_c2_g2,TRINITY_DN89247_c1_g2,TRINITY_DN92098_c0_g7,TRINITY_DN95015_c0_g1,TRINITY_DN95505_c1_g2,TRINITY_DN97038_c1_g1,TRINITY_DN97571_c1_g2,TRINITY_DN98284_c5_g1	TRINITY_DN77526_c0_g1,TRINITY_DN78434_c1_g1,TRINITY_DN78914_c0_g1,TRINITY_DN79053_c1_g1,TRINITY_DN85740_c1_g2,TRINITY_DN86397_c2_g2,TRINITY_DN89247_c1_g2,TRINITY_DN92098_c0_g7,TRINITY_DN95015_c0_g1,TRINITY_DN95505_c1_g2,TRINITY_DN97038_c1_g1,TRINITY_DN97571_c1_g2,TRINITY_DN98284_c5_g1
GO:0065007	biological regulation	biological process	93/231	28076/93642	0.00055	0.102940410958904	TRINITY_DN66469_c0_g2,TRINITY_DN67404_c0_g1,TRINITY_DN69074_c0_g1,TRINITY_DN69205_c0_g1,TRINITY_DN69619_c0_g1,TRINITY_DN70654_c1_g1,TRINITY_DN71187_c2_g1,TRINITY_DN71446_c0_g3,TRINITY_DN71575_c0_g6,TRINITY_DN72101_c1_g2,TRINITY_DN72925_c0_g1,TRINITY_DN73224_c0_g1,TRINITY_DN73309_c0_g1,TRINITY_DN73384_c1_g2,TRINITY_DN73695_c0_g3,TRINITY_DN74801_c0_g2,TRINITY_DN75002_c1_g1,TRINITY_DN76074_c2_g1,TRI…	TRINITY_DN66469_c0_g2,TRINITY_DN67404_c0_g1,TRINITY_DN69074_c0_g1,TRINITY_DN69205_c0_g1,TRINITY_DN69619_c0_g1,TRINITY_DN70654_c1_g1,TRINITY_DN71187_c2_g1,TRINITY_DN71446_c0_g3,TRINITY_DN71575_c0_g6,TRINITY_DN72101_c1_g2,TRINITY_DN72925_c0_g1,TRINITY_DN73224_c0_g1,TRINITY_DN73309_c0_g1,TRINITY_DN73384_c1_g2,TRINITY_DN73695_c0_g3,TRINITY_DN74801_c0_g2,TRINITY_DN75002_c1_g1,TRINITY_DN76074_c2_g1,TRI…
GO:0009414	response to water deprivation	biological process	8/231	762/93642	0.00068	0.125551891891892	TRINITY_DN81058_c2_g3,TRINITY_DN83807_c1_g1,TRINITY_DN95015_c0_g1,TRINITY_DN95880_c0_g1,TRINITY_DN96014_c1_g1,TRINITY_DN96996_c3_g1,TRINITY_DN97571_c1_g2,TRINITY_DN98284_c5_g1	TRINITY_DN81058_c2_g3,TRINITY_DN83807_c1_g1,TRINITY_DN95015_c0_g1,TRINITY_DN95880_c0_g1,TRINITY_DN96014_c1_g1,TRINITY_DN96996_c3_g1,TRINITY_DN97571_c1_g2,TRINITY_DN98284_c5_g1
GO:0048831	regulation of shoot system development	biological process	6/231	431/93642	0.00076	0.138427763157895	TRINITY_DN66469_c0_g2,TRINITY_DN84198_c0_g2,TRINITY_DN87939_c0_g1,TRINITY_DN93541_c1_g2,TRINITY_DN95835_c0_g1,TRINITY_DN96996_c3_g1	TRINITY_DN66469_c0_g2,TRINITY_DN84198_c0_g2,TRINITY_DN87939_c0_g1,TRINITY_DN93541_c1_g2,TRINITY_DN95835_c0_g1,TRINITY_DN96996_c3_g1
GO:0006884	cell volume homeostasis	biological process	4/231	164/93642	0.00077	0.138427763157895	TRINITY_DN77439_c1_g1,TRINITY_DN81058_c2_g3,TRINITY_DN92611_c2_g2,TRINITY_DN97717_c2_g6	TRINITY_DN77439_c1_g1,TRINITY_DN81058_c2_g3,TRINITY_DN92611_c2_g2,TRINITY_DN97717_c2_g6
GO:0010121	arginine catabolic process to proline via ornithine	biological process	2/231	17/93642	0.00080	0.140133333333333	TRINITY_DN78722_c0_g3,TRINITY_DN95015_c0_g1	TRINITY_DN78722_c0_g3,TRINITY_DN95015_c0_g1
GO:0019493	arginine catabolic process to proline	biological process	2/231	17/93642	0.00080	0.140133333333333	TRINITY_DN78722_c0_g3,TRINITY_DN95015_c0_g1	TRINITY_DN78722_c0_g3,TRINITY_DN95015_c0_g1
GO:0042752	regulation of circadian rhythm	biological process	4/231	167/93642	0.00082	0.141818481012658	TRINITY_DN78434_c1_g1,TRINITY_DN79564_c0_g1,TRINITY_DN90042_c3_g1,TRINITY_DN96996_c3_g1	TRINITY_DN78434_c1_g1,TRINITY_DN79564_c0_g1,TRINITY_DN90042_c3_g1,TRINITY_DN96996_c3_g1
GO:0006833	water transport	biological process	3/231	74/93642	0.00084	0.1434615	TRINITY_DN81058_c2_g3,TRINITY_DN92611_c2_g2,TRINITY_DN96014_c1_g1	TRINITY_DN81058_c2_g3,TRINITY_DN92611_c2_g2,TRINITY_DN96014_c1_g1
GO:0009755	hormone-mediated signaling pathway	biological process	14/231	2135/93642	0.00095	0.160245061728395	TRINITY_DN66469_c0_g2,TRINITY_DN76074_c2_g1,TRINITY_DN76446_c1_g1,TRINITY_DN77419_c0_g3,TRINITY_DN78606_c2_g3,TRINITY_DN80884_c1_g1,TRINITY_DN84048_c1_g6,TRINITY_DN84971_c1_g3,TRINITY_DN90684_c0_g9,TRINITY_DN94619_c1_g1,TRINITY_DN95646_c1_g2,TRINITY_DN97571_c1_g2,TRINITY_DN98810_c3_g2,TRINITY_DN98875_c3_g2	TRINITY_DN66469_c0_g2,TRINITY_DN76074_c2_g1,TRINITY_DN76446_c1_g1,TRINITY_DN77419_c0_g3,TRINITY_DN78606_c2_g3,TRINITY_DN80884_c1_g1,TRINITY_DN84048_c1_g6,TRINITY_DN84971_c1_g3,TRINITY_DN90684_c0_g9,TRINITY_DN94619_c1_g1,TRINITY_DN95646_c1_g2,TRINITY_DN97571_c1_g2,TRINITY_DN98810_c3_g2,TRINITY_DN98875_c3_g2
GO:0042044	fluid transport	biological process	3/231	78/93642	0.00098	0.163289512195122	TRINITY_DN81058_c2_g3,TRINITY_DN92611_c2_g2,TRINITY_DN96014_c1_g1	TRINITY_DN81058_c2_g3,TRINITY_DN92611_c2_g2,TRINITY_DN96014_c1_g1
GO:0010016	shoot system morphogenesis	biological process	6/231	455/93642	0.00100	0.164614457831325	TRINITY_DN71813_c1_g2,TRINITY_DN73309_c0_g1,TRINITY_DN88141_c0_g1,TRINITY_DN90644_c1_g2,TRINITY_DN91351_c1_g1,TRINITY_DN96996_c3_g1	TRINITY_DN71813_c1_g2,TRINITY_DN73309_c0_g1,TRINITY_DN88141_c0_g1,TRINITY_DN90644_c1_g2,TRINITY_DN91351_c1_g1,TRINITY_DN96996_c3_g1
GO:0009640	photomorphogenesis	biological process	4/231	177/93642	0.00102	0.165563411764706	TRINITY_DN86397_c2_g2,TRINITY_DN93541_c1_g2,TRINITY_DN95835_c0_g1,TRINITY_DN96996_c3_g1	TRINITY_DN86397_c2_g2,TRINITY_DN93541_c1_g2,TRINITY_DN95835_c0_g1,TRINITY_DN96996_c3_g1
GO:0009751	response to salicylic acid	biological process	6/231	457/93642	0.00103	0.165563411764706	TRINITY_DN74801_c0_g2,TRINITY_DN75002_c1_g1,TRINITY_DN78434_c1_g1,TRINITY_DN81370_c0_g1,TRINITY_DN83855_c0_g1,TRINITY_DN88793_c2_g3	TRINITY_DN74801_c0_g2,TRINITY_DN75002_c1_g1,TRINITY_DN78434_c1_g1,TRINITY_DN81370_c0_g1,TRINITY_DN83855_c0_g1,TRINITY_DN88793_c2_g3
GO:0022414	reproductive process	biological process	29/231	6365/93642	0.00109	0.173170581395349	TRINITY_DN69205_c0_g1,TRINITY_DN76446_c1_g1,TRINITY_DN76888_c1_g2,TRINITY_DN77313_c3_g1,TRINITY_DN78327_c0_g1,TRINITY_DN78434_c1_g1,TRINITY_DN78927_c1_g2,TRINITY_DN79413_c2_g2,TRINITY_DN80047_c1_g1,TRINITY_DN80380_c0_g1,TRINITY_DN83053_c0_g4,TRINITY_DN84048_c1_g6,TRINITY_DN84198_c0_g2,TRINITY_DN84613_c0_g2,TRINITY_DN86609_c2_g3,TRINITY_DN87939_c0_g1,TRINITY_DN88141_c0_g1,TRINITY_DN88299_c0_g1,TRI…	TRINITY_DN69205_c0_g1,TRINITY_DN76446_c1_g1,TRINITY_DN76888_c1_g2,TRINITY_DN77313_c3_g1,TRINITY_DN78327_c0_g1,TRINITY_DN78434_c1_g1,TRINITY_DN78927_c1_g2,TRINITY_DN79413_c2_g2,TRINITY_DN80047_c1_g1,TRINITY_DN80380_c0_g1,TRINITY_DN83053_c0_g4,TRINITY_DN84048_c1_g6,TRINITY_DN84198_c0_g2,TRINITY_DN84613_c0_g2,TRINITY_DN86609_c2_g3,TRINITY_DN87939_c0_g1,TRINITY_DN88141_c0_g1,TRINITY_DN88299_c0_g1,TRI…
GO:0015166	polyol transmembrane transporter activity	molecular function	4/233	137/102170	0.00029	0.190778571428571	TRINITY_DN77439_c1_g1,TRINITY_DN81058_c2_g3,TRINITY_DN92611_c2_g2,TRINITY_DN97717_c2_g6	TRINITY_DN77439_c1_g1,TRINITY_DN81058_c2_g3,TRINITY_DN92611_c2_g2,TRINITY_DN97717_c2_g6
GO:0050789	regulation of biological process	biological process	81/231	24233/93642	0.00123	0.193166551724138	TRINITY_DN66469_c0_g2,TRINITY_DN67404_c0_g1,TRINITY_DN69074_c0_g1,TRINITY_DN69205_c0_g1,TRINITY_DN69619_c0_g1,TRINITY_DN70654_c1_g1,TRINITY_DN71187_c2_g1,TRINITY_DN71446_c0_g3,TRINITY_DN71575_c0_g6,TRINITY_DN72925_c0_g1,TRINITY_DN73224_c0_g1,TRINITY_DN73309_c0_g1,TRINITY_DN73384_c1_g2,TRINITY_DN74801_c0_g2,TRINITY_DN76074_c2_g1,TRINITY_DN76446_c1_g1,TRINITY_DN77419_c0_g3,TRINITY_DN77591_c0_g2,TRI…	TRINITY_DN66469_c0_g2,TRINITY_DN67404_c0_g1,TRINITY_DN69074_c0_g1,TRINITY_DN69205_c0_g1,TRINITY_DN69619_c0_g1,TRINITY_DN70654_c1_g1,TRINITY_DN71187_c2_g1,TRINITY_DN71446_c0_g3,TRINITY_DN71575_c0_g6,TRINITY_DN72925_c0_g1,TRINITY_DN73224_c0_g1,TRINITY_DN73309_c0_g1,TRINITY_DN73384_c1_g2,TRINITY_DN74801_c0_g2,TRINITY_DN76074_c2_g1,TRINITY_DN76446_c1_g1,TRINITY_DN77419_c0_g3,TRINITY_DN77591_c0_g2,TRI…
GO:0019827	stem cell population maintenance	biological process	4/231	189/93642	0.00130	0.19957191011236	TRINITY_DN67404_c0_g1,TRINITY_DN80380_c0_g1,TRINITY_DN93262_c0_g2,TRINITY_DN97339_c1_g3	TRINITY_DN67404_c0_g1,TRINITY_DN80380_c0_g1,TRINITY_DN93262_c0_g2,TRINITY_DN97339_c1_g3
GO:0098727	maintenance of cell number	biological process	4/231	189/93642	0.00130	0.19957191011236	TRINITY_DN67404_c0_g1,TRINITY_DN80380_c0_g1,TRINITY_DN93262_c0_g2,TRINITY_DN97339_c1_g3	TRINITY_DN67404_c0_g1,TRINITY_DN80380_c0_g1,TRINITY_DN93262_c0_g2,TRINITY_DN97339_c1_g3
GO:0018130	heterocycle biosynthetic process	biological process	55/231	14998/93642	0.00137	0.207981222222222	TRINITY_DN67404_c0_g1,TRINITY_DN69205_c0_g1,TRINITY_DN69619_c0_g1,TRINITY_DN71187_c2_g1,TRINITY_DN71446_c0_g3,TRINITY_DN71575_c0_g6,TRINITY_DN73309_c0_g1,TRINITY_DN73384_c1_g2,TRINITY_DN74801_c0_g2,TRINITY_DN76446_c1_g1,TRINITY_DN77419_c0_g3,TRINITY_DN77591_c0_g2,TRINITY_DN78327_c0_g1,TRINITY_DN78434_c1_g1,TRINITY_DN78722_c0_g3,TRINITY_DN78927_c1_g2,TRINITY_DN79834_c1_g5,TRINITY_DN80380_c0_g1,TRI…	TRINITY_DN67404_c0_g1,TRINITY_DN69205_c0_g1,TRINITY_DN69619_c0_g1,TRINITY_DN71187_c2_g1,TRINITY_DN71446_c0_g3,TRINITY_DN71575_c0_g6,TRINITY_DN73309_c0_g1,TRINITY_DN73384_c1_g2,TRINITY_DN74801_c0_g2,TRINITY_DN76446_c1_g1,TRINITY_DN77419_c0_g3,TRINITY_DN77591_c0_g2,TRINITY_DN78327_c0_g1,TRINITY_DN78434_c1_g1,TRINITY_DN78722_c0_g3,TRINITY_DN78927_c1_g2,TRINITY_DN79834_c1_g5,TRINITY_DN80380_c0_g1,TRI…
GO:0015144	carbohydrate transmembrane transporter activity	molecular function	8/233	758/102170	0.00039	0.22449375	TRINITY_DN75722_c5_g1,TRINITY_DN77439_c1_g1,TRINITY_DN81058_c2_g3,TRINITY_DN81894_c1_g1,TRINITY_DN86576_c2_g1,TRINITY_DN89247_c1_g2,TRINITY_DN92611_c2_g2,TRINITY_DN97717_c2_g6	TRINITY_DN75722_c5_g1,TRINITY_DN77439_c1_g1,TRINITY_DN81058_c2_g3,TRINITY_DN81894_c1_g1,TRINITY_DN86576_c2_g1,TRINITY_DN89247_c1_g2,TRINITY_DN92611_c2_g2,TRINITY_DN97717_c2_g6
GO:0047568	3-oxo-5-beta-steroid 4-dehydrogenase activity	molecular function	2/233	14/102170	0.00046	0.235366666666667	TRINITY_DN85487_c0_g2,TRINITY_DN97697_c2_g1	TRINITY_DN85487_c0_g2,TRINITY_DN97697_c2_g1
GO:0030976	thiamine pyrophosphate binding	molecular function	4/233	169/102170	0.00064	0.240117857142857	TRINITY_DN96714_c1_g2,TRINITY_DN96714_c1_g3,TRINITY_DN96714_c1_g4,TRINITY_DN98912_c1_g5	TRINITY_DN96714_c1_g2,TRINITY_DN96714_c1_g3,TRINITY_DN96714_c1_g4,TRINITY_DN98912_c1_g5
GO:0004587	ornithine-oxo-acid transaminase activity	molecular function	2/233	17/102170	0.00069	0.240117857142857	TRINITY_DN78722_c0_g3,TRINITY_DN95015_c0_g1	TRINITY_DN78722_c0_g3,TRINITY_DN95015_c0_g1
GO:0046975	histone methyltransferase activity (H3-K36 specific)	molecular function	2/233	17/102170	0.00069	0.240117857142857	TRINITY_DN79564_c0_g1,TRINITY_DN90042_c3_g1	TRINITY_DN79564_c0_g1,TRINITY_DN90042_c3_g1
GO:0047787	delta4-3-oxosteroid 5beta-reductase activity	molecular function	2/233	17/102170	0.00069	0.240117857142857	TRINITY_DN85487_c0_g2,TRINITY_DN97697_c2_g1	TRINITY_DN85487_c0_g2,TRINITY_DN97697_c2_g1
GO:0008381	mechanosensitive ion channel activity	molecular function	3/233	76/102170	0.00073	0.240117857142857	TRINITY_DN68570_c0_g1,TRINITY_DN82017_c0_g1,TRINITY_DN97632_c3_g5	TRINITY_DN68570_c0_g1,TRINITY_DN82017_c0_g1,TRINITY_DN97632_c3_g5
GO:0005372	water transmembrane transporter activity	molecular function	3/233	85/102170	0.00101	0.256910526315789	TRINITY_DN81058_c2_g3,TRINITY_DN92611_c2_g2,TRINITY_DN97717_c2_g6	TRINITY_DN81058_c2_g3,TRINITY_DN92611_c2_g2,TRINITY_DN97717_c2_g6
GO:0015250	water channel activity	molecular function	3/233	85/102170	0.00101	0.256910526315789	TRINITY_DN81058_c2_g3,TRINITY_DN92611_c2_g2,TRINITY_DN97717_c2_g6	TRINITY_DN81058_c2_g3,TRINITY_DN92611_c2_g2,TRINITY_DN97717_c2_g6
GO:0015267	channel activity	molecular function	8/233	880/102170	0.00103	0.256910526315789	TRINITY_DN68570_c0_g1,TRINITY_DN77439_c1_g1,TRINITY_DN78134_c0_g1,TRINITY_DN81058_c2_g3,TRINITY_DN82017_c0_g1,TRINITY_DN92611_c2_g2,TRINITY_DN97632_c3_g5,TRINITY_DN97717_c2_g6	TRINITY_DN68570_c0_g1,TRINITY_DN77439_c1_g1,TRINITY_DN78134_c0_g1,TRINITY_DN81058_c2_g3,TRINITY_DN82017_c0_g1,TRINITY_DN92611_c2_g2,TRINITY_DN97632_c3_g5,TRINITY_DN97717_c2_g6
GO:0022803	passive transmembrane transporter activity	molecular function	8/233	880/102170	0.00103	0.256910526315789	TRINITY_DN68570_c0_g1,TRINITY_DN77439_c1_g1,TRINITY_DN78134_c0_g1,TRINITY_DN81058_c2_g3,TRINITY_DN82017_c0_g1,TRINITY_DN92611_c2_g2,TRINITY_DN97632_c3_g5,TRINITY_DN97717_c2_g6	TRINITY_DN68570_c0_g1,TRINITY_DN77439_c1_g1,TRINITY_DN78134_c0_g1,TRINITY_DN81058_c2_g3,TRINITY_DN82017_c0_g1,TRINITY_DN92611_c2_g2,TRINITY_DN97632_c3_g5,TRINITY_DN97717_c2_g6
GO:0045552	dihydrokaempferol 4-reductase activity	molecular function	2/233	21/102170	0.00106	0.256910526315789	TRINITY_DN75608_c0_g2,TRINITY_DN97609_c1_g2	TRINITY_DN75608_c0_g2,TRINITY_DN97609_c1_g2
GO:0097305	response to alcohol	biological process	11/231	1552/93642	0.00181	0.271758571428571	TRINITY_DN76074_c2_g1,TRINITY_DN78434_c1_g1,TRINITY_DN78606_c2_g3,TRINITY_DN83855_c0_g1,TRINITY_DN86609_c2_g3,TRINITY_DN92098_c0_g7,TRINITY_DN95015_c0_g1,TRINITY_DN95505_c1_g2,TRINITY_DN97571_c1_g2,TRINITY_DN98284_c5_g1,TRINITY_DN98810_c3_g2	TRINITY_DN76074_c2_g1,TRINITY_DN78434_c1_g1,TRINITY_DN78606_c2_g3,TRINITY_DN83855_c0_g1,TRINITY_DN86609_c2_g3,TRINITY_DN92098_c0_g7,TRINITY_DN95015_c0_g1,TRINITY_DN95505_c1_g2,TRINITY_DN97571_c1_g2,TRINITY_DN98284_c5_g1,TRINITY_DN98810_c3_g2
GO:0010035	response to inorganic substance	biological process	17/231	3087/93642	0.00186	0.276230217391304	TRINITY_DN69116_c2_g1,TRINITY_DN78434_c1_g1,TRINITY_DN80081_c0_g2,TRINITY_DN81058_c2_g3,TRINITY_DN81370_c0_g1,TRINITY_DN83033_c1_g2,TRINITY_DN83807_c1_g1,TRINITY_DN86461_c0_g2,TRINITY_DN87663_c1_g2,TRINITY_DN88809_c0_g1,TRINITY_DN91931_c0_g1,TRINITY_DN95015_c0_g1,TRINITY_DN95880_c0_g1,TRINITY_DN96014_c1_g1,TRINITY_DN96996_c3_g1,TRINITY_DN97571_c1_g2,TRINITY_DN98284_c5_g1	TRINITY_DN69116_c2_g1,TRINITY_DN78434_c1_g1,TRINITY_DN80081_c0_g2,TRINITY_DN81058_c2_g3,TRINITY_DN81370_c0_g1,TRINITY_DN83033_c1_g2,TRINITY_DN83807_c1_g1,TRINITY_DN86461_c0_g2,TRINITY_DN87663_c1_g2,TRINITY_DN88809_c0_g1,TRINITY_DN91931_c0_g1,TRINITY_DN95015_c0_g1,TRINITY_DN95880_c0_g1,TRINITY_DN96014_c1_g1,TRINITY_DN96996_c3_g1,TRINITY_DN97571_c1_g2,TRINITY_DN98284_c5_g1
GO:0019544	arginine catabolic process to glutamate	biological process	2/231	26/93642	0.00189	0.277667419354839	TRINITY_DN78722_c0_g3,TRINITY_DN95015_c0_g1	TRINITY_DN78722_c0_g3,TRINITY_DN95015_c0_g1
GO:0048507	meristem development	biological process	7/231	709/93642	0.00205	0.297969680851064	TRINITY_DN67404_c0_g1,TRINITY_DN78327_c0_g1,TRINITY_DN80380_c0_g1,TRINITY_DN92488_c1_g1,TRINITY_DN95835_c0_g1,TRINITY_DN96996_c3_g1,TRINITY_DN97339_c1_g3	TRINITY_DN67404_c0_g1,TRINITY_DN78327_c0_g1,TRINITY_DN80380_c0_g1,TRINITY_DN92488_c1_g1,TRINITY_DN95835_c0_g1,TRINITY_DN96996_c3_g1,TRINITY_DN97339_c1_g3
GO:0002238	response to molecule of fungal origin	biological process	3/231	105/93642	0.00231	0.327646699029126	TRINITY_DN80910_c3_g1,TRINITY_DN86942_c0_g1,TRINITY_DN94764_c0_g1	TRINITY_DN80910_c3_g1,TRINITY_DN86942_c0_g1,TRINITY_DN94764_c0_g1
GO:0051013	microtubule severing	biological process	2/231	29/93642	0.00235	0.327646699029126	TRINITY_DN77662_c0_g1,TRINITY_DN91698_c0_g1	TRINITY_DN77662_c0_g1,TRINITY_DN91698_c0_g1
GO:0030522	intracellular receptor signaling pathway	biological process	3/231	106/93642	0.00237	0.327646699029126	TRINITY_DN83855_c0_g1,TRINITY_DN93541_c1_g2,TRINITY_DN96996_c3_g1	TRINITY_DN83855_c0_g1,TRINITY_DN93541_c1_g2,TRINITY_DN96996_c3_g1
GO:0000003	reproduction	biological process	29/231	6722/93642	0.00245	0.327646699029126	TRINITY_DN69205_c0_g1,TRINITY_DN76446_c1_g1,TRINITY_DN76888_c1_g2,TRINITY_DN77313_c3_g1,TRINITY_DN78327_c0_g1,TRINITY_DN78434_c1_g1,TRINITY_DN78927_c1_g2,TRINITY_DN79413_c2_g2,TRINITY_DN80047_c1_g1,TRINITY_DN80380_c0_g1,TRINITY_DN83053_c0_g4,TRINITY_DN84048_c1_g6,TRINITY_DN84198_c0_g2,TRINITY_DN84613_c0_g2,TRINITY_DN86609_c2_g3,TRINITY_DN87939_c0_g1,TRINITY_DN88141_c0_g1,TRINITY_DN88299_c0_g1,TRI…	TRINITY_DN69205_c0_g1,TRINITY_DN76446_c1_g1,TRINITY_DN76888_c1_g2,TRINITY_DN77313_c3_g1,TRINITY_DN78327_c0_g1,TRINITY_DN78434_c1_g1,TRINITY_DN78927_c1_g2,TRINITY_DN79413_c2_g2,TRINITY_DN80047_c1_g1,TRINITY_DN80380_c0_g1,TRINITY_DN83053_c0_g4,TRINITY_DN84048_c1_g6,TRINITY_DN84198_c0_g2,TRINITY_DN84613_c0_g2,TRINITY_DN86609_c2_g3,TRINITY_DN87939_c0_g1,TRINITY_DN88141_c0_g1,TRINITY_DN88299_c0_g1,TRI…
GO:0009413	response to flooding	biological process	1/231	1/93642	0.00247	0.327646699029126	TRINITY_DN95015_c0_g1	TRINITY_DN95015_c0_g1
GO:0038018	Wnt receptor catabolic process	biological process	1/231	1/93642	0.00247	0.327646699029126	TRINITY_DN86914_c1_g2	TRINITY_DN86914_c1_g2
GO:0080127	fruit septum development	biological process	1/231	1/93642	0.00247	0.327646699029126	TRINITY_DN78327_c0_g1	TRINITY_DN78327_c0_g1
GO:2000781	positive regulation of double-strand break repair	biological process	1/231	1/93642	0.00247	0.327646699029126	TRINITY_DN93262_c0_g2	TRINITY_DN93262_c0_g2
GO:2001034	positive regulation of double-strand break repair via nonhomologous end joining	biological process	1/231	1/93642	0.00247	0.327646699029126	TRINITY_DN93262_c0_g2	TRINITY_DN93262_c0_g2
GO:0010229	inflorescence development	biological process	3/231	108/93642	0.00250	0.327912	TRINITY_DN78927_c1_g2,TRINITY_DN86609_c2_g3,TRINITY_DN95835_c0_g1	TRINITY_DN78927_c1_g2,TRINITY_DN86609_c2_g3,TRINITY_DN95835_c0_g1
GO:0070076	histone lysine demethylation	biological process	2/231	30/93642	0.00252	0.327912	TRINITY_DN79564_c0_g1,TRINITY_DN90042_c3_g1	TRINITY_DN79564_c0_g1,TRINITY_DN90042_c3_g1
GO:0071482	cellular response to light stimulus	biological process	5/231	377/93642	0.00257	0.331263301886792	TRINITY_DN83855_c0_g1,TRINITY_DN86397_c2_g2,TRINITY_DN91351_c1_g1,TRINITY_DN93541_c1_g2,TRINITY_DN96996_c3_g1	TRINITY_DN83855_c0_g1,TRINITY_DN86397_c2_g2,TRINITY_DN91351_c1_g1,TRINITY_DN93541_c1_g2,TRINITY_DN96996_c3_g1
GO:0050794	regulation of cellular process	biological process	73/231	21898/93642	0.00262	0.334551962616822	TRINITY_DN66469_c0_g2,TRINITY_DN67404_c0_g1,TRINITY_DN69074_c0_g1,TRINITY_DN69205_c0_g1,TRINITY_DN69619_c0_g1,TRINITY_DN70654_c1_g1,TRINITY_DN71187_c2_g1,TRINITY_DN71446_c0_g3,TRINITY_DN71575_c0_g6,TRINITY_DN72925_c0_g1,TRINITY_DN73224_c0_g1,TRINITY_DN73309_c0_g1,TRINITY_DN73384_c1_g2,TRINITY_DN74801_c0_g2,TRINITY_DN76074_c2_g1,TRINITY_DN76446_c1_g1,TRINITY_DN77419_c0_g3,TRINITY_DN77591_c0_g2,TRI…	TRINITY_DN66469_c0_g2,TRINITY_DN67404_c0_g1,TRINITY_DN69074_c0_g1,TRINITY_DN69205_c0_g1,TRINITY_DN69619_c0_g1,TRINITY_DN70654_c1_g1,TRINITY_DN71187_c2_g1,TRINITY_DN71446_c0_g3,TRINITY_DN71575_c0_g6,TRINITY_DN72925_c0_g1,TRINITY_DN73224_c0_g1,TRINITY_DN73309_c0_g1,TRINITY_DN73384_c1_g2,TRINITY_DN74801_c0_g2,TRINITY_DN76074_c2_g1,TRINITY_DN76446_c1_g1,TRINITY_DN77419_c0_g3,TRINITY_DN77591_c0_g2,TRI…
GO:0010074	maintenance of meristem identity	biological process	3/231	111/93642	0.00270	0.341575	TRINITY_DN67404_c0_g1,TRINITY_DN80380_c0_g1,TRINITY_DN97339_c1_g3	TRINITY_DN67404_c0_g1,TRINITY_DN80380_c0_g1,TRINITY_DN97339_c1_g3
GO:0010200	response to chitin	biological process	4/231	234/93642	0.00282	0.352037657657658	TRINITY_DN81370_c0_g1,TRINITY_DN86461_c0_g2,TRINITY_DN86942_c0_g1,TRINITY_DN93541_c1_g2	TRINITY_DN81370_c0_g1,TRINITY_DN86461_c0_g2,TRINITY_DN86942_c0_g1,TRINITY_DN93541_c1_g2
GO:0048825	cotyledon development	biological process	3/231	113/93642	0.00284	0.352037657657658	TRINITY_DN76446_c1_g1,TRINITY_DN88141_c0_g1,TRINITY_DN90644_c1_g2	TRINITY_DN76446_c1_g1,TRINITY_DN88141_c0_g1,TRINITY_DN90644_c1_g2
GO:0016577	histone demethylation	biological process	2/231	32/93642	0.00286	0.352037657657658	TRINITY_DN79564_c0_g1,TRINITY_DN90042_c3_g1	TRINITY_DN79564_c0_g1,TRINITY_DN90042_c3_g1
GO:2000026	regulation of multicellular organismal development	biological process	10/231	1415/93642	0.00295	0.359873660714286	TRINITY_DN66469_c0_g2,TRINITY_DN69205_c0_g1,TRINITY_DN84198_c0_g2,TRINITY_DN86397_c2_g2,TRINITY_DN86609_c2_g3,TRINITY_DN87939_c0_g1,TRINITY_DN93541_c1_g2,TRINITY_DN94707_c0_g1,TRINITY_DN95835_c0_g1,TRINITY_DN96996_c3_g1	TRINITY_DN66469_c0_g2,TRINITY_DN69205_c0_g1,TRINITY_DN84198_c0_g2,TRINITY_DN86397_c2_g2,TRINITY_DN86609_c2_g3,TRINITY_DN87939_c0_g1,TRINITY_DN93541_c1_g2,TRINITY_DN94707_c0_g1,TRINITY_DN95835_c0_g1,TRINITY_DN96996_c3_g1
GO:0009638	phototropism	biological process	2/231	33/93642	0.00304	0.367570973451327	TRINITY_DN88743_c0_g3,TRINITY_DN96996_c3_g1	TRINITY_DN88743_c0_g3,TRINITY_DN96996_c3_g1
GO:0033765	steroid dehydrogenase activity, acting on the CH-CH group of donors	molecular function	2/233	26/102170	0.00162	0.372785714285714	TRINITY_DN85487_c0_g2,TRINITY_DN97697_c2_g1	TRINITY_DN85487_c0_g2,TRINITY_DN97697_c2_g1
GO:1901618	organic hydroxy compound transmembrane transporter activity	molecular function	4/233	220/102170	0.00170	0.372785714285714	TRINITY_DN77439_c1_g1,TRINITY_DN81058_c2_g3,TRINITY_DN92611_c2_g2,TRINITY_DN97717_c2_g6	TRINITY_DN77439_c1_g1,TRINITY_DN81058_c2_g3,TRINITY_DN92611_c2_g2,TRINITY_DN97717_c2_g6
GO:0006527	arginine catabolic process	biological process	2/231	36/93642	0.00361	0.431275565217391	TRINITY_DN78722_c0_g3,TRINITY_DN95015_c0_g1	TRINITY_DN78722_c0_g3,TRINITY_DN95015_c0_g1
GO:0006970	response to osmotic stress	biological process	12/231	1952/93642	0.00363	0.431275565217391	TRINITY_DN73309_c0_g1,TRINITY_DN78434_c1_g1,TRINITY_DN78606_c2_g3,TRINITY_DN78722_c0_g3,TRINITY_DN83277_c0_g1,TRINITY_DN85740_c1_g2,TRINITY_DN92098_c0_g7,TRINITY_DN92707_c1_g1,TRINITY_DN95015_c0_g1,TRINITY_DN97571_c1_g2,TRINITY_DN98284_c5_g1,TRINITY_DN98875_c3_g2	TRINITY_DN73309_c0_g1,TRINITY_DN78434_c1_g1,TRINITY_DN78606_c2_g3,TRINITY_DN78722_c0_g3,TRINITY_DN83277_c0_g1,TRINITY_DN85740_c1_g2,TRINITY_DN92098_c0_g7,TRINITY_DN92707_c1_g1,TRINITY_DN95015_c0_g1,TRINITY_DN97571_c1_g2,TRINITY_DN98284_c5_g1,TRINITY_DN98875_c3_g2
GO:0071478	cellular response to radiation	biological process	5/231	411/93642	0.00372	0.438158275862069	TRINITY_DN83855_c0_g1,TRINITY_DN86397_c2_g2,TRINITY_DN91351_c1_g1,TRINITY_DN93541_c1_g2,TRINITY_DN96996_c3_g1	TRINITY_DN83855_c0_g1,TRINITY_DN86397_c2_g2,TRINITY_DN91351_c1_g1,TRINITY_DN93541_c1_g2,TRINITY_DN96996_c3_g1
GO:0019438	aromatic compound biosynthetic process	biological process	53/231	15010/93642	0.00385	0.449594444444444	TRINITY_DN67404_c0_g1,TRINITY_DN69205_c0_g1,TRINITY_DN69619_c0_g1,TRINITY_DN71187_c2_g1,TRINITY_DN71446_c0_g3,TRINITY_DN71575_c0_g6,TRINITY_DN73309_c0_g1,TRINITY_DN73384_c1_g2,TRINITY_DN74801_c0_g2,TRINITY_DN76446_c1_g1,TRINITY_DN77419_c0_g3,TRINITY_DN77591_c0_g2,TRINITY_DN78327_c0_g1,TRINITY_DN78434_c1_g1,TRINITY_DN78927_c1_g2,TRINITY_DN79834_c1_g5,TRINITY_DN80380_c0_g1,TRINITY_DN80884_c1_g1,TRI…	TRINITY_DN67404_c0_g1,TRINITY_DN69205_c0_g1,TRINITY_DN69619_c0_g1,TRINITY_DN71187_c2_g1,TRINITY_DN71446_c0_g3,TRINITY_DN71575_c0_g6,TRINITY_DN73309_c0_g1,TRINITY_DN73384_c1_g2,TRINITY_DN74801_c0_g2,TRINITY_DN76446_c1_g1,TRINITY_DN77419_c0_g3,TRINITY_DN77591_c0_g2,TRINITY_DN78327_c0_g1,TRINITY_DN78434_c1_g1,TRINITY_DN78927_c1_g2,TRINITY_DN79834_c1_g5,TRINITY_DN80380_c0_g1,TRINITY_DN80884_c1_g1,TRI…
GO:0032870	cellular response to hormone stimulus	biological process	14/231	2499/93642	0.00397	0.458112352941176	TRINITY_DN66469_c0_g2,TRINITY_DN76074_c2_g1,TRINITY_DN76446_c1_g1,TRINITY_DN77419_c0_g3,TRINITY_DN78606_c2_g3,TRINITY_DN80884_c1_g1,TRINITY_DN84048_c1_g6,TRINITY_DN84971_c1_g3,TRINITY_DN90684_c0_g9,TRINITY_DN94619_c1_g1,TRINITY_DN95646_c1_g2,TRINITY_DN97571_c1_g2,TRINITY_DN98810_c3_g2,TRINITY_DN98875_c3_g2	TRINITY_DN66469_c0_g2,TRINITY_DN76074_c2_g1,TRINITY_DN76446_c1_g1,TRINITY_DN77419_c0_g3,TRINITY_DN78606_c2_g3,TRINITY_DN80884_c1_g1,TRINITY_DN84048_c1_g6,TRINITY_DN84971_c1_g3,TRINITY_DN90684_c0_g9,TRINITY_DN94619_c1_g1,TRINITY_DN95646_c1_g2,TRINITY_DN97571_c1_g2,TRINITY_DN98810_c3_g2,TRINITY_DN98875_c3_g2
GO:0009648	photoperiodism	biological process	4/231	258/93642	0.00399	0.458112352941176	TRINITY_DN69205_c0_g1,TRINITY_DN78434_c1_g1,TRINITY_DN79413_c2_g2,TRINITY_DN84048_c1_g6	TRINITY_DN69205_c0_g1,TRINITY_DN78434_c1_g1,TRINITY_DN79413_c2_g2,TRINITY_DN84048_c1_g6
GO:0008353	RNA polymerase II carboxy-terminal domain kinase activity	molecular function	3/233	113/102170	0.00228	0.462502173913043	TRINITY_DN74396_c0_g3,TRINITY_DN97177_c2_g1,TRINITY_DN97177_c2_g2	TRINITY_DN74396_c0_g3,TRINITY_DN97177_c2_g1,TRINITY_DN97177_c2_g2
GO:0035671	enone reductase activity	molecular function	2/233	31/102170	0.00231	0.462502173913043	TRINITY_DN85487_c0_g2,TRINITY_DN97697_c2_g1	TRINITY_DN85487_c0_g2,TRINITY_DN97697_c2_g1
GO:0006482	protein demethylation	biological process	2/231	39/93642	0.00423	0.477640413223141	TRINITY_DN79564_c0_g1,TRINITY_DN90042_c3_g1	TRINITY_DN79564_c0_g1,TRINITY_DN90042_c3_g1
GO:0008214	protein dealkylation	biological process	2/231	39/93642	0.00423	0.477640413223141	TRINITY_DN79564_c0_g1,TRINITY_DN90042_c3_g1	TRINITY_DN79564_c0_g1,TRINITY_DN90042_c3_g1
GO:0009733	response to auxin	biological process	8/231	1035/93642	0.00448	0.501723278688525	TRINITY_DN66469_c0_g2,TRINITY_DN78434_c1_g1,TRINITY_DN87745_c4_g2,TRINITY_DN90684_c0_g9,TRINITY_DN91351_c1_g1,TRINITY_DN94619_c1_g1,TRINITY_DN95015_c0_g1,TRINITY_DN98875_c3_g2	TRINITY_DN66469_c0_g2,TRINITY_DN78434_c1_g1,TRINITY_DN87745_c4_g2,TRINITY_DN90684_c0_g9,TRINITY_DN91351_c1_g1,TRINITY_DN94619_c1_g1,TRINITY_DN95015_c0_g1,TRINITY_DN98875_c3_g2
GO:0071495	cellular response to endogenous stimulus	biological process	15/231	2817/93642	0.00462	0.513195609756098	TRINITY_DN66469_c0_g2,TRINITY_DN76074_c2_g1,TRINITY_DN76446_c1_g1,TRINITY_DN77419_c0_g3,TRINITY_DN78606_c2_g3,TRINITY_DN80884_c1_g1,TRINITY_DN84048_c1_g6,TRINITY_DN84971_c1_g3,TRINITY_DN86942_c0_g1,TRINITY_DN90684_c0_g9,TRINITY_DN94619_c1_g1,TRINITY_DN95646_c1_g2,TRINITY_DN97571_c1_g2,TRINITY_DN98810_c3_g2,TRINITY_DN98875_c3_g2	TRINITY_DN66469_c0_g2,TRINITY_DN76074_c2_g1,TRINITY_DN76446_c1_g1,TRINITY_DN77419_c0_g3,TRINITY_DN78606_c2_g3,TRINITY_DN80884_c1_g1,TRINITY_DN84048_c1_g6,TRINITY_DN84971_c1_g3,TRINITY_DN86942_c0_g1,TRINITY_DN90684_c0_g9,TRINITY_DN94619_c1_g1,TRINITY_DN95646_c1_g2,TRINITY_DN97571_c1_g2,TRINITY_DN98810_c3_g2,TRINITY_DN98875_c3_g2
GO:0033231	carbohydrate export	biological process	1/231	2/93642	0.00493	0.530382598425197	TRINITY_DN89247_c1_g2	TRINITY_DN89247_c1_g2
GO:1902334	fructose export from vacuole to cytoplasm	biological process	1/231	2/93642	0.00493	0.530382598425197	TRINITY_DN89247_c1_g2	TRINITY_DN89247_c1_g2
GO:1905328	plant septum development	biological process	1/231	2/93642	0.00493	0.530382598425197	TRINITY_DN78327_c0_g1	TRINITY_DN78327_c0_g1
GO:2000051	negative regulation of non-canonical Wnt signaling pathway	biological process	1/231	2/93642	0.00493	0.530382598425197	TRINITY_DN86914_c1_g2	TRINITY_DN86914_c1_g2
GO:0046283	anthocyanin-containing compound metabolic process	biological process	3/231	142/93642	0.00538	0.57427296875	TRINITY_DN78927_c1_g2,TRINITY_DN96996_c3_g1,TRINITY_DN97609_c1_g2	TRINITY_DN78927_c1_g2,TRINITY_DN96996_c3_g1,TRINITY_DN97609_c1_g2
GO:0032414	positive regulation of ion transmembrane transporter activity	biological process	2/231	46/93642	0.00584	0.617988	TRINITY_DN70654_c1_g1,TRINITY_DN96996_c3_g1	TRINITY_DN70654_c1_g1,TRINITY_DN96996_c3_g1
GO:1901362	organic cyclic compound biosynthetic process	biological process	56/231	16392/93642	0.00588	0.617988	TRINITY_DN67404_c0_g1,TRINITY_DN69205_c0_g1,TRINITY_DN69619_c0_g1,TRINITY_DN71187_c2_g1,TRINITY_DN71446_c0_g3,TRINITY_DN71575_c0_g6,TRINITY_DN73309_c0_g1,TRINITY_DN73384_c1_g2,TRINITY_DN74801_c0_g2,TRINITY_DN76446_c1_g1,TRINITY_DN77419_c0_g3,TRINITY_DN77591_c0_g2,TRINITY_DN78327_c0_g1,TRINITY_DN78434_c1_g1,TRINITY_DN78722_c0_g3,TRINITY_DN78927_c1_g2,TRINITY_DN79834_c1_g5,TRINITY_DN80380_c0_g1,TRI…	TRINITY_DN67404_c0_g1,TRINITY_DN69205_c0_g1,TRINITY_DN69619_c0_g1,TRINITY_DN71187_c2_g1,TRINITY_DN71446_c0_g3,TRINITY_DN71575_c0_g6,TRINITY_DN73309_c0_g1,TRINITY_DN73384_c1_g2,TRINITY_DN74801_c0_g2,TRINITY_DN76446_c1_g1,TRINITY_DN77419_c0_g3,TRINITY_DN77591_c0_g2,TRINITY_DN78327_c0_g1,TRINITY_DN78434_c1_g1,TRINITY_DN78722_c0_g3,TRINITY_DN78927_c1_g2,TRINITY_DN79834_c1_g5,TRINITY_DN80380_c0_g1,TRI…
GO:0004693	cyclin-dependent protein serine/threonine kinase activity	molecular function	3/233	133/102170	0.00361	0.664962	TRINITY_DN74396_c0_g3,TRINITY_DN97177_c2_g1,TRINITY_DN97177_c2_g2	TRINITY_DN74396_c0_g3,TRINITY_DN97177_c2_g1,TRINITY_DN97177_c2_g2
GO:0097472	cyclin-dependent protein kinase activity	molecular function	3/233	133/102170	0.00361	0.664962	TRINITY_DN74396_c0_g3,TRINITY_DN97177_c2_g1,TRINITY_DN97177_c2_g2	TRINITY_DN74396_c0_g3,TRINITY_DN97177_c2_g1,TRINITY_DN97177_c2_g2
GO:0042493	response to drug	biological process	15/231	2923/93642	0.00641	0.668548320610687	TRINITY_DN74801_c0_g2,TRINITY_DN75002_c1_g1,TRINITY_DN76004_c1_g1,TRINITY_DN78434_c1_g1,TRINITY_DN81370_c0_g1,TRINITY_DN83855_c0_g1,TRINITY_DN86461_c0_g2,TRINITY_DN86942_c0_g1,TRINITY_DN88793_c2_g3,TRINITY_DN88978_c0_g2,TRINITY_DN91405_c0_g1,TRINITY_DN91931_c0_g1,TRINITY_DN92611_c2_g2,TRINITY_DN93541_c1_g2,TRINITY_DN96996_c3_g1	TRINITY_DN74801_c0_g2,TRINITY_DN75002_c1_g1,TRINITY_DN76004_c1_g1,TRINITY_DN78434_c1_g1,TRINITY_DN81370_c0_g1,TRINITY_DN83855_c0_g1,TRINITY_DN86461_c0_g2,TRINITY_DN86942_c0_g1,TRINITY_DN88793_c2_g3,TRINITY_DN88978_c0_g2,TRINITY_DN91405_c0_g1,TRINITY_DN91931_c0_g1,TRINITY_DN92611_c2_g2,TRINITY_DN93541_c1_g2,TRINITY_DN96996_c3_g1
GO:0004474	malate synthase activity	molecular function	2/233	40/102170	0.00381	0.674809615384615	TRINITY_DN92428_c0_g1,TRINITY_DN92428_c0_g7	TRINITY_DN92428_c0_g1,TRINITY_DN92428_c0_g7
GO:0032411	positive regulation of transporter activity	biological process	2/231	49/93642	0.00660	0.680068120300752	TRINITY_DN70654_c1_g1,TRINITY_DN96996_c3_g1	TRINITY_DN70654_c1_g1,TRINITY_DN96996_c3_g1
GO:0065009	regulation of molecular function	biological process	11/231	1847/93642	0.00662	0.680068120300752	TRINITY_DN69074_c0_g1,TRINITY_DN70654_c1_g1,TRINITY_DN72101_c1_g2,TRINITY_DN72925_c0_g1,TRINITY_DN78303_c0_g1,TRINITY_DN78434_c1_g1,TRINITY_DN83844_c1_g1,TRINITY_DN88961_c0_g2,TRINITY_DN88998_c0_g1,TRINITY_DN89205_c2_g3,TRINITY_DN96996_c3_g1	TRINITY_DN69074_c0_g1,TRINITY_DN70654_c1_g1,TRINITY_DN72101_c1_g2,TRINITY_DN72925_c0_g1,TRINITY_DN78303_c0_g1,TRINITY_DN78434_c1_g1,TRINITY_DN83844_c1_g1,TRINITY_DN88961_c0_g2,TRINITY_DN88998_c0_g1,TRINITY_DN89205_c2_g3,TRINITY_DN96996_c3_g1
GO:0004623	phospholipase A2 activity	molecular function	2/233	41/102170	0.00400	0.682222222222222	TRINITY_DN92339_c0_g2,TRINITY_DN94016_c0_g3	TRINITY_DN92339_c0_g2,TRINITY_DN94016_c0_g3
GO:0060306	regulation of membrane repolarization	biological process	1/231	3/93642	0.00738	0.720235285714286	TRINITY_DN70654_c1_g1	TRINITY_DN70654_c1_g1
GO:0060307	regulation of ventricular cardiac muscle cell membrane repolarization	biological process	1/231	3/93642	0.00738	0.720235285714286	TRINITY_DN70654_c1_g1	TRINITY_DN70654_c1_g1
GO:0086005	ventricular cardiac muscle cell action potential	biological process	1/231	3/93642	0.00738	0.720235285714286	TRINITY_DN70654_c1_g1	TRINITY_DN70654_c1_g1
GO:0086046	membrane depolarization during SA node cell action potential	biological process	1/231	3/93642	0.00738	0.720235285714286	TRINITY_DN70654_c1_g1	TRINITY_DN70654_c1_g1
GO:0099622	cardiac muscle cell membrane repolarization	biological process	1/231	3/93642	0.00738	0.720235285714286	TRINITY_DN70654_c1_g1	TRINITY_DN70654_c1_g1
GO:0099623	regulation of cardiac muscle cell membrane repolarization	biological process	1/231	3/93642	0.00738	0.720235285714286	TRINITY_DN70654_c1_g1	TRINITY_DN70654_c1_g1
GO:0099625	ventricular cardiac muscle cell membrane repolarization	biological process	1/231	3/93642	0.00738	0.720235285714286	TRINITY_DN70654_c1_g1	TRINITY_DN70654_c1_g1
GO:0009639	response to red or far red light	biological process	5/231	487/93642	0.00750	0.726755319148936	TRINITY_DN86397_c2_g2,TRINITY_DN91351_c1_g1,TRINITY_DN93541_c1_g2,TRINITY_DN95835_c0_g1,TRINITY_DN96996_c3_g1	TRINITY_DN86397_c2_g2,TRINITY_DN91351_c1_g1,TRINITY_DN93541_c1_g2,TRINITY_DN95835_c0_g1,TRINITY_DN96996_c3_g1
GO:0090698	post-embryonic plant morphogenesis	biological process	5/231	490/93642	0.00769	0.739918802816901	TRINITY_DN87745_c4_g2,TRINITY_DN88141_c0_g1,TRINITY_DN90644_c1_g2,TRINITY_DN92488_c1_g1,TRINITY_DN95646_c1_g2	TRINITY_DN87745_c4_g2,TRINITY_DN88141_c0_g1,TRINITY_DN90644_c1_g2,TRINITY_DN92488_c1_g1,TRINITY_DN95646_c1_g2
GO:0047890	flavanone 4-reductase activity	molecular function	1/233	2/102170	0.00456	0.749957142857143	TRINITY_DN75608_c0_g2	TRINITY_DN75608_c0_g2
GO:0051239	regulation of multicellular organismal process	biological process	11/231	1894/93642	0.00790	0.754809090909091	TRINITY_DN66469_c0_g2,TRINITY_DN69205_c0_g1,TRINITY_DN70654_c1_g1,TRINITY_DN84198_c0_g2,TRINITY_DN86397_c2_g2,TRINITY_DN86609_c2_g3,TRINITY_DN87939_c0_g1,TRINITY_DN93541_c1_g2,TRINITY_DN94707_c0_g1,TRINITY_DN95835_c0_g1,TRINITY_DN96996_c3_g1	TRINITY_DN66469_c0_g2,TRINITY_DN69205_c0_g1,TRINITY_DN70654_c1_g1,TRINITY_DN84198_c0_g2,TRINITY_DN86397_c2_g2,TRINITY_DN86609_c2_g3,TRINITY_DN87939_c0_g1,TRINITY_DN93541_c1_g2,TRINITY_DN94707_c0_g1,TRINITY_DN95835_c0_g1,TRINITY_DN96996_c3_g1
GO:2000030	regulation of response to red or far red light	biological process	2/231	57/93642	0.00884	0.832792380952381	TRINITY_DN86397_c2_g2,TRINITY_DN96996_c3_g1	TRINITY_DN86397_c2_g2,TRINITY_DN96996_c3_g1
GO:0008361	regulation of cell size	biological process	4/231	325/93642	0.00890	0.832792380952381	TRINITY_DN77439_c1_g1,TRINITY_DN81058_c2_g3,TRINITY_DN92611_c2_g2,TRINITY_DN97717_c2_g6	TRINITY_DN77439_c1_g1,TRINITY_DN81058_c2_g3,TRINITY_DN92611_c2_g2,TRINITY_DN97717_c2_g6
GO:0009909	regulation of flower development	biological process	4/231	325/93642	0.00890	0.832792380952381	TRINITY_DN84198_c0_g2,TRINITY_DN87939_c0_g1,TRINITY_DN93541_c1_g2,TRINITY_DN95835_c0_g1	TRINITY_DN84198_c0_g2,TRINITY_DN87939_c0_g1,TRINITY_DN93541_c1_g2,TRINITY_DN95835_c0_g1
GO:0034645	cellular macromolecule biosynthetic process	biological process	64/231	19645/93642	0.00896	0.832792380952381	TRINITY_DN67404_c0_g1,TRINITY_DN69205_c0_g1,TRINITY_DN69619_c0_g1,TRINITY_DN71187_c2_g1,TRINITY_DN71446_c0_g3,TRINITY_DN71575_c0_g6,TRINITY_DN72256_c2_g1,TRINITY_DN73251_c1_g1,TRINITY_DN73309_c0_g1,TRINITY_DN73343_c2_g1,TRINITY_DN73384_c1_g2,TRINITY_DN74801_c0_g2,TRINITY_DN76446_c1_g1,TRINITY_DN77419_c0_g3,TRINITY_DN77526_c0_g1,TRINITY_DN77591_c0_g2,TRINITY_DN77956_c0_g1,TRINITY_DN78327_c0_g1,TRI…	TRINITY_DN67404_c0_g1,TRINITY_DN69205_c0_g1,TRINITY_DN69619_c0_g1,TRINITY_DN71187_c2_g1,TRINITY_DN71446_c0_g3,TRINITY_DN71575_c0_g6,TRINITY_DN72256_c2_g1,TRINITY_DN73251_c1_g1,TRINITY_DN73309_c0_g1,TRINITY_DN73343_c2_g1,TRINITY_DN73384_c1_g2,TRINITY_DN74801_c0_g2,TRINITY_DN76446_c1_g1,TRINITY_DN77419_c0_g3,TRINITY_DN77526_c0_g1,TRINITY_DN77591_c0_g2,TRINITY_DN77956_c0_g1,TRINITY_DN78327_c0_g1,TRI…
GO:0048826	cotyledon morphogenesis	biological process	2/231	60/93642	0.00976	0.889452251655629	TRINITY_DN88141_c0_g1,TRINITY_DN90644_c1_g2	TRINITY_DN88141_c0_g1,TRINITY_DN90644_c1_g2
GO:0003230	cardiac atrium development	biological process	1/231	4/93642	0.00983	0.889452251655629	TRINITY_DN70654_c1_g1	TRINITY_DN70654_c1_g1
GO:0003283	atrial septum development	biological process	1/231	4/93642	0.00983	0.889452251655629	TRINITY_DN70654_c1_g1	TRINITY_DN70654_c1_g1
GO:0060776	simple leaf morphogenesis	biological process	1/231	4/93642	0.00983	0.889452251655629	TRINITY_DN71813_c1_g2	TRINITY_DN71813_c1_g2
GO:0009641	shade avoidance	biological process	2/231	61/93642	0.01008	0.906072631578947	TRINITY_DN91351_c1_g1,TRINITY_DN96996_c3_g1	TRINITY_DN91351_c1_g1,TRINITY_DN96996_c3_g1
GO:0080167	response to karrikin	biological process	3/231	184/93642	0.01091	0.974270130718954	TRINITY_DN72101_c1_g2,TRINITY_DN76074_c2_g1,TRINITY_DN78303_c0_g1	TRINITY_DN72101_c1_g2,TRINITY_DN76074_c2_g1,TRINITY_DN78303_c0_g1
GO:0010154	fruit development	biological process	9/231	1477/93642	0.01173	1	TRINITY_DN76446_c1_g1,TRINITY_DN78327_c0_g1,TRINITY_DN79413_c2_g2,TRINITY_DN80047_c1_g1,TRINITY_DN88141_c0_g1,TRINITY_DN88978_c0_g2,TRINITY_DN90644_c1_g2,TRINITY_DN92488_c1_g1,TRINITY_DN95835_c0_g1	TRINITY_DN76446_c1_g1,TRINITY_DN78327_c0_g1,TRINITY_DN79413_c2_g2,TRINITY_DN80047_c1_g1,TRINITY_DN88141_c0_g1,TRINITY_DN88978_c0_g2,TRINITY_DN90644_c1_g2,TRINITY_DN92488_c1_g1,TRINITY_DN95835_c0_g1
GO:0010015	root morphogenesis	biological process	5/231	547/93642	0.01195	1	TRINITY_DN67404_c0_g1,TRINITY_DN80380_c0_g1,TRINITY_DN87745_c4_g2,TRINITY_DN95835_c0_g1,TRINITY_DN97339_c1_g3	TRINITY_DN67404_c0_g1,TRINITY_DN80380_c0_g1,TRINITY_DN87745_c4_g2,TRINITY_DN95835_c0_g1,TRINITY_DN97339_c1_g3
GO:0051606	detection of stimulus	biological process	5/231	547/93642	0.01195	1	TRINITY_DN82017_c0_g1,TRINITY_DN86942_c0_g1,TRINITY_DN91351_c1_g1,TRINITY_DN93410_c1_g3,TRINITY_DN96996_c3_g1	TRINITY_DN82017_c0_g1,TRINITY_DN86942_c0_g1,TRINITY_DN91351_c1_g1,TRINITY_DN93410_c1_g3,TRINITY_DN96996_c3_g1
GO:0015824	proline transport	biological process	2/231	67/93642	0.01206	1	TRINITY_DN83943_c0_g1,TRINITY_DN92564_c0_g3	TRINITY_DN83943_c0_g1,TRINITY_DN92564_c0_g3
GO:0009059	macromolecule biosynthetic process	biological process	64/231	19933/93642	0.01227	1	TRINITY_DN67404_c0_g1,TRINITY_DN69205_c0_g1,TRINITY_DN69619_c0_g1,TRINITY_DN71187_c2_g1,TRINITY_DN71446_c0_g3,TRINITY_DN71575_c0_g6,TRINITY_DN72256_c2_g1,TRINITY_DN73251_c1_g1,TRINITY_DN73309_c0_g1,TRINITY_DN73343_c2_g1,TRINITY_DN73384_c1_g2,TRINITY_DN74801_c0_g2,TRINITY_DN76446_c1_g1,TRINITY_DN77419_c0_g3,TRINITY_DN77526_c0_g1,TRINITY_DN77591_c0_g2,TRINITY_DN77956_c0_g1,TRINITY_DN78327_c0_g1,TRI…	TRINITY_DN67404_c0_g1,TRINITY_DN69205_c0_g1,TRINITY_DN69619_c0_g1,TRINITY_DN71187_c2_g1,TRINITY_DN71446_c0_g3,TRINITY_DN71575_c0_g6,TRINITY_DN72256_c2_g1,TRINITY_DN73251_c1_g1,TRINITY_DN73309_c0_g1,TRINITY_DN73343_c2_g1,TRINITY_DN73384_c1_g2,TRINITY_DN74801_c0_g2,TRINITY_DN76446_c1_g1,TRINITY_DN77419_c0_g3,TRINITY_DN77526_c0_g1,TRINITY_DN77591_c0_g2,TRINITY_DN77956_c0_g1,TRINITY_DN78327_c0_g1,TRI…
GO:0010185	regulation of cellular defense response	biological process	1/231	5/93642	0.01227	1	TRINITY_DN89205_c2_g3	TRINITY_DN89205_c2_g3
GO:0043496	regulation of protein homodimerization activity	biological process	1/231	5/93642	0.01227	1	TRINITY_DN78434_c1_g1	TRINITY_DN78434_c1_g1
GO:0051245	negative regulation of cellular defense response	biological process	1/231	5/93642	0.01227	1	TRINITY_DN89205_c2_g3	TRINITY_DN89205_c2_g3
GO:0003002	regionalization	biological process	5/231	551/93642	0.01230	1	TRINITY_DN90644_c1_g2,TRINITY_DN92488_c1_g1,TRINITY_DN95835_c0_g1,TRINITY_DN97073_c1_g1,TRINITY_DN98875_c3_g2	TRINITY_DN90644_c1_g2,TRINITY_DN92488_c1_g1,TRINITY_DN95835_c0_g1,TRINITY_DN97073_c1_g1,TRINITY_DN98875_c3_g2
GO:0070417	cellular response to cold	biological process	2/231	71/93642	0.01346	1	TRINITY_DN79053_c1_g1,TRINITY_DN89247_c1_g2	TRINITY_DN79053_c1_g1,TRINITY_DN89247_c1_g2
GO:0071396	cellular response to lipid	biological process	8/231	1261/93642	0.01371	1	TRINITY_DN76074_c2_g1,TRINITY_DN78606_c2_g3,TRINITY_DN84048_c1_g6,TRINITY_DN84971_c1_g3,TRINITY_DN95646_c1_g2,TRINITY_DN97571_c1_g2,TRINITY_DN98810_c3_g2,TRINITY_DN98875_c3_g2	TRINITY_DN76074_c2_g1,TRINITY_DN78606_c2_g3,TRINITY_DN84048_c1_g6,TRINITY_DN84971_c1_g3,TRINITY_DN95646_c1_g2,TRINITY_DN97571_c1_g2,TRINITY_DN98810_c3_g2,TRINITY_DN98875_c3_g2
GO:0009753	response to jasmonic acid	biological process	4/231	370/93642	0.01376	1	TRINITY_DN78434_c1_g1,TRINITY_DN81370_c0_g1,TRINITY_DN83855_c0_g1,TRINITY_DN95015_c0_g1	TRINITY_DN78434_c1_g1,TRINITY_DN81370_c0_g1,TRINITY_DN83855_c0_g1,TRINITY_DN95015_c0_g1
GO:0006952	defense response	biological process	24/231	6001/93642	0.01382	1	TRINITY_DN75002_c1_g1,TRINITY_DN77419_c0_g3,TRINITY_DN78103_c0_g1,TRINITY_DN78103_c0_g2,TRINITY_DN78670_c0_g1,TRINITY_DN78722_c0_g3,TRINITY_DN80047_c1_g1,TRINITY_DN86609_c2_g3,TRINITY_DN86942_c0_g1,TRINITY_DN89205_c2_g3,TRINITY_DN90300_c0_g3,TRINITY_DN90672_c0_g2,TRINITY_DN90946_c1_g7,TRINITY_DN91145_c0_g2,TRINITY_DN91307_c0_g3,TRINITY_DN91941_c1_g1,TRINITY_DN92098_c0_g7,TRINITY_DN93694_c0_g2,TRI…	TRINITY_DN75002_c1_g1,TRINITY_DN77419_c0_g3,TRINITY_DN78103_c0_g1,TRINITY_DN78103_c0_g2,TRINITY_DN78670_c0_g1,TRINITY_DN78722_c0_g3,TRINITY_DN80047_c1_g1,TRINITY_DN86609_c2_g3,TRINITY_DN86942_c0_g1,TRINITY_DN89205_c2_g3,TRINITY_DN90300_c0_g3,TRINITY_DN90672_c0_g2,TRINITY_DN90946_c1_g7,TRINITY_DN91145_c0_g2,TRINITY_DN91307_c0_g3,TRINITY_DN91941_c1_g1,TRINITY_DN92098_c0_g7,TRINITY_DN93694_c0_g2,TRI…
GO:0009616	virus induced gene silencing	biological process	2/231	74/93642	0.01456	1	TRINITY_DN90300_c0_g3,TRINITY_DN90672_c0_g2	TRINITY_DN90300_c0_g3,TRINITY_DN90672_c0_g2
GO:0052018	modulation by symbiont of RNA levels in host	biological process	2/231	74/93642	0.01456	1	TRINITY_DN90300_c0_g3,TRINITY_DN90672_c0_g2	TRINITY_DN90300_c0_g3,TRINITY_DN90672_c0_g2
GO:0052249	modulation of RNA levels in other organism involved in symbiotic interaction	biological process	2/231	74/93642	0.01456	1	TRINITY_DN90300_c0_g3,TRINITY_DN90672_c0_g2	TRINITY_DN90300_c0_g3,TRINITY_DN90672_c0_g2
GO:0080143	regulation of amino acid export	biological process	1/231	6/93642	0.01471	1	TRINITY_DN90594_c1_g2	TRINITY_DN90594_c1_g2
GO:0014070	response to organic cyclic compound	biological process	9/231	1542/93642	0.01512	1	TRINITY_DN74801_c0_g2,TRINITY_DN75002_c1_g1,TRINITY_DN78434_c1_g1,TRINITY_DN81370_c0_g1,TRINITY_DN83855_c0_g1,TRINITY_DN88793_c2_g3,TRINITY_DN95015_c0_g1,TRINITY_DN96996_c3_g1,TRINITY_DN98875_c3_g2	TRINITY_DN74801_c0_g2,TRINITY_DN75002_c1_g1,TRINITY_DN78434_c1_g1,TRINITY_DN81370_c0_g1,TRINITY_DN83855_c0_g1,TRINITY_DN88793_c2_g3,TRINITY_DN95015_c0_g1,TRINITY_DN96996_c3_g1,TRINITY_DN98875_c3_g2
GO:0048467	gynoecium development	biological process	3/231	208/93642	0.01513	1	TRINITY_DN78327_c0_g1,TRINITY_DN78927_c1_g2,TRINITY_DN92488_c1_g1	TRINITY_DN78327_c0_g1,TRINITY_DN78927_c1_g2,TRINITY_DN92488_c1_g1
GO:0006561	proline biosynthetic process	biological process	2/231	77/93642	0.01570	1	TRINITY_DN78722_c0_g3,TRINITY_DN95015_c0_g1	TRINITY_DN78722_c0_g3,TRINITY_DN95015_c0_g1
GO:0048438	floral whorl development	biological process	4/231	386/93642	0.01582	1	TRINITY_DN78327_c0_g1,TRINITY_DN78927_c1_g2,TRINITY_DN92488_c1_g1,TRINITY_DN95742_c1_g2	TRINITY_DN78327_c0_g1,TRINITY_DN78927_c1_g2,TRINITY_DN92488_c1_g1,TRINITY_DN95742_c1_g2
GO:0034767	positive regulation of ion transmembrane transport	biological process	2/231	78/93642	0.01609	1	TRINITY_DN70654_c1_g1,TRINITY_DN96996_c3_g1	TRINITY_DN70654_c1_g1,TRINITY_DN96996_c3_g1
GO:0051480	regulation of cytosolic calcium ion concentration	biological process	2/231	80/93642	0.01687	1	TRINITY_DN70654_c1_g1,TRINITY_DN96996_c3_g1	TRINITY_DN70654_c1_g1,TRINITY_DN96996_c3_g1
GO:0070988	demethylation	biological process	2/231	80/93642	0.01687	1	TRINITY_DN79564_c0_g1,TRINITY_DN90042_c3_g1	TRINITY_DN79564_c0_g1,TRINITY_DN90042_c3_g1
GO:0010467	gene expression	biological process	69/231	22112/93642	0.01698	1	TRINITY_DN67404_c0_g1,TRINITY_DN69205_c0_g1,TRINITY_DN69619_c0_g1,TRINITY_DN70654_c1_g1,TRINITY_DN71187_c2_g1,TRINITY_DN71446_c0_g3,TRINITY_DN71575_c0_g6,TRINITY_DN73224_c0_g1,TRINITY_DN73251_c1_g1,TRINITY_DN73309_c0_g1,TRINITY_DN73384_c1_g2,TRINITY_DN74801_c0_g2,TRINITY_DN75146_c2_g2,TRINITY_DN76446_c1_g1,TRINITY_DN77419_c0_g3,TRINITY_DN77591_c0_g2,TRINITY_DN77956_c0_g1,TRINITY_DN78327_c0_g1,TRI…	TRINITY_DN67404_c0_g1,TRINITY_DN69205_c0_g1,TRINITY_DN69619_c0_g1,TRINITY_DN70654_c1_g1,TRINITY_DN71187_c2_g1,TRINITY_DN71446_c0_g3,TRINITY_DN71575_c0_g6,TRINITY_DN73224_c0_g1,TRINITY_DN73251_c1_g1,TRINITY_DN73309_c0_g1,TRINITY_DN73384_c1_g2,TRINITY_DN74801_c0_g2,TRINITY_DN75146_c2_g2,TRINITY_DN76446_c1_g1,TRINITY_DN77419_c0_g3,TRINITY_DN77591_c0_g2,TRINITY_DN77956_c0_g1,TRINITY_DN78327_c0_g1,TRI…
GO:0010051	xylem and phloem pattern formation	biological process	3/231	218/93642	0.01712	1	TRINITY_DN90644_c1_g2,TRINITY_DN95835_c0_g1,TRINITY_DN98875_c3_g2	TRINITY_DN90644_c1_g2,TRINITY_DN95835_c0_g1,TRINITY_DN98875_c3_g2
GO:0010081	regulation of inflorescence meristem growth	biological process	1/231	7/93642	0.01714	1	TRINITY_DN95835_c0_g1	TRINITY_DN95835_c0_g1
GO:0030913	paranodal junction assembly	biological process	1/231	7/93642	0.01714	1	TRINITY_DN70654_c1_g1	TRINITY_DN70654_c1_g1
GO:0032288	myelin assembly	biological process	1/231	7/93642	0.01714	1	TRINITY_DN70654_c1_g1	TRINITY_DN70654_c1_g1
GO:0036309	protein localization to M-band	biological process	1/231	7/93642	0.01714	1	TRINITY_DN70654_c1_g1	TRINITY_DN70654_c1_g1
GO:0036371	protein localization to T-tubule	biological process	1/231	7/93642	0.01714	1	TRINITY_DN70654_c1_g1	TRINITY_DN70654_c1_g1
GO:0070178	D-serine metabolic process	biological process	1/231	7/93642	0.01714	1	TRINITY_DN98704_c3_g1	TRINITY_DN98704_c3_g1
GO:0070179	D-serine biosynthetic process	biological process	1/231	7/93642	0.01714	1	TRINITY_DN98704_c3_g1	TRINITY_DN98704_c3_g1
GO:0086002	cardiac muscle cell action potential involved in contraction	biological process	1/231	7/93642	0.01714	1	TRINITY_DN70654_c1_g1	TRINITY_DN70654_c1_g1
GO:0086014	atrial cardiac muscle cell action potential	biological process	1/231	7/93642	0.01714	1	TRINITY_DN70654_c1_g1	TRINITY_DN70654_c1_g1
GO:0086015	SA node cell action potential	biological process	1/231	7/93642	0.01714	1	TRINITY_DN70654_c1_g1	TRINITY_DN70654_c1_g1
GO:0086018	SA node cell to atrial cardiac muscle cell signaling	biological process	1/231	7/93642	0.01714	1	TRINITY_DN70654_c1_g1	TRINITY_DN70654_c1_g1
GO:0086019	cell-cell signaling involved in cardiac conduction	biological process	1/231	7/93642	0.01714	1	TRINITY_DN70654_c1_g1	TRINITY_DN70654_c1_g1
GO:0086026	atrial cardiac muscle cell to AV node cell signaling	biological process	1/231	7/93642	0.01714	1	TRINITY_DN70654_c1_g1	TRINITY_DN70654_c1_g1
GO:0086066	atrial cardiac muscle cell to AV node cell communication	biological process	1/231	7/93642	0.01714	1	TRINITY_DN70654_c1_g1	TRINITY_DN70654_c1_g1
GO:0086070	SA node cell to atrial cardiac muscle cell communication	biological process	1/231	7/93642	0.01714	1	TRINITY_DN70654_c1_g1	TRINITY_DN70654_c1_g1
GO:0086091	regulation of heart rate by cardiac conduction	biological process	1/231	7/93642	0.01714	1	TRINITY_DN70654_c1_g1	TRINITY_DN70654_c1_g1
GO:0098907	regulation of SA node cell action potential	biological process	1/231	7/93642	0.01714	1	TRINITY_DN70654_c1_g1	TRINITY_DN70654_c1_g1
GO:0098910	regulation of atrial cardiac muscle cell action potential	biological process	1/231	7/93642	0.01714	1	TRINITY_DN70654_c1_g1	TRINITY_DN70654_c1_g1
GO:1902395	regulation of 1-deoxy-D-xylulose-5-phosphate synthase activity	biological process	1/231	7/93642	0.01714	1	TRINITY_DN69074_c0_g1	TRINITY_DN69074_c0_g1
GO:2001032	regulation of double-strand break repair via nonhomologous end joining	biological process	1/231	7/93642	0.01714	1	TRINITY_DN93262_c0_g2	TRINITY_DN93262_c0_g2
GO:0009646	response to absence of light	biological process	2/231	82/93642	0.01768	1	TRINITY_DN89247_c1_g2,TRINITY_DN96996_c3_g1	TRINITY_DN89247_c1_g2,TRINITY_DN96996_c3_g1
GO:0006865	amino acid transport	biological process	5/231	609/93642	0.01816	1	TRINITY_DN83943_c0_g1,TRINITY_DN88978_c0_g2,TRINITY_DN90594_c1_g2,TRINITY_DN92564_c0_g3,TRINITY_DN97070_c2_g1	TRINITY_DN83943_c0_g1,TRINITY_DN88978_c0_g2,TRINITY_DN90594_c1_g2,TRINITY_DN92564_c0_g3,TRINITY_DN97070_c2_g1
GO:0002752	cell surface pattern recognition receptor signaling pathway	biological process	1/231	8/93642	0.01957	1	TRINITY_DN86942_c0_g1	TRINITY_DN86942_c0_g1
GO:0006593	ornithine catabolic process	biological process	1/231	8/93642	0.01957	1	TRINITY_DN78722_c0_g3	TRINITY_DN78722_c0_g3
GO:0010306	rhamnogalacturonan II biosynthetic process	biological process	1/231	8/93642	0.01957	1	TRINITY_DN83053_c0_g4	TRINITY_DN83053_c0_g4
GO:0010396	rhamnogalacturonan II metabolic process	biological process	1/231	8/93642	0.01957	1	TRINITY_DN83053_c0_g4	TRINITY_DN83053_c0_g4
GO:0032494	response to peptidoglycan	biological process	1/231	8/93642	0.01957	1	TRINITY_DN86942_c0_g1	TRINITY_DN86942_c0_g1
GO:0032499	detection of peptidoglycan	biological process	1/231	8/93642	0.01957	1	TRINITY_DN86942_c0_g1	TRINITY_DN86942_c0_g1
GO:0033292	T-tubule organization	biological process	1/231	8/93642	0.01957	1	TRINITY_DN70654_c1_g1	TRINITY_DN70654_c1_g1
GO:0071000	response to magnetism	biological process	1/231	8/93642	0.01957	1	TRINITY_DN96996_c3_g1	TRINITY_DN96996_c3_g1
GO:0080170	hydrogen peroxide transmembrane transport	biological process	1/231	8/93642	0.01957	1	TRINITY_DN92611_c2_g2	TRINITY_DN92611_c2_g2
GO:0086065	cell communication involved in cardiac conduction	biological process	1/231	8/93642	0.01957	1	TRINITY_DN70654_c1_g1	TRINITY_DN70654_c1_g1
GO:1901529	positive regulation of anion channel activity	biological process	1/231	8/93642	0.01957	1	TRINITY_DN96996_c3_g1	TRINITY_DN96996_c3_g1
GO:0048581	negative regulation of post-embryonic development	biological process	3/231	230/93642	0.01969	1	TRINITY_DN69205_c0_g1,TRINITY_DN86397_c2_g2,TRINITY_DN96996_c3_g1	TRINITY_DN69205_c0_g1,TRINITY_DN86397_c2_g2,TRINITY_DN96996_c3_g1
GO:0098586	cellular response to virus	biological process	2/231	87/93642	0.01975	1	TRINITY_DN90300_c0_g3,TRINITY_DN90672_c0_g2	TRINITY_DN90300_c0_g3,TRINITY_DN90672_c0_g2
GO:0048573	photoperiodism, flowering	biological process	3/231	233/93642	0.02037	1	TRINITY_DN69205_c0_g1,TRINITY_DN78434_c1_g1,TRINITY_DN84048_c1_g6	TRINITY_DN69205_c0_g1,TRINITY_DN78434_c1_g1,TRINITY_DN84048_c1_g6
GO:0010218	response to far red light	biological process	2/231	89/93642	0.02061	1	TRINITY_DN91351_c1_g1,TRINITY_DN96996_c3_g1	TRINITY_DN91351_c1_g1,TRINITY_DN96996_c3_g1
GO:0034764	positive regulation of transmembrane transport	biological process	2/231	89/93642	0.02061	1	TRINITY_DN70654_c1_g1,TRINITY_DN96996_c3_g1	TRINITY_DN70654_c1_g1,TRINITY_DN96996_c3_g1
GO:0048316	seed development	biological process	8/231	1362/93642	0.02068	1	TRINITY_DN76446_c1_g1,TRINITY_DN79413_c2_g2,TRINITY_DN80047_c1_g1,TRINITY_DN88141_c0_g1,TRINITY_DN88978_c0_g2,TRINITY_DN90644_c1_g2,TRINITY_DN92488_c1_g1,TRINITY_DN95835_c0_g1	TRINITY_DN76446_c1_g1,TRINITY_DN79413_c2_g2,TRINITY_DN80047_c1_g1,TRINITY_DN88141_c0_g1,TRINITY_DN88978_c0_g2,TRINITY_DN90644_c1_g2,TRINITY_DN92488_c1_g1,TRINITY_DN95835_c0_g1
GO:0009812	flavonoid metabolic process	biological process	4/231	420/93642	0.02083	1	TRINITY_DN75608_c0_g2,TRINITY_DN78927_c1_g2,TRINITY_DN96996_c3_g1,TRINITY_DN97609_c1_g2	TRINITY_DN75608_c0_g2,TRINITY_DN78927_c1_g2,TRINITY_DN96996_c3_g1,TRINITY_DN97609_c1_g2
GO:0007389	pattern specification process	biological process	5/231	632/93642	0.02091	1	TRINITY_DN90644_c1_g2,TRINITY_DN92488_c1_g1,TRINITY_DN95835_c0_g1,TRINITY_DN97073_c1_g1,TRINITY_DN98875_c3_g2	TRINITY_DN90644_c1_g2,TRINITY_DN92488_c1_g1,TRINITY_DN95835_c0_g1,TRINITY_DN97073_c1_g1,TRINITY_DN98875_c3_g2
GO:0048574	long-day photoperiodism, flowering	biological process	2/231	90/93642	0.02105	1	TRINITY_DN69205_c0_g1,TRINITY_DN78434_c1_g1	TRINITY_DN69205_c0_g1,TRINITY_DN78434_c1_g1
GO:0010322	regulation of isopentenyl diphosphate biosynthetic process, methylerythritol 4-phosphate pathway	biological process	1/231	9/93642	0.02198	1	TRINITY_DN69074_c0_g1	TRINITY_DN69074_c0_g1
GO:0010617	circadian regulation of calcium ion oscillation	biological process	1/231	9/93642	0.02198	1	TRINITY_DN96996_c3_g1	TRINITY_DN96996_c3_g1
GO:0046437	D-amino acid biosynthetic process	biological process	1/231	9/93642	0.02198	1	TRINITY_DN98704_c3_g1	TRINITY_DN98704_c3_g1
GO:0098712	L-glutamate import across plasma membrane	biological process	1/231	9/93642	0.02198	1	TRINITY_DN88978_c0_g2	TRINITY_DN88978_c0_g2
GO:1902448	positive regulation of shade avoidance	biological process	1/231	9/93642	0.02198	1	TRINITY_DN96996_c3_g1	TRINITY_DN96996_c3_g1
GO:1903779	regulation of cardiac conduction	biological process	1/231	9/93642	0.02198	1	TRINITY_DN70654_c1_g1	TRINITY_DN70654_c1_g1
GO:0009735	response to cytokinin	biological process	4/231	432/93642	0.02281	1	TRINITY_DN76446_c1_g1,TRINITY_DN78927_c1_g2,TRINITY_DN86609_c2_g3,TRINITY_DN91351_c1_g1	TRINITY_DN76446_c1_g1,TRINITY_DN78927_c1_g2,TRINITY_DN86609_c2_g3,TRINITY_DN91351_c1_g1
GO:0010150	leaf senescence	biological process	3/231	247/93642	0.02369	1	TRINITY_DN66469_c0_g2,TRINITY_DN75002_c1_g1,TRINITY_DN97571_c1_g2	TRINITY_DN66469_c0_g2,TRINITY_DN75002_c1_g1,TRINITY_DN97571_c1_g2
GO:0090693	plant organ senescence	biological process	3/231	247/93642	0.02369	1	TRINITY_DN66469_c0_g2,TRINITY_DN75002_c1_g1,TRINITY_DN97571_c1_g2	TRINITY_DN66469_c0_g2,TRINITY_DN75002_c1_g1,TRINITY_DN97571_c1_g2
GO:0002027	regulation of heart rate	biological process	1/231	10/93642	0.02440	1	TRINITY_DN70654_c1_g1	TRINITY_DN70654_c1_g1
GO:0010100	negative regulation of photomorphogenesis	biological process	1/231	10/93642	0.02440	1	TRINITY_DN86397_c2_g2	TRINITY_DN86397_c2_g2
GO:0032801	receptor catabolic process	biological process	1/231	10/93642	0.02440	1	TRINITY_DN86914_c1_g2	TRINITY_DN86914_c1_g2
GO:0042754	negative regulation of circadian rhythm	biological process	1/231	10/93642	0.02440	1	TRINITY_DN78434_c1_g1	TRINITY_DN78434_c1_g1
GO:0061337	cardiac conduction	biological process	1/231	10/93642	0.02440	1	TRINITY_DN70654_c1_g1	TRINITY_DN70654_c1_g1
GO:0086009	membrane repolarization	biological process	1/231	10/93642	0.02440	1	TRINITY_DN70654_c1_g1	TRINITY_DN70654_c1_g1
GO:0006560	proline metabolic process	biological process	2/231	98/93642	0.02466	1	TRINITY_DN78722_c0_g3,TRINITY_DN95015_c0_g1	TRINITY_DN78722_c0_g3,TRINITY_DN95015_c0_g1
GO:0009642	response to light intensity	biological process	3/231	252/93642	0.02494	1	TRINITY_DN73224_c0_g1,TRINITY_DN89247_c1_g2,TRINITY_DN96996_c3_g1	TRINITY_DN73224_c0_g1,TRINITY_DN89247_c1_g2,TRINITY_DN96996_c3_g1
GO:0009718	anthocyanin-containing compound biosynthetic process	biological process	2/231	100/93642	0.02560	1	TRINITY_DN78927_c1_g2,TRINITY_DN97609_c1_g2	TRINITY_DN78927_c1_g2,TRINITY_DN97609_c1_g2
GO:0010228	vegetative to reproductive phase transition of meristem	biological process	4/231	454/93642	0.02672	1	TRINITY_DN69205_c0_g1,TRINITY_DN78434_c1_g1,TRINITY_DN84048_c1_g6,TRINITY_DN84613_c0_g2	TRINITY_DN69205_c0_g1,TRINITY_DN78434_c1_g1,TRINITY_DN84048_c1_g6,TRINITY_DN84613_c0_g2
GO:0010244	response to low fluence blue light stimulus by blue low-fluence system	biological process	1/231	11/93642	0.02680	1	TRINITY_DN96996_c3_g1	TRINITY_DN96996_c3_g1
GO:0033542	fatty acid beta-oxidation, unsaturated, even number	biological process	1/231	11/93642	0.02680	1	TRINITY_DN72493_c6_g3	TRINITY_DN72493_c6_g3
GO:0009723	response to ethylene	biological process	5/231	678/93642	0.02721	1	TRINITY_DN76446_c1_g1,TRINITY_DN77419_c0_g3,TRINITY_DN78434_c1_g1,TRINITY_DN80884_c1_g1,TRINITY_DN81370_c0_g1	TRINITY_DN76446_c1_g1,TRINITY_DN77419_c0_g3,TRINITY_DN78434_c1_g1,TRINITY_DN80884_c1_g1,TRINITY_DN81370_c0_g1
GO:0090696	post-embryonic plant organ development	biological process	4/231	457/93642	0.02728	1	TRINITY_DN87745_c4_g2,TRINITY_DN92488_c1_g1,TRINITY_DN95646_c1_g2,TRINITY_DN96996_c3_g1	TRINITY_DN87745_c4_g2,TRINITY_DN92488_c1_g1,TRINITY_DN95646_c1_g2,TRINITY_DN96996_c3_g1
GO:0009939	positive regulation of gibberellic acid mediated signaling pathway	biological process	1/231	12/93642	0.02921	1	TRINITY_DN95646_c1_g2	TRINITY_DN95646_c1_g2
GO:0010881	regulation of cardiac muscle contraction by regulation of the release of sequestered calcium ion	biological process	1/231	12/93642	0.02921	1	TRINITY_DN70654_c1_g1	TRINITY_DN70654_c1_g1
GO:0018171	peptidyl-cysteine oxidation	biological process	1/231	12/93642	0.02921	1	TRINITY_DN93410_c1_g3	TRINITY_DN93410_c1_g3
GO:1901018	positive regulation of potassium ion transmembrane transporter activity	biological process	1/231	12/93642	0.02921	1	TRINITY_DN70654_c1_g1	TRINITY_DN70654_c1_g1
GO:1901371	regulation of leaf morphogenesis	biological process	1/231	12/93642	0.02921	1	TRINITY_DN96996_c3_g1	TRINITY_DN96996_c3_g1
GO:1901381	positive regulation of potassium ion transmembrane transport	biological process	1/231	12/93642	0.02921	1	TRINITY_DN70654_c1_g1	TRINITY_DN70654_c1_g1
GO:2000050	regulation of non-canonical Wnt signaling pathway	biological process	1/231	12/93642	0.02921	1	TRINITY_DN86914_c1_g2	TRINITY_DN86914_c1_g2
GO:0009581	detection of external stimulus	biological process	3/231	272/93642	0.03030	1	TRINITY_DN82017_c0_g1,TRINITY_DN91351_c1_g1,TRINITY_DN96996_c3_g1	TRINITY_DN82017_c0_g1,TRINITY_DN91351_c1_g1,TRINITY_DN96996_c3_g1
GO:0010075	regulation of meristem growth	biological process	2/231	110/93642	0.03051	1	TRINITY_DN95835_c0_g1,TRINITY_DN96996_c3_g1	TRINITY_DN95835_c0_g1,TRINITY_DN96996_c3_g1
GO:0048571	long-day photoperiodism	biological process	2/231	110/93642	0.03051	1	TRINITY_DN69205_c0_g1,TRINITY_DN78434_c1_g1	TRINITY_DN69205_c0_g1,TRINITY_DN78434_c1_g1
GO:0009582	detection of abiotic stimulus	biological process	3/231	273/93642	0.03058	1	TRINITY_DN82017_c0_g1,TRINITY_DN91351_c1_g1,TRINITY_DN96996_c3_g1	TRINITY_DN82017_c0_g1,TRINITY_DN91351_c1_g1,TRINITY_DN96996_c3_g1
GO:0003279	cardiac septum development	biological process	1/231	13/93642	0.03160	1	TRINITY_DN70654_c1_g1	TRINITY_DN70654_c1_g1
GO:0086003	cardiac muscle cell contraction	biological process	1/231	13/93642	0.03160	1	TRINITY_DN70654_c1_g1	TRINITY_DN70654_c1_g1
GO:0086004	regulation of cardiac muscle cell contraction	biological process	1/231	13/93642	0.03160	1	TRINITY_DN70654_c1_g1	TRINITY_DN70654_c1_g1
GO:1900057	positive regulation of leaf senescence	biological process	1/231	13/93642	0.03160	1	TRINITY_DN66469_c0_g2	TRINITY_DN66469_c0_g2
GO:1901672	positive regulation of systemic acquired resistance	biological process	1/231	13/93642	0.03160	1	TRINITY_DN96996_c3_g1	TRINITY_DN96996_c3_g1
GO:1903961	positive regulation of anion transmembrane transport	biological process	1/231	13/93642	0.03160	1	TRINITY_DN96996_c3_g1	TRINITY_DN96996_c3_g1
GO:1905623	positive regulation of leaf development	biological process	1/231	13/93642	0.03160	1	TRINITY_DN66469_c0_g2	TRINITY_DN66469_c0_g2
GO:0010305	leaf vascular tissue pattern formation	biological process	2/231	114/93642	0.03257	1	TRINITY_DN95835_c0_g1,TRINITY_DN98875_c3_g2	TRINITY_DN95835_c0_g1,TRINITY_DN98875_c3_g2
GO:0009653	anatomical structure morphogenesis	biological process	18/231	4533/93642	0.03286	1	TRINITY_DN67404_c0_g1,TRINITY_DN70654_c1_g1,TRINITY_DN71813_c1_g2,TRINITY_DN73309_c0_g1,TRINITY_DN77313_c3_g1,TRINITY_DN80380_c0_g1,TRINITY_DN84048_c1_g6,TRINITY_DN87745_c4_g2,TRINITY_DN88141_c0_g1,TRINITY_DN88998_c0_g1,TRINITY_DN90644_c1_g2,TRINITY_DN91351_c1_g1,TRINITY_DN92488_c1_g1,TRINITY_DN94619_c1_g1,TRINITY_DN95646_c1_g2,TRINITY_DN95835_c0_g1,TRINITY_DN96996_c3_g1,TRINITY_DN97339_c1_g3	TRINITY_DN67404_c0_g1,TRINITY_DN70654_c1_g1,TRINITY_DN71813_c1_g2,TRINITY_DN73309_c0_g1,TRINITY_DN77313_c3_g1,TRINITY_DN80380_c0_g1,TRINITY_DN84048_c1_g6,TRINITY_DN87745_c4_g2,TRINITY_DN88141_c0_g1,TRINITY_DN88998_c0_g1,TRINITY_DN90644_c1_g2,TRINITY_DN91351_c1_g1,TRINITY_DN92488_c1_g1,TRINITY_DN94619_c1_g1,TRINITY_DN95646_c1_g2,TRINITY_DN95835_c0_g1,TRINITY_DN96996_c3_g1,TRINITY_DN97339_c1_g3
GO:0008645	hexose transmembrane transport	biological process	4/231	485/93642	0.03286	1	TRINITY_DN75722_c5_g1,TRINITY_DN81894_c1_g1,TRINITY_DN86576_c2_g1,TRINITY_DN89247_c1_g2	TRINITY_DN75722_c5_g1,TRINITY_DN81894_c1_g1,TRINITY_DN86576_c2_g1,TRINITY_DN89247_c1_g2
GO:0034765	regulation of ion transmembrane transport	biological process	3/231	284/93642	0.03378	1	TRINITY_DN70654_c1_g1,TRINITY_DN90594_c1_g2,TRINITY_DN96996_c3_g1	TRINITY_DN70654_c1_g1,TRINITY_DN90594_c1_g2,TRINITY_DN96996_c3_g1
GO:0000160	phosphorelay signal transduction system	biological process	5/231	720/93642	0.03391	1	TRINITY_DN76446_c1_g1,TRINITY_DN77419_c0_g3,TRINITY_DN80884_c1_g1,TRINITY_DN89650_c0_g1,TRINITY_DN89650_c0_g2	TRINITY_DN76446_c1_g1,TRINITY_DN77419_c0_g3,TRINITY_DN80884_c1_g1,TRINITY_DN89650_c0_g1,TRINITY_DN89650_c0_g2
GO:0003032	detection of oxygen	biological process	1/231	14/93642	0.03399	1	TRINITY_DN93410_c1_g3	TRINITY_DN93410_c1_g3
GO:0010184	cytokinin transport	biological process	1/231	14/93642	0.03399	1	TRINITY_DN73695_c0_g3	TRINITY_DN73695_c0_g3
GO:0010880	regulation of release of sequestered calcium ion into cytosol by sarcoplasmic reticulum	biological process	1/231	14/93642	0.03399	1	TRINITY_DN70654_c1_g1	TRINITY_DN70654_c1_g1
GO:0014808	release of sequestered calcium ion into cytosol by sarcoplasmic reticulum	biological process	1/231	14/93642	0.03399	1	TRINITY_DN70654_c1_g1	TRINITY_DN70654_c1_g1
GO:0033386	geranylgeranyl diphosphate biosynthetic process	biological process	1/231	14/93642	0.03399	1	TRINITY_DN82219_c5_g2	TRINITY_DN82219_c5_g2
GO:0043268	positive regulation of potassium ion transport	biological process	1/231	14/93642	0.03399	1	TRINITY_DN70654_c1_g1	TRINITY_DN70654_c1_g1
GO:0070483	detection of hypoxia	biological process	1/231	14/93642	0.03399	1	TRINITY_DN93410_c1_g3	TRINITY_DN93410_c1_g3
GO:0086012	membrane depolarization during cardiac muscle cell action potential	biological process	1/231	14/93642	0.03399	1	TRINITY_DN70654_c1_g1	TRINITY_DN70654_c1_g1
GO:1902347	response to strigolactone	biological process	1/231	14/93642	0.03399	1	TRINITY_DN96996_c3_g1	TRINITY_DN96996_c3_g1
GO:1903514	release of sequestered calcium ion into cytosol by endoplasmic reticulum	biological process	1/231	14/93642	0.03399	1	TRINITY_DN70654_c1_g1	TRINITY_DN70654_c1_g1
GO:1905421	regulation of plant organ morphogenesis	biological process	1/231	14/93642	0.03399	1	TRINITY_DN96996_c3_g1	TRINITY_DN96996_c3_g1
GO:0043270	positive regulation of ion transport	biological process	2/231	117/93642	0.03415	1	TRINITY_DN70654_c1_g1,TRINITY_DN96996_c3_g1	TRINITY_DN70654_c1_g1,TRINITY_DN96996_c3_g1
GO:0015749	monosaccharide transmembrane transport	biological process	4/231	494/93642	0.03479	1	TRINITY_DN75722_c5_g1,TRINITY_DN81894_c1_g1,TRINITY_DN86576_c2_g1,TRINITY_DN89247_c1_g2	TRINITY_DN75722_c5_g1,TRINITY_DN81894_c1_g1,TRINITY_DN86576_c2_g1,TRINITY_DN89247_c1_g2
GO:0048444	floral organ morphogenesis	biological process	2/231	119/93642	0.03522	1	TRINITY_DN92488_c1_g1,TRINITY_DN95646_c1_g2	TRINITY_DN92488_c1_g1,TRINITY_DN95646_c1_g2
GO:0090697	post-embryonic plant organ morphogenesis	biological process	3/231	289/93642	0.03529	1	TRINITY_DN87745_c4_g2,TRINITY_DN92488_c1_g1,TRINITY_DN95646_c1_g2	TRINITY_DN87745_c4_g2,TRINITY_DN92488_c1_g1,TRINITY_DN95646_c1_g2
GO:0009793	embryo development ending in seed dormancy	biological process	6/231	981/93642	0.03586	1	TRINITY_DN76446_c1_g1,TRINITY_DN79413_c2_g2,TRINITY_DN80047_c1_g1,TRINITY_DN88141_c0_g1,TRINITY_DN90644_c1_g2,TRINITY_DN95835_c0_g1	TRINITY_DN76446_c1_g1,TRINITY_DN79413_c2_g2,TRINITY_DN80047_c1_g1,TRINITY_DN88141_c0_g1,TRINITY_DN90644_c1_g2,TRINITY_DN95835_c0_g1
GO:0071229	cellular response to acid chemical	biological process	7/231	1248/93642	0.03637	1	TRINITY_DN76074_c2_g1,TRINITY_DN78606_c2_g3,TRINITY_DN84048_c1_g6,TRINITY_DN84971_c1_g3,TRINITY_DN95646_c1_g2,TRINITY_DN97571_c1_g2,TRINITY_DN98810_c3_g2	TRINITY_DN76074_c2_g1,TRINITY_DN78606_c2_g3,TRINITY_DN84048_c1_g6,TRINITY_DN84971_c1_g3,TRINITY_DN95646_c1_g2,TRINITY_DN97571_c1_g2,TRINITY_DN98810_c3_g2
GO:0009645	response to low light intensity stimulus	biological process	1/231	15/93642	0.03637	1	TRINITY_DN96996_c3_g1	TRINITY_DN96996_c3_g1
GO:0015819	lysine transport	biological process	1/231	15/93642	0.03637	1	TRINITY_DN97070_c2_g1	TRINITY_DN97070_c2_g1
GO:0018158	protein oxidation	biological process	1/231	15/93642	0.03637	1	TRINITY_DN93410_c1_g3	TRINITY_DN93410_c1_g3
GO:0032490	detection of molecule of bacterial origin	biological process	1/231	15/93642	0.03637	1	TRINITY_DN86942_c0_g1	TRINITY_DN86942_c0_g1
GO:0032973	amino acid export across plasma membrane	biological process	1/231	15/93642	0.03637	1	TRINITY_DN90594_c1_g2	TRINITY_DN90594_c1_g2
GO:1900618	regulation of shoot system morphogenesis	biological process	1/231	15/93642	0.03637	1	TRINITY_DN96996_c3_g1	TRINITY_DN96996_c3_g1
GO:0009620	response to fungus	biological process	6/231	986/93642	0.03661	1	TRINITY_DN75002_c1_g1,TRINITY_DN80047_c1_g1,TRINITY_DN80910_c3_g1,TRINITY_DN86942_c0_g1,TRINITY_DN92098_c0_g7,TRINITY_DN94764_c0_g1	TRINITY_DN75002_c1_g1,TRINITY_DN80047_c1_g1,TRINITY_DN80910_c3_g1,TRINITY_DN86942_c0_g1,TRINITY_DN92098_c0_g7,TRINITY_DN94764_c0_g1
GO:0009644	response to high light intensity	biological process	2/231	122/93642	0.03685	1	TRINITY_DN73224_c0_g1,TRINITY_DN96996_c3_g1	TRINITY_DN73224_c0_g1,TRINITY_DN96996_c3_g1
GO:0042538	hyperosmotic salinity response	biological process	2/231	123/93642	0.03740	1	TRINITY_DN78722_c0_g3,TRINITY_DN98284_c5_g1	TRINITY_DN78722_c0_g3,TRINITY_DN98284_c5_g1
GO:2000024	regulation of leaf development	biological process	2/231	123/93642	0.03740	1	TRINITY_DN66469_c0_g2,TRINITY_DN96996_c3_g1	TRINITY_DN66469_c0_g2,TRINITY_DN96996_c3_g1
GO:2000280	regulation of root development	biological process	2/231	124/93642	0.03796	1	TRINITY_DN95835_c0_g1,TRINITY_DN96996_c3_g1	TRINITY_DN95835_c0_g1,TRINITY_DN96996_c3_g1
GO:0001504	neurotransmitter uptake	biological process	1/231	16/93642	0.03875	1	TRINITY_DN88978_c0_g2	TRINITY_DN88978_c0_g2
GO:0033385	geranylgeranyl diphosphate metabolic process	biological process	1/231	16/93642	0.03875	1	TRINITY_DN82219_c5_g2	TRINITY_DN82219_c5_g2
GO:0061062	regulation of nematode larval development	biological process	1/231	16/93642	0.03875	1	TRINITY_DN94707_c0_g1	TRINITY_DN94707_c0_g1
GO:0070296	sarcoplasmic reticulum calcium ion transport	biological process	1/231	16/93642	0.03875	1	TRINITY_DN70654_c1_g1	TRINITY_DN70654_c1_g1
GO:1901332	negative regulation of lateral root development	biological process	1/231	16/93642	0.03875	1	TRINITY_DN96996_c3_g1	TRINITY_DN96996_c3_g1
GO:1903115	regulation of actin filament-based movement	biological process	1/231	16/93642	0.03875	1	TRINITY_DN70654_c1_g1	TRINITY_DN70654_c1_g1
GO:0009607	response to biotic stimulus	biological process	14/231	3360/93642	0.04033	1	TRINITY_DN75002_c1_g1,TRINITY_DN78722_c0_g3,TRINITY_DN80047_c1_g1,TRINITY_DN80910_c3_g1,TRINITY_DN86942_c0_g1,TRINITY_DN90300_c0_g3,TRINITY_DN90672_c0_g2,TRINITY_DN90772_c1_g2,TRINITY_DN90946_c1_g7,TRINITY_DN92098_c0_g7,TRINITY_DN94707_c0_g1,TRINITY_DN94764_c0_g1,TRINITY_DN96276_c1_g2,TRINITY_DN96996_c3_g1	TRINITY_DN75002_c1_g1,TRINITY_DN78722_c0_g3,TRINITY_DN80047_c1_g1,TRINITY_DN80910_c3_g1,TRINITY_DN86942_c0_g1,TRINITY_DN90300_c0_g3,TRINITY_DN90672_c0_g2,TRINITY_DN90772_c1_g2,TRINITY_DN90946_c1_g7,TRINITY_DN92098_c0_g7,TRINITY_DN94707_c0_g1,TRINITY_DN94764_c0_g1,TRINITY_DN96276_c1_g2,TRINITY_DN96996_c3_g1
GO:0034762	regulation of transmembrane transport	biological process	3/231	307/93642	0.04100	1	TRINITY_DN70654_c1_g1,TRINITY_DN90594_c1_g2,TRINITY_DN96996_c3_g1	TRINITY_DN70654_c1_g1,TRINITY_DN90594_c1_g2,TRINITY_DN96996_c3_g1
GO:0010450	inflorescence meristem growth	biological process	1/231	17/93642	0.04112	1	TRINITY_DN95835_c0_g1	TRINITY_DN95835_c0_g1
GO:0010582	floral meristem determinacy	biological process	1/231	17/93642	0.04112	1	TRINITY_DN78327_c0_g1	TRINITY_DN78327_c0_g1
GO:0061512	protein localization to cilium	biological process	1/231	17/93642	0.04112	1	TRINITY_DN88340_c1_g1	TRINITY_DN88340_c1_g1
GO:0080034	host response to induction by symbiont of tumor, nodule or growth in host	biological process	1/231	17/93642	0.04112	1	TRINITY_DN90772_c1_g2	TRINITY_DN90772_c1_g2
GO:0010080	regulation of floral meristem growth	biological process	1/231	18/93642	0.04349	1	TRINITY_DN95835_c0_g1	TRINITY_DN95835_c0_g1
GO:0010882	regulation of cardiac muscle contraction by calcium ion signaling	biological process	1/231	18/93642	0.04349	1	TRINITY_DN70654_c1_g1	TRINITY_DN70654_c1_g1
GO:0030581	symbiont intracellular protein transport in host	biological process	1/231	18/93642	0.04349	1	TRINITY_DN90772_c1_g2	TRINITY_DN90772_c1_g2
GO:0051708	intracellular protein transport in other organism involved in symbiotic interaction	biological process	1/231	18/93642	0.04349	1	TRINITY_DN90772_c1_g2	TRINITY_DN90772_c1_g2
GO:0071323	cellular response to chitin	biological process	1/231	18/93642	0.04349	1	TRINITY_DN86942_c0_g1	TRINITY_DN86942_c0_g1
GO:0086001	cardiac muscle cell action potential	biological process	1/231	18/93642	0.04349	1	TRINITY_DN70654_c1_g1	TRINITY_DN70654_c1_g1
GO:0098900	regulation of action potential	biological process	1/231	18/93642	0.04349	1	TRINITY_DN70654_c1_g1	TRINITY_DN70654_c1_g1
GO:0098901	regulation of cardiac muscle cell action potential	biological process	1/231	18/93642	0.04349	1	TRINITY_DN70654_c1_g1	TRINITY_DN70654_c1_g1
GO:0042128	nitrate assimilation	biological process	3/231	317/93642	0.04437	1	TRINITY_DN72317_c1_g1,TRINITY_DN80081_c0_g2,TRINITY_DN91289_c1_g1	TRINITY_DN72317_c1_g1,TRINITY_DN80081_c0_g2,TRINITY_DN91289_c1_g1
GO:0042126	nitrate metabolic process	biological process	3/231	318/93642	0.04471	1	TRINITY_DN72317_c1_g1,TRINITY_DN80081_c0_g2,TRINITY_DN91289_c1_g1	TRINITY_DN72317_c1_g1,TRINITY_DN80081_c0_g2,TRINITY_DN91289_c1_g1
GO:0034219	carbohydrate transmembrane transport	biological process	4/231	540/93642	0.04565	1	TRINITY_DN75722_c5_g1,TRINITY_DN81894_c1_g1,TRINITY_DN86576_c2_g1,TRINITY_DN89247_c1_g2	TRINITY_DN75722_c5_g1,TRINITY_DN81894_c1_g1,TRINITY_DN86576_c2_g1,TRINITY_DN89247_c1_g2
GO:0010451	floral meristem growth	biological process	1/231	19/93642	0.04585	1	TRINITY_DN95835_c0_g1	TRINITY_DN95835_c0_g1
GO:0046244	salicylic acid catabolic process	biological process	1/231	19/93642	0.04585	1	TRINITY_DN75002_c1_g1	TRINITY_DN75002_c1_g1
GO:0051938	L-glutamate import	biological process	1/231	19/93642	0.04585	1	TRINITY_DN88978_c0_g2	TRINITY_DN88978_c0_g2
GO:1902446	regulation of shade avoidance	biological process	1/231	19/93642	0.04585	1	TRINITY_DN96996_c3_g1	TRINITY_DN96996_c3_g1
GO:0003205	cardiac chamber development	biological process	1/231	20/93642	0.04820	1	TRINITY_DN70654_c1_g1	TRINITY_DN70654_c1_g1
GO:0010022	meristem determinacy	biological process	1/231	20/93642	0.04820	1	TRINITY_DN78327_c0_g1	TRINITY_DN78327_c0_g1
GO:0051279	regulation of release of sequestered calcium ion into cytosol	biological process	1/231	20/93642	0.04820	1	TRINITY_DN70654_c1_g1	TRINITY_DN70654_c1_g1
GO:0006097	glyoxylate cycle	biological process	2/231	143/93642	0.04903	1	TRINITY_DN92428_c0_g1,TRINITY_DN92428_c0_g7	TRINITY_DN92428_c0_g1,TRINITY_DN92428_c0_g7
GO:0015804	neutral amino acid transport	biological process	2/231	145/93642	0.05026	1	TRINITY_DN83943_c0_g1,TRINITY_DN92564_c0_g3	TRINITY_DN83943_c0_g1,TRINITY_DN92564_c0_g3
GO:0006968	cellular defense response	biological process	1/231	21/93642	0.05055	1	TRINITY_DN89205_c2_g3	TRINITY_DN89205_c2_g3
GO:0010117	photoprotection	biological process	1/231	21/93642	0.05055	1	TRINITY_DN96996_c3_g1	TRINITY_DN96996_c3_g1
GO:0045739	positive regulation of DNA repair	biological process	1/231	21/93642	0.05055	1	TRINITY_DN93262_c0_g2	TRINITY_DN93262_c0_g2
GO:0050982	detection of mechanical stimulus	biological process	1/231	21/93642	0.05055	1	TRINITY_DN82017_c0_g1	TRINITY_DN82017_c0_g1
GO:1901021	positive regulation of calcium ion transmembrane transporter activity	biological process	1/231	21/93642	0.05055	1	TRINITY_DN70654_c1_g1	TRINITY_DN70654_c1_g1
GO:0002220	innate immune response activating cell surface receptor signaling pathway	biological process	1/231	22/93642	0.05289	1	TRINITY_DN86942_c0_g1	TRINITY_DN86942_c0_g1
GO:0035637	multicellular organismal signaling	biological process	1/231	22/93642	0.05289	1	TRINITY_DN70654_c1_g1	TRINITY_DN70654_c1_g1
GO:0051597	response to methylmercury	biological process	1/231	22/93642	0.05289	1	TRINITY_DN70654_c1_g1	TRINITY_DN70654_c1_g1
GO:1904427	positive regulation of calcium ion transmembrane transport	biological process	1/231	23/93642	0.05523	1	TRINITY_DN70654_c1_g1	TRINITY_DN70654_c1_g1
GO:0009065	glutamine family amino acid catabolic process	biological process	2/231	153/93642	0.05527	1	TRINITY_DN78722_c0_g3,TRINITY_DN95015_c0_g1	TRINITY_DN78722_c0_g3,TRINITY_DN95015_c0_g1
GO:0001578	microtubule bundle formation	biological process	1/231	24/93642	0.05756	1	TRINITY_DN91698_c0_g1	TRINITY_DN91698_c0_g1
GO:0070252	actin-mediated cell contraction	biological process	1/231	24/93642	0.05756	1	TRINITY_DN70654_c1_g1	TRINITY_DN70654_c1_g1
GO:2001057	reactive nitrogen species metabolic process	biological process	3/231	355/93642	0.05836	1	TRINITY_DN72317_c1_g1,TRINITY_DN80081_c0_g2,TRINITY_DN91289_c1_g1	TRINITY_DN72317_c1_g1,TRINITY_DN80081_c0_g2,TRINITY_DN91289_c1_g1
GO:0010600	regulation of auxin biosynthetic process	biological process	1/231	25/93642	0.05989	1	TRINITY_DN90684_c0_g9	TRINITY_DN90684_c0_g9
GO:0033384	geranyl diphosphate biosynthetic process	biological process	1/231	25/93642	0.05989	1	TRINITY_DN82219_c5_g2	TRINITY_DN82219_c5_g2
GO:0048830	adventitious root development	biological process	1/231	25/93642	0.05989	1	TRINITY_DN94619_c1_g1	TRINITY_DN94619_c1_g1
GO:0055117	regulation of cardiac muscle contraction	biological process	1/231	25/93642	0.05989	1	TRINITY_DN70654_c1_g1	TRINITY_DN70654_c1_g1
GO:1901701	cellular response to oxygen-containing compound	biological process	10/231	2301/93642	0.06082	1	TRINITY_DN76074_c2_g1,TRINITY_DN78606_c2_g3,TRINITY_DN84048_c1_g6,TRINITY_DN84971_c1_g3,TRINITY_DN86942_c0_g1,TRINITY_DN95646_c1_g2,TRINITY_DN96996_c3_g1,TRINITY_DN97571_c1_g2,TRINITY_DN98810_c3_g2,TRINITY_DN98875_c3_g2	TRINITY_DN76074_c2_g1,TRINITY_DN78606_c2_g3,TRINITY_DN84048_c1_g6,TRINITY_DN84971_c1_g3,TRINITY_DN86942_c0_g1,TRINITY_DN95646_c1_g2,TRINITY_DN96996_c3_g1,TRINITY_DN97571_c1_g2,TRINITY_DN98810_c3_g2,TRINITY_DN98875_c3_g2
GO:1903959	regulation of anion transmembrane transport	biological process	2/231	163/93642	0.06177	1	TRINITY_DN90594_c1_g2,TRINITY_DN96996_c3_g1	TRINITY_DN90594_c1_g2,TRINITY_DN96996_c3_g1
GO:0009269	response to desiccation	biological process	1/231	26/93642	0.06221	1	TRINITY_DN83807_c1_g1	TRINITY_DN83807_c1_g1
GO:0031540	regulation of anthocyanin biosynthetic process	biological process	1/231	26/93642	0.06221	1	TRINITY_DN78927_c1_g2	TRINITY_DN78927_c1_g2
GO:1901019	regulation of calcium ion transmembrane transporter activity	biological process	1/231	26/93642	0.06221	1	TRINITY_DN70654_c1_g1	TRINITY_DN70654_c1_g1
GO:0044092	negative regulation of molecular function	biological process	4/231	600/93642	0.06234	1	TRINITY_DN72101_c1_g2,TRINITY_DN78303_c0_g1,TRINITY_DN83844_c1_g1,TRINITY_DN89205_c2_g3	TRINITY_DN72101_c1_g2,TRINITY_DN78303_c0_g1,TRINITY_DN83844_c1_g1,TRINITY_DN89205_c2_g3
GO:0010817	regulation of hormone levels	biological process	6/231	1129/93642	0.06242	1	TRINITY_DN73695_c0_g3,TRINITY_DN75002_c1_g1,TRINITY_DN84048_c1_g6,TRINITY_DN90684_c0_g9,TRINITY_DN95742_c1_g2,TRINITY_DN96996_c3_g1	TRINITY_DN73695_c0_g3,TRINITY_DN75002_c1_g1,TRINITY_DN84048_c1_g6,TRINITY_DN90684_c0_g9,TRINITY_DN95742_c1_g2,TRINITY_DN96996_c3_g1
GO:0046487	glyoxylate metabolic process	biological process	2/231	164/93642	0.06244	1	TRINITY_DN92428_c0_g1,TRINITY_DN92428_c0_g7	TRINITY_DN92428_c0_g1,TRINITY_DN92428_c0_g7
GO:1903793	positive regulation of anion transport	biological process	1/231	27/93642	0.06452	1	TRINITY_DN96996_c3_g1	TRINITY_DN96996_c3_g1
GO:0010029	regulation of seed germination	biological process	2/231	168/93642	0.06512	1	TRINITY_DN66469_c0_g2,TRINITY_DN86609_c2_g3	TRINITY_DN66469_c0_g2,TRINITY_DN86609_c2_g3
GO:0009813	flavonoid biosynthetic process	biological process	3/231	375/93642	0.06646	1	TRINITY_DN75608_c0_g2,TRINITY_DN78927_c1_g2,TRINITY_DN97609_c1_g2	TRINITY_DN75608_c0_g2,TRINITY_DN78927_c1_g2,TRINITY_DN97609_c1_g2
GO:2001022	positive regulation of response to DNA damage stimulus	biological process	1/231	28/93642	0.06683	1	TRINITY_DN93262_c0_g2	TRINITY_DN93262_c0_g2
GO:0044003	modification by symbiont of host morphology or physiology	biological process	2/231	171/93642	0.06715	1	TRINITY_DN90300_c0_g3,TRINITY_DN90672_c0_g2	TRINITY_DN90300_c0_g3,TRINITY_DN90672_c0_g2
GO:0006942	regulation of striated muscle contraction	biological process	1/231	29/93642	0.06913	1	TRINITY_DN70654_c1_g1	TRINITY_DN70654_c1_g1
GO:0019747	regulation of isoprenoid metabolic process	biological process	1/231	29/93642	0.06913	1	TRINITY_DN69074_c0_g1	TRINITY_DN69074_c0_g1
GO:0048441	petal development	biological process	1/231	29/93642	0.06913	1	TRINITY_DN95742_c1_g2	TRINITY_DN95742_c1_g2
GO:0048465	corolla development	biological process	1/231	29/93642	0.06913	1	TRINITY_DN95742_c1_g2	TRINITY_DN95742_c1_g2
GO:0086010	membrane depolarization during action potential	biological process	1/231	29/93642	0.06913	1	TRINITY_DN70654_c1_g1	TRINITY_DN70654_c1_g1
GO:0005982	starch metabolic process	biological process	2/231	174/93642	0.06921	1	TRINITY_DN95880_c0_g1,TRINITY_DN97096_c2_g2	TRINITY_DN95880_c0_g1,TRINITY_DN97096_c2_g2
GO:0010224	response to UV-B	biological process	2/231	174/93642	0.06921	1	TRINITY_DN84198_c0_g2,TRINITY_DN91931_c0_g1	TRINITY_DN84198_c0_g2,TRINITY_DN91931_c0_g1
GO:0071310	cellular response to organic substance	biological process	15/231	3987/93642	0.07053	1	TRINITY_DN66469_c0_g2,TRINITY_DN76074_c2_g1,TRINITY_DN76446_c1_g1,TRINITY_DN77419_c0_g3,TRINITY_DN78606_c2_g3,TRINITY_DN80884_c1_g1,TRINITY_DN84048_c1_g6,TRINITY_DN84971_c1_g3,TRINITY_DN86942_c0_g1,TRINITY_DN90684_c0_g9,TRINITY_DN94619_c1_g1,TRINITY_DN95646_c1_g2,TRINITY_DN97571_c1_g2,TRINITY_DN98810_c3_g2,TRINITY_DN98875_c3_g2	TRINITY_DN66469_c0_g2,TRINITY_DN76074_c2_g1,TRINITY_DN76446_c1_g1,TRINITY_DN77419_c0_g3,TRINITY_DN78606_c2_g3,TRINITY_DN80884_c1_g1,TRINITY_DN84048_c1_g6,TRINITY_DN84971_c1_g3,TRINITY_DN86942_c0_g1,TRINITY_DN90684_c0_g9,TRINITY_DN94619_c1_g1,TRINITY_DN95646_c1_g2,TRINITY_DN97571_c1_g2,TRINITY_DN98810_c3_g2,TRINITY_DN98875_c3_g2
GO:0032412	regulation of ion transmembrane transporter activity	biological process	2/231	176/93642	0.07059	1	TRINITY_DN70654_c1_g1,TRINITY_DN96996_c3_g1	TRINITY_DN70654_c1_g1,TRINITY_DN96996_c3_g1
GO:0035266	meristem growth	biological process	2/231	176/93642	0.07059	1	TRINITY_DN95835_c0_g1,TRINITY_DN96996_c3_g1	TRINITY_DN95835_c0_g1,TRINITY_DN96996_c3_g1
GO:0046677	response to antibiotic	biological process	7/231	1456/93642	0.07080	1	TRINITY_DN74801_c0_g2,TRINITY_DN75002_c1_g1,TRINITY_DN78434_c1_g1,TRINITY_DN81370_c0_g1,TRINITY_DN83855_c0_g1,TRINITY_DN88793_c2_g3,TRINITY_DN91931_c0_g1	TRINITY_DN74801_c0_g2,TRINITY_DN75002_c1_g1,TRINITY_DN78434_c1_g1,TRINITY_DN81370_c0_g1,TRINITY_DN83855_c0_g1,TRINITY_DN88793_c2_g3,TRINITY_DN91931_c0_g1
GO:0007043	cell-cell junction assembly	biological process	1/231	30/93642	0.07143	1	TRINITY_DN70654_c1_g1	TRINITY_DN70654_c1_g1
GO:0010522	regulation of calcium ion transport into cytosol	biological process	1/231	30/93642	0.07143	1	TRINITY_DN70654_c1_g1	TRINITY_DN70654_c1_g1
GO:0046416	D-amino acid metabolic process	biological process	1/231	30/93642	0.07143	1	TRINITY_DN98704_c3_g1	TRINITY_DN98704_c3_g1
GO:2001259	positive regulation of cation channel activity	biological process	1/231	30/93642	0.07143	1	TRINITY_DN70654_c1_g1	TRINITY_DN70654_c1_g1
GO:0009593	detection of chemical stimulus	biological process	2/231	179/93642	0.07268	1	TRINITY_DN86942_c0_g1,TRINITY_DN93410_c1_g3	TRINITY_DN86942_c0_g1,TRINITY_DN93410_c1_g3
GO:0022898	regulation of transmembrane transporter activity	biological process	2/231	180/93642	0.07338	1	TRINITY_DN70654_c1_g1,TRINITY_DN96996_c3_g1	TRINITY_DN70654_c1_g1,TRINITY_DN96996_c3_g1
GO:0051090	regulation of DNA binding transcription factor activity	biological process	2/231	180/93642	0.07338	1	TRINITY_DN88998_c0_g1,TRINITY_DN89205_c2_g3	TRINITY_DN88998_c0_g1,TRINITY_DN89205_c2_g3
GO:0009061	anaerobic respiration	biological process	1/231	31/93642	0.07372	1	TRINITY_DN93410_c1_g3	TRINITY_DN93410_c1_g3
GO:0060048	cardiac muscle contraction	biological process	1/231	31/93642	0.07372	1	TRINITY_DN70654_c1_g1	TRINITY_DN70654_c1_g1
GO:0060236	regulation of mitotic spindle organization	biological process	1/231	31/93642	0.07372	1	TRINITY_DN88961_c0_g2	TRINITY_DN88961_c0_g2
GO:1903169	regulation of calcium ion transmembrane transport	biological process	1/231	31/93642	0.07372	1	TRINITY_DN70654_c1_g1	TRINITY_DN70654_c1_g1
GO:2000023	regulation of lateral root development	biological process	1/231	31/93642	0.07372	1	TRINITY_DN96996_c3_g1	TRINITY_DN96996_c3_g1
GO:2000779	regulation of double-strand break repair	biological process	1/231	31/93642	0.07372	1	TRINITY_DN93262_c0_g2	TRINITY_DN93262_c0_g2
GO:2000377	regulation of reactive oxygen species metabolic process	biological process	2/231	182/93642	0.07479	1	TRINITY_DN78606_c2_g3,TRINITY_DN96996_c3_g1	TRINITY_DN78606_c2_g3,TRINITY_DN96996_c3_g1
GO:0032409	regulation of transporter activity	biological process	2/231	183/93642	0.07550	1	TRINITY_DN70654_c1_g1,TRINITY_DN96996_c3_g1	TRINITY_DN70654_c1_g1,TRINITY_DN96996_c3_g1
GO:0010099	regulation of photomorphogenesis	biological process	1/231	32/93642	0.07601	1	TRINITY_DN86397_c2_g2	TRINITY_DN86397_c2_g2
GO:0015840	urea transport	biological process	1/231	32/93642	0.07601	1	TRINITY_DN92611_c2_g2	TRINITY_DN92611_c2_g2
GO:0051026	chiasma assembly	biological process	1/231	32/93642	0.07601	1	TRINITY_DN95518_c0_g1	TRINITY_DN95518_c0_g1
GO:0072387	flavin adenine dinucleotide metabolic process	biological process	1/231	32/93642	0.07601	1	TRINITY_DN96996_c3_g1	TRINITY_DN96996_c3_g1
GO:0090354	regulation of auxin metabolic process	biological process	1/231	32/93642	0.07601	1	TRINITY_DN90684_c0_g9	TRINITY_DN90684_c0_g9
GO:1901016	regulation of potassium ion transmembrane transporter activity	biological process	1/231	32/93642	0.07601	1	TRINITY_DN70654_c1_g1	TRINITY_DN70654_c1_g1
GO:0009750	response to fructose	biological process	1/231	33/93642	0.07829	1	TRINITY_DN89247_c1_g2	TRINITY_DN89247_c1_g2
GO:0010093	specification of floral organ identity	biological process	1/231	33/93642	0.07829	1	TRINITY_DN92488_c1_g1	TRINITY_DN92488_c1_g1
GO:0010222	stem vascular tissue pattern formation	biological process	1/231	33/93642	0.07829	1	TRINITY_DN90644_c1_g2	TRINITY_DN90644_c1_g2
GO:0090701	specification of plant organ identity	biological process	1/231	33/93642	0.07829	1	TRINITY_DN92488_c1_g1	TRINITY_DN92488_c1_g1
GO:1901379	regulation of potassium ion transmembrane transport	biological process	1/231	33/93642	0.07829	1	TRINITY_DN70654_c1_g1	TRINITY_DN70654_c1_g1
GO:0010243	response to organonitrogen compound	biological process	6/231	1202/93642	0.07890	1	TRINITY_DN78434_c1_g1,TRINITY_DN80380_c0_g1,TRINITY_DN81370_c0_g1,TRINITY_DN86461_c0_g2,TRINITY_DN86942_c0_g1,TRINITY_DN93541_c1_g2	TRINITY_DN78434_c1_g1,TRINITY_DN80380_c0_g1,TRINITY_DN81370_c0_g1,TRINITY_DN86461_c0_g2,TRINITY_DN86942_c0_g1,TRINITY_DN93541_c1_g2
GO:0051817	modification of morphology or physiology of other organism involved in symbiotic interaction	biological process	2/231	188/93642	0.07907	1	TRINITY_DN90300_c0_g3,TRINITY_DN90672_c0_g2	TRINITY_DN90300_c0_g3,TRINITY_DN90672_c0_g2
GO:0010017	red or far-red light signaling pathway	biological process	2/231	189/93642	0.07979	1	TRINITY_DN91351_c1_g1,TRINITY_DN93541_c1_g2	TRINITY_DN91351_c1_g1,TRINITY_DN93541_c1_g2
GO:0051209	release of sequestered calcium ion into cytosol	biological process	1/231	34/93642	0.08056	1	TRINITY_DN70654_c1_g1	TRINITY_DN70654_c1_g1
GO:0051283	negative regulation of sequestering of calcium ion	biological process	1/231	34/93642	0.08056	1	TRINITY_DN70654_c1_g1	TRINITY_DN70654_c1_g1
GO:0071108	protein K48-linked deubiquitination	biological process	1/231	34/93642	0.08056	1	TRINITY_DN97509_c1_g2	TRINITY_DN97509_c1_g2
GO:0006972	hyperosmotic response	biological process	2/231	191/93642	0.08124	1	TRINITY_DN78722_c0_g3,TRINITY_DN98284_c5_g1	TRINITY_DN78722_c0_g3,TRINITY_DN98284_c5_g1
GO:0071489	cellular response to red or far red light	biological process	2/231	191/93642	0.08124	1	TRINITY_DN91351_c1_g1,TRINITY_DN93541_c1_g2	TRINITY_DN91351_c1_g1,TRINITY_DN93541_c1_g2
GO:1900140	regulation of seedling development	biological process	2/231	192/93642	0.08196	1	TRINITY_DN66469_c0_g2,TRINITY_DN86609_c2_g3	TRINITY_DN66469_c0_g2,TRINITY_DN86609_c2_g3
GO:0001508	action potential	biological process	1/231	35/93642	0.08283	1	TRINITY_DN70654_c1_g1	TRINITY_DN70654_c1_g1
GO:0010148	transpiration	biological process	1/231	35/93642	0.08283	1	TRINITY_DN96014_c1_g1	TRINITY_DN96014_c1_g1
GO:0010343	singlet oxygen-mediated programmed cell death	biological process	1/231	35/93642	0.08283	1	TRINITY_DN96996_c3_g1	TRINITY_DN96996_c3_g1
GO:0018198	peptidyl-cysteine modification	biological process	1/231	35/93642	0.08283	1	TRINITY_DN93410_c1_g3	TRINITY_DN93410_c1_g3
GO:0042822	pyridoxal phosphate metabolic process	biological process	1/231	35/93642	0.08283	1	TRINITY_DN79834_c1_g5	TRINITY_DN79834_c1_g5
GO:0042823	pyridoxal phosphate biosynthetic process	biological process	1/231	35/93642	0.08283	1	TRINITY_DN79834_c1_g5	TRINITY_DN79834_c1_g5
GO:0090090	negative regulation of canonical Wnt signaling pathway	biological process	1/231	35/93642	0.08283	1	TRINITY_DN86914_c1_g2	TRINITY_DN86914_c1_g2
GO:0043269	regulation of ion transport	biological process	3/231	416/93642	0.08455	1	TRINITY_DN70654_c1_g1,TRINITY_DN90594_c1_g2,TRINITY_DN96996_c3_g1	TRINITY_DN70654_c1_g1,TRINITY_DN90594_c1_g2,TRINITY_DN96996_c3_g1
GO:0043086	negative regulation of catalytic activity	biological process	3/231	417/93642	0.08501	1	TRINITY_DN72101_c1_g2,TRINITY_DN78303_c0_g1,TRINITY_DN83844_c1_g1	TRINITY_DN72101_c1_g2,TRINITY_DN78303_c0_g1,TRINITY_DN83844_c1_g1
GO:0010112	regulation of systemic acquired resistance	biological process	1/231	36/93642	0.08509	1	TRINITY_DN96996_c3_g1	TRINITY_DN96996_c3_g1
GO:0015813	L-glutamate transmembrane transport	biological process	1/231	36/93642	0.08509	1	TRINITY_DN88978_c0_g2	TRINITY_DN88978_c0_g2
GO:0051928	positive regulation of calcium ion transport	biological process	1/231	36/93642	0.08509	1	TRINITY_DN70654_c1_g1	TRINITY_DN70654_c1_g1
GO:0070536	protein K63-linked deubiquitination	biological process	1/231	36/93642	0.08509	1	TRINITY_DN97509_c1_g2	TRINITY_DN97509_c1_g2
GO:0009734	auxin-activated signaling pathway	biological process	4/231	670/93642	0.08532	1	TRINITY_DN66469_c0_g2,TRINITY_DN90684_c0_g9,TRINITY_DN94619_c1_g1,TRINITY_DN98875_c3_g2	TRINITY_DN66469_c0_g2,TRINITY_DN90684_c0_g9,TRINITY_DN94619_c1_g1,TRINITY_DN98875_c3_g2
GO:0009962	regulation of flavonoid biosynthetic process	biological process	1/231	37/93642	0.08735	1	TRINITY_DN78927_c1_g2	TRINITY_DN78927_c1_g2
GO:0035567	non-canonical Wnt signaling pathway	biological process	1/231	37/93642	0.08735	1	TRINITY_DN86914_c1_g2	TRINITY_DN86914_c1_g2
GO:0048262	determination of dorsal/ventral asymmetry	biological process	1/231	37/93642	0.08735	1	TRINITY_DN97073_c1_g1	TRINITY_DN97073_c1_g1
GO:0048572	short-day photoperiodism	biological process	1/231	37/93642	0.08735	1	TRINITY_DN84048_c1_g6	TRINITY_DN84048_c1_g6
GO:0048575	short-day photoperiodism, flowering	biological process	1/231	37/93642	0.08735	1	TRINITY_DN84048_c1_g6	TRINITY_DN84048_c1_g6
GO:0051282	regulation of sequestering of calcium ion	biological process	1/231	37/93642	0.08735	1	TRINITY_DN70654_c1_g1	TRINITY_DN70654_c1_g1
GO:0090224	regulation of spindle organization	biological process	1/231	37/93642	0.08735	1	TRINITY_DN88961_c0_g2	TRINITY_DN88961_c0_g2
GO:0046323	glucose import	biological process	3/231	424/93642	0.08830	1	TRINITY_DN75722_c5_g1,TRINITY_DN81894_c1_g1,TRINITY_DN86576_c2_g1	TRINITY_DN75722_c5_g1,TRINITY_DN81894_c1_g1,TRINITY_DN86576_c2_g1
GO:0032535	regulation of cellular component size	biological process	4/231	682/93642	0.08962	1	TRINITY_DN77439_c1_g1,TRINITY_DN81058_c2_g3,TRINITY_DN92611_c2_g2,TRINITY_DN97717_c2_g6	TRINITY_DN77439_c1_g1,TRINITY_DN81058_c2_g3,TRINITY_DN92611_c2_g2,TRINITY_DN97717_c2_g6
GO:1904659	glucose transmembrane transport	biological process	3/231	430/93642	0.09116	1	TRINITY_DN75722_c5_g1,TRINITY_DN81894_c1_g1,TRINITY_DN86576_c2_g1	TRINITY_DN75722_c5_g1,TRINITY_DN81894_c1_g1,TRINITY_DN86576_c2_g1
GO:0031122	cytoplasmic microtubule organization	biological process	2/231	205/93642	0.09159	1	TRINITY_DN91698_c0_g1,TRINITY_DN97551_c0_g1	TRINITY_DN91698_c0_g1,TRINITY_DN97551_c0_g1
GO:0031347	regulation of defense response	biological process	5/231	964/93642	0.09185	1	TRINITY_DN86609_c2_g3,TRINITY_DN86942_c0_g1,TRINITY_DN89205_c2_g3,TRINITY_DN95989_c1_g1,TRINITY_DN96996_c3_g1	TRINITY_DN86609_c2_g3,TRINITY_DN86942_c0_g1,TRINITY_DN89205_c2_g3,TRINITY_DN95989_c1_g1,TRINITY_DN96996_c3_g1
GO:0033383	geranyl diphosphate metabolic process	biological process	1/231	39/93642	0.09185	1	TRINITY_DN82219_c5_g2	TRINITY_DN82219_c5_g2
GO:0043207	response to external biotic stimulus	biological process	12/231	3149/93642	0.09201	1	TRINITY_DN75002_c1_g1,TRINITY_DN78722_c0_g3,TRINITY_DN80047_c1_g1,TRINITY_DN80910_c3_g1,TRINITY_DN86942_c0_g1,TRINITY_DN90300_c0_g3,TRINITY_DN90672_c0_g2,TRINITY_DN90772_c1_g2,TRINITY_DN92098_c0_g7,TRINITY_DN94707_c0_g1,TRINITY_DN94764_c0_g1,TRINITY_DN96996_c3_g1	TRINITY_DN75002_c1_g1,TRINITY_DN78722_c0_g3,TRINITY_DN80047_c1_g1,TRINITY_DN80910_c3_g1,TRINITY_DN86942_c0_g1,TRINITY_DN90300_c0_g3,TRINITY_DN90672_c0_g2,TRINITY_DN90772_c1_g2,TRINITY_DN92098_c0_g7,TRINITY_DN94707_c0_g1,TRINITY_DN94764_c0_g1,TRINITY_DN96996_c3_g1
GO:0051707	response to other organism	biological process	12/231	3149/93642	0.09201	1	TRINITY_DN75002_c1_g1,TRINITY_DN78722_c0_g3,TRINITY_DN80047_c1_g1,TRINITY_DN80910_c3_g1,TRINITY_DN86942_c0_g1,TRINITY_DN90300_c0_g3,TRINITY_DN90672_c0_g2,TRINITY_DN90772_c1_g2,TRINITY_DN92098_c0_g7,TRINITY_DN94707_c0_g1,TRINITY_DN94764_c0_g1,TRINITY_DN96996_c3_g1	TRINITY_DN75002_c1_g1,TRINITY_DN78722_c0_g3,TRINITY_DN80047_c1_g1,TRINITY_DN80910_c3_g1,TRINITY_DN86942_c0_g1,TRINITY_DN90300_c0_g3,TRINITY_DN90672_c0_g2,TRINITY_DN90772_c1_g2,TRINITY_DN92098_c0_g7,TRINITY_DN94707_c0_g1,TRINITY_DN94764_c0_g1,TRINITY_DN96996_c3_g1
GO:0008283	cell proliferation	biological process	4/231	692/93642	0.09328	1	TRINITY_DN78927_c1_g2,TRINITY_DN86609_c2_g3,TRINITY_DN86914_c1_g2,TRINITY_DN91351_c1_g1	TRINITY_DN78927_c1_g2,TRINITY_DN86609_c2_g3,TRINITY_DN86914_c1_g2,TRINITY_DN91351_c1_g1
GO:0006751	glutathione catabolic process	biological process	1/231	40/93642	0.09409	1	TRINITY_DN92859_c0_g1	TRINITY_DN92859_c0_g1
GO:0043266	regulation of potassium ion transport	biological process	1/231	40/93642	0.09409	1	TRINITY_DN70654_c1_g1	TRINITY_DN70654_c1_g1
GO:0051899	membrane depolarization	biological process	1/231	40/93642	0.09409	1	TRINITY_DN70654_c1_g1	TRINITY_DN70654_c1_g1
GO:1900426	positive regulation of defense response to bacterium	biological process	1/231	40/93642	0.09409	1	TRINITY_DN96996_c3_g1	TRINITY_DN96996_c3_g1
GO:0008016	regulation of heart contraction	biological process	1/231	41/93642	0.09633	1	TRINITY_DN70654_c1_g1	TRINITY_DN70654_c1_g1
GO:0009567	double fertilization forming a zygote and endosperm	biological process	1/231	41/93642	0.09633	1	TRINITY_DN76888_c1_g2	TRINITY_DN76888_c1_g2
GO:0010082	regulation of root meristem growth	biological process	1/231	41/93642	0.09633	1	TRINITY_DN95835_c0_g1	TRINITY_DN95835_c0_g1
GO:0031537	regulation of anthocyanin metabolic process	biological process	1/231	41/93642	0.09633	1	TRINITY_DN78927_c1_g2	TRINITY_DN78927_c1_g2
GO:1903789	regulation of amino acid transmembrane transport	biological process	1/231	41/93642	0.09633	1	TRINITY_DN90594_c1_g2	TRINITY_DN90594_c1_g2
GO:0044070	regulation of anion transport	biological process	2/231	214/93642	0.09843	1	TRINITY_DN90594_c1_g2,TRINITY_DN96996_c3_g1	TRINITY_DN90594_c1_g2,TRINITY_DN96996_c3_g1
GO:0071365	cellular response to auxin stimulus	biological process	4/231	706/93642	0.09853	1	TRINITY_DN66469_c0_g2,TRINITY_DN90684_c0_g9,TRINITY_DN94619_c1_g1,TRINITY_DN98875_c3_g2	TRINITY_DN66469_c0_g2,TRINITY_DN90684_c0_g9,TRINITY_DN94619_c1_g1,TRINITY_DN98875_c3_g2
GO:0010587	miRNA catabolic process	biological process	1/231	42/93642	0.09856	1	TRINITY_DN84953_c0_g1	TRINITY_DN84953_c0_g1
GO:0080144	amino acid homeostasis	biological process	1/231	42/93642	0.09856	1	TRINITY_DN97070_c2_g1	TRINITY_DN97070_c2_g1
GO:2000069	regulation of post-embryonic root development	biological process	1/231	42/93642	0.09856	1	TRINITY_DN96996_c3_g1	TRINITY_DN96996_c3_g1
GO:0090066	regulation of anatomical structure size	biological process	4/231	707/93642	0.09891	1	TRINITY_DN77439_c1_g1,TRINITY_DN81058_c2_g3,TRINITY_DN92611_c2_g2,TRINITY_DN97717_c2_g6	TRINITY_DN77439_c1_g1,TRINITY_DN81058_c2_g3,TRINITY_DN92611_c2_g2,TRINITY_DN97717_c2_g6
GO:0080022	primary root development	biological process	1/231	43/93642	0.10078	1	TRINITY_DN88141_c0_g1	TRINITY_DN88141_c0_g1
GO:1901698	response to nitrogen compound	biological process	7/231	1592/93642	0.10118	1	TRINITY_DN78434_c1_g1,TRINITY_DN80081_c0_g2,TRINITY_DN80380_c0_g1,TRINITY_DN81370_c0_g1,TRINITY_DN86461_c0_g2,TRINITY_DN86942_c0_g1,TRINITY_DN93541_c1_g2	TRINITY_DN78434_c1_g1,TRINITY_DN80081_c0_g2,TRINITY_DN80380_c0_g1,TRINITY_DN81370_c0_g1,TRINITY_DN86461_c0_g2,TRINITY_DN86942_c0_g1,TRINITY_DN93541_c1_g2
GO:0009583	detection of light stimulus	biological process	2/231	218/93642	0.10152	1	TRINITY_DN91351_c1_g1,TRINITY_DN96996_c3_g1	TRINITY_DN91351_c1_g1,TRINITY_DN96996_c3_g1
GO:0035821	modification of morphology or physiology of other organism	biological process	2/231	220/93642	0.10307	1	TRINITY_DN90300_c0_g3,TRINITY_DN90672_c0_g2	TRINITY_DN90300_c0_g3,TRINITY_DN90672_c0_g2
GO:0009606	tropism	biological process	2/231	222/93642	0.10463	1	TRINITY_DN88743_c0_g3,TRINITY_DN96996_c3_g1	TRINITY_DN88743_c0_g3,TRINITY_DN96996_c3_g1
GO:0006855	drug transmembrane transport	biological process	4/231	722/93642	0.10469	1	TRINITY_DN76004_c1_g1,TRINITY_DN88978_c0_g2,TRINITY_DN91405_c0_g1,TRINITY_DN92611_c2_g2	TRINITY_DN76004_c1_g1,TRINITY_DN88978_c0_g2,TRINITY_DN91405_c0_g1,TRINITY_DN92611_c2_g2
GO:0006937	regulation of muscle contraction	biological process	1/231	45/93642	0.10521	1	TRINITY_DN70654_c1_g1	TRINITY_DN70654_c1_g1
GO:0006941	striated muscle contraction	biological process	1/231	45/93642	0.10521	1	TRINITY_DN70654_c1_g1	TRINITY_DN70654_c1_g1
GO:0009937	regulation of gibberellic acid mediated signaling pathway	biological process	1/231	45/93642	0.10521	1	TRINITY_DN95646_c1_g2	TRINITY_DN95646_c1_g2
GO:0055129	L-proline biosynthetic process	biological process	1/231	45/93642	0.10521	1	TRINITY_DN95015_c0_g1	TRINITY_DN95015_c0_g1
GO:0002221	pattern recognition receptor signaling pathway	biological process	1/231	46/93642	0.10742	1	TRINITY_DN86942_c0_g1	TRINITY_DN86942_c0_g1
GO:0019628	urate catabolic process	biological process	1/231	46/93642	0.10742	1	TRINITY_DN92430_c1_g1	TRINITY_DN92430_c1_g1
GO:0097553	calcium ion transmembrane import into cytosol	biological process	1/231	46/93642	0.10742	1	TRINITY_DN70654_c1_g1	TRINITY_DN70654_c1_g1
GO:0019725	cellular homeostasis	biological process	11/231	2918/93642	0.10950	1	TRINITY_DN70654_c1_g1,TRINITY_DN77439_c1_g1,TRINITY_DN81058_c2_g3,TRINITY_DN83277_c0_g1,TRINITY_DN83320_c1_g3,TRINITY_DN85690_c1_g3,TRINITY_DN92611_c2_g2,TRINITY_DN96996_c3_g1,TRINITY_DN97717_c2_g6,TRINITY_DN98206_c0_g2,TRINITY_DN98875_c3_g2	TRINITY_DN70654_c1_g1,TRINITY_DN77439_c1_g1,TRINITY_DN81058_c2_g3,TRINITY_DN83277_c0_g1,TRINITY_DN83320_c1_g3,TRINITY_DN85690_c1_g3,TRINITY_DN92611_c2_g2,TRINITY_DN96996_c3_g1,TRINITY_DN97717_c2_g6,TRINITY_DN98206_c0_g2,TRINITY_DN98875_c3_g2
GO:0007272	ensheathment of neurons	biological process	1/231	47/93642	0.10963	1	TRINITY_DN70654_c1_g1	TRINITY_DN70654_c1_g1
GO:0008366	axon ensheathment	biological process	1/231	47/93642	0.10963	1	TRINITY_DN70654_c1_g1	TRINITY_DN70654_c1_g1
GO:0042552	myelination	biological process	1/231	47/93642	0.10963	1	TRINITY_DN70654_c1_g1	TRINITY_DN70654_c1_g1
GO:0046415	urate metabolic process	biological process	1/231	47/93642	0.10963	1	TRINITY_DN92430_c1_g1	TRINITY_DN92430_c1_g1
GO:0048579	negative regulation of long-day photoperiodism, flowering	biological process	1/231	48/93642	0.11182	1	TRINITY_DN69205_c0_g1	TRINITY_DN69205_c0_g1
GO:0052325	cell wall pectin biosynthetic process	biological process	1/231	48/93642	0.11182	1	TRINITY_DN83053_c0_g4	TRINITY_DN83053_c0_g4
GO:0072089	stem cell proliferation	biological process	1/231	48/93642	0.11182	1	TRINITY_DN86914_c1_g2	TRINITY_DN86914_c1_g2
GO:0007017	microtubule-based process	biological process	6/231	1326/93642	0.11195	1	TRINITY_DN77662_c0_g1,TRINITY_DN84848_c3_g2,TRINITY_DN88961_c0_g2,TRINITY_DN91380_c1_g1,TRINITY_DN91698_c0_g1,TRINITY_DN97551_c0_g1	TRINITY_DN77662_c0_g1,TRINITY_DN84848_c3_g2,TRINITY_DN88961_c0_g2,TRINITY_DN91380_c1_g1,TRINITY_DN91698_c0_g1,TRINITY_DN97551_c0_g1
GO:0048598	embryonic morphogenesis	biological process	2/231	232/93642	0.11253	1	TRINITY_DN88141_c0_g1,TRINITY_DN90644_c1_g2	TRINITY_DN88141_c0_g1,TRINITY_DN90644_c1_g2
GO:0010507	negative regulation of autophagy	biological process	1/231	49/93642	0.11402	1	TRINITY_DN98284_c5_g1	TRINITY_DN98284_c5_g1
GO:0046355	mannan catabolic process	biological process	1/231	49/93642	0.11402	1	TRINITY_DN75116_c1_g2	TRINITY_DN75116_c1_g2
GO:0071452	cellular response to singlet oxygen	biological process	1/231	49/93642	0.11402	1	TRINITY_DN96996_c3_g1	TRINITY_DN96996_c3_g1
GO:0008299	isoprenoid biosynthetic process	biological process	4/231	750/93642	0.11589	1	TRINITY_DN69074_c0_g1,TRINITY_DN82219_c5_g2,TRINITY_DN82753_c0_g1,TRINITY_DN84048_c1_g6	TRINITY_DN69074_c0_g1,TRINITY_DN82219_c5_g2,TRINITY_DN82753_c0_g1,TRINITY_DN84048_c1_g6
GO:0002429	immune response-activating cell surface receptor signaling pathway	biological process	1/231	50/93642	0.11620	1	TRINITY_DN86942_c0_g1	TRINITY_DN86942_c0_g1
GO:0045337	farnesyl diphosphate biosynthetic process	biological process	1/231	50/93642	0.11620	1	TRINITY_DN82219_c5_g2	TRINITY_DN82219_c5_g2
GO:0008643	carbohydrate transport	biological process	5/231	1040/93642	0.11638	1	TRINITY_DN75722_c5_g1,TRINITY_DN80553_c1_g1,TRINITY_DN81894_c1_g1,TRINITY_DN86576_c2_g1,TRINITY_DN89247_c1_g2	TRINITY_DN75722_c5_g1,TRINITY_DN80553_c1_g1,TRINITY_DN81894_c1_g1,TRINITY_DN86576_c2_g1,TRINITY_DN89247_c1_g2
GO:0009682	induced systemic resistance	biological process	1/231	51/93642	0.11838	1	TRINITY_DN92098_c0_g7	TRINITY_DN92098_c0_g7
GO:0010588	cotyledon vascular tissue pattern formation	biological process	1/231	51/93642	0.11838	1	TRINITY_DN90644_c1_g2	TRINITY_DN90644_c1_g2
GO:0019288	isopentenyl diphosphate biosynthetic process, methylerythritol 4-phosphate pathway	biological process	1/231	51/93642	0.11838	1	TRINITY_DN69074_c0_g1	TRINITY_DN69074_c0_g1
GO:1902581	multi-organism cellular localization	biological process	1/231	51/93642	0.11838	1	TRINITY_DN90772_c1_g2	TRINITY_DN90772_c1_g2
GO:1902583	multi-organism intracellular transport	biological process	1/231	51/93642	0.11838	1	TRINITY_DN90772_c1_g2	TRINITY_DN90772_c1_g2
GO:1903522	regulation of blood circulation	biological process	1/231	51/93642	0.11838	1	TRINITY_DN70654_c1_g1	TRINITY_DN70654_c1_g1
GO:0045454	cell redox homeostasis	biological process	5/231	1050/93642	0.11982	1	TRINITY_DN83277_c0_g1,TRINITY_DN83320_c1_g3,TRINITY_DN85690_c1_g3,TRINITY_DN98206_c0_g2,TRINITY_DN98875_c3_g2	TRINITY_DN83277_c0_g1,TRINITY_DN83320_c1_g3,TRINITY_DN85690_c1_g3,TRINITY_DN98206_c0_g2,TRINITY_DN98875_c3_g2
GO:0034394	protein localization to cell surface	biological process	1/231	52/93642	0.12056	1	TRINITY_DN70654_c1_g1	TRINITY_DN70654_c1_g1
GO:0002768	immune response-regulating cell surface receptor signaling pathway	biological process	1/231	53/93642	0.12273	1	TRINITY_DN86942_c0_g1	TRINITY_DN86942_c0_g1
GO:0000245	spliceosomal complex assembly	biological process	2/231	246/93642	0.12383	1	TRINITY_DN81789_c0_g1,TRINITY_DN84026_c0_g1	TRINITY_DN81789_c0_g1,TRINITY_DN84026_c0_g1
GO:0051093	negative regulation of developmental process	biological process	3/231	495/93642	0.12445	1	TRINITY_DN69205_c0_g1,TRINITY_DN86397_c2_g2,TRINITY_DN96996_c3_g1	TRINITY_DN69205_c0_g1,TRINITY_DN86397_c2_g2,TRINITY_DN96996_c3_g1
GO:0003015	heart process	biological process	1/231	54/93642	0.12490	1	TRINITY_DN70654_c1_g1	TRINITY_DN70654_c1_g1
GO:0010310	regulation of hydrogen peroxide metabolic process	biological process	1/231	54/93642	0.12490	1	TRINITY_DN96996_c3_g1	TRINITY_DN96996_c3_g1
GO:0010412	mannan metabolic process	biological process	1/231	54/93642	0.12490	1	TRINITY_DN75116_c1_g2	TRINITY_DN75116_c1_g2
GO:0042219	cellular modified amino acid catabolic process	biological process	1/231	54/93642	0.12490	1	TRINITY_DN92859_c0_g1	TRINITY_DN92859_c0_g1
GO:0060047	heart contraction	biological process	1/231	54/93642	0.12490	1	TRINITY_DN70654_c1_g1	TRINITY_DN70654_c1_g1
GO:0009873	ethylene-activated signaling pathway	biological process	3/231	496/93642	0.12499	1	TRINITY_DN76446_c1_g1,TRINITY_DN77419_c0_g3,TRINITY_DN80884_c1_g1	TRINITY_DN76446_c1_g1,TRINITY_DN77419_c0_g3,TRINITY_DN80884_c1_g1
GO:0030178	negative regulation of Wnt signaling pathway	biological process	1/231	55/93642	0.12706	1	TRINITY_DN86914_c1_g2	TRINITY_DN86914_c1_g2
GO:0071786	endoplasmic reticulum tubular network organization	biological process	1/231	55/93642	0.12706	1	TRINITY_DN97551_c1_g1	TRINITY_DN97551_c1_g1
GO:1900055	regulation of leaf senescence	biological process	1/231	55/93642	0.12706	1	TRINITY_DN66469_c0_g2	TRINITY_DN66469_c0_g2
GO:0048437	floral organ development	biological process	3/231	501/93642	0.12772	1	TRINITY_DN92488_c1_g1,TRINITY_DN95646_c1_g2,TRINITY_DN95742_c1_g2	TRINITY_DN92488_c1_g1,TRINITY_DN95646_c1_g2,TRINITY_DN95742_c1_g2
GO:0060402	calcium ion transport into cytosol	biological process	1/231	56/93642	0.12921	1	TRINITY_DN70654_c1_g1	TRINITY_DN70654_c1_g1
GO:0051955	regulation of amino acid transport	biological process	1/231	57/93642	0.13136	1	TRINITY_DN90594_c1_g2	TRINITY_DN90594_c1_g2
GO:0055001	muscle cell development	biological process	1/231	57/93642	0.13136	1	TRINITY_DN70654_c1_g1	TRINITY_DN70654_c1_g1
GO:2001257	regulation of cation channel activity	biological process	1/231	57/93642	0.13136	1	TRINITY_DN70654_c1_g1	TRINITY_DN70654_c1_g1
GO:0009608	response to symbiont	biological process	1/231	58/93642	0.13350	1	TRINITY_DN90772_c1_g2	TRINITY_DN90772_c1_g2
GO:0051952	regulation of amine transport	biological process	1/231	58/93642	0.13350	1	TRINITY_DN90594_c1_g2	TRINITY_DN90594_c1_g2
GO:0060401	cytosolic calcium ion transport	biological process	1/231	58/93642	0.13350	1	TRINITY_DN70654_c1_g1	TRINITY_DN70654_c1_g1
GO:0060828	regulation of canonical Wnt signaling pathway	biological process	1/231	58/93642	0.13350	1	TRINITY_DN86914_c1_g2	TRINITY_DN86914_c1_g2
GO:0015800	acidic amino acid transport	biological process	1/231	59/93642	0.13564	1	TRINITY_DN88978_c0_g2	TRINITY_DN88978_c0_g2
GO:0042819	vitamin B6 biosynthetic process	biological process	1/231	59/93642	0.13564	1	TRINITY_DN79834_c1_g5	TRINITY_DN79834_c1_g5
GO:0090257	regulation of muscle system process	biological process	1/231	59/93642	0.13564	1	TRINITY_DN70654_c1_g1	TRINITY_DN70654_c1_g1
GO:0071941	nitrogen cycle metabolic process	biological process	3/231	516/93642	0.13603	1	TRINITY_DN72317_c1_g1,TRINITY_DN80081_c0_g2,TRINITY_DN91289_c1_g1	TRINITY_DN72317_c1_g1,TRINITY_DN80081_c0_g2,TRINITY_DN91289_c1_g1
GO:0050793	regulation of developmental process	biological process	10/231	2713/93642	0.13634	1	TRINITY_DN66469_c0_g2,TRINITY_DN69205_c0_g1,TRINITY_DN84198_c0_g2,TRINITY_DN86397_c2_g2,TRINITY_DN86609_c2_g3,TRINITY_DN87939_c0_g1,TRINITY_DN93541_c1_g2,TRINITY_DN94707_c0_g1,TRINITY_DN95835_c0_g1,TRINITY_DN96996_c3_g1	TRINITY_DN66469_c0_g2,TRINITY_DN69205_c0_g1,TRINITY_DN84198_c0_g2,TRINITY_DN86397_c2_g2,TRINITY_DN86609_c2_g3,TRINITY_DN87939_c0_g1,TRINITY_DN93541_c1_g2,TRINITY_DN94707_c0_g1,TRINITY_DN95835_c0_g1,TRINITY_DN96996_c3_g1
GO:0016114	terpenoid biosynthetic process	biological process	3/231	518/93642	0.13715	1	TRINITY_DN82219_c5_g2,TRINITY_DN82753_c0_g1,TRINITY_DN84048_c1_g6	TRINITY_DN82219_c5_g2,TRINITY_DN82753_c0_g1,TRINITY_DN84048_c1_g6
GO:0048868	pollen tube development	biological process	3/231	518/93642	0.13715	1	TRINITY_DN80047_c1_g1,TRINITY_DN83053_c0_g4,TRINITY_DN88998_c0_g1	TRINITY_DN80047_c1_g1,TRINITY_DN83053_c0_g4,TRINITY_DN88998_c0_g1
GO:0090304	nucleic acid metabolic process	biological process	67/231	24020/93642	0.13761	1	TRINITY_DN67404_c0_g1,TRINITY_DN69205_c0_g1,TRINITY_DN69619_c0_g1,TRINITY_DN71187_c2_g1,TRINITY_DN71446_c0_g3,TRINITY_DN71575_c0_g6,TRINITY_DN73224_c0_g1,TRINITY_DN73309_c0_g1,TRINITY_DN73343_c2_g1,TRINITY_DN73384_c1_g2,TRINITY_DN74801_c0_g2,TRINITY_DN75146_c2_g2,TRINITY_DN76446_c1_g1,TRINITY_DN77419_c0_g3,TRINITY_DN77526_c0_g1,TRINITY_DN77591_c0_g2,TRINITY_DN78327_c0_g1,TRINITY_DN78434_c1_g1,TRI…	TRINITY_DN67404_c0_g1,TRINITY_DN69205_c0_g1,TRINITY_DN69619_c0_g1,TRINITY_DN71187_c2_g1,TRINITY_DN71446_c0_g3,TRINITY_DN71575_c0_g6,TRINITY_DN73224_c0_g1,TRINITY_DN73309_c0_g1,TRINITY_DN73343_c2_g1,TRINITY_DN73384_c1_g2,TRINITY_DN74801_c0_g2,TRINITY_DN75146_c2_g2,TRINITY_DN76446_c1_g1,TRINITY_DN77419_c0_g3,TRINITY_DN77526_c0_g1,TRINITY_DN77591_c0_g2,TRINITY_DN78327_c0_g1,TRINITY_DN78434_c1_g1,TRI…
GO:0051241	negative regulation of multicellular organismal process	biological process	3/231	519/93642	0.13771	1	TRINITY_DN69205_c0_g1,TRINITY_DN86397_c2_g2,TRINITY_DN96996_c3_g1	TRINITY_DN69205_c0_g1,TRINITY_DN86397_c2_g2,TRINITY_DN96996_c3_g1
GO:0002758	innate immune response-activating signal transduction	biological process	1/231	61/93642	0.13990	1	TRINITY_DN86942_c0_g1	TRINITY_DN86942_c0_g1
GO:0005983	starch catabolic process	biological process	1/231	61/93642	0.13990	1	TRINITY_DN95880_c0_g1	TRINITY_DN95880_c0_g1
GO:0007129	synapsis	biological process	1/231	61/93642	0.13990	1	TRINITY_DN95518_c0_g1	TRINITY_DN95518_c0_g1
GO:0009953	dorsal/ventral pattern formation	biological process	1/231	61/93642	0.13990	1	TRINITY_DN97073_c1_g1	TRINITY_DN97073_c1_g1
GO:0032491	detection of molecule of fungal origin	biological process	1/231	61/93642	0.13990	1	TRINITY_DN86942_c0_g1	TRINITY_DN86942_c0_g1
GO:0051208	sequestering of calcium ion	biological process	1/231	61/93642	0.13990	1	TRINITY_DN70654_c1_g1	TRINITY_DN70654_c1_g1
GO:0072583	clathrin-dependent endocytosis	biological process	1/231	61/93642	0.13990	1	TRINITY_DN94994_c0_g1	TRINITY_DN94994_c0_g1
GO:0000226	microtubule cytoskeleton organization	biological process	4/231	809/93642	0.14108	1	TRINITY_DN77662_c0_g1,TRINITY_DN88961_c0_g2,TRINITY_DN91698_c0_g1,TRINITY_DN97551_c0_g1	TRINITY_DN77662_c0_g1,TRINITY_DN88961_c0_g2,TRINITY_DN91698_c0_g1,TRINITY_DN97551_c0_g1
GO:0009790	embryo development	biological process	6/231	1422/93642	0.14166	1	TRINITY_DN76446_c1_g1,TRINITY_DN79413_c2_g2,TRINITY_DN80047_c1_g1,TRINITY_DN88141_c0_g1,TRINITY_DN90644_c1_g2,TRINITY_DN95835_c0_g1	TRINITY_DN76446_c1_g1,TRINITY_DN79413_c2_g2,TRINITY_DN80047_c1_g1,TRINITY_DN88141_c0_g1,TRINITY_DN90644_c1_g2,TRINITY_DN95835_c0_g1
GO:0071369	cellular response to ethylene stimulus	biological process	3/231	526/93642	0.14167	1	TRINITY_DN76446_c1_g1,TRINITY_DN77419_c0_g3,TRINITY_DN80884_c1_g1	TRINITY_DN76446_c1_g1,TRINITY_DN77419_c0_g3,TRINITY_DN80884_c1_g1
GO:0045338	farnesyl diphosphate metabolic process	biological process	1/231	62/93642	0.14203	1	TRINITY_DN82219_c5_g2	TRINITY_DN82219_c5_g2
GO:0051607	defense response to virus	biological process	2/231	270/93642	0.14378	1	TRINITY_DN90300_c0_g3,TRINITY_DN90672_c0_g2	TRINITY_DN90300_c0_g3,TRINITY_DN90672_c0_g2
GO:0042446	hormone biosynthetic process	biological process	3/231	530/93642	0.14395	1	TRINITY_DN84048_c1_g6,TRINITY_DN90684_c0_g9,TRINITY_DN95742_c1_g2	TRINITY_DN84048_c1_g6,TRINITY_DN90684_c0_g9,TRINITY_DN95742_c1_g2
GO:0010586	miRNA metabolic process	biological process	1/231	63/93642	0.14415	1	TRINITY_DN84953_c0_g1	TRINITY_DN84953_c0_g1
GO:0050790	regulation of catalytic activity	biological process	6/231	1434/93642	0.14561	1	TRINITY_DN69074_c0_g1,TRINITY_DN72101_c1_g2,TRINITY_DN72925_c0_g1,TRINITY_DN78303_c0_g1,TRINITY_DN83844_c1_g1,TRINITY_DN88961_c0_g2	TRINITY_DN69074_c0_g1,TRINITY_DN72101_c1_g2,TRINITY_DN72925_c0_g1,TRINITY_DN78303_c0_g1,TRINITY_DN83844_c1_g1,TRINITY_DN88961_c0_g2
GO:0007204	positive regulation of cytosolic calcium ion concentration	biological process	1/231	64/93642	0.14626	1	TRINITY_DN70654_c1_g1	TRINITY_DN70654_c1_g1
GO:0043112	receptor metabolic process	biological process	1/231	64/93642	0.14626	1	TRINITY_DN86914_c1_g2	TRINITY_DN86914_c1_g2
GO:0089718	amino acid import across plasma membrane	biological process	1/231	64/93642	0.14626	1	TRINITY_DN88978_c0_g2	TRINITY_DN88978_c0_g2
GO:0140115	export across plasma membrane	biological process	1/231	64/93642	0.14626	1	TRINITY_DN90594_c1_g2	TRINITY_DN90594_c1_g2
GO:0010197	polar nucleus fusion	biological process	1/231	65/93642	0.14837	1	TRINITY_DN92707_c1_g1	TRINITY_DN92707_c1_g1
GO:1904064	positive regulation of cation transmembrane transport	biological process	1/231	65/93642	0.14837	1	TRINITY_DN70654_c1_g1	TRINITY_DN70654_c1_g1
GO:0044271	cellular nitrogen compound biosynthetic process	biological process	59/231	21051/93642	0.15006	1	TRINITY_DN67404_c0_g1,TRINITY_DN69205_c0_g1,TRINITY_DN69619_c0_g1,TRINITY_DN71187_c2_g1,TRINITY_DN71446_c0_g3,TRINITY_DN71575_c0_g6,TRINITY_DN73251_c1_g1,TRINITY_DN73309_c0_g1,TRINITY_DN73384_c1_g2,TRINITY_DN74801_c0_g2,TRINITY_DN76446_c1_g1,TRINITY_DN77419_c0_g3,TRINITY_DN77591_c0_g2,TRINITY_DN77956_c0_g1,TRINITY_DN78327_c0_g1,TRINITY_DN78434_c1_g1,TRINITY_DN78927_c1_g2,TRINITY_DN79834_c1_g5,TRI…	TRINITY_DN67404_c0_g1,TRINITY_DN69205_c0_g1,TRINITY_DN69619_c0_g1,TRINITY_DN71187_c2_g1,TRINITY_DN71446_c0_g3,TRINITY_DN71575_c0_g6,TRINITY_DN73251_c1_g1,TRINITY_DN73309_c0_g1,TRINITY_DN73384_c1_g2,TRINITY_DN74801_c0_g2,TRINITY_DN76446_c1_g1,TRINITY_DN77419_c0_g3,TRINITY_DN77591_c0_g2,TRINITY_DN77956_c0_g1,TRINITY_DN78327_c0_g1,TRINITY_DN78434_c1_g1,TRINITY_DN78927_c1_g2,TRINITY_DN79834_c1_g5,TRI…
GO:0009559	embryo sac central cell differentiation	biological process	1/231	66/93642	0.15047	1	TRINITY_DN92707_c1_g1	TRINITY_DN92707_c1_g1
GO:0052546	cell wall pectin metabolic process	biological process	1/231	66/93642	0.15047	1	TRINITY_DN83053_c0_g4	TRINITY_DN83053_c0_g4
GO:0042445	hormone metabolic process	biological process	4/231	831/93642	0.15099	1	TRINITY_DN75002_c1_g1,TRINITY_DN84048_c1_g6,TRINITY_DN90684_c0_g9,TRINITY_DN95742_c1_g2	TRINITY_DN75002_c1_g1,TRINITY_DN84048_c1_g6,TRINITY_DN90684_c0_g9,TRINITY_DN95742_c1_g2
GO:0009902	chloroplast relocation	biological process	1/231	67/93642	0.15256	1	TRINITY_DN92169_c2_g1	TRINITY_DN92169_c2_g1
GO:0019755	one-carbon compound transport	biological process	1/231	67/93642	0.15256	1	TRINITY_DN92611_c2_g2	TRINITY_DN92611_c2_g2
GO:0051667	establishment of plastid localization	biological process	1/231	67/93642	0.15256	1	TRINITY_DN92169_c2_g1	TRINITY_DN92169_c2_g1
GO:0019750	chloroplast localization	biological process	1/231	68/93642	0.15466	1	TRINITY_DN92169_c2_g1	TRINITY_DN92169_c2_g1
GO:0051644	plastid localization	biological process	1/231	68/93642	0.15466	1	TRINITY_DN92169_c2_g1	TRINITY_DN92169_c2_g1
GO:0042816	vitamin B6 metabolic process	biological process	1/231	69/93642	0.15674	1	TRINITY_DN79834_c1_g5	TRINITY_DN79834_c1_g5
GO:0048509	regulation of meristem development	biological process	2/231	286/93642	0.15744	1	TRINITY_DN95835_c0_g1,TRINITY_DN96996_c3_g1	TRINITY_DN95835_c0_g1,TRINITY_DN96996_c3_g1
GO:0002119	nematode larval development	biological process	1/231	70/93642	0.15883	1	TRINITY_DN94707_c0_g1	TRINITY_DN94707_c0_g1
GO:0032890	regulation of organic acid transport	biological process	1/231	70/93642	0.15883	1	TRINITY_DN90594_c1_g2	TRINITY_DN90594_c1_g2
GO:0046885	regulation of hormone biosynthetic process	biological process	1/231	70/93642	0.15883	1	TRINITY_DN90684_c0_g9	TRINITY_DN90684_c0_g9
GO:0070370	cellular heat acclimation	biological process	1/231	70/93642	0.15883	1	TRINITY_DN86397_c2_g2	TRINITY_DN86397_c2_g2
GO:0048527	lateral root development	biological process	2/231	289/93642	0.16003	1	TRINITY_DN87745_c4_g2,TRINITY_DN96996_c3_g1	TRINITY_DN87745_c4_g2,TRINITY_DN96996_c3_g1
GO:0060070	canonical Wnt signaling pathway	biological process	1/231	71/93642	0.16090	1	TRINITY_DN86914_c1_g2	TRINITY_DN86914_c1_g2
GO:0044093	positive regulation of molecular function	biological process	4/231	858/93642	0.16351	1	TRINITY_DN70654_c1_g1,TRINITY_DN72925_c0_g1,TRINITY_DN88961_c0_g2,TRINITY_DN96996_c3_g1	TRINITY_DN70654_c1_g1,TRINITY_DN72925_c0_g1,TRINITY_DN88961_c0_g2,TRINITY_DN96996_c3_g1
GO:0032446	protein modification by small protein conjugation	biological process	8/231	2151/93642	0.16469	1	TRINITY_DN65502_c0_g1,TRINITY_DN70528_c0_g1,TRINITY_DN84613_c0_g2,TRINITY_DN86403_c0_g7,TRINITY_DN86461_c0_g2,TRINITY_DN86914_c1_g2,TRINITY_DN88743_c0_g3,TRINITY_DN97634_c0_g1	TRINITY_DN65502_c0_g1,TRINITY_DN70528_c0_g1,TRINITY_DN84613_c0_g2,TRINITY_DN86403_c0_g7,TRINITY_DN86461_c0_g2,TRINITY_DN86914_c1_g2,TRINITY_DN88743_c0_g3,TRINITY_DN97634_c0_g1
GO:0000162	tryptophan biosynthetic process	biological process	1/231	73/93642	0.16504	1	TRINITY_DN84395_c0_g2	TRINITY_DN84395_c0_g2
GO:0045216	cell-cell junction organization	biological process	1/231	73/93642	0.16504	1	TRINITY_DN70654_c1_g1	TRINITY_DN70654_c1_g1
GO:0046219	indolalkylamine biosynthetic process	biological process	1/231	73/93642	0.16504	1	TRINITY_DN84395_c0_g2	TRINITY_DN84395_c0_g2
GO:0048586	regulation of long-day photoperiodism, flowering	biological process	1/231	73/93642	0.16504	1	TRINITY_DN69205_c0_g1	TRINITY_DN69205_c0_g1
GO:0016132	brassinosteroid biosynthetic process	biological process	1/231	74/93642	0.16710	1	TRINITY_DN95742_c1_g2	TRINITY_DN95742_c1_g2
GO:0034329	cell junction assembly	biological process	1/231	74/93642	0.16710	1	TRINITY_DN70654_c1_g1	TRINITY_DN70654_c1_g1
GO:0006532	aspartate biosynthetic process	biological process	1/231	75/93642	0.16916	1	TRINITY_DN86966_c1_g1	TRINITY_DN86966_c1_g1
GO:0006591	ornithine metabolic process	biological process	1/231	75/93642	0.16916	1	TRINITY_DN78722_c0_g3	TRINITY_DN78722_c0_g3
GO:0009855	determination of bilateral symmetry	biological process	1/231	75/93642	0.16916	1	TRINITY_DN97073_c1_g1	TRINITY_DN97073_c1_g1
GO:0015755	fructose transmembrane transport	biological process	1/231	75/93642	0.16916	1	TRINITY_DN89247_c1_g2	TRINITY_DN89247_c1_g2
GO:0071071	regulation of phospholipid biosynthetic process	biological process	1/231	75/93642	0.16916	1	TRINITY_DN69074_c0_g1	TRINITY_DN69074_c0_g1
GO:0009799	specification of symmetry	biological process	1/231	76/93642	0.17121	1	TRINITY_DN97073_c1_g1	TRINITY_DN97073_c1_g1
GO:0043393	regulation of protein binding	biological process	1/231	76/93642	0.17121	1	TRINITY_DN78434_c1_g1	TRINITY_DN78434_c1_g1
GO:0007165	signal transduction	biological process	26/231	8656/93642	0.17165	1	TRINITY_DN66469_c0_g2,TRINITY_DN70654_c1_g1,TRINITY_DN76074_c2_g1,TRINITY_DN76446_c1_g1,TRINITY_DN77419_c0_g3,TRINITY_DN78606_c2_g3,TRINITY_DN80884_c1_g1,TRINITY_DN83855_c0_g1,TRINITY_DN84048_c1_g6,TRINITY_DN84971_c1_g3,TRINITY_DN85740_c1_g2,TRINITY_DN86914_c1_g2,TRINITY_DN86942_c0_g1,TRINITY_DN89650_c0_g1,TRINITY_DN89650_c0_g2,TRINITY_DN90684_c0_g9,TRINITY_DN91351_c1_g1,TRINITY_DN93541_c1_g2,TRI…	TRINITY_DN66469_c0_g2,TRINITY_DN70654_c1_g1,TRINITY_DN76074_c2_g1,TRINITY_DN76446_c1_g1,TRINITY_DN77419_c0_g3,TRINITY_DN78606_c2_g3,TRINITY_DN80884_c1_g1,TRINITY_DN83855_c0_g1,TRINITY_DN84048_c1_g6,TRINITY_DN84971_c1_g3,TRINITY_DN85740_c1_g2,TRINITY_DN86914_c1_g2,TRINITY_DN86942_c0_g1,TRINITY_DN89650_c0_g1,TRINITY_DN89650_c0_g2,TRINITY_DN90684_c0_g9,TRINITY_DN91351_c1_g1,TRINITY_DN93541_c1_g2,TRI…
GO:0071214	cellular response to abiotic stimulus	biological process	5/231	1188/93642	0.17187	1	TRINITY_DN83855_c0_g1,TRINITY_DN86397_c2_g2,TRINITY_DN91351_c1_g1,TRINITY_DN93541_c1_g2,TRINITY_DN96996_c3_g1	TRINITY_DN83855_c0_g1,TRINITY_DN86397_c2_g2,TRINITY_DN91351_c1_g1,TRINITY_DN93541_c1_g2,TRINITY_DN96996_c3_g1
GO:0104004	cellular response to environmental stimulus	biological process	5/231	1188/93642	0.17187	1	TRINITY_DN83855_c0_g1,TRINITY_DN86397_c2_g2,TRINITY_DN91351_c1_g1,TRINITY_DN93541_c1_g2,TRINITY_DN96996_c3_g1	TRINITY_DN83855_c0_g1,TRINITY_DN86397_c2_g2,TRINITY_DN91351_c1_g1,TRINITY_DN93541_c1_g2,TRINITY_DN96996_c3_g1
GO:0006303	double-strand break repair via nonhomologous end joining	biological process	1/231	77/93642	0.17325	1	TRINITY_DN93262_c0_g2	TRINITY_DN93262_c0_g2
GO:0045910	negative regulation of DNA recombination	biological process	1/231	77/93642	0.17325	1	TRINITY_DN84368_c0_g1	TRINITY_DN84368_c0_g1
GO:0009895	negative regulation of catabolic process	biological process	2/231	305/93642	0.17395	1	TRINITY_DN95989_c1_g1,TRINITY_DN98284_c5_g1	TRINITY_DN95989_c1_g1,TRINITY_DN98284_c5_g1
GO:0006081	cellular aldehyde metabolic process	biological process	4/231	881/93642	0.17445	1	TRINITY_DN69074_c0_g1,TRINITY_DN79834_c1_g5,TRINITY_DN92428_c0_g1,TRINITY_DN92428_c0_g7	TRINITY_DN69074_c0_g1,TRINITY_DN79834_c1_g5,TRINITY_DN92428_c0_g1,TRINITY_DN92428_c0_g7
GO:0006936	muscle contraction	biological process	1/231	78/93642	0.17530	1	TRINITY_DN70654_c1_g1	TRINITY_DN70654_c1_g1
GO:0015706	nitrate transport	biological process	1/231	78/93642	0.17530	1	TRINITY_DN80081_c0_g2	TRINITY_DN80081_c0_g2
GO:0006820	anion transport	biological process	9/231	2530/93642	0.17569	1	TRINITY_DN68570_c0_g1,TRINITY_DN80081_c0_g2,TRINITY_DN82017_c0_g1,TRINITY_DN83943_c0_g1,TRINITY_DN88978_c0_g2,TRINITY_DN90594_c1_g2,TRINITY_DN92564_c0_g3,TRINITY_DN96996_c3_g1,TRINITY_DN97070_c2_g1	TRINITY_DN68570_c0_g1,TRINITY_DN80081_c0_g2,TRINITY_DN82017_c0_g1,TRINITY_DN83943_c0_g1,TRINITY_DN88978_c0_g2,TRINITY_DN90594_c1_g2,TRINITY_DN92564_c0_g3,TRINITY_DN96996_c3_g1,TRINITY_DN97070_c2_g1
GO:0009741	response to brassinosteroid	biological process	2/231	307/93642	0.17570	1	TRINITY_DN95015_c0_g1,TRINITY_DN98875_c3_g2	TRINITY_DN95015_c0_g1,TRINITY_DN98875_c3_g2
GO:0031348	negative regulation of defense response	biological process	2/231	307/93642	0.17570	1	TRINITY_DN89205_c2_g3,TRINITY_DN95989_c1_g1	TRINITY_DN89205_c2_g3,TRINITY_DN95989_c1_g1
GO:0000395	mRNA 5'-splice site recognition	biological process	1/231	79/93642	0.17733	1	TRINITY_DN81789_c0_g1	TRINITY_DN81789_c0_g1
GO:0016024	CDP-diacylglycerol biosynthetic process	biological process	1/231	79/93642	0.17733	1	TRINITY_DN73282_c0_g1	TRINITY_DN73282_c0_g1
GO:0051924	regulation of calcium ion transport	biological process	1/231	79/93642	0.17733	1	TRINITY_DN70654_c1_g1	TRINITY_DN70654_c1_g1
GO:0070647	protein modification by small protein conjugation or removal	biological process	9/231	2537/93642	0.17762	1	TRINITY_DN65502_c0_g1,TRINITY_DN70528_c0_g1,TRINITY_DN84613_c0_g2,TRINITY_DN86403_c0_g7,TRINITY_DN86461_c0_g2,TRINITY_DN86914_c1_g2,TRINITY_DN88743_c0_g3,TRINITY_DN97509_c1_g2,TRINITY_DN97634_c0_g1	TRINITY_DN65502_c0_g1,TRINITY_DN70528_c0_g1,TRINITY_DN84613_c0_g2,TRINITY_DN86403_c0_g7,TRINITY_DN86461_c0_g2,TRINITY_DN86914_c1_g2,TRINITY_DN88743_c0_g3,TRINITY_DN97509_c1_g2,TRINITY_DN97634_c0_g1
GO:0000304	response to singlet oxygen	biological process	1/231	80/93642	0.17936	1	TRINITY_DN96996_c3_g1	TRINITY_DN96996_c3_g1
GO:0052543	callose deposition in cell wall	biological process	1/231	80/93642	0.17936	1	TRINITY_DN94619_c1_g1	TRINITY_DN94619_c1_g1
GO:0009914	hormone transport	biological process	2/231	313/93642	0.18098	1	TRINITY_DN73695_c0_g3,TRINITY_DN96996_c3_g1	TRINITY_DN73695_c0_g3,TRINITY_DN96996_c3_g1
GO:0009696	salicylic acid metabolic process	biological process	1/231	81/93642	0.18139	1	TRINITY_DN75002_c1_g1	TRINITY_DN75002_c1_g1
GO:0006720	isoprenoid metabolic process	biological process	4/231	899/93642	0.18319	1	TRINITY_DN69074_c0_g1,TRINITY_DN82219_c5_g2,TRINITY_DN82753_c0_g1,TRINITY_DN84048_c1_g6	TRINITY_DN69074_c0_g1,TRINITY_DN82219_c5_g2,TRINITY_DN82753_c0_g1,TRINITY_DN84048_c1_g6
GO:0042447	hormone catabolic process	biological process	1/231	82/93642	0.18341	1	TRINITY_DN75002_c1_g1	TRINITY_DN75002_c1_g1
GO:0046341	CDP-diacylglycerol metabolic process	biological process	1/231	82/93642	0.18341	1	TRINITY_DN73282_c0_g1	TRINITY_DN73282_c0_g1
GO:0097468	programmed cell death in response to reactive oxygen species	biological process	1/231	82/93642	0.18341	1	TRINITY_DN96996_c3_g1	TRINITY_DN96996_c3_g1
GO:0006536	glutamate metabolic process	biological process	2/231	316/93642	0.18363	1	TRINITY_DN78722_c0_g3,TRINITY_DN95015_c0_g1	TRINITY_DN78722_c0_g3,TRINITY_DN95015_c0_g1
GO:0002164	larval development	biological process	1/231	83/93642	0.18543	1	TRINITY_DN94707_c0_g1	TRINITY_DN94707_c0_g1
GO:0010268	brassinosteroid homeostasis	biological process	1/231	83/93642	0.18543	1	TRINITY_DN95742_c1_g2	TRINITY_DN95742_c1_g2
GO:0071219	cellular response to molecule of bacterial origin	biological process	1/231	83/93642	0.18543	1	TRINITY_DN86942_c0_g1	TRINITY_DN86942_c0_g1
GO:0098542	defense response to other organism	biological process	8/231	2225/93642	0.18664	1	TRINITY_DN75002_c1_g1,TRINITY_DN78722_c0_g3,TRINITY_DN80047_c1_g1,TRINITY_DN86942_c0_g1,TRINITY_DN90300_c0_g3,TRINITY_DN90672_c0_g2,TRINITY_DN92098_c0_g7,TRINITY_DN96996_c3_g1	TRINITY_DN75002_c1_g1,TRINITY_DN78722_c0_g3,TRINITY_DN80047_c1_g1,TRINITY_DN86942_c0_g1,TRINITY_DN90300_c0_g3,TRINITY_DN90672_c0_g2,TRINITY_DN92098_c0_g7,TRINITY_DN96996_c3_g1
GO:0006811	ion transport	biological process	17/231	5428/93642	0.18735	1	TRINITY_DN68570_c0_g1,TRINITY_DN70654_c1_g1,TRINITY_DN73655_c0_g2,TRINITY_DN77439_c1_g1,TRINITY_DN80081_c0_g2,TRINITY_DN81058_c2_g3,TRINITY_DN82017_c0_g1,TRINITY_DN83943_c0_g1,TRINITY_DN88978_c0_g2,TRINITY_DN90594_c1_g2,TRINITY_DN91958_c0_g1,TRINITY_DN92564_c0_g3,TRINITY_DN92611_c2_g2,TRINITY_DN96305_c0_g2,TRINITY_DN96996_c3_g1,TRINITY_DN97070_c2_g1,TRINITY_DN97717_c2_g6	TRINITY_DN68570_c0_g1,TRINITY_DN70654_c1_g1,TRINITY_DN73655_c0_g2,TRINITY_DN77439_c1_g1,TRINITY_DN80081_c0_g2,TRINITY_DN81058_c2_g3,TRINITY_DN82017_c0_g1,TRINITY_DN83943_c0_g1,TRINITY_DN88978_c0_g2,TRINITY_DN90594_c1_g2,TRINITY_DN91958_c0_g1,TRINITY_DN92564_c0_g3,TRINITY_DN92611_c2_g2,TRINITY_DN96305_c0_g2,TRINITY_DN96996_c3_g1,TRINITY_DN97070_c2_g1,TRINITY_DN97717_c2_g6
GO:0009686	gibberellin biosynthetic process	biological process	1/231	85/93642	0.18944	1	TRINITY_DN84048_c1_g6	TRINITY_DN84048_c1_g6
GO:0048449	floral organ formation	biological process	1/231	85/93642	0.18944	1	TRINITY_DN92488_c1_g1	TRINITY_DN92488_c1_g1
GO:1900424	regulation of defense response to bacterium	biological process	1/231	85/93642	0.18944	1	TRINITY_DN96996_c3_g1	TRINITY_DN96996_c3_g1
GO:0035194	posttranscriptional gene silencing by RNA	biological process	2/231	323/93642	0.18984	1	TRINITY_DN90300_c0_g3,TRINITY_DN90672_c0_g2	TRINITY_DN90300_c0_g3,TRINITY_DN90672_c0_g2
GO:0009738	abscisic acid-activated signaling pathway	biological process	3/231	611/93642	0.19241	1	TRINITY_DN76074_c2_g1,TRINITY_DN97571_c1_g2,TRINITY_DN98810_c3_g2	TRINITY_DN76074_c2_g1,TRINITY_DN97571_c1_g2,TRINITY_DN98810_c3_g2
GO:0009685	gibberellin metabolic process	biological process	1/231	87/93642	0.19344	1	TRINITY_DN84048_c1_g6	TRINITY_DN84048_c1_g6
GO:0016131	brassinosteroid metabolic process	biological process	1/231	87/93642	0.19344	1	TRINITY_DN95742_c1_g2	TRINITY_DN95742_c1_g2
GO:0030111	regulation of Wnt signaling pathway	biological process	1/231	87/93642	0.19344	1	TRINITY_DN86914_c1_g2	TRINITY_DN86914_c1_g2
GO:0042891	antibiotic transport	biological process	1/231	87/93642	0.19344	1	TRINITY_DN92611_c2_g2	TRINITY_DN92611_c2_g2
GO:0052386	cell wall thickening	biological process	1/231	87/93642	0.19344	1	TRINITY_DN94619_c1_g1	TRINITY_DN94619_c1_g1
GO:0045087	innate immune response	biological process	8/231	2250/93642	0.19433	1	TRINITY_DN78722_c0_g3,TRINITY_DN86942_c0_g1,TRINITY_DN90300_c0_g3,TRINITY_DN90672_c0_g2,TRINITY_DN92098_c0_g7,TRINITY_DN95505_c1_g2,TRINITY_DN95989_c1_g1,TRINITY_DN96996_c3_g1	TRINITY_DN78722_c0_g3,TRINITY_DN86942_c0_g1,TRINITY_DN90300_c0_g3,TRINITY_DN90672_c0_g2,TRINITY_DN92098_c0_g7,TRINITY_DN95505_c1_g2,TRINITY_DN95989_c1_g1,TRINITY_DN96996_c3_g1
GO:0023052	signaling	biological process	26/231	8805/93642	0.19436	1	TRINITY_DN66469_c0_g2,TRINITY_DN70654_c1_g1,TRINITY_DN76074_c2_g1,TRINITY_DN76446_c1_g1,TRINITY_DN77419_c0_g3,TRINITY_DN78606_c2_g3,TRINITY_DN80884_c1_g1,TRINITY_DN83855_c0_g1,TRINITY_DN84048_c1_g6,TRINITY_DN84971_c1_g3,TRINITY_DN85740_c1_g2,TRINITY_DN86914_c1_g2,TRINITY_DN86942_c0_g1,TRINITY_DN89650_c0_g1,TRINITY_DN89650_c0_g2,TRINITY_DN90684_c0_g9,TRINITY_DN91351_c1_g1,TRINITY_DN93541_c1_g2,TRI…	TRINITY_DN66469_c0_g2,TRINITY_DN70654_c1_g1,TRINITY_DN76074_c2_g1,TRINITY_DN76446_c1_g1,TRINITY_DN77419_c0_g3,TRINITY_DN78606_c2_g3,TRINITY_DN80884_c1_g1,TRINITY_DN83855_c0_g1,TRINITY_DN84048_c1_g6,TRINITY_DN84971_c1_g3,TRINITY_DN85740_c1_g2,TRINITY_DN86914_c1_g2,TRINITY_DN86942_c0_g1,TRINITY_DN89650_c0_g1,TRINITY_DN89650_c0_g2,TRINITY_DN90684_c0_g9,TRINITY_DN91351_c1_g1,TRINITY_DN93541_c1_g2,TRI…
GO:0006525	arginine metabolic process	biological process	2/231	329/93642	0.19517	1	TRINITY_DN78722_c0_g3,TRINITY_DN95015_c0_g1	TRINITY_DN78722_c0_g3,TRINITY_DN95015_c0_g1
GO:0002757	immune response-activating signal transduction	biological process	1/231	88/93642	0.19543	1	TRINITY_DN86942_c0_g1	TRINITY_DN86942_c0_g1
GO:0000726	non-recombinational repair	biological process	1/231	89/93642	0.19742	1	TRINITY_DN93262_c0_g2	TRINITY_DN93262_c0_g2
GO:0015977	carbon fixation	biological process	1/231	89/93642	0.19742	1	TRINITY_DN93139_c0_g1	TRINITY_DN93139_c0_g1
GO:0042592	homeostatic process	biological process	14/231	4388/93642	0.19775	1	TRINITY_DN70654_c1_g1,TRINITY_DN77439_c1_g1,TRINITY_DN78927_c1_g2,TRINITY_DN81058_c2_g3,TRINITY_DN83277_c0_g1,TRINITY_DN83320_c1_g3,TRINITY_DN85690_c1_g3,TRINITY_DN92611_c2_g2,TRINITY_DN95742_c1_g2,TRINITY_DN96996_c3_g1,TRINITY_DN97070_c2_g1,TRINITY_DN97717_c2_g6,TRINITY_DN98206_c0_g2,TRINITY_DN98875_c3_g2	TRINITY_DN70654_c1_g1,TRINITY_DN77439_c1_g1,TRINITY_DN78927_c1_g2,TRINITY_DN81058_c2_g3,TRINITY_DN83277_c0_g1,TRINITY_DN83320_c1_g3,TRINITY_DN85690_c1_g3,TRINITY_DN92611_c2_g2,TRINITY_DN95742_c1_g2,TRINITY_DN96996_c3_g1,TRINITY_DN97070_c2_g1,TRINITY_DN97717_c2_g6,TRINITY_DN98206_c0_g2,TRINITY_DN98875_c3_g2
GO:0042440	pigment metabolic process	biological process	4/231	929/93642	0.19807	1	TRINITY_DN78927_c1_g2,TRINITY_DN82219_c5_g2,TRINITY_DN96996_c3_g1,TRINITY_DN97609_c1_g2	TRINITY_DN78927_c1_g2,TRINITY_DN82219_c5_g2,TRINITY_DN96996_c3_g1,TRINITY_DN97609_c1_g2
GO:0010927	cellular component assembly involved in morphogenesis	biological process	2/231	333/93642	0.19874	1	TRINITY_DN70654_c1_g1,TRINITY_DN94619_c1_g1	TRINITY_DN70654_c1_g1,TRINITY_DN94619_c1_g1
GO:0006177	GMP biosynthetic process	biological process	1/231	90/93642	0.19940	1	TRINITY_DN84395_c0_g2	TRINITY_DN84395_c0_g2
GO:0034330	cell junction organization	biological process	1/231	90/93642	0.19940	1	TRINITY_DN70654_c1_g1	TRINITY_DN70654_c1_g1
GO:0016441	posttranscriptional gene silencing	biological process	2/231	334/93642	0.19964	1	TRINITY_DN90300_c0_g3,TRINITY_DN90672_c0_g2	TRINITY_DN90300_c0_g3,TRINITY_DN90672_c0_g2
GO:0006979	response to oxidative stress	biological process	8/231	2269/93642	0.20026	1	TRINITY_DN74397_c1_g1,TRINITY_DN79413_c2_g2,TRINITY_DN89647_c0_g1,TRINITY_DN91931_c0_g1,TRINITY_DN92859_c0_g1,TRINITY_DN95015_c0_g1,TRINITY_DN96996_c3_g1,TRINITY_DN98206_c0_g2	TRINITY_DN74397_c1_g1,TRINITY_DN79413_c2_g2,TRINITY_DN89647_c0_g1,TRINITY_DN91931_c0_g1,TRINITY_DN92859_c0_g1,TRINITY_DN95015_c0_g1,TRINITY_DN96996_c3_g1,TRINITY_DN98206_c0_g2
GO:0006721	terpenoid metabolic process	biological process	3/231	625/93642	0.20117	1	TRINITY_DN82219_c5_g2,TRINITY_DN82753_c0_g1,TRINITY_DN84048_c1_g6	TRINITY_DN82219_c5_g2,TRINITY_DN82753_c0_g1,TRINITY_DN84048_c1_g6
GO:0000741	karyogamy	biological process	1/231	91/93642	0.20138	1	TRINITY_DN92707_c1_g1	TRINITY_DN92707_c1_g1
GO:0046037	GMP metabolic process	biological process	1/231	91/93642	0.20138	1	TRINITY_DN84395_c0_g2	TRINITY_DN84395_c0_g2
GO:0016567	protein ubiquitination	biological process	7/231	1932/93642	0.20244	1	TRINITY_DN65502_c0_g1,TRINITY_DN84613_c0_g2,TRINITY_DN86403_c0_g7,TRINITY_DN86461_c0_g2,TRINITY_DN86914_c1_g2,TRINITY_DN88743_c0_g3,TRINITY_DN97634_c0_g1	TRINITY_DN65502_c0_g1,TRINITY_DN84613_c0_g2,TRINITY_DN86403_c0_g7,TRINITY_DN86461_c0_g2,TRINITY_DN86914_c1_g2,TRINITY_DN88743_c0_g3,TRINITY_DN97634_c0_g1
GO:0010167	response to nitrate	biological process	1/231	92/93642	0.20335	1	TRINITY_DN80081_c0_g2	TRINITY_DN80081_c0_g2
GO:0009814	defense response, incompatible interaction	biological process	3/231	629/93642	0.20369	1	TRINITY_DN78722_c0_g3,TRINITY_DN86942_c0_g1,TRINITY_DN96996_c3_g1	TRINITY_DN78722_c0_g3,TRINITY_DN86942_c0_g1,TRINITY_DN96996_c3_g1
GO:0010449	root meristem growth	biological process	1/231	93/93642	0.20532	1	TRINITY_DN95835_c0_g1	TRINITY_DN95835_c0_g1
GO:0045089	positive regulation of innate immune response	biological process	2/231	342/93642	0.20680	1	TRINITY_DN86942_c0_g1,TRINITY_DN96996_c3_g1	TRINITY_DN86942_c0_g1,TRINITY_DN96996_c3_g1
GO:0019252	starch biosynthetic process	biological process	1/231	94/93642	0.20728	1	TRINITY_DN97096_c2_g2	TRINITY_DN97096_c2_g2
GO:0048528	post-embryonic root development	biological process	2/231	343/93642	0.20770	1	TRINITY_DN87745_c4_g2,TRINITY_DN96996_c3_g1	TRINITY_DN87745_c4_g2,TRINITY_DN96996_c3_g1
GO:0006298	mismatch repair	biological process	1/231	95/93642	0.20924	1	TRINITY_DN84368_c0_g1	TRINITY_DN84368_c0_g1
GO:0070507	regulation of microtubule cytoskeleton organization	biological process	1/231	95/93642	0.20924	1	TRINITY_DN88961_c0_g2	TRINITY_DN88961_c0_g2
GO:0009826	unidimensional cell growth	biological process	4/231	952/93642	0.20971	1	TRINITY_DN84048_c1_g6,TRINITY_DN88998_c0_g1,TRINITY_DN91351_c1_g1,TRINITY_DN96996_c3_g1	TRINITY_DN84048_c1_g6,TRINITY_DN88998_c0_g1,TRINITY_DN91351_c1_g1,TRINITY_DN96996_c3_g1
GO:0009240	isopentenyl diphosphate biosynthetic process	biological process	1/231	96/93642	0.21119	1	TRINITY_DN69074_c0_g1	TRINITY_DN69074_c0_g1
GO:0046490	isopentenyl diphosphate metabolic process	biological process	1/231	96/93642	0.21119	1	TRINITY_DN69074_c0_g1	TRINITY_DN69074_c0_g1
GO:0052545	callose localization	biological process	1/231	96/93642	0.21119	1	TRINITY_DN94619_c1_g1	TRINITY_DN94619_c1_g1
GO:0003012	muscle system process	biological process	1/231	97/93642	0.21314	1	TRINITY_DN70654_c1_g1	TRINITY_DN70654_c1_g1
GO:0032147	activation of protein kinase activity	biological process	1/231	97/93642	0.21314	1	TRINITY_DN88961_c0_g2	TRINITY_DN88961_c0_g2
GO:0043090	amino acid import	biological process	1/231	97/93642	0.21314	1	TRINITY_DN88978_c0_g2	TRINITY_DN88978_c0_g2
GO:0046942	carboxylic acid transport	biological process	5/231	1290/93642	0.21503	1	TRINITY_DN83943_c0_g1,TRINITY_DN88978_c0_g2,TRINITY_DN90594_c1_g2,TRINITY_DN92564_c0_g3,TRINITY_DN97070_c2_g1	TRINITY_DN83943_c0_g1,TRINITY_DN88978_c0_g2,TRINITY_DN90594_c1_g2,TRINITY_DN92564_c0_g3,TRINITY_DN97070_c2_g1
GO:0006282	regulation of DNA repair	biological process	1/231	98/93642	0.21508	1	TRINITY_DN93262_c0_g2	TRINITY_DN93262_c0_g2
GO:0045143	homologous chromosome segregation	biological process	1/231	98/93642	0.21508	1	TRINITY_DN95518_c0_g1	TRINITY_DN95518_c0_g1
GO:2000241	regulation of reproductive process	biological process	5/231	1291/93642	0.21547	1	TRINITY_DN69205_c0_g1,TRINITY_DN84198_c0_g2,TRINITY_DN87939_c0_g1,TRINITY_DN93541_c1_g2,TRINITY_DN95835_c0_g1	TRINITY_DN69205_c0_g1,TRINITY_DN84198_c0_g2,TRINITY_DN87939_c0_g1,TRINITY_DN93541_c1_g2,TRINITY_DN95835_c0_g1
GO:0031146	SCF-dependent proteasomal ubiquitin-dependent protein catabolic process	biological process	2/231	353/93642	0.21670	1	TRINITY_DN79519_c1_g1,TRINITY_DN95989_c1_g1	TRINITY_DN79519_c1_g1,TRINITY_DN95989_c1_g1
GO:0015849	organic acid transport	biological process	5/231	1294/93642	0.21679	1	TRINITY_DN83943_c0_g1,TRINITY_DN88978_c0_g2,TRINITY_DN90594_c1_g2,TRINITY_DN92564_c0_g3,TRINITY_DN97070_c2_g1	TRINITY_DN83943_c0_g1,TRINITY_DN88978_c0_g2,TRINITY_DN90594_c1_g2,TRINITY_DN92564_c0_g3,TRINITY_DN97070_c2_g1
GO:0009631	cold acclimation	biological process	1/231	99/93642	0.21702	1	TRINITY_DN79053_c1_g1	TRINITY_DN79053_c1_g1
GO:0033037	polysaccharide localization	biological process	1/231	99/93642	0.21702	1	TRINITY_DN94619_c1_g1	TRINITY_DN94619_c1_g1
GO:0046184	aldehyde biosynthetic process	biological process	1/231	99/93642	0.21702	1	TRINITY_DN79834_c1_g5	TRINITY_DN79834_c1_g5
GO:0010208	pollen wall assembly	biological process	1/231	100/93642	0.21895	1	TRINITY_DN94619_c1_g1	TRINITY_DN94619_c1_g1
GO:0043433	negative regulation of DNA binding transcription factor activity	biological process	1/231	100/93642	0.21895	1	TRINITY_DN89205_c2_g3	TRINITY_DN89205_c2_g3
GO:0034486	vacuolar transmembrane transport	biological process	1/231	101/93642	0.22088	1	TRINITY_DN89247_c1_g2	TRINITY_DN89247_c1_g2
GO:0044057	regulation of system process	biological process	1/231	101/93642	0.22088	1	TRINITY_DN70654_c1_g1	TRINITY_DN70654_c1_g1
GO:0090630	activation of GTPase activity	biological process	1/231	101/93642	0.22088	1	TRINITY_DN72925_c0_g1	TRINITY_DN72925_c0_g1
GO:0003333	amino acid transmembrane transport	biological process	2/231	358/93642	0.22121	1	TRINITY_DN88978_c0_g2,TRINITY_DN90594_c1_g2	TRINITY_DN88978_c0_g2,TRINITY_DN90594_c1_g2
GO:0010359	regulation of anion channel activity	biological process	1/231	102/93642	0.22281	1	TRINITY_DN96996_c3_g1	TRINITY_DN96996_c3_g1
GO:0015809	arginine transport	biological process	1/231	102/93642	0.22281	1	TRINITY_DN97070_c2_g1	TRINITY_DN97070_c2_g1
GO:0016102	diterpenoid biosynthetic process	biological process	1/231	102/93642	0.22281	1	TRINITY_DN84048_c1_g6	TRINITY_DN84048_c1_g6
GO:0071215	cellular response to abscisic acid stimulus	biological process	3/231	660/93642	0.22347	1	TRINITY_DN76074_c2_g1,TRINITY_DN97571_c1_g2,TRINITY_DN98810_c3_g2	TRINITY_DN76074_c2_g1,TRINITY_DN97571_c1_g2,TRINITY_DN98810_c3_g2
GO:0002833	positive regulation of response to biotic stimulus	biological process	1/231	103/93642	0.22472	1	TRINITY_DN96996_c3_g1	TRINITY_DN96996_c3_g1
GO:0007009	plasma membrane organization	biological process	1/231	103/93642	0.22472	1	TRINITY_DN70654_c1_g1	TRINITY_DN70654_c1_g1
GO:0009851	auxin biosynthetic process	biological process	1/231	104/93642	0.22664	1	TRINITY_DN90684_c0_g9	TRINITY_DN90684_c0_g9
GO:0019336	phenol-containing compound catabolic process	biological process	1/231	105/93642	0.22855	1	TRINITY_DN75002_c1_g1	TRINITY_DN75002_c1_g1
GO:0010628	positive regulation of gene expression	biological process	7/231	2008/93642	0.22919	1	TRINITY_DN67404_c0_g1,TRINITY_DN70654_c1_g1,TRINITY_DN73309_c0_g1,TRINITY_DN78434_c1_g1,TRINITY_DN80380_c0_g1,TRINITY_DN85740_c1_g2,TRINITY_DN97339_c1_g3	TRINITY_DN67404_c0_g1,TRINITY_DN70654_c1_g1,TRINITY_DN73309_c0_g1,TRINITY_DN78434_c1_g1,TRINITY_DN80380_c0_g1,TRINITY_DN85740_c1_g2,TRINITY_DN97339_c1_g3
GO:0009605	response to external stimulus	biological process	16/231	5265/93642	0.22987	1	TRINITY_DN75002_c1_g1,TRINITY_DN78722_c0_g3,TRINITY_DN80047_c1_g1,TRINITY_DN80910_c3_g1,TRINITY_DN82017_c0_g1,TRINITY_DN86942_c0_g1,TRINITY_DN88743_c0_g3,TRINITY_DN89247_c1_g2,TRINITY_DN90300_c0_g3,TRINITY_DN90672_c0_g2,TRINITY_DN90772_c1_g2,TRINITY_DN91351_c1_g1,TRINITY_DN92098_c0_g7,TRINITY_DN94707_c0_g1,TRINITY_DN94764_c0_g1,TRINITY_DN96996_c3_g1	TRINITY_DN75002_c1_g1,TRINITY_DN78722_c0_g3,TRINITY_DN80047_c1_g1,TRINITY_DN80910_c3_g1,TRINITY_DN82017_c0_g1,TRINITY_DN86942_c0_g1,TRINITY_DN88743_c0_g3,TRINITY_DN89247_c1_g2,TRINITY_DN90300_c0_g3,TRINITY_DN90672_c0_g2,TRINITY_DN90772_c1_g2,TRINITY_DN91351_c1_g1,TRINITY_DN92098_c0_g7,TRINITY_DN94707_c0_g1,TRINITY_DN94764_c0_g1,TRINITY_DN96996_c3_g1
GO:0006863	purine nucleobase transport	biological process	1/231	106/93642	0.23045	1	TRINITY_DN73695_c0_g3	TRINITY_DN73695_c0_g3
GO:0042023	DNA endoreduplication	biological process	1/231	106/93642	0.23045	1	TRINITY_DN78927_c1_g2	TRINITY_DN78927_c1_g2
GO:0042692	muscle cell differentiation	biological process	1/231	106/93642	0.23045	1	TRINITY_DN70654_c1_g1	TRINITY_DN70654_c1_g1
GO:0044766	multi-organism transport	biological process	1/231	107/93642	0.23236	1	TRINITY_DN90772_c1_g2	TRINITY_DN90772_c1_g2
GO:0085029	extracellular matrix assembly	biological process	1/231	107/93642	0.23236	1	TRINITY_DN94619_c1_g1	TRINITY_DN94619_c1_g1
GO:1902579	multi-organism localization	biological process	1/231	107/93642	0.23236	1	TRINITY_DN90772_c1_g2	TRINITY_DN90772_c1_g2
GO:0009411	response to UV	biological process	2/231	371/93642	0.23298	1	TRINITY_DN84198_c0_g2,TRINITY_DN91931_c0_g1	TRINITY_DN84198_c0_g2,TRINITY_DN91931_c0_g1
GO:0009845	seed germination	biological process	2/231	372/93642	0.23389	1	TRINITY_DN66469_c0_g2,TRINITY_DN86609_c2_g3	TRINITY_DN66469_c0_g2,TRINITY_DN86609_c2_g3
GO:0010252	auxin homeostasis	biological process	1/231	108/93642	0.23425	1	TRINITY_DN78927_c1_g2	TRINITY_DN78927_c1_g2
GO:0032886	regulation of microtubule-based process	biological process	1/231	108/93642	0.23425	1	TRINITY_DN88961_c0_g2	TRINITY_DN88961_c0_g2
GO:0048878	chemical homeostasis	biological process	9/231	2731/93642	0.23475	1	TRINITY_DN70654_c1_g1,TRINITY_DN77439_c1_g1,TRINITY_DN78927_c1_g2,TRINITY_DN81058_c2_g3,TRINITY_DN92611_c2_g2,TRINITY_DN95742_c1_g2,TRINITY_DN96996_c3_g1,TRINITY_DN97070_c2_g1,TRINITY_DN97717_c2_g6	TRINITY_DN70654_c1_g1,TRINITY_DN77439_c1_g1,TRINITY_DN78927_c1_g2,TRINITY_DN81058_c2_g3,TRINITY_DN92611_c2_g2,TRINITY_DN95742_c1_g2,TRINITY_DN96996_c3_g1,TRINITY_DN97070_c2_g1,TRINITY_DN97717_c2_g6
GO:0006995	cellular response to nitrogen starvation	biological process	1/231	110/93642	0.23803	1	TRINITY_DN89247_c1_g2	TRINITY_DN89247_c1_g2
GO:0009612	response to mechanical stimulus	biological process	1/231	110/93642	0.23803	1	TRINITY_DN82017_c0_g1	TRINITY_DN82017_c0_g1
GO:0016109	tetraterpenoid biosynthetic process	biological process	1/231	110/93642	0.23803	1	TRINITY_DN82219_c5_g2	TRINITY_DN82219_c5_g2
GO:0016117	carotenoid biosynthetic process	biological process	1/231	110/93642	0.23803	1	TRINITY_DN82219_c5_g2	TRINITY_DN82219_c5_g2
GO:0042435	indole-containing compound biosynthetic process	biological process	1/231	110/93642	0.23803	1	TRINITY_DN84395_c0_g2	TRINITY_DN84395_c0_g2
GO:0045899	positive regulation of RNA polymerase II transcriptional preinitiation complex assembly	biological process	1/231	110/93642	0.23803	1	TRINITY_DN80380_c0_g1	TRINITY_DN80380_c0_g1
GO:0006955	immune response	biological process	8/231	2388/93642	0.23899	1	TRINITY_DN78722_c0_g3,TRINITY_DN86942_c0_g1,TRINITY_DN90300_c0_g3,TRINITY_DN90672_c0_g2,TRINITY_DN92098_c0_g7,TRINITY_DN95505_c1_g2,TRINITY_DN95989_c1_g1,TRINITY_DN96996_c3_g1	TRINITY_DN78722_c0_g3,TRINITY_DN86942_c0_g1,TRINITY_DN90300_c0_g3,TRINITY_DN90672_c0_g2,TRINITY_DN92098_c0_g7,TRINITY_DN95505_c1_g2,TRINITY_DN95989_c1_g1,TRINITY_DN96996_c3_g1
GO:0040008	regulation of growth	biological process	5/231	1352/93642	0.24279	1	TRINITY_DN66469_c0_g2,TRINITY_DN71446_c0_g3,TRINITY_DN90282_c1_g1,TRINITY_DN95835_c0_g1,TRINITY_DN96996_c3_g1	TRINITY_DN66469_c0_g2,TRINITY_DN71446_c0_g3,TRINITY_DN90282_c1_g1,TRINITY_DN95835_c0_g1,TRINITY_DN96996_c3_g1
GO:0043171	peptide catabolic process	biological process	1/231	113/93642	0.24366	1	TRINITY_DN92859_c0_g1	TRINITY_DN92859_c0_g1
GO:0048585	negative regulation of response to stimulus	biological process	5/231	1357/93642	0.24507	1	TRINITY_DN69205_c0_g1,TRINITY_DN86397_c2_g2,TRINITY_DN86914_c1_g2,TRINITY_DN89205_c2_g3,TRINITY_DN95989_c1_g1	TRINITY_DN69205_c0_g1,TRINITY_DN86397_c2_g2,TRINITY_DN86914_c1_g2,TRINITY_DN89205_c2_g3,TRINITY_DN95989_c1_g1
GO:2000028	regulation of photoperiodism, flowering	biological process	1/231	114/93642	0.24553	1	TRINITY_DN69205_c0_g1	TRINITY_DN69205_c0_g1
GO:0009888	tissue development	biological process	7/231	2053/93642	0.24557	1	TRINITY_DN67404_c0_g1,TRINITY_DN78327_c0_g1,TRINITY_DN80380_c0_g1,TRINITY_DN92488_c1_g1,TRINITY_DN95835_c0_g1,TRINITY_DN96996_c3_g1,TRINITY_DN97339_c1_g3	TRINITY_DN67404_c0_g1,TRINITY_DN78327_c0_g1,TRINITY_DN80380_c0_g1,TRINITY_DN92488_c1_g1,TRINITY_DN95835_c0_g1,TRINITY_DN96996_c3_g1,TRINITY_DN97339_c1_g3
GO:0008654	phospholipid biosynthetic process	biological process	4/231	1023/93642	0.24678	1	TRINITY_DN69074_c0_g1,TRINITY_DN73282_c0_g1,TRINITY_DN82219_c5_g2,TRINITY_DN92339_c0_g2	TRINITY_DN69074_c0_g1,TRINITY_DN73282_c0_g1,TRINITY_DN82219_c5_g2,TRINITY_DN92339_c0_g2
GO:0044273	sulfur compound catabolic process	biological process	1/231	116/93642	0.24925	1	TRINITY_DN92859_c0_g1	TRINITY_DN92859_c0_g1
GO:0009744	response to sucrose	biological process	1/231	117/93642	0.25110	1	TRINITY_DN88141_c0_g1	TRINITY_DN88141_c0_g1
GO:0006874	cellular calcium ion homeostasis	biological process	2/231	391/93642	0.25115	1	TRINITY_DN70654_c1_g1,TRINITY_DN96996_c3_g1	TRINITY_DN70654_c1_g1,TRINITY_DN96996_c3_g1
GO:0045935	positive regulation of nucleobase-containing compound metabolic process	biological process	6/231	1718/93642	0.25176	1	TRINITY_DN67404_c0_g1,TRINITY_DN73309_c0_g1,TRINITY_DN78434_c1_g1,TRINITY_DN80380_c0_g1,TRINITY_DN93262_c0_g2,TRINITY_DN97339_c1_g3	TRINITY_DN67404_c0_g1,TRINITY_DN73309_c0_g1,TRINITY_DN78434_c1_g1,TRINITY_DN80380_c0_g1,TRINITY_DN93262_c0_g2,TRINITY_DN97339_c1_g3
GO:0010604	positive regulation of macromolecule metabolic process	biological process	9/231	2791/93642	0.25367	1	TRINITY_DN67404_c0_g1,TRINITY_DN70654_c1_g1,TRINITY_DN73309_c0_g1,TRINITY_DN78434_c1_g1,TRINITY_DN80380_c0_g1,TRINITY_DN85740_c1_g2,TRINITY_DN88961_c0_g2,TRINITY_DN93262_c0_g2,TRINITY_DN97339_c1_g3	TRINITY_DN67404_c0_g1,TRINITY_DN70654_c1_g1,TRINITY_DN73309_c0_g1,TRINITY_DN78434_c1_g1,TRINITY_DN80380_c0_g1,TRINITY_DN85740_c1_g2,TRINITY_DN88961_c0_g2,TRINITY_DN93262_c0_g2,TRINITY_DN97339_c1_g3
GO:0030048	actin filament-based movement	biological process	1/231	119/93642	0.25480	1	TRINITY_DN70654_c1_g1	TRINITY_DN70654_c1_g1
GO:1903725	regulation of phospholipid metabolic process	biological process	1/231	119/93642	0.25480	1	TRINITY_DN69074_c0_g1	TRINITY_DN69074_c0_g1
GO:0002252	immune effector process	biological process	2/231	396/93642	0.25570	1	TRINITY_DN90300_c0_g3,TRINITY_DN90672_c0_g2	TRINITY_DN90300_c0_g3,TRINITY_DN90672_c0_g2
GO:0006376	mRNA splice site selection	biological process	1/231	120/93642	0.25664	1	TRINITY_DN81789_c0_g1	TRINITY_DN81789_c0_g1
GO:0080134	regulation of response to stress	biological process	6/231	1734/93642	0.25832	1	TRINITY_DN86609_c2_g3,TRINITY_DN86942_c0_g1,TRINITY_DN89205_c2_g3,TRINITY_DN93262_c0_g2,TRINITY_DN95989_c1_g1,TRINITY_DN96996_c3_g1	TRINITY_DN86609_c2_g3,TRINITY_DN86942_c0_g1,TRINITY_DN89205_c2_g3,TRINITY_DN93262_c0_g2,TRINITY_DN95989_c1_g1,TRINITY_DN96996_c3_g1
GO:0003013	circulatory system process	biological process	1/231	121/93642	0.25848	1	TRINITY_DN70654_c1_g1	TRINITY_DN70654_c1_g1
GO:0008015	blood circulation	biological process	1/231	121/93642	0.25848	1	TRINITY_DN70654_c1_g1	TRINITY_DN70654_c1_g1
GO:0016998	cell wall macromolecule catabolic process	biological process	1/231	121/93642	0.25848	1	TRINITY_DN75116_c1_g2	TRINITY_DN75116_c1_g2
GO:0010286	heat acclimation	biological process	1/231	123/93642	0.26214	1	TRINITY_DN86397_c2_g2	TRINITY_DN86397_c2_g2
GO:0015837	amine transport	biological process	1/231	124/93642	0.26396	1	TRINITY_DN90594_c1_g2	TRINITY_DN90594_c1_g2
GO:0060261	positive regulation of transcription initiation from RNA polymerase II promoter	biological process	1/231	124/93642	0.26396	1	TRINITY_DN80380_c0_g1	TRINITY_DN80380_c0_g1
GO:2001020	regulation of response to DNA damage stimulus	biological process	1/231	124/93642	0.26396	1	TRINITY_DN93262_c0_g2	TRINITY_DN93262_c0_g2
GO:0007568	aging	biological process	3/231	722/93642	0.26401	1	TRINITY_DN66469_c0_g2,TRINITY_DN75002_c1_g1,TRINITY_DN97571_c1_g2	TRINITY_DN66469_c0_g2,TRINITY_DN75002_c1_g1,TRINITY_DN97571_c1_g2
GO:1902475	L-alpha-amino acid transmembrane transport	biological process	1/231	125/93642	0.26578	1	TRINITY_DN88978_c0_g2	TRINITY_DN88978_c0_g2
GO:0036473	cell death in response to oxidative stress	biological process	1/231	126/93642	0.26759	1	TRINITY_DN96996_c3_g1	TRINITY_DN96996_c3_g1
GO:0045489	pectin biosynthetic process	biological process	1/231	126/93642	0.26759	1	TRINITY_DN83053_c0_g4	TRINITY_DN83053_c0_g4
GO:0045898	regulation of RNA polymerase II transcriptional preinitiation complex assembly	biological process	1/231	126/93642	0.26759	1	TRINITY_DN80380_c0_g1	TRINITY_DN80380_c0_g1
GO:2000144	positive regulation of DNA-templated transcription, initiation	biological process	1/231	126/93642	0.26759	1	TRINITY_DN80380_c0_g1	TRINITY_DN80380_c0_g1
GO:0031349	positive regulation of defense response	biological process	2/231	411/93642	0.26936	1	TRINITY_DN86942_c0_g1,TRINITY_DN96996_c3_g1	TRINITY_DN86942_c0_g1,TRINITY_DN96996_c3_g1
GO:0050778	positive regulation of immune response	biological process	2/231	411/93642	0.26936	1	TRINITY_DN86942_c0_g1,TRINITY_DN96996_c3_g1	TRINITY_DN86942_c0_g1,TRINITY_DN96996_c3_g1
GO:0090351	seedling development	biological process	2/231	413/93642	0.27118	1	TRINITY_DN66469_c0_g2,TRINITY_DN86609_c2_g3	TRINITY_DN66469_c0_g2,TRINITY_DN86609_c2_g3
GO:0045893	positive regulation of transcription, DNA-templated	biological process	5/231	1415/93642	0.27192	1	TRINITY_DN67404_c0_g1,TRINITY_DN73309_c0_g1,TRINITY_DN78434_c1_g1,TRINITY_DN80380_c0_g1,TRINITY_DN97339_c1_g3	TRINITY_DN67404_c0_g1,TRINITY_DN73309_c0_g1,TRINITY_DN78434_c1_g1,TRINITY_DN80380_c0_g1,TRINITY_DN97339_c1_g3
GO:0007507	heart development	biological process	1/231	129/93642	0.27300	1	TRINITY_DN70654_c1_g1	TRINITY_DN70654_c1_g1
GO:1902680	positive regulation of RNA biosynthetic process	biological process	5/231	1418/93642	0.27332	1	TRINITY_DN67404_c0_g1,TRINITY_DN73309_c0_g1,TRINITY_DN78434_c1_g1,TRINITY_DN80380_c0_g1,TRINITY_DN97339_c1_g3	TRINITY_DN67404_c0_g1,TRINITY_DN73309_c0_g1,TRINITY_DN78434_c1_g1,TRINITY_DN80380_c0_g1,TRINITY_DN97339_c1_g3
GO:1903508	positive regulation of nucleic acid-templated transcription	biological process	5/231	1418/93642	0.27332	1	TRINITY_DN67404_c0_g1,TRINITY_DN73309_c0_g1,TRINITY_DN78434_c1_g1,TRINITY_DN80380_c0_g1,TRINITY_DN97339_c1_g3	TRINITY_DN67404_c0_g1,TRINITY_DN73309_c0_g1,TRINITY_DN78434_c1_g1,TRINITY_DN80380_c0_g1,TRINITY_DN97339_c1_g3
GO:0009615	response to virus	biological process	2/231	416/93642	0.27391	1	TRINITY_DN90300_c0_g3,TRINITY_DN90672_c0_g2	TRINITY_DN90300_c0_g3,TRINITY_DN90672_c0_g2
GO:0015893	drug transport	biological process	4/231	1074/93642	0.27424	1	TRINITY_DN76004_c1_g1,TRINITY_DN88978_c0_g2,TRINITY_DN91405_c0_g1,TRINITY_DN92611_c2_g2	TRINITY_DN76004_c1_g1,TRINITY_DN88978_c0_g2,TRINITY_DN91405_c0_g1,TRINITY_DN92611_c2_g2
GO:0009407	toxin catabolic process	biological process	1/231	130/93642	0.27480	1	TRINITY_DN84753_c0_g2	TRINITY_DN84753_c0_g2
GO:0016108	tetraterpenoid metabolic process	biological process	1/231	130/93642	0.27480	1	TRINITY_DN82219_c5_g2	TRINITY_DN82219_c5_g2
GO:0016116	carotenoid metabolic process	biological process	1/231	130/93642	0.27480	1	TRINITY_DN82219_c5_g2	TRINITY_DN82219_c5_g2
GO:0070192	chromosome organization involved in meiotic cell cycle	biological process	1/231	130/93642	0.27480	1	TRINITY_DN95518_c0_g1	TRINITY_DN95518_c0_g1
GO:0071216	cellular response to biotic stimulus	biological process	1/231	130/93642	0.27480	1	TRINITY_DN86942_c0_g1	TRINITY_DN86942_c0_g1
GO:0043562	cellular response to nitrogen levels	biological process	1/231	131/93642	0.27659	1	TRINITY_DN89247_c1_g2	TRINITY_DN89247_c1_g2
GO:0006099	tricarboxylic acid cycle	biological process	3/231	742/93642	0.27729	1	TRINITY_DN92428_c0_g1,TRINITY_DN92428_c0_g7,TRINITY_DN93139_c0_g1	TRINITY_DN92428_c0_g1,TRINITY_DN92428_c0_g7,TRINITY_DN93139_c0_g1
GO:0045088	regulation of innate immune response	biological process	2/231	421/93642	0.27846	1	TRINITY_DN86942_c0_g1,TRINITY_DN96996_c3_g1	TRINITY_DN86942_c0_g1,TRINITY_DN96996_c3_g1
GO:0044403	symbiont process	biological process	5/231	1429/93642	0.27849	1	TRINITY_DN90300_c0_g3,TRINITY_DN90672_c0_g2,TRINITY_DN90772_c1_g2,TRINITY_DN91145_c0_g2,TRINITY_DN91307_c0_g3	TRINITY_DN90300_c0_g3,TRINITY_DN90672_c0_g2,TRINITY_DN90772_c1_g2,TRINITY_DN91145_c0_g2,TRINITY_DN91307_c0_g3
GO:0006836	neurotransmitter transport	biological process	1/231	133/93642	0.28016	1	TRINITY_DN88978_c0_g2	TRINITY_DN88978_c0_g2
GO:0009853	photorespiration	biological process	1/231	133/93642	0.28016	1	TRINITY_DN78429_c5_g4	TRINITY_DN78429_c5_g4
GO:0016925	protein sumoylation	biological process	1/231	133/93642	0.28016	1	TRINITY_DN70528_c0_g1	TRINITY_DN70528_c0_g1
GO:0034285	response to disaccharide	biological process	1/231	133/93642	0.28016	1	TRINITY_DN88141_c0_g1	TRINITY_DN88141_c0_g1
GO:0055074	calcium ion homeostasis	biological process	2/231	424/93642	0.28119	1	TRINITY_DN70654_c1_g1,TRINITY_DN96996_c3_g1	TRINITY_DN70654_c1_g1,TRINITY_DN96996_c3_g1
GO:0010557	positive regulation of macromolecule biosynthetic process	biological process	6/231	1789/93642	0.28122	1	TRINITY_DN67404_c0_g1,TRINITY_DN73309_c0_g1,TRINITY_DN78434_c1_g1,TRINITY_DN80380_c0_g1,TRINITY_DN85740_c1_g2,TRINITY_DN97339_c1_g3	TRINITY_DN67404_c0_g1,TRINITY_DN73309_c0_g1,TRINITY_DN78434_c1_g1,TRINITY_DN80380_c0_g1,TRINITY_DN85740_c1_g2,TRINITY_DN97339_c1_g3
GO:0070887	cellular response to chemical stimulus	biological process	17/231	5868/93642	0.28172	1	TRINITY_DN66469_c0_g2,TRINITY_DN76074_c2_g1,TRINITY_DN76446_c1_g1,TRINITY_DN77419_c0_g3,TRINITY_DN78606_c2_g3,TRINITY_DN80884_c1_g1,TRINITY_DN84048_c1_g6,TRINITY_DN84971_c1_g3,TRINITY_DN86942_c0_g1,TRINITY_DN90684_c0_g9,TRINITY_DN94619_c1_g1,TRINITY_DN95646_c1_g2,TRINITY_DN96996_c3_g1,TRINITY_DN97571_c1_g2,TRINITY_DN98206_c0_g2,TRINITY_DN98810_c3_g2,TRINITY_DN98875_c3_g2	TRINITY_DN66469_c0_g2,TRINITY_DN76074_c2_g1,TRINITY_DN76446_c1_g1,TRINITY_DN77419_c0_g3,TRINITY_DN78606_c2_g3,TRINITY_DN80884_c1_g1,TRINITY_DN84048_c1_g6,TRINITY_DN84971_c1_g3,TRINITY_DN86942_c0_g1,TRINITY_DN90684_c0_g9,TRINITY_DN94619_c1_g1,TRINITY_DN95646_c1_g2,TRINITY_DN96996_c3_g1,TRINITY_DN97571_c1_g2,TRINITY_DN98206_c0_g2,TRINITY_DN98810_c3_g2,TRINITY_DN98875_c3_g2
GO:1904062	regulation of cation transmembrane transport	biological process	1/231	134/93642	0.28194	1	TRINITY_DN70654_c1_g1	TRINITY_DN70654_c1_g1
GO:0006749	glutathione metabolic process	biological process	2/231	427/93642	0.28392	1	TRINITY_DN84753_c0_g2,TRINITY_DN92859_c0_g1	TRINITY_DN84753_c0_g2,TRINITY_DN92859_c0_g1
GO:0055114	oxidation-reduction process	biological process	11/231	3626/93642	0.28483	1	TRINITY_DN72493_c6_g3,TRINITY_DN78429_c5_g4,TRINITY_DN79386_c2_g1,TRINITY_DN92428_c0_g1,TRINITY_DN92428_c0_g7,TRINITY_DN92430_c1_g1,TRINITY_DN93139_c0_g1,TRINITY_DN93410_c1_g3,TRINITY_DN96996_c3_g1,TRINITY_DN97096_c2_g2,TRINITY_DN98206_c0_g2	TRINITY_DN72493_c6_g3,TRINITY_DN78429_c5_g4,TRINITY_DN79386_c2_g1,TRINITY_DN92428_c0_g1,TRINITY_DN92428_c0_g7,TRINITY_DN92430_c1_g1,TRINITY_DN93139_c0_g1,TRINITY_DN93410_c1_g3,TRINITY_DN96996_c3_g1,TRINITY_DN97096_c2_g2,TRINITY_DN98206_c0_g2
GO:0010959	regulation of metal ion transport	biological process	1/231	137/93642	0.28725	1	TRINITY_DN70654_c1_g1	TRINITY_DN70654_c1_g1
GO:0009743	response to carbohydrate	biological process	2/231	431/93642	0.28756	1	TRINITY_DN88141_c0_g1,TRINITY_DN89247_c1_g2	TRINITY_DN88141_c0_g1,TRINITY_DN89247_c1_g2
GO:0006531	aspartate metabolic process	biological process	1/231	138/93642	0.28901	1	TRINITY_DN86966_c1_g1	TRINITY_DN86966_c1_g1
GO:0009098	leucine biosynthetic process	biological process	1/231	138/93642	0.28901	1	TRINITY_DN86966_c1_g1	TRINITY_DN86966_c1_g1
GO:0009817	defense response to fungus, incompatible interaction	biological process	1/231	138/93642	0.28901	1	TRINITY_DN86942_c0_g1	TRINITY_DN86942_c0_g1
GO:0010114	response to red light	biological process	1/231	138/93642	0.28901	1	TRINITY_DN96996_c3_g1	TRINITY_DN96996_c3_g1
GO:1901070	guanosine-containing compound biosynthetic process	biological process	1/231	138/93642	0.28901	1	TRINITY_DN84395_c0_g2	TRINITY_DN84395_c0_g2
GO:0006260	DNA replication	biological process	4/231	1102/93642	0.28953	1	TRINITY_DN71575_c0_g6,TRINITY_DN73343_c2_g1,TRINITY_DN77526_c0_g1,TRINITY_DN78927_c1_g2	TRINITY_DN71575_c0_g6,TRINITY_DN73343_c2_g1,TRINITY_DN77526_c0_g1,TRINITY_DN78927_c1_g2
GO:0009408	response to heat	biological process	4/231	1103/93642	0.29008	1	TRINITY_DN77526_c0_g1,TRINITY_DN85740_c1_g2,TRINITY_DN86397_c2_g2,TRINITY_DN95015_c0_g1	TRINITY_DN77526_c0_g1,TRINITY_DN85740_c1_g2,TRINITY_DN86397_c2_g2,TRINITY_DN95015_c0_g1
GO:0050832	defense response to fungus	biological process	3/231	762/93642	0.29063	1	TRINITY_DN80047_c1_g1,TRINITY_DN86942_c0_g1,TRINITY_DN92098_c0_g7	TRINITY_DN80047_c1_g1,TRINITY_DN86942_c0_g1,TRINITY_DN92098_c0_g7
GO:0009561	megagametogenesis	biological process	1/231	139/93642	0.29076	1	TRINITY_DN92707_c1_g1	TRINITY_DN92707_c1_g1
GO:0009566	fertilization	biological process	1/231	139/93642	0.29076	1	TRINITY_DN76888_c1_g2	TRINITY_DN76888_c1_g2
GO:0002229	defense response to oomycetes	biological process	1/231	140/93642	0.29252	1	TRINITY_DN75002_c1_g1	TRINITY_DN75002_c1_g1
GO:0002764	immune response-regulating signaling pathway	biological process	1/231	140/93642	0.29252	1	TRINITY_DN86942_c0_g1	TRINITY_DN86942_c0_g1
GO:0006568	tryptophan metabolic process	biological process	1/231	141/93642	0.29426	1	TRINITY_DN84395_c0_g2	TRINITY_DN84395_c0_g2
GO:0006586	indolalkylamine metabolic process	biological process	1/231	141/93642	0.29426	1	TRINITY_DN84395_c0_g2	TRINITY_DN84395_c0_g2
GO:0010411	xyloglucan metabolic process	biological process	1/231	142/93642	0.29601	1	TRINITY_DN78222_c0_g2	TRINITY_DN78222_c0_g2
GO:0032350	regulation of hormone metabolic process	biological process	1/231	143/93642	0.29775	1	TRINITY_DN90684_c0_g9	TRINITY_DN90684_c0_g9
GO:0034661	ncRNA catabolic process	biological process	1/231	143/93642	0.29775	1	TRINITY_DN84953_c0_g1	TRINITY_DN84953_c0_g1
GO:0051098	regulation of binding	biological process	1/231	143/93642	0.29775	1	TRINITY_DN78434_c1_g1	TRINITY_DN78434_c1_g1
GO:0051193	regulation of cofactor metabolic process	biological process	1/231	143/93642	0.29775	1	TRINITY_DN96996_c3_g1	TRINITY_DN96996_c3_g1
GO:0006101	citrate metabolic process	biological process	3/231	773/93642	0.29799	1	TRINITY_DN92428_c0_g1,TRINITY_DN92428_c0_g7,TRINITY_DN93139_c0_g1	TRINITY_DN92428_c0_g1,TRINITY_DN92428_c0_g7,TRINITY_DN93139_c0_g1
GO:0060560	developmental growth involved in morphogenesis	biological process	4/231	1118/93642	0.29832	1	TRINITY_DN84048_c1_g6,TRINITY_DN88998_c0_g1,TRINITY_DN91351_c1_g1,TRINITY_DN96996_c3_g1	TRINITY_DN84048_c1_g6,TRINITY_DN88998_c0_g1,TRINITY_DN91351_c1_g1,TRINITY_DN96996_c3_g1
GO:0031338	regulation of vesicle fusion	biological process	1/231	144/93642	0.29948	1	TRINITY_DN72925_c0_g1	TRINITY_DN72925_c0_g1
GO:0042726	flavin-containing compound metabolic process	biological process	1/231	144/93642	0.29948	1	TRINITY_DN96996_c3_g1	TRINITY_DN96996_c3_g1
GO:0006656	phosphatidylcholine biosynthetic process	biological process	1/231	146/93642	0.30294	1	TRINITY_DN92339_c0_g2	TRINITY_DN92339_c0_g2
GO:0015802	basic amino acid transport	biological process	1/231	146/93642	0.30294	1	TRINITY_DN97070_c2_g1	TRINITY_DN97070_c2_g1
GO:0055082	cellular chemical homeostasis	biological process	6/231	1845/93642	0.30498	1	TRINITY_DN70654_c1_g1,TRINITY_DN77439_c1_g1,TRINITY_DN81058_c2_g3,TRINITY_DN92611_c2_g2,TRINITY_DN96996_c3_g1,TRINITY_DN97717_c2_g6	TRINITY_DN70654_c1_g1,TRINITY_DN77439_c1_g1,TRINITY_DN81058_c2_g3,TRINITY_DN92611_c2_g2,TRINITY_DN96996_c3_g1,TRINITY_DN97717_c2_g6
GO:0000018	regulation of DNA recombination	biological process	1/231	148/93642	0.30638	1	TRINITY_DN84368_c0_g1	TRINITY_DN84368_c0_g1
GO:0010193	response to ozone	biological process	1/231	148/93642	0.30638	1	TRINITY_DN91931_c0_g1	TRINITY_DN91931_c0_g1
GO:0048481	plant ovule development	biological process	1/231	148/93642	0.30638	1	TRINITY_DN92488_c1_g1	TRINITY_DN92488_c1_g1
GO:0015851	nucleobase transport	biological process	1/231	149/93642	0.30809	1	TRINITY_DN73695_c0_g3	TRINITY_DN73695_c0_g3
GO:0035670	plant-type ovary development	biological process	1/231	149/93642	0.30809	1	TRINITY_DN92488_c1_g1	TRINITY_DN92488_c1_g1
GO:0098739	import across plasma membrane	biological process	1/231	149/93642	0.30809	1	TRINITY_DN88978_c0_g2	TRINITY_DN88978_c0_g2
GO:0007267	cell-cell signaling	biological process	2/231	454/93642	0.30843	1	TRINITY_DN70654_c1_g1,TRINITY_DN86914_c1_g2	TRINITY_DN70654_c1_g1,TRINITY_DN86914_c1_g2
GO:0051050	positive regulation of transport	biological process	2/231	454/93642	0.30843	1	TRINITY_DN70654_c1_g1,TRINITY_DN96996_c3_g1	TRINITY_DN70654_c1_g1,TRINITY_DN96996_c3_g1
GO:0009099	valine biosynthetic process	biological process	1/231	151/93642	0.31151	1	TRINITY_DN86966_c1_g1	TRINITY_DN86966_c1_g1
GO:0031330	negative regulation of cellular catabolic process	biological process	1/231	153/93642	0.31491	1	TRINITY_DN98284_c5_g1	TRINITY_DN98284_c5_g1
GO:0097306	cellular response to alcohol	biological process	3/231	799/93642	0.31543	1	TRINITY_DN76074_c2_g1,TRINITY_DN97571_c1_g2,TRINITY_DN98810_c3_g2	TRINITY_DN76074_c2_g1,TRINITY_DN97571_c1_g2,TRINITY_DN98810_c3_g2
GO:0072350	tricarboxylic acid metabolic process	biological process	3/231	801/93642	0.31677	1	TRINITY_DN92428_c0_g1,TRINITY_DN92428_c0_g7,TRINITY_DN93139_c0_g1	TRINITY_DN92428_c0_g1,TRINITY_DN92428_c0_g7,TRINITY_DN93139_c0_g1
GO:0043161	proteasome-mediated ubiquitin-dependent protein catabolic process	biological process	5/231	1510/93642	0.31709	1	TRINITY_DN76074_c2_g1,TRINITY_DN79519_c1_g1,TRINITY_DN80380_c0_g1,TRINITY_DN84613_c0_g2,TRINITY_DN95989_c1_g1	TRINITY_DN76074_c2_g1,TRINITY_DN79519_c1_g1,TRINITY_DN80380_c0_g1,TRINITY_DN84613_c0_g2,TRINITY_DN95989_c1_g1
GO:0007292	female gamete generation	biological process	1/231	155/93642	0.31829	1	TRINITY_DN80380_c0_g1	TRINITY_DN80380_c0_g1
GO:0015807	L-amino acid transport	biological process	1/231	155/93642	0.31829	1	TRINITY_DN88978_c0_g2	TRINITY_DN88978_c0_g2
GO:0051173	positive regulation of nitrogen compound metabolic process	biological process	8/231	2621/93642	0.32099	1	TRINITY_DN67404_c0_g1,TRINITY_DN73309_c0_g1,TRINITY_DN78434_c1_g1,TRINITY_DN80380_c0_g1,TRINITY_DN85740_c1_g2,TRINITY_DN88961_c0_g2,TRINITY_DN93262_c0_g2,TRINITY_DN97339_c1_g3	TRINITY_DN67404_c0_g1,TRINITY_DN73309_c0_g1,TRINITY_DN78434_c1_g1,TRINITY_DN80380_c0_g1,TRINITY_DN85740_c1_g2,TRINITY_DN88961_c0_g2,TRINITY_DN93262_c0_g2,TRINITY_DN97339_c1_g3
GO:0009585	red, far-red light phototransduction	biological process	1/231	157/93642	0.32165	1	TRINITY_DN91351_c1_g1	TRINITY_DN91351_c1_g1
GO:0009595	detection of biotic stimulus	biological process	1/231	157/93642	0.32165	1	TRINITY_DN86942_c0_g1	TRINITY_DN86942_c0_g1
GO:0098581	detection of external biotic stimulus	biological process	1/231	157/93642	0.32165	1	TRINITY_DN86942_c0_g1	TRINITY_DN86942_c0_g1
GO:0016101	diterpenoid metabolic process	biological process	1/231	158/93642	0.32333	1	TRINITY_DN84048_c1_g6	TRINITY_DN84048_c1_g6
GO:0060260	regulation of transcription initiation from RNA polymerase II promoter	biological process	1/231	158/93642	0.32333	1	TRINITY_DN80380_c0_g1	TRINITY_DN80380_c0_g1
GO:0072659	protein localization to plasma membrane	biological process	1/231	158/93642	0.32333	1	TRINITY_DN70654_c1_g1	TRINITY_DN70654_c1_g1
GO:0042743	hydrogen peroxide metabolic process	biological process	2/231	471/93642	0.32377	1	TRINITY_DN74397_c1_g1,TRINITY_DN96996_c3_g1	TRINITY_DN74397_c1_g1,TRINITY_DN96996_c3_g1
GO:0016999	antibiotic metabolic process	biological process	6/231	1890/93642	0.32434	1	TRINITY_DN74397_c1_g1,TRINITY_DN75002_c1_g1,TRINITY_DN92428_c0_g1,TRINITY_DN92428_c0_g7,TRINITY_DN93139_c0_g1,TRINITY_DN96996_c3_g1	TRINITY_DN74397_c1_g1,TRINITY_DN75002_c1_g1,TRINITY_DN92428_c0_g1,TRINITY_DN92428_c0_g7,TRINITY_DN93139_c0_g1,TRINITY_DN96996_c3_g1
GO:0051254	positive regulation of RNA metabolic process	biological process	5/231	1529/93642	0.32625	1	TRINITY_DN67404_c0_g1,TRINITY_DN73309_c0_g1,TRINITY_DN78434_c1_g1,TRINITY_DN80380_c0_g1,TRINITY_DN97339_c1_g3	TRINITY_DN67404_c0_g1,TRINITY_DN73309_c0_g1,TRINITY_DN78434_c1_g1,TRINITY_DN80380_c0_g1,TRINITY_DN97339_c1_g3
GO:0050821	protein stabilization	biological process	1/231	162/93642	0.32999	1	TRINITY_DN70654_c1_g1	TRINITY_DN70654_c1_g1
GO:0048583	regulation of response to stimulus	biological process	10/231	3399/93642	0.33052	1	TRINITY_DN69205_c0_g1,TRINITY_DN86397_c2_g2,TRINITY_DN86609_c2_g3,TRINITY_DN86914_c1_g2,TRINITY_DN86942_c0_g1,TRINITY_DN89205_c2_g3,TRINITY_DN93262_c0_g2,TRINITY_DN95646_c1_g2,TRINITY_DN95989_c1_g1,TRINITY_DN96996_c3_g1	TRINITY_DN69205_c0_g1,TRINITY_DN86397_c2_g2,TRINITY_DN86609_c2_g3,TRINITY_DN86914_c1_g2,TRINITY_DN86942_c0_g1,TRINITY_DN89205_c2_g3,TRINITY_DN93262_c0_g2,TRINITY_DN95646_c1_g2,TRINITY_DN95989_c1_g1,TRINITY_DN96996_c3_g1
GO:0048589	developmental growth	biological process	5/231	1545/93642	0.33399	1	TRINITY_DN84048_c1_g6,TRINITY_DN88998_c0_g1,TRINITY_DN91351_c1_g1,TRINITY_DN95835_c0_g1,TRINITY_DN96996_c3_g1	TRINITY_DN84048_c1_g6,TRINITY_DN88998_c0_g1,TRINITY_DN91351_c1_g1,TRINITY_DN95835_c0_g1,TRINITY_DN96996_c3_g1
GO:0009627	systemic acquired resistance	biological process	1/231	165/93642	0.33495	1	TRINITY_DN96996_c3_g1	TRINITY_DN96996_c3_g1
GO:0051187	cofactor catabolic process	biological process	2/231	484/93642	0.33545	1	TRINITY_DN74397_c1_g1,TRINITY_DN92859_c0_g1	TRINITY_DN74397_c1_g1,TRINITY_DN92859_c0_g1
GO:0046148	pigment biosynthetic process	biological process	3/231	829/93642	0.33557	1	TRINITY_DN78927_c1_g2,TRINITY_DN82219_c5_g2,TRINITY_DN97609_c1_g2	TRINITY_DN78927_c1_g2,TRINITY_DN82219_c5_g2,TRINITY_DN97609_c1_g2
GO:0071804	cellular potassium ion transport	biological process	1/231	166/93642	0.33659	1	TRINITY_DN70654_c1_g1	TRINITY_DN70654_c1_g1
GO:0071805	potassium ion transmembrane transport	biological process	1/231	166/93642	0.33659	1	TRINITY_DN70654_c1_g1	TRINITY_DN70654_c1_g1
GO:0010102	lateral root morphogenesis	biological process	1/231	167/93642	0.33823	1	TRINITY_DN87745_c4_g2	TRINITY_DN87745_c4_g2
GO:0006486	protein glycosylation	biological process	3/231	833/93642	0.33825	1	TRINITY_DN72256_c2_g1,TRINITY_DN97038_c1_g1,TRINITY_DN99048_c9_g5	TRINITY_DN72256_c2_g1,TRINITY_DN97038_c1_g1,TRINITY_DN99048_c9_g5
GO:0043413	macromolecule glycosylation	biological process	3/231	833/93642	0.33825	1	TRINITY_DN72256_c2_g1,TRINITY_DN97038_c1_g1,TRINITY_DN99048_c9_g5	TRINITY_DN72256_c2_g1,TRINITY_DN97038_c1_g1,TRINITY_DN99048_c9_g5
GO:0006898	receptor-mediated endocytosis	biological process	1/231	168/93642	0.33987	1	TRINITY_DN94994_c0_g1	TRINITY_DN94994_c0_g1
GO:0061061	muscle structure development	biological process	1/231	168/93642	0.33987	1	TRINITY_DN70654_c1_g1	TRINITY_DN70654_c1_g1
GO:0002684	positive regulation of immune system process	biological process	2/231	490/93642	0.34082	1	TRINITY_DN86942_c0_g1,TRINITY_DN96996_c3_g1	TRINITY_DN86942_c0_g1,TRINITY_DN96996_c3_g1
GO:0009736	cytokinin-activated signaling pathway	biological process	1/231	169/93642	0.34150	1	TRINITY_DN76446_c1_g1	TRINITY_DN76446_c1_g1
GO:0010101	post-embryonic root morphogenesis	biological process	1/231	170/93642	0.34312	1	TRINITY_DN87745_c4_g2	TRINITY_DN87745_c4_g2
GO:0072593	reactive oxygen species metabolic process	biological process	3/231	843/93642	0.34496	1	TRINITY_DN74397_c1_g1,TRINITY_DN78606_c2_g3,TRINITY_DN96996_c3_g1	TRINITY_DN74397_c1_g1,TRINITY_DN78606_c2_g3,TRINITY_DN96996_c3_g1
GO:0044260	cellular macromolecule metabolic process	biological process	92/231	35915/93642	0.34544	1	TRINITY_DN65502_c0_g1,TRINITY_DN67404_c0_g1,TRINITY_DN69205_c0_g1,TRINITY_DN69619_c0_g1,TRINITY_DN70528_c0_g1,TRINITY_DN71187_c2_g1,TRINITY_DN71446_c0_g3,TRINITY_DN71575_c0_g6,TRINITY_DN72256_c2_g1,TRINITY_DN73251_c1_g1,TRINITY_DN73309_c0_g1,TRINITY_DN73343_c2_g1,TRINITY_DN73384_c1_g2,TRINITY_DN74801_c0_g2,TRINITY_DN75116_c1_g2,TRINITY_DN76074_c2_g1,TRINITY_DN76446_c1_g1,TRINITY_DN77408_c1_g1,TRI…	TRINITY_DN65502_c0_g1,TRINITY_DN67404_c0_g1,TRINITY_DN69205_c0_g1,TRINITY_DN69619_c0_g1,TRINITY_DN70528_c0_g1,TRINITY_DN71187_c2_g1,TRINITY_DN71446_c0_g3,TRINITY_DN71575_c0_g6,TRINITY_DN72256_c2_g1,TRINITY_DN73251_c1_g1,TRINITY_DN73309_c0_g1,TRINITY_DN73343_c2_g1,TRINITY_DN73384_c1_g2,TRINITY_DN74801_c0_g2,TRINITY_DN75116_c1_g2,TRINITY_DN76074_c2_g1,TRINITY_DN76446_c1_g1,TRINITY_DN77408_c1_g1,TRI…
GO:0043170	macromolecule metabolic process	biological process	107/231	41967/93642	0.34614	1	TRINITY_DN65502_c0_g1,TRINITY_DN67404_c0_g1,TRINITY_DN69205_c0_g1,TRINITY_DN69619_c0_g1,TRINITY_DN70528_c0_g1,TRINITY_DN70654_c1_g1,TRINITY_DN71187_c2_g1,TRINITY_DN71446_c0_g3,TRINITY_DN71575_c0_g6,TRINITY_DN72256_c2_g1,TRINITY_DN73224_c0_g1,TRINITY_DN73251_c1_g1,TRINITY_DN73309_c0_g1,TRINITY_DN73343_c2_g1,TRINITY_DN73384_c1_g2,TRINITY_DN74801_c0_g2,TRINITY_DN75116_c1_g2,TRINITY_DN75146_c2_g2,TRI…	TRINITY_DN65502_c0_g1,TRINITY_DN67404_c0_g1,TRINITY_DN69205_c0_g1,TRINITY_DN69619_c0_g1,TRINITY_DN70528_c0_g1,TRINITY_DN70654_c1_g1,TRINITY_DN71187_c2_g1,TRINITY_DN71446_c0_g3,TRINITY_DN71575_c0_g6,TRINITY_DN72256_c2_g1,TRINITY_DN73224_c0_g1,TRINITY_DN73251_c1_g1,TRINITY_DN73309_c0_g1,TRINITY_DN73343_c2_g1,TRINITY_DN73384_c1_g2,TRINITY_DN74801_c0_g2,TRINITY_DN75116_c1_g2,TRINITY_DN75146_c2_g2,TRI…
GO:0071368	cellular response to cytokinin stimulus	biological process	1/231	172/93642	0.34637	1	TRINITY_DN76446_c1_g1	TRINITY_DN76446_c1_g1
GO:0031328	positive regulation of cellular biosynthetic process	biological process	6/231	1943/93642	0.34735	1	TRINITY_DN67404_c0_g1,TRINITY_DN73309_c0_g1,TRINITY_DN78434_c1_g1,TRINITY_DN80380_c0_g1,TRINITY_DN85740_c1_g2,TRINITY_DN97339_c1_g3	TRINITY_DN67404_c0_g1,TRINITY_DN73309_c0_g1,TRINITY_DN78434_c1_g1,TRINITY_DN80380_c0_g1,TRINITY_DN85740_c1_g2,TRINITY_DN97339_c1_g3
GO:0010498	proteasomal protein catabolic process	biological process	5/231	1578/93642	0.34999	1	TRINITY_DN76074_c2_g1,TRINITY_DN79519_c1_g1,TRINITY_DN80380_c0_g1,TRINITY_DN84613_c0_g2,TRINITY_DN95989_c1_g1	TRINITY_DN76074_c2_g1,TRINITY_DN79519_c1_g1,TRINITY_DN80380_c0_g1,TRINITY_DN84613_c0_g2,TRINITY_DN95989_c1_g1
GO:0055085	transmembrane transport	biological process	17/231	6154/93642	0.35046	1	TRINITY_DN68570_c0_g1,TRINITY_DN70654_c1_g1,TRINITY_DN72873_c0_g1,TRINITY_DN75722_c5_g1,TRINITY_DN76004_c1_g1,TRINITY_DN77439_c1_g1,TRINITY_DN81058_c2_g3,TRINITY_DN81894_c1_g1,TRINITY_DN82017_c0_g1,TRINITY_DN86576_c2_g1,TRINITY_DN88978_c0_g2,TRINITY_DN89247_c1_g2,TRINITY_DN90594_c1_g2,TRINITY_DN91405_c0_g1,TRINITY_DN92611_c2_g2,TRINITY_DN96996_c3_g1,TRINITY_DN97717_c2_g6	TRINITY_DN68570_c0_g1,TRINITY_DN70654_c1_g1,TRINITY_DN72873_c0_g1,TRINITY_DN75722_c5_g1,TRINITY_DN76004_c1_g1,TRINITY_DN77439_c1_g1,TRINITY_DN81058_c2_g3,TRINITY_DN81894_c1_g1,TRINITY_DN82017_c0_g1,TRINITY_DN86576_c2_g1,TRINITY_DN88978_c0_g2,TRINITY_DN89247_c1_g2,TRINITY_DN90594_c1_g2,TRINITY_DN91405_c0_g1,TRINITY_DN92611_c2_g2,TRINITY_DN96996_c3_g1,TRINITY_DN97717_c2_g6
GO:0006662	glycerol ether metabolic process	biological process	1/231	176/93642	0.35281	1	TRINITY_DN98206_c0_g2	TRINITY_DN98206_c0_g2
GO:0048443	stamen development	biological process	1/231	176/93642	0.35281	1	TRINITY_DN95742_c1_g2	TRINITY_DN95742_c1_g2
GO:0048466	androecium development	biological process	1/231	176/93642	0.35281	1	TRINITY_DN95742_c1_g2	TRINITY_DN95742_c1_g2
GO:0034220	ion transmembrane transport	biological process	8/231	2709/93642	0.35335	1	TRINITY_DN70654_c1_g1,TRINITY_DN77439_c1_g1,TRINITY_DN81058_c2_g3,TRINITY_DN88978_c0_g2,TRINITY_DN90594_c1_g2,TRINITY_DN92611_c2_g2,TRINITY_DN96996_c3_g1,TRINITY_DN97717_c2_g6	TRINITY_DN70654_c1_g1,TRINITY_DN77439_c1_g1,TRINITY_DN81058_c2_g3,TRINITY_DN88978_c0_g2,TRINITY_DN90594_c1_g2,TRINITY_DN92611_c2_g2,TRINITY_DN96996_c3_g1,TRINITY_DN97717_c2_g6
GO:0035556	intracellular signal transduction	biological process	11/231	3854/93642	0.35417	1	TRINITY_DN70654_c1_g1,TRINITY_DN76446_c1_g1,TRINITY_DN77419_c0_g3,TRINITY_DN80884_c1_g1,TRINITY_DN85740_c1_g2,TRINITY_DN86942_c0_g1,TRINITY_DN89650_c0_g1,TRINITY_DN89650_c0_g2,TRINITY_DN95656_c0_g1,TRINITY_DN97339_c1_g3,TRINITY_DN98810_c3_g2	TRINITY_DN70654_c1_g1,TRINITY_DN76446_c1_g1,TRINITY_DN77419_c0_g3,TRINITY_DN80884_c1_g1,TRINITY_DN85740_c1_g2,TRINITY_DN86942_c0_g1,TRINITY_DN89650_c0_g1,TRINITY_DN89650_c0_g2,TRINITY_DN95656_c0_g1,TRINITY_DN97339_c1_g3,TRINITY_DN98810_c3_g2
GO:0048440	carpel development	biological process	1/231	177/93642	0.35440	1	TRINITY_DN92488_c1_g1	TRINITY_DN92488_c1_g1
GO:0005978	glycogen biosynthetic process	biological process	1/231	178/93642	0.35600	1	TRINITY_DN97096_c2_g2	TRINITY_DN97096_c2_g2
GO:0055081	anion homeostasis	biological process	1/231	179/93642	0.35759	1	TRINITY_DN97070_c2_g1	TRINITY_DN97070_c2_g1
GO:0042742	defense response to bacterium	biological process	4/231	1227/93642	0.35882	1	TRINITY_DN78722_c0_g3,TRINITY_DN86942_c0_g1,TRINITY_DN92098_c0_g7,TRINITY_DN96996_c3_g1	TRINITY_DN78722_c0_g3,TRINITY_DN86942_c0_g1,TRINITY_DN92098_c0_g7,TRINITY_DN96996_c3_g1
GO:0009097	isoleucine biosynthetic process	biological process	1/231	180/93642	0.35918	1	TRINITY_DN86966_c1_g1	TRINITY_DN86966_c1_g1
GO:0051054	positive regulation of DNA metabolic process	biological process	1/231	180/93642	0.35918	1	TRINITY_DN93262_c0_g2	TRINITY_DN93262_c0_g2
GO:0051701	interaction with host	biological process	3/231	865/93642	0.35970	1	TRINITY_DN90300_c0_g3,TRINITY_DN90672_c0_g2,TRINITY_DN90772_c1_g2	TRINITY_DN90300_c0_g3,TRINITY_DN90672_c0_g2,TRINITY_DN90772_c1_g2
GO:0009891	positive regulation of biosynthetic process	biological process	6/231	1972/93642	0.36000	1	TRINITY_DN67404_c0_g1,TRINITY_DN73309_c0_g1,TRINITY_DN78434_c1_g1,TRINITY_DN80380_c0_g1,TRINITY_DN85740_c1_g2,TRINITY_DN97339_c1_g3	TRINITY_DN67404_c0_g1,TRINITY_DN73309_c0_g1,TRINITY_DN78434_c1_g1,TRINITY_DN80380_c0_g1,TRINITY_DN85740_c1_g2,TRINITY_DN97339_c1_g3
GO:0046470	phosphatidylcholine metabolic process	biological process	1/231	181/93642	0.36076	1	TRINITY_DN92339_c0_g2	TRINITY_DN92339_c0_g2
GO:0070085	glycosylation	biological process	3/231	871/93642	0.36371	1	TRINITY_DN72256_c2_g1,TRINITY_DN97038_c1_g1,TRINITY_DN99048_c9_g5	TRINITY_DN72256_c2_g1,TRINITY_DN97038_c1_g1,TRINITY_DN99048_c9_g5
GO:1990778	protein localization to cell periphery	biological process	1/231	183/93642	0.36392	1	TRINITY_DN70654_c1_g1	TRINITY_DN70654_c1_g1
GO:0009084	glutamine family amino acid biosynthetic process	biological process	2/231	516/93642	0.36393	1	TRINITY_DN78722_c0_g3,TRINITY_DN95015_c0_g1	TRINITY_DN78722_c0_g3,TRINITY_DN95015_c0_g1
GO:0050776	regulation of immune response	biological process	2/231	519/93642	0.36658	1	TRINITY_DN86942_c0_g1,TRINITY_DN96996_c3_g1	TRINITY_DN86942_c0_g1,TRINITY_DN96996_c3_g1
GO:0072503	cellular divalent inorganic cation homeostasis	biological process	2/231	523/93642	0.37010	1	TRINITY_DN70654_c1_g1,TRINITY_DN96996_c3_g1	TRINITY_DN70654_c1_g1,TRINITY_DN96996_c3_g1
GO:0010675	regulation of cellular carbohydrate metabolic process	biological process	1/231	187/93642	0.37019	1	TRINITY_DN69074_c0_g1	TRINITY_DN69074_c0_g1
GO:0043484	regulation of RNA splicing	biological process	1/231	187/93642	0.37019	1	TRINITY_DN73224_c0_g1	TRINITY_DN73224_c0_g1
GO:0071669	plant-type cell wall organization or biogenesis	biological process	2/231	524/93642	0.37098	1	TRINITY_DN83053_c0_g4,TRINITY_DN86966_c1_g1	TRINITY_DN83053_c0_g4,TRINITY_DN86966_c1_g1
GO:0009850	auxin metabolic process	biological process	1/231	189/93642	0.37329	1	TRINITY_DN90684_c0_g9	TRINITY_DN90684_c0_g9
GO:0009893	positive regulation of metabolic process	biological process	9/231	3146/93642	0.37345	1	TRINITY_DN67404_c0_g1,TRINITY_DN70654_c1_g1,TRINITY_DN73309_c0_g1,TRINITY_DN78434_c1_g1,TRINITY_DN80380_c0_g1,TRINITY_DN85740_c1_g2,TRINITY_DN88961_c0_g2,TRINITY_DN93262_c0_g2,TRINITY_DN97339_c1_g3	TRINITY_DN67404_c0_g1,TRINITY_DN70654_c1_g1,TRINITY_DN73309_c0_g1,TRINITY_DN78434_c1_g1,TRINITY_DN80380_c0_g1,TRINITY_DN85740_c1_g2,TRINITY_DN88961_c0_g2,TRINITY_DN93262_c0_g2,TRINITY_DN97339_c1_g3
GO:0048229	gametophyte development	biological process	3/231	887/93642	0.37439	1	TRINITY_DN92707_c1_g1,TRINITY_DN94619_c1_g1,TRINITY_DN98284_c5_g1	TRINITY_DN92707_c1_g1,TRINITY_DN94619_c1_g1,TRINITY_DN98284_c5_g1
GO:0045132	meiotic chromosome segregation	biological process	1/231	190/93642	0.37484	1	TRINITY_DN95518_c0_g1	TRINITY_DN95518_c0_g1
GO:0042177	negative regulation of protein catabolic process	biological process	1/231	191/93642	0.37639	1	TRINITY_DN95989_c1_g1	TRINITY_DN95989_c1_g1
GO:0007154	cell communication	biological process	27/231	10189/93642	0.37681	1	TRINITY_DN66469_c0_g2,TRINITY_DN70654_c1_g1,TRINITY_DN76074_c2_g1,TRINITY_DN76446_c1_g1,TRINITY_DN77419_c0_g3,TRINITY_DN78606_c2_g3,TRINITY_DN80884_c1_g1,TRINITY_DN83855_c0_g1,TRINITY_DN84048_c1_g6,TRINITY_DN84971_c1_g3,TRINITY_DN85740_c1_g2,TRINITY_DN86914_c1_g2,TRINITY_DN86942_c0_g1,TRINITY_DN89247_c1_g2,TRINITY_DN89650_c0_g1,TRINITY_DN89650_c0_g2,TRINITY_DN90684_c0_g9,TRINITY_DN91351_c1_g1,TRI…	TRINITY_DN66469_c0_g2,TRINITY_DN70654_c1_g1,TRINITY_DN76074_c2_g1,TRINITY_DN76446_c1_g1,TRINITY_DN77419_c0_g3,TRINITY_DN78606_c2_g3,TRINITY_DN80884_c1_g1,TRINITY_DN83855_c0_g1,TRINITY_DN84048_c1_g6,TRINITY_DN84971_c1_g3,TRINITY_DN85740_c1_g2,TRINITY_DN86914_c1_g2,TRINITY_DN86942_c0_g1,TRINITY_DN89247_c1_g2,TRINITY_DN89650_c0_g1,TRINITY_DN89650_c0_g2,TRINITY_DN90684_c0_g9,TRINITY_DN91351_c1_g1,TRI…
GO:0006549	isoleucine metabolic process	biological process	1/231	192/93642	0.37793	1	TRINITY_DN86966_c1_g1	TRINITY_DN86966_c1_g1
GO:0051646	mitochondrion localization	biological process	1/231	192/93642	0.37793	1	TRINITY_DN78722_c0_g3	TRINITY_DN78722_c0_g3
GO:0009101	glycoprotein biosynthetic process	biological process	3/231	894/93642	0.37905	1	TRINITY_DN72256_c2_g1,TRINITY_DN97038_c1_g1,TRINITY_DN99048_c9_g5	TRINITY_DN72256_c2_g1,TRINITY_DN97038_c1_g1,TRINITY_DN99048_c9_g5
GO:0006551	leucine metabolic process	biological process	1/231	193/93642	0.37947	1	TRINITY_DN86966_c1_g1	TRINITY_DN86966_c1_g1
GO:0061077	chaperone-mediated protein folding	biological process	1/231	193/93642	0.37947	1	TRINITY_DN69074_c0_g1	TRINITY_DN69074_c0_g1
GO:0006352	DNA-templated transcription, initiation	biological process	2/231	535/93642	0.38062	1	TRINITY_DN80380_c0_g1,TRINITY_DN88998_c0_g1	TRINITY_DN80380_c0_g1,TRINITY_DN88998_c0_g1
GO:2000142	regulation of DNA-templated transcription, initiation	biological process	1/231	194/93642	0.38100	1	TRINITY_DN80380_c0_g1	TRINITY_DN80380_c0_g1
GO:0051123	RNA polymerase II transcriptional preinitiation complex assembly	biological process	1/231	195/93642	0.38253	1	TRINITY_DN80380_c0_g1	TRINITY_DN80380_c0_g1
GO:0002376	immune system process	biological process	8/231	2789/93642	0.38310	1	TRINITY_DN78722_c0_g3,TRINITY_DN86942_c0_g1,TRINITY_DN90300_c0_g3,TRINITY_DN90672_c0_g2,TRINITY_DN92098_c0_g7,TRINITY_DN95505_c1_g2,TRINITY_DN95989_c1_g1,TRINITY_DN96996_c3_g1	TRINITY_DN78722_c0_g3,TRINITY_DN86942_c0_g1,TRINITY_DN90300_c0_g3,TRINITY_DN90672_c0_g2,TRINITY_DN92098_c0_g7,TRINITY_DN95505_c1_g2,TRINITY_DN95989_c1_g1,TRINITY_DN96996_c3_g1
GO:0006835	dicarboxylic acid transport	biological process	1/231	196/93642	0.38406	1	TRINITY_DN88978_c0_g2	TRINITY_DN88978_c0_g2
GO:0051049	regulation of transport	biological process	4/231	1277/93642	0.38663	1	TRINITY_DN70654_c1_g1,TRINITY_DN72925_c0_g1,TRINITY_DN90594_c1_g2,TRINITY_DN96996_c3_g1	TRINITY_DN70654_c1_g1,TRINITY_DN72925_c0_g1,TRINITY_DN90594_c1_g2,TRINITY_DN96996_c3_g1
GO:0007602	phototransduction	biological process	1/231	198/93642	0.38710	1	TRINITY_DN91351_c1_g1	TRINITY_DN91351_c1_g1
GO:0031670	cellular response to nutrient	biological process	1/231	198/93642	0.38710	1	TRINITY_DN96996_c3_g1	TRINITY_DN96996_c3_g1
GO:0070897	DNA-templated transcriptional preinitiation complex assembly	biological process	1/231	198/93642	0.38710	1	TRINITY_DN80380_c0_g1	TRINITY_DN80380_c0_g1
GO:0000302	response to reactive oxygen species	biological process	3/231	908/93642	0.38835	1	TRINITY_DN79413_c2_g2,TRINITY_DN91931_c0_g1,TRINITY_DN96996_c3_g1	TRINITY_DN79413_c2_g2,TRINITY_DN91931_c0_g1,TRINITY_DN96996_c3_g1
GO:0009617	response to bacterium	biological process	5/231	1662/93642	0.39086	1	TRINITY_DN75002_c1_g1,TRINITY_DN78722_c0_g3,TRINITY_DN86942_c0_g1,TRINITY_DN92098_c0_g7,TRINITY_DN96996_c3_g1	TRINITY_DN75002_c1_g1,TRINITY_DN78722_c0_g3,TRINITY_DN86942_c0_g1,TRINITY_DN92098_c0_g7,TRINITY_DN96996_c3_g1
GO:0006563	L-serine metabolic process	biological process	1/231	201/93642	0.39163	1	TRINITY_DN98704_c3_g1	TRINITY_DN98704_c3_g1
GO:0018904	ether metabolic process	biological process	1/231	201/93642	0.39163	1	TRINITY_DN98206_c0_g2	TRINITY_DN98206_c0_g2
GO:0048584	positive regulation of response to stimulus	biological process	4/231	1289/93642	0.39329	1	TRINITY_DN86942_c0_g1,TRINITY_DN93262_c0_g2,TRINITY_DN95646_c1_g2,TRINITY_DN96996_c3_g1	TRINITY_DN86942_c0_g1,TRINITY_DN93262_c0_g2,TRINITY_DN95646_c1_g2,TRINITY_DN96996_c3_g1
GO:0045860	positive regulation of protein kinase activity	biological process	1/231	204/93642	0.39614	1	TRINITY_DN88961_c0_g2	TRINITY_DN88961_c0_g2
GO:0070588	calcium ion transmembrane transport	biological process	1/231	204/93642	0.39614	1	TRINITY_DN70654_c1_g1	TRINITY_DN70654_c1_g1
GO:1901576	organic substance biosynthetic process	biological process	80/231	31490/93642	0.39718	1	TRINITY_DN67404_c0_g1,TRINITY_DN69074_c0_g1,TRINITY_DN69205_c0_g1,TRINITY_DN69619_c0_g1,TRINITY_DN71187_c2_g1,TRINITY_DN71446_c0_g3,TRINITY_DN71575_c0_g6,TRINITY_DN72256_c2_g1,TRINITY_DN73251_c1_g1,TRINITY_DN73282_c0_g1,TRINITY_DN73309_c0_g1,TRINITY_DN73343_c2_g1,TRINITY_DN73384_c1_g2,TRINITY_DN74801_c0_g2,TRINITY_DN75608_c0_g2,TRINITY_DN76446_c1_g1,TRINITY_DN77419_c0_g3,TRINITY_DN77526_c0_g1,TRI…	TRINITY_DN67404_c0_g1,TRINITY_DN69074_c0_g1,TRINITY_DN69205_c0_g1,TRINITY_DN69619_c0_g1,TRINITY_DN71187_c2_g1,TRINITY_DN71446_c0_g3,TRINITY_DN71575_c0_g6,TRINITY_DN72256_c2_g1,TRINITY_DN73251_c1_g1,TRINITY_DN73282_c0_g1,TRINITY_DN73309_c0_g1,TRINITY_DN73343_c2_g1,TRINITY_DN73384_c1_g2,TRINITY_DN74801_c0_g2,TRINITY_DN75608_c0_g2,TRINITY_DN76446_c1_g1,TRINITY_DN77419_c0_g3,TRINITY_DN77526_c0_g1,TRI…
GO:0007052	mitotic spindle organization	biological process	1/231	208/93642	0.40208	1	TRINITY_DN88961_c0_g2	TRINITY_DN88961_c0_g2
GO:0006607	NLS-bearing protein import into nucleus	biological process	1/231	210/93642	0.40504	1	TRINITY_DN90772_c1_g2	TRINITY_DN90772_c1_g2
GO:1901068	guanosine-containing compound metabolic process	biological process	1/231	211/93642	0.40651	1	TRINITY_DN84395_c0_g2	TRINITY_DN84395_c0_g2
GO:0044247	cellular polysaccharide catabolic process	biological process	3/231	936/93642	0.40685	1	TRINITY_DN75116_c1_g2,TRINITY_DN77408_c1_g1,TRINITY_DN95880_c0_g1	TRINITY_DN75116_c1_g2,TRINITY_DN77408_c1_g1,TRINITY_DN95880_c0_g1
GO:0015980	energy derivation by oxidation of organic compounds	biological process	5/231	1697/93642	0.40786	1	TRINITY_DN92428_c0_g1,TRINITY_DN92428_c0_g7,TRINITY_DN93139_c0_g1,TRINITY_DN93410_c1_g3,TRINITY_DN97096_c2_g2	TRINITY_DN92428_c0_g1,TRINITY_DN92428_c0_g7,TRINITY_DN93139_c0_g1,TRINITY_DN93410_c1_g3,TRINITY_DN97096_c2_g2
GO:0018298	protein-chromophore linkage	biological process	1/231	214/93642	0.41090	1	TRINITY_DN96996_c3_g1	TRINITY_DN96996_c3_g1
GO:0046890	regulation of lipid biosynthetic process	biological process	1/231	214/93642	0.41090	1	TRINITY_DN69074_c0_g1	TRINITY_DN69074_c0_g1
GO:0031325	positive regulation of cellular metabolic process	biological process	8/231	2867/93642	0.41224	1	TRINITY_DN67404_c0_g1,TRINITY_DN73309_c0_g1,TRINITY_DN78434_c1_g1,TRINITY_DN80380_c0_g1,TRINITY_DN85740_c1_g2,TRINITY_DN88961_c0_g2,TRINITY_DN93262_c0_g2,TRINITY_DN97339_c1_g3	TRINITY_DN67404_c0_g1,TRINITY_DN73309_c0_g1,TRINITY_DN78434_c1_g1,TRINITY_DN80380_c0_g1,TRINITY_DN85740_c1_g2,TRINITY_DN88961_c0_g2,TRINITY_DN93262_c0_g2,TRINITY_DN97339_c1_g3
GO:0043547	positive regulation of GTPase activity	biological process	1/231	215/93642	0.41236	1	TRINITY_DN72925_c0_g1	TRINITY_DN72925_c0_g1
GO:0060918	auxin transport	biological process	1/231	215/93642	0.41236	1	TRINITY_DN96996_c3_g1	TRINITY_DN96996_c3_g1
GO:0000387	spliceosomal snRNP assembly	biological process	1/231	216/93642	0.41381	1	TRINITY_DN81789_c0_g1	TRINITY_DN81789_c0_g1
GO:0006573	valine metabolic process	biological process	1/231	216/93642	0.41381	1	TRINITY_DN86966_c1_g1	TRINITY_DN86966_c1_g1
GO:0010506	regulation of autophagy	biological process	1/231	217/93642	0.41526	1	TRINITY_DN98284_c5_g1	TRINITY_DN98284_c5_g1
GO:0016055	Wnt signaling pathway	biological process	1/231	219/93642	0.41815	1	TRINITY_DN86914_c1_g2	TRINITY_DN86914_c1_g2
GO:0198738	cell-cell signaling by wnt	biological process	1/231	219/93642	0.41815	1	TRINITY_DN86914_c1_g2	TRINITY_DN86914_c1_g2
GO:0032103	positive regulation of response to external stimulus	biological process	1/231	220/93642	0.41959	1	TRINITY_DN96996_c3_g1	TRINITY_DN96996_c3_g1
GO:0042430	indole-containing compound metabolic process	biological process	1/231	220/93642	0.41959	1	TRINITY_DN84395_c0_g2	TRINITY_DN84395_c0_g2
GO:1903825	organic acid transmembrane transport	biological process	2/231	582/93642	0.42107	1	TRINITY_DN88978_c0_g2,TRINITY_DN90594_c1_g2	TRINITY_DN88978_c0_g2,TRINITY_DN90594_c1_g2
GO:1905039	carboxylic acid transmembrane transport	biological process	2/231	582/93642	0.42107	1	TRINITY_DN88978_c0_g2,TRINITY_DN90594_c1_g2	TRINITY_DN88978_c0_g2,TRINITY_DN90594_c1_g2
GO:0051260	protein homooligomerization	biological process	1/231	222/93642	0.42245	1	TRINITY_DN89247_c1_g2	TRINITY_DN89247_c1_g2
GO:0007131	reciprocal meiotic recombination	biological process	1/231	224/93642	0.42531	1	TRINITY_DN95518_c0_g1	TRINITY_DN95518_c0_g1
GO:0009309	amine biosynthetic process	biological process	1/231	224/93642	0.42531	1	TRINITY_DN84395_c0_g2	TRINITY_DN84395_c0_g2
GO:0035825	homologous recombination	biological process	1/231	224/93642	0.42531	1	TRINITY_DN95518_c0_g1	TRINITY_DN95518_c0_g1
GO:0042401	cellular biogenic amine biosynthetic process	biological process	1/231	224/93642	0.42531	1	TRINITY_DN84395_c0_g2	TRINITY_DN84395_c0_g2
GO:1905114	cell surface receptor signaling pathway involved in cell-cell signaling	biological process	1/231	224/93642	0.42531	1	TRINITY_DN86914_c1_g2	TRINITY_DN86914_c1_g2
GO:0071554	cell wall organization or biogenesis	biological process	11/231	4089/93642	0.42806	1	TRINITY_DN70749_c0_g1,TRINITY_DN70909_c0_g1,TRINITY_DN75116_c1_g2,TRINITY_DN77408_c1_g1,TRINITY_DN78222_c0_g2,TRINITY_DN82354_c0_g2,TRINITY_DN82600_c0_g2,TRINITY_DN83053_c0_g4,TRINITY_DN86966_c1_g1,TRINITY_DN88516_c0_g3,TRINITY_DN94619_c1_g1	TRINITY_DN70749_c0_g1,TRINITY_DN70909_c0_g1,TRINITY_DN75116_c1_g2,TRINITY_DN77408_c1_g1,TRINITY_DN78222_c0_g2,TRINITY_DN82354_c0_g2,TRINITY_DN82600_c0_g2,TRINITY_DN83053_c0_g4,TRINITY_DN86966_c1_g1,TRINITY_DN88516_c0_g3,TRINITY_DN94619_c1_g1
GO:0030198	extracellular matrix organization	biological process	1/231	226/93642	0.42814	1	TRINITY_DN94619_c1_g1	TRINITY_DN94619_c1_g1
GO:0044249	cellular biosynthetic process	biological process	77/231	30513/93642	0.42834	1	TRINITY_DN67404_c0_g1,TRINITY_DN69074_c0_g1,TRINITY_DN69205_c0_g1,TRINITY_DN69619_c0_g1,TRINITY_DN71187_c2_g1,TRINITY_DN71446_c0_g3,TRINITY_DN71575_c0_g6,TRINITY_DN72256_c2_g1,TRINITY_DN73251_c1_g1,TRINITY_DN73282_c0_g1,TRINITY_DN73309_c0_g1,TRINITY_DN73343_c2_g1,TRINITY_DN73384_c1_g2,TRINITY_DN74801_c0_g2,TRINITY_DN76446_c1_g1,TRINITY_DN77419_c0_g3,TRINITY_DN77526_c0_g1,TRINITY_DN77591_c0_g2,TRI…	TRINITY_DN67404_c0_g1,TRINITY_DN69074_c0_g1,TRINITY_DN69205_c0_g1,TRINITY_DN69619_c0_g1,TRINITY_DN71187_c2_g1,TRINITY_DN71446_c0_g3,TRINITY_DN71575_c0_g6,TRINITY_DN72256_c2_g1,TRINITY_DN73251_c1_g1,TRINITY_DN73282_c0_g1,TRINITY_DN73309_c0_g1,TRINITY_DN73343_c2_g1,TRINITY_DN73384_c1_g2,TRINITY_DN74801_c0_g2,TRINITY_DN76446_c1_g1,TRINITY_DN77419_c0_g3,TRINITY_DN77526_c0_g1,TRINITY_DN77591_c0_g2,TRI…
GO:0033674	positive regulation of kinase activity	biological process	1/231	227/93642	0.42956	1	TRINITY_DN88961_c0_g2	TRINITY_DN88961_c0_g2
GO:0048232	male gamete generation	biological process	1/231	227/93642	0.42956	1	TRINITY_DN80380_c0_g1	TRINITY_DN80380_c0_g1
GO:0009742	brassinosteroid mediated signaling pathway	biological process	1/231	230/93642	0.43378	1	TRINITY_DN98875_c3_g2	TRINITY_DN98875_c3_g2
GO:1902850	microtubule cytoskeleton organization involved in mitosis	biological process	1/231	230/93642	0.43378	1	TRINITY_DN88961_c0_g2	TRINITY_DN88961_c0_g2
GO:0071367	cellular response to brassinosteroid stimulus	biological process	1/231	231/93642	0.43518	1	TRINITY_DN98875_c3_g2	TRINITY_DN98875_c3_g2
GO:0002239	response to oomycetes	biological process	1/231	232/93642	0.43658	1	TRINITY_DN75002_c1_g1	TRINITY_DN75002_c1_g1
GO:0072507	divalent inorganic cation homeostasis	biological process	2/231	601/93642	0.43705	1	TRINITY_DN70654_c1_g1,TRINITY_DN96996_c3_g1	TRINITY_DN70654_c1_g1,TRINITY_DN96996_c3_g1
GO:0048638	regulation of developmental growth	biological process	2/231	602/93642	0.43788	1	TRINITY_DN95835_c0_g1,TRINITY_DN96996_c3_g1	TRINITY_DN95835_c0_g1,TRINITY_DN96996_c3_g1
GO:0009746	response to hexose	biological process	1/231	234/93642	0.43936	1	TRINITY_DN89247_c1_g2	TRINITY_DN89247_c1_g2
GO:0009555	pollen development	biological process	2/231	608/93642	0.44287	1	TRINITY_DN94619_c1_g1,TRINITY_DN98284_c5_g1	TRINITY_DN94619_c1_g1,TRINITY_DN98284_c5_g1
GO:0006890	retrograde vesicle-mediated transport, Golgi to ER	biological process	1/231	237/93642	0.44351	1	TRINITY_DN81999_c1_g3	TRINITY_DN81999_c1_g3
GO:0007029	endoplasmic reticulum organization	biological process	1/231	237/93642	0.44351	1	TRINITY_DN97551_c1_g1	TRINITY_DN97551_c1_g1
GO:0010183	pollen tube guidance	biological process	1/231	237/93642	0.44351	1	TRINITY_DN80047_c1_g1	TRINITY_DN80047_c1_g1
GO:0051270	regulation of cellular component movement	biological process	1/231	238/93642	0.44488	1	TRINITY_DN70654_c1_g1	TRINITY_DN70654_c1_g1
GO:0072523	purine-containing compound catabolic process	biological process	1/231	238/93642	0.44488	1	TRINITY_DN92430_c1_g1	TRINITY_DN92430_c1_g1
GO:0034976	response to endoplasmic reticulum stress	biological process	2/231	612/93642	0.44618	1	TRINITY_DN80380_c0_g1,TRINITY_DN85690_c1_g3	TRINITY_DN80380_c0_g1,TRINITY_DN85690_c1_g3
GO:0002237	response to molecule of bacterial origin	biological process	1/231	239/93642	0.44626	1	TRINITY_DN86942_c0_g1	TRINITY_DN86942_c0_g1
GO:0010565	regulation of cellular ketone metabolic process	biological process	1/231	240/93642	0.44763	1	TRINITY_DN69074_c0_g1	TRINITY_DN69074_c0_g1
GO:0051053	negative regulation of DNA metabolic process	biological process	1/231	241/93642	0.44899	1	TRINITY_DN84368_c0_g1	TRINITY_DN84368_c0_g1
GO:1901606	alpha-amino acid catabolic process	biological process	2/231	616/93642	0.44949	1	TRINITY_DN78722_c0_g3,TRINITY_DN95015_c0_g1	TRINITY_DN78722_c0_g3,TRINITY_DN95015_c0_g1
GO:0051052	regulation of DNA metabolic process	biological process	2/231	617/93642	0.45031	1	TRINITY_DN84368_c0_g1,TRINITY_DN93262_c0_g2	TRINITY_DN84368_c0_g1,TRINITY_DN93262_c0_g2
GO:0042451	purine nucleoside biosynthetic process	biological process	1/231	242/93642	0.45036	1	TRINITY_DN84395_c0_g2	TRINITY_DN84395_c0_g2
GO:0046129	purine ribonucleoside biosynthetic process	biological process	1/231	242/93642	0.45036	1	TRINITY_DN84395_c0_g2	TRINITY_DN84395_c0_g2
GO:0043062	extracellular structure organization	biological process	1/231	244/93642	0.45307	1	TRINITY_DN94619_c1_g1	TRINITY_DN94619_c1_g1
GO:0045333	cellular respiration	biological process	4/231	1402/93642	0.45526	1	TRINITY_DN92428_c0_g1,TRINITY_DN92428_c0_g7,TRINITY_DN93139_c0_g1,TRINITY_DN93410_c1_g3	TRINITY_DN92428_c0_g1,TRINITY_DN92428_c0_g7,TRINITY_DN93139_c0_g1,TRINITY_DN93410_c1_g3
GO:0001666	response to hypoxia	biological process	1/231	246/93642	0.45577	1	TRINITY_DN93410_c1_g3	TRINITY_DN93410_c1_g3
GO:0006891	intra-Golgi vesicle-mediated transport	biological process	1/231	246/93642	0.45577	1	TRINITY_DN81999_c1_g3	TRINITY_DN81999_c1_g3
GO:0034284	response to monosaccharide	biological process	1/231	246/93642	0.45577	1	TRINITY_DN89247_c1_g2	TRINITY_DN89247_c1_g2
GO:0042537	benzene-containing compound metabolic process	biological process	1/231	246/93642	0.45577	1	TRINITY_DN75002_c1_g1	TRINITY_DN75002_c1_g1
GO:0005977	glycogen metabolic process	biological process	1/231	247/93642	0.45712	1	TRINITY_DN97096_c2_g2	TRINITY_DN97096_c2_g2
GO:0009624	response to nematode	biological process	1/231	247/93642	0.45712	1	TRINITY_DN94707_c0_g1	TRINITY_DN94707_c0_g1
GO:0006112	energy reserve metabolic process	biological process	1/231	248/93642	0.45846	1	TRINITY_DN97096_c2_g2	TRINITY_DN97096_c2_g2
GO:0009073	aromatic amino acid family biosynthetic process	biological process	1/231	248/93642	0.45846	1	TRINITY_DN84395_c0_g2	TRINITY_DN84395_c0_g2
GO:0050918	positive chemotaxis	biological process	1/231	248/93642	0.45846	1	TRINITY_DN80047_c1_g1	TRINITY_DN80047_c1_g1
GO:0031647	regulation of protein stability	biological process	1/231	249/93642	0.45980	1	TRINITY_DN70654_c1_g1	TRINITY_DN70654_c1_g1
GO:0051181	cofactor transport	biological process	1/231	250/93642	0.46114	1	TRINITY_DN92611_c2_g2	TRINITY_DN92611_c2_g2
GO:0040007	growth	biological process	8/231	2999/93642	0.46140	1	TRINITY_DN66469_c0_g2,TRINITY_DN71446_c0_g3,TRINITY_DN84048_c1_g6,TRINITY_DN88998_c0_g1,TRINITY_DN90282_c1_g1,TRINITY_DN91351_c1_g1,TRINITY_DN95835_c0_g1,TRINITY_DN96996_c3_g1	TRINITY_DN66469_c0_g2,TRINITY_DN71446_c0_g3,TRINITY_DN84048_c1_g6,TRINITY_DN88998_c0_g1,TRINITY_DN90282_c1_g1,TRINITY_DN91351_c1_g1,TRINITY_DN95835_c0_g1,TRINITY_DN96996_c3_g1
GO:0009100	glycoprotein metabolic process	biological process	3/231	1021/93642	0.46185	1	TRINITY_DN72256_c2_g1,TRINITY_DN97038_c1_g1,TRINITY_DN99048_c9_g5	TRINITY_DN72256_c2_g1,TRINITY_DN97038_c1_g1,TRINITY_DN99048_c9_g5
GO:0015711	organic anion transport	biological process	5/231	1810/93642	0.46221	1	TRINITY_DN83943_c0_g1,TRINITY_DN88978_c0_g2,TRINITY_DN90594_c1_g2,TRINITY_DN92564_c0_g3,TRINITY_DN97070_c2_g1	TRINITY_DN83943_c0_g1,TRINITY_DN88978_c0_g2,TRINITY_DN90594_c1_g2,TRINITY_DN92564_c0_g3,TRINITY_DN97070_c2_g1
GO:0006109	regulation of carbohydrate metabolic process	biological process	1/231	252/93642	0.46380	1	TRINITY_DN69074_c0_g1	TRINITY_DN69074_c0_g1
GO:0044036	cell wall macromolecule metabolic process	biological process	3/231	1026/93642	0.46502	1	TRINITY_DN75116_c1_g2,TRINITY_DN78222_c0_g2,TRINITY_DN83053_c0_g4	TRINITY_DN75116_c1_g2,TRINITY_DN78222_c0_g2,TRINITY_DN83053_c0_g4
GO:0019722	calcium-mediated signaling	biological process	1/231	255/93642	0.46777	1	TRINITY_DN70654_c1_g1	TRINITY_DN70654_c1_g1
GO:0010256	endomembrane system organization	biological process	2/231	640/93642	0.46906	1	TRINITY_DN70654_c1_g1,TRINITY_DN97551_c1_g1	TRINITY_DN70654_c1_g1,TRINITY_DN97551_c1_g1
GO:0044264	cellular polysaccharide metabolic process	biological process	6/231	2230/93642	0.47240	1	TRINITY_DN75116_c1_g2,TRINITY_DN77408_c1_g1,TRINITY_DN78222_c0_g2,TRINITY_DN83053_c0_g4,TRINITY_DN95880_c0_g1,TRINITY_DN97096_c2_g2	TRINITY_DN75116_c1_g2,TRINITY_DN77408_c1_g1,TRINITY_DN78222_c0_g2,TRINITY_DN83053_c0_g4,TRINITY_DN95880_c0_g1,TRINITY_DN97096_c2_g2
GO:0009816	defense response to bacterium, incompatible interaction	biological process	1/231	260/93642	0.47432	1	TRINITY_DN78722_c0_g3	TRINITY_DN78722_c0_g3
GO:0036293	response to decreased oxygen levels	biological process	1/231	262/93642	0.47692	1	TRINITY_DN93410_c1_g3	TRINITY_DN93410_c1_g3
GO:1905393	plant organ formation	biological process	1/231	264/93642	0.47950	1	TRINITY_DN92488_c1_g1	TRINITY_DN92488_c1_g1
GO:0006997	nucleus organization	biological process	1/231	267/93642	0.48336	1	TRINITY_DN92707_c1_g1	TRINITY_DN92707_c1_g1
GO:0070972	protein localization to endoplasmic reticulum	biological process	1/231	267/93642	0.48336	1	TRINITY_DN70654_c1_g1	TRINITY_DN70654_c1_g1
GO:0046686	response to cadmium ion	biological process	3/231	1056/93642	0.48387	1	TRINITY_DN78434_c1_g1,TRINITY_DN81370_c0_g1,TRINITY_DN86461_c0_g2	TRINITY_DN78434_c1_g1,TRINITY_DN81370_c0_g1,TRINITY_DN86461_c0_g2
GO:0032989	cellular component morphogenesis	biological process	6/231	2260/93642	0.48521	1	TRINITY_DN70654_c1_g1,TRINITY_DN84048_c1_g6,TRINITY_DN88998_c0_g1,TRINITY_DN91351_c1_g1,TRINITY_DN94619_c1_g1,TRINITY_DN96996_c3_g1	TRINITY_DN70654_c1_g1,TRINITY_DN84048_c1_g6,TRINITY_DN88998_c0_g1,TRINITY_DN91351_c1_g1,TRINITY_DN94619_c1_g1,TRINITY_DN96996_c3_g1
GO:0009058	biosynthetic process	biological process	80/231	32143/93642	0.48560	1	TRINITY_DN67404_c0_g1,TRINITY_DN69074_c0_g1,TRINITY_DN69205_c0_g1,TRINITY_DN69619_c0_g1,TRINITY_DN71187_c2_g1,TRINITY_DN71446_c0_g3,TRINITY_DN71575_c0_g6,TRINITY_DN72256_c2_g1,TRINITY_DN73251_c1_g1,TRINITY_DN73282_c0_g1,TRINITY_DN73309_c0_g1,TRINITY_DN73343_c2_g1,TRINITY_DN73384_c1_g2,TRINITY_DN74801_c0_g2,TRINITY_DN75608_c0_g2,TRINITY_DN76446_c1_g1,TRINITY_DN77419_c0_g3,TRINITY_DN77526_c0_g1,TRI…	TRINITY_DN67404_c0_g1,TRINITY_DN69074_c0_g1,TRINITY_DN69205_c0_g1,TRINITY_DN69619_c0_g1,TRINITY_DN71187_c2_g1,TRINITY_DN71446_c0_g3,TRINITY_DN71575_c0_g6,TRINITY_DN72256_c2_g1,TRINITY_DN73251_c1_g1,TRINITY_DN73282_c0_g1,TRINITY_DN73309_c0_g1,TRINITY_DN73343_c2_g1,TRINITY_DN73384_c1_g2,TRINITY_DN74801_c0_g2,TRINITY_DN75608_c0_g2,TRINITY_DN76446_c1_g1,TRINITY_DN77419_c0_g3,TRINITY_DN77526_c0_g1,TRI…
GO:0002218	activation of innate immune response	biological process	1/231	269/93642	0.48591	1	TRINITY_DN86942_c0_g1	TRINITY_DN86942_c0_g1
GO:0009664	plant-type cell wall organization	biological process	1/231	271/93642	0.48845	1	TRINITY_DN83053_c0_g4	TRINITY_DN83053_c0_g4
GO:0042545	cell wall modification	biological process	1/231	271/93642	0.48845	1	TRINITY_DN94619_c1_g1	TRINITY_DN94619_c1_g1
GO:0009060	aerobic respiration	biological process	3/231	1064/93642	0.48884	1	TRINITY_DN92428_c0_g1,TRINITY_DN92428_c0_g7,TRINITY_DN93139_c0_g1	TRINITY_DN92428_c0_g1,TRINITY_DN92428_c0_g7,TRINITY_DN93139_c0_g1
GO:0017001	antibiotic catabolic process	biological process	2/231	665/93642	0.48901	1	TRINITY_DN74397_c1_g1,TRINITY_DN75002_c1_g1	TRINITY_DN74397_c1_g1,TRINITY_DN75002_c1_g1
GO:0007399	nervous system development	biological process	2/231	667/93642	0.49059	1	TRINITY_DN70654_c1_g1,TRINITY_DN87442_c0_g2	TRINITY_DN70654_c1_g1,TRINITY_DN87442_c0_g2
GO:0006464	cellular protein modification process	biological process	21/231	8337/93642	0.49343	1	TRINITY_DN65502_c0_g1,TRINITY_DN70528_c0_g1,TRINITY_DN72256_c2_g1,TRINITY_DN79564_c0_g1,TRINITY_DN84613_c0_g2,TRINITY_DN85740_c1_g2,TRINITY_DN86403_c0_g7,TRINITY_DN86461_c0_g2,TRINITY_DN86914_c1_g2,TRINITY_DN86942_c0_g1,TRINITY_DN88743_c0_g3,TRINITY_DN88961_c0_g2,TRINITY_DN90042_c3_g1,TRINITY_DN93410_c1_g3,TRINITY_DN96996_c3_g1,TRINITY_DN97038_c1_g1,TRINITY_DN97339_c1_g3,TRINITY_DN97509_c1_g2,TRI…	TRINITY_DN65502_c0_g1,TRINITY_DN70528_c0_g1,TRINITY_DN72256_c2_g1,TRINITY_DN79564_c0_g1,TRINITY_DN84613_c0_g2,TRINITY_DN85740_c1_g2,TRINITY_DN86403_c0_g7,TRINITY_DN86461_c0_g2,TRINITY_DN86914_c1_g2,TRINITY_DN86942_c0_g1,TRINITY_DN88743_c0_g3,TRINITY_DN88961_c0_g2,TRINITY_DN90042_c3_g1,TRINITY_DN93410_c1_g3,TRINITY_DN96996_c3_g1,TRINITY_DN97038_c1_g1,TRINITY_DN97339_c1_g3,TRINITY_DN97509_c1_g2,TRI…
GO:0036211	protein modification process	biological process	21/231	8337/93642	0.49343	1	TRINITY_DN65502_c0_g1,TRINITY_DN70528_c0_g1,TRINITY_DN72256_c2_g1,TRINITY_DN79564_c0_g1,TRINITY_DN84613_c0_g2,TRINITY_DN85740_c1_g2,TRINITY_DN86403_c0_g7,TRINITY_DN86461_c0_g2,TRINITY_DN86914_c1_g2,TRINITY_DN86942_c0_g1,TRINITY_DN88743_c0_g3,TRINITY_DN88961_c0_g2,TRINITY_DN90042_c3_g1,TRINITY_DN93410_c1_g3,TRINITY_DN96996_c3_g1,TRINITY_DN97038_c1_g1,TRINITY_DN97339_c1_g3,TRINITY_DN97509_c1_g2,TRI…	TRINITY_DN65502_c0_g1,TRINITY_DN70528_c0_g1,TRINITY_DN72256_c2_g1,TRINITY_DN79564_c0_g1,TRINITY_DN84613_c0_g2,TRINITY_DN85740_c1_g2,TRINITY_DN86403_c0_g7,TRINITY_DN86461_c0_g2,TRINITY_DN86914_c1_g2,TRINITY_DN86942_c0_g1,TRINITY_DN88743_c0_g3,TRINITY_DN88961_c0_g2,TRINITY_DN90042_c3_g1,TRINITY_DN93410_c1_g3,TRINITY_DN96996_c3_g1,TRINITY_DN97038_c1_g1,TRINITY_DN97339_c1_g3,TRINITY_DN97509_c1_g2,TRI…
GO:0044262	cellular carbohydrate metabolic process	biological process	9/231	3491/93642	0.49389	1	TRINITY_DN69074_c0_g1,TRINITY_DN75116_c1_g2,TRINITY_DN77408_c1_g1,TRINITY_DN78222_c0_g2,TRINITY_DN83053_c0_g4,TRINITY_DN92428_c0_g1,TRINITY_DN92428_c0_g7,TRINITY_DN95880_c0_g1,TRINITY_DN97096_c2_g2	TRINITY_DN69074_c0_g1,TRINITY_DN75116_c1_g2,TRINITY_DN77408_c1_g1,TRINITY_DN78222_c0_g2,TRINITY_DN83053_c0_g4,TRINITY_DN92428_c0_g1,TRINITY_DN92428_c0_g7,TRINITY_DN95880_c0_g1,TRINITY_DN97096_c2_g2
GO:0046474	glycerophospholipid biosynthetic process	biological process	2/231	672/93642	0.49451	1	TRINITY_DN73282_c0_g1,TRINITY_DN92339_c0_g2	TRINITY_DN73282_c0_g1,TRINITY_DN92339_c0_g2
GO:0030001	metal ion transport	biological process	4/231	1476/93642	0.49472	1	TRINITY_DN70654_c1_g1,TRINITY_DN73655_c0_g2,TRINITY_DN91958_c0_g1,TRINITY_DN96305_c0_g2	TRINITY_DN70654_c1_g1,TRINITY_DN73655_c0_g2,TRINITY_DN91958_c0_g1,TRINITY_DN96305_c0_g2
GO:0044786	cell cycle DNA replication	biological process	1/231	276/93642	0.49475	1	TRINITY_DN78927_c1_g2	TRINITY_DN78927_c1_g2
GO:0098656	anion transmembrane transport	biological process	3/231	1083/93642	0.50056	1	TRINITY_DN88978_c0_g2,TRINITY_DN90594_c1_g2,TRINITY_DN96996_c3_g1	TRINITY_DN88978_c0_g2,TRINITY_DN90594_c1_g2,TRINITY_DN96996_c3_g1
GO:0043085	positive regulation of catalytic activity	biological process	2/231	680/93642	0.50075	1	TRINITY_DN72925_c0_g1,TRINITY_DN88961_c0_g2	TRINITY_DN72925_c0_g1,TRINITY_DN88961_c0_g2
GO:0000103	sulfate assimilation	biological process	1/231	283/93642	0.50343	1	TRINITY_DN98206_c0_g2	TRINITY_DN98206_c0_g2
GO:0051347	positive regulation of transferase activity	biological process	1/231	284/93642	0.50466	1	TRINITY_DN88961_c0_g2	TRINITY_DN88961_c0_g2
GO:0051338	regulation of transferase activity	biological process	2/231	687/93642	0.50617	1	TRINITY_DN69074_c0_g1,TRINITY_DN88961_c0_g2	TRINITY_DN69074_c0_g1,TRINITY_DN88961_c0_g2
GO:0007051	spindle organization	biological process	1/231	288/93642	0.50955	1	TRINITY_DN88961_c0_g2	TRINITY_DN88961_c0_g2
GO:0070592	cell wall polysaccharide biosynthetic process	biological process	1/231	288/93642	0.50955	1	TRINITY_DN83053_c0_g4	TRINITY_DN83053_c0_g4
GO:0043401	steroid hormone mediated signaling pathway	biological process	1/231	289/93642	0.51076	1	TRINITY_DN98875_c3_g2	TRINITY_DN98875_c3_g2
GO:0070482	response to oxygen levels	biological process	1/231	290/93642	0.51197	1	TRINITY_DN93410_c1_g3	TRINITY_DN93410_c1_g3
GO:0051716	cellular response to stimulus	biological process	38/231	15319/93642	0.51262	1	TRINITY_DN66469_c0_g2,TRINITY_DN70654_c1_g1,TRINITY_DN71575_c0_g6,TRINITY_DN76074_c2_g1,TRINITY_DN76446_c1_g1,TRINITY_DN77419_c0_g3,TRINITY_DN78606_c2_g3,TRINITY_DN78722_c0_g3,TRINITY_DN79053_c1_g1,TRINITY_DN80380_c0_g1,TRINITY_DN80884_c1_g1,TRINITY_DN83855_c0_g1,TRINITY_DN84048_c1_g6,TRINITY_DN84368_c0_g1,TRINITY_DN84971_c1_g3,TRINITY_DN85690_c1_g3,TRINITY_DN85740_c1_g2,TRINITY_DN86397_c2_g2,TRI…	TRINITY_DN66469_c0_g2,TRINITY_DN70654_c1_g1,TRINITY_DN71575_c0_g6,TRINITY_DN76074_c2_g1,TRINITY_DN76446_c1_g1,TRINITY_DN77419_c0_g3,TRINITY_DN78606_c2_g3,TRINITY_DN78722_c0_g3,TRINITY_DN79053_c1_g1,TRINITY_DN80380_c0_g1,TRINITY_DN80884_c1_g1,TRINITY_DN83855_c0_g1,TRINITY_DN84048_c1_g6,TRINITY_DN84368_c0_g1,TRINITY_DN84971_c1_g3,TRINITY_DN85690_c1_g3,TRINITY_DN85740_c1_g2,TRINITY_DN86397_c2_g2,TRI…
GO:0002831	regulation of response to biotic stimulus	biological process	1/231	292/93642	0.51438	1	TRINITY_DN96996_c3_g1	TRINITY_DN96996_c3_g1
GO:0042391	regulation of membrane potential	biological process	1/231	292/93642	0.51438	1	TRINITY_DN70654_c1_g1	TRINITY_DN70654_c1_g1
GO:0045727	positive regulation of translation	biological process	1/231	294/93642	0.51678	1	TRINITY_DN85740_c1_g2	TRINITY_DN85740_c1_g2
GO:0006139	nucleobase-containing compound metabolic process	biological process	70/231	28326/93642	0.51774	1	TRINITY_DN67404_c0_g1,TRINITY_DN69205_c0_g1,TRINITY_DN69619_c0_g1,TRINITY_DN71187_c2_g1,TRINITY_DN71446_c0_g3,TRINITY_DN71575_c0_g6,TRINITY_DN73224_c0_g1,TRINITY_DN73309_c0_g1,TRINITY_DN73343_c2_g1,TRINITY_DN73384_c1_g2,TRINITY_DN74801_c0_g2,TRINITY_DN75146_c2_g2,TRINITY_DN76446_c1_g1,TRINITY_DN77419_c0_g3,TRINITY_DN77526_c0_g1,TRINITY_DN77591_c0_g2,TRINITY_DN78327_c0_g1,TRINITY_DN78434_c1_g1,TRI…	TRINITY_DN67404_c0_g1,TRINITY_DN69205_c0_g1,TRINITY_DN69619_c0_g1,TRINITY_DN71187_c2_g1,TRINITY_DN71446_c0_g3,TRINITY_DN71575_c0_g6,TRINITY_DN73224_c0_g1,TRINITY_DN73309_c0_g1,TRINITY_DN73343_c2_g1,TRINITY_DN73384_c1_g2,TRINITY_DN74801_c0_g2,TRINITY_DN75146_c2_g2,TRINITY_DN76446_c1_g1,TRINITY_DN77419_c0_g3,TRINITY_DN77526_c0_g1,TRINITY_DN77591_c0_g2,TRINITY_DN78327_c0_g1,TRINITY_DN78434_c1_g1,TRI…
GO:0031047	gene silencing by RNA	biological process	2/231	703/93642	0.51842	1	TRINITY_DN90300_c0_g3,TRINITY_DN90672_c0_g2	TRINITY_DN90300_c0_g3,TRINITY_DN90672_c0_g2
GO:0009082	branched-chain amino acid biosynthetic process	biological process	1/231	298/93642	0.52155	1	TRINITY_DN86966_c1_g1	TRINITY_DN86966_c1_g1
GO:0006888	ER to Golgi vesicle-mediated transport	biological process	2/231	709/93642	0.52296	1	TRINITY_DN70654_c1_g1,TRINITY_DN81999_c1_g3	TRINITY_DN70654_c1_g1,TRINITY_DN81999_c1_g3
GO:0006813	potassium ion transport	biological process	1/231	302/93642	0.52627	1	TRINITY_DN70654_c1_g1	TRINITY_DN70654_c1_g1
GO:0006511	ubiquitin-dependent protein catabolic process	biological process	6/231	2365/93642	0.52924	1	TRINITY_DN76074_c2_g1,TRINITY_DN79519_c1_g1,TRINITY_DN80380_c0_g1,TRINITY_DN84613_c0_g2,TRINITY_DN86914_c1_g2,TRINITY_DN95989_c1_g1	TRINITY_DN76074_c2_g1,TRINITY_DN79519_c1_g1,TRINITY_DN80380_c0_g1,TRINITY_DN84613_c0_g2,TRINITY_DN86914_c1_g2,TRINITY_DN95989_c1_g1
GO:0002253	activation of immune response	biological process	1/231	306/93642	0.53094	1	TRINITY_DN86942_c0_g1	TRINITY_DN86942_c0_g1
GO:0043087	regulation of GTPase activity	biological process	1/231	307/93642	0.53210	1	TRINITY_DN72925_c0_g1	TRINITY_DN72925_c0_g1
GO:0071417	cellular response to organonitrogen compound	biological process	1/231	308/93642	0.53326	1	TRINITY_DN86942_c0_g1	TRINITY_DN86942_c0_g1
GO:0030433	ubiquitin-dependent ERAD pathway	biological process	1/231	309/93642	0.53441	1	TRINITY_DN80380_c0_g1	TRINITY_DN80380_c0_g1
GO:0007127	meiosis I	biological process	1/231	312/93642	0.53786	1	TRINITY_DN95518_c0_g1	TRINITY_DN95518_c0_g1
GO:0002682	regulation of immune system process	biological process	2/231	731/93642	0.53936	1	TRINITY_DN86942_c0_g1,TRINITY_DN96996_c3_g1	TRINITY_DN86942_c0_g1,TRINITY_DN96996_c3_g1
GO:0009063	cellular amino acid catabolic process	biological process	2/231	732/93642	0.54010	1	TRINITY_DN78722_c0_g3,TRINITY_DN95015_c0_g1	TRINITY_DN78722_c0_g3,TRINITY_DN95015_c0_g1
GO:0010118	stomatal movement	biological process	1/231	314/93642	0.54015	1	TRINITY_DN96996_c3_g1	TRINITY_DN96996_c3_g1
GO:0046395	carboxylic acid catabolic process	biological process	4/231	1569/93642	0.54252	1	TRINITY_DN72493_c6_g3,TRINITY_DN75002_c1_g1,TRINITY_DN78722_c0_g3,TRINITY_DN95015_c0_g1	TRINITY_DN72493_c6_g3,TRINITY_DN75002_c1_g1,TRINITY_DN78722_c0_g3,TRINITY_DN95015_c0_g1
GO:0034250	positive regulation of cellular amide metabolic process	biological process	1/231	323/93642	0.55029	1	TRINITY_DN85740_c1_g2	TRINITY_DN85740_c1_g2
GO:0071383	cellular response to steroid hormone stimulus	biological process	1/231	325/93642	0.55251	1	TRINITY_DN98875_c3_g2	TRINITY_DN98875_c3_g2
GO:0019941	modification-dependent protein catabolic process	biological process	6/231	2423/93642	0.55290	1	TRINITY_DN76074_c2_g1,TRINITY_DN79519_c1_g1,TRINITY_DN80380_c0_g1,TRINITY_DN84613_c0_g2,TRINITY_DN86914_c1_g2,TRINITY_DN95989_c1_g1	TRINITY_DN76074_c2_g1,TRINITY_DN79519_c1_g1,TRINITY_DN80380_c0_g1,TRINITY_DN84613_c0_g2,TRINITY_DN86914_c1_g2,TRINITY_DN95989_c1_g1
GO:0061982	meiosis I cell cycle process	biological process	1/231	328/93642	0.55583	1	TRINITY_DN95518_c0_g1	TRINITY_DN95518_c0_g1
GO:0016054	organic acid catabolic process	biological process	4/231	1597/93642	0.55646	1	TRINITY_DN72493_c6_g3,TRINITY_DN75002_c1_g1,TRINITY_DN78722_c0_g3,TRINITY_DN95015_c0_g1	TRINITY_DN72493_c6_g3,TRINITY_DN75002_c1_g1,TRINITY_DN78722_c0_g3,TRINITY_DN95015_c0_g1
GO:0032879	regulation of localization	biological process	4/231	1602/93642	0.55893	1	TRINITY_DN70654_c1_g1,TRINITY_DN72925_c0_g1,TRINITY_DN90594_c1_g2,TRINITY_DN96996_c3_g1	TRINITY_DN70654_c1_g1,TRINITY_DN72925_c0_g1,TRINITY_DN90594_c1_g2,TRINITY_DN96996_c3_g1
GO:0001934	positive regulation of protein phosphorylation	biological process	1/231	332/93642	0.56021	1	TRINITY_DN88961_c0_g2	TRINITY_DN88961_c0_g2
GO:0006644	phospholipid metabolic process	biological process	4/231	1606/93642	0.56090	1	TRINITY_DN69074_c0_g1,TRINITY_DN73282_c0_g1,TRINITY_DN82219_c5_g2,TRINITY_DN92339_c0_g2	TRINITY_DN69074_c0_g1,TRINITY_DN73282_c0_g1,TRINITY_DN82219_c5_g2,TRINITY_DN92339_c0_g2
GO:0009658	chloroplast organization	biological process	1/231	333/93642	0.56130	1	TRINITY_DN92169_c2_g1	TRINITY_DN92169_c2_g1
GO:1901607	alpha-amino acid biosynthetic process	biological process	5/231	2029/93642	0.56257	1	TRINITY_DN78722_c0_g3,TRINITY_DN84395_c0_g2,TRINITY_DN86966_c1_g1,TRINITY_DN95015_c0_g1,TRINITY_DN98704_c3_g1	TRINITY_DN78722_c0_g3,TRINITY_DN84395_c0_g2,TRINITY_DN86966_c1_g1,TRINITY_DN95015_c0_g1,TRINITY_DN98704_c3_g1
GO:0035690	cellular response to drug	biological process	2/231	764/93642	0.56323	1	TRINITY_DN86942_c0_g1,TRINITY_DN96996_c3_g1	TRINITY_DN86942_c0_g1,TRINITY_DN96996_c3_g1
GO:0016579	protein deubiquitination	biological process	1/231	335/93642	0.56347	1	TRINITY_DN97509_c1_g2	TRINITY_DN97509_c1_g2
GO:0048646	anatomical structure formation involved in morphogenesis	biological process	4/231	1618/93642	0.56677	1	TRINITY_DN70654_c1_g1,TRINITY_DN77313_c3_g1,TRINITY_DN92488_c1_g1,TRINITY_DN94619_c1_g1	TRINITY_DN70654_c1_g1,TRINITY_DN77313_c3_g1,TRINITY_DN92488_c1_g1,TRINITY_DN94619_c1_g1
GO:0009832	plant-type cell wall biogenesis	biological process	1/231	340/93642	0.56885	1	TRINITY_DN83053_c0_g4	TRINITY_DN83053_c0_g4
GO:0016129	phytosteroid biosynthetic process	biological process	1/231	341/93642	0.56991	1	TRINITY_DN95742_c1_g2	TRINITY_DN95742_c1_g2
GO:0045292	mRNA cis splicing, via spliceosome	biological process	1/231	343/93642	0.57204	1	TRINITY_DN81789_c0_g1	TRINITY_DN81789_c0_g1
GO:0051345	positive regulation of hydrolase activity	biological process	1/231	344/93642	0.57310	1	TRINITY_DN72925_c0_g1	TRINITY_DN72925_c0_g1
GO:2000242	negative regulation of reproductive process	biological process	1/231	344/93642	0.57310	1	TRINITY_DN69205_c0_g1	TRINITY_DN69205_c0_g1
GO:0006397	mRNA processing	biological process	6/231	2479/93642	0.57523	1	TRINITY_DN73224_c0_g1,TRINITY_DN75146_c2_g2,TRINITY_DN81789_c0_g1,TRINITY_DN84026_c0_g1,TRINITY_DN84953_c0_g1,TRINITY_DN95505_c1_g2	TRINITY_DN73224_c0_g1,TRINITY_DN75146_c2_g2,TRINITY_DN81789_c0_g1,TRINITY_DN84026_c0_g1,TRINITY_DN84953_c0_g1,TRINITY_DN95505_c1_g2
GO:0006812	cation transport	biological process	7/231	2901/93642	0.57617	1	TRINITY_DN70654_c1_g1,TRINITY_DN73655_c0_g2,TRINITY_DN83943_c0_g1,TRINITY_DN91958_c0_g1,TRINITY_DN92564_c0_g3,TRINITY_DN96305_c0_g2,TRINITY_DN97070_c2_g1	TRINITY_DN70654_c1_g1,TRINITY_DN73655_c0_g2,TRINITY_DN83943_c0_g1,TRINITY_DN91958_c0_g1,TRINITY_DN92564_c0_g3,TRINITY_DN96305_c0_g2,TRINITY_DN97070_c2_g1
GO:0006857	oligopeptide transport	biological process	1/231	348/93642	0.57731	1	TRINITY_DN74639_c0_g1	TRINITY_DN74639_c0_g1
GO:0016049	cell growth	biological process	4/231	1640/93642	0.57742	1	TRINITY_DN84048_c1_g6,TRINITY_DN88998_c0_g1,TRINITY_DN91351_c1_g1,TRINITY_DN96996_c3_g1	TRINITY_DN84048_c1_g6,TRINITY_DN88998_c0_g1,TRINITY_DN91351_c1_g1,TRINITY_DN96996_c3_g1
GO:0042327	positive regulation of phosphorylation	biological process	1/231	350/93642	0.57940	1	TRINITY_DN88961_c0_g2	TRINITY_DN88961_c0_g2
GO:0043648	dicarboxylic acid metabolic process	biological process	3/231	1219/93642	0.58015	1	TRINITY_DN78722_c0_g3,TRINITY_DN86966_c1_g1,TRINITY_DN95015_c0_g1	TRINITY_DN78722_c0_g3,TRINITY_DN86966_c1_g1,TRINITY_DN95015_c0_g1
GO:0043632	modification-dependent macromolecule catabolic process	biological process	6/231	2496/93642	0.58190	1	TRINITY_DN76074_c2_g1,TRINITY_DN79519_c1_g1,TRINITY_DN80380_c0_g1,TRINITY_DN84613_c0_g2,TRINITY_DN86914_c1_g2,TRINITY_DN95989_c1_g1	TRINITY_DN76074_c2_g1,TRINITY_DN79519_c1_g1,TRINITY_DN80380_c0_g1,TRINITY_DN84613_c0_g2,TRINITY_DN86914_c1_g2,TRINITY_DN95989_c1_g1
GO:0006576	cellular biogenic amine metabolic process	biological process	1/231	353/93642	0.58252	1	TRINITY_DN84395_c0_g2	TRINITY_DN84395_c0_g2
GO:0010383	cell wall polysaccharide metabolic process	biological process	2/231	792/93642	0.58277	1	TRINITY_DN78222_c0_g2,TRINITY_DN83053_c0_g4	TRINITY_DN78222_c0_g2,TRINITY_DN83053_c0_g4
GO:0036503	ERAD pathway	biological process	1/231	355/93642	0.58458	1	TRINITY_DN80380_c0_g1	TRINITY_DN80380_c0_g1
GO:0046777	protein autophosphorylation	biological process	2/231	796/93642	0.58551	1	TRINITY_DN86942_c0_g1,TRINITY_DN96996_c3_g1	TRINITY_DN86942_c0_g1,TRINITY_DN96996_c3_g1
GO:0007276	gamete generation	biological process	1/231	356/93642	0.58561	1	TRINITY_DN80380_c0_g1	TRINITY_DN80380_c0_g1
GO:0009553	embryo sac development	biological process	1/231	358/93642	0.58766	1	TRINITY_DN92707_c1_g1	TRINITY_DN92707_c1_g1
GO:0048284	organelle fusion	biological process	2/231	800/93642	0.58824	1	TRINITY_DN72925_c0_g1,TRINITY_DN92707_c1_g1	TRINITY_DN72925_c0_g1,TRINITY_DN92707_c1_g1
GO:0065008	regulation of biological quality	biological process	19/231	7938/93642	0.58896	1	TRINITY_DN70654_c1_g1,TRINITY_DN73695_c0_g3,TRINITY_DN75002_c1_g1,TRINITY_DN77439_c1_g1,TRINITY_DN78927_c1_g2,TRINITY_DN81058_c2_g3,TRINITY_DN83277_c0_g1,TRINITY_DN83320_c1_g3,TRINITY_DN84048_c1_g6,TRINITY_DN85690_c1_g3,TRINITY_DN88978_c0_g2,TRINITY_DN90684_c0_g9,TRINITY_DN92611_c2_g2,TRINITY_DN95742_c1_g2,TRINITY_DN96996_c3_g1,TRINITY_DN97070_c2_g1,TRINITY_DN97717_c2_g6,TRINITY_DN98206_c0_g2,TRI…	TRINITY_DN70654_c1_g1,TRINITY_DN73695_c0_g3,TRINITY_DN75002_c1_g1,TRINITY_DN77439_c1_g1,TRINITY_DN78927_c1_g2,TRINITY_DN81058_c2_g3,TRINITY_DN83277_c0_g1,TRINITY_DN83320_c1_g3,TRINITY_DN84048_c1_g6,TRINITY_DN85690_c1_g3,TRINITY_DN88978_c0_g2,TRINITY_DN90684_c0_g9,TRINITY_DN92611_c2_g2,TRINITY_DN95742_c1_g2,TRINITY_DN96996_c3_g1,TRINITY_DN97070_c2_g1,TRINITY_DN97717_c2_g6,TRINITY_DN98206_c0_g2,TRI…
GO:0045017	glycerolipid biosynthetic process	biological process	2/231	802/93642	0.58960	1	TRINITY_DN73282_c0_g1,TRINITY_DN92339_c0_g2	TRINITY_DN73282_c0_g1,TRINITY_DN92339_c0_g2
GO:0051259	protein complex oligomerization	biological process	1/231	360/93642	0.58970	1	TRINITY_DN89247_c1_g2	TRINITY_DN89247_c1_g2
GO:0072359	circulatory system development	biological process	1/231	361/93642	0.59072	1	TRINITY_DN70654_c1_g1	TRINITY_DN70654_c1_g1
GO:0042744	hydrogen peroxide catabolic process	biological process	1/231	364/93642	0.59375	1	TRINITY_DN74397_c1_g1	TRINITY_DN74397_c1_g1
GO:0046128	purine ribonucleoside metabolic process	biological process	1/231	364/93642	0.59375	1	TRINITY_DN84395_c0_g2	TRINITY_DN84395_c0_g2
GO:0009856	pollination	biological process	3/231	1244/93642	0.59389	1	TRINITY_DN80047_c1_g1,TRINITY_DN83053_c0_g4,TRINITY_DN88998_c0_g1	TRINITY_DN80047_c1_g1,TRINITY_DN83053_c0_g4,TRINITY_DN88998_c0_g1
GO:0006144	purine nucleobase metabolic process	biological process	1/231	366/93642	0.59576	1	TRINITY_DN92430_c1_g1	TRINITY_DN92430_c1_g1
GO:0071555	cell wall organization	biological process	7/231	2960/93642	0.59743	1	TRINITY_DN70749_c0_g1,TRINITY_DN77408_c1_g1,TRINITY_DN78222_c0_g2,TRINITY_DN82354_c0_g2,TRINITY_DN83053_c0_g4,TRINITY_DN88516_c0_g3,TRINITY_DN94619_c1_g1	TRINITY_DN70749_c0_g1,TRINITY_DN77408_c1_g1,TRINITY_DN78222_c0_g2,TRINITY_DN82354_c0_g2,TRINITY_DN83053_c0_g4,TRINITY_DN88516_c0_g3,TRINITY_DN94619_c1_g1
GO:0006508	proteolysis	biological process	10/231	4231/93642	0.59961	1	TRINITY_DN76074_c2_g1,TRINITY_DN79519_c1_g1,TRINITY_DN80380_c0_g1,TRINITY_DN81212_c1_g1,TRINITY_DN82374_c1_g3,TRINITY_DN84613_c0_g2,TRINITY_DN86914_c1_g2,TRINITY_DN95835_c0_g1,TRINITY_DN95989_c1_g1,TRINITY_DN97509_c1_g2	TRINITY_DN76074_c2_g1,TRINITY_DN79519_c1_g1,TRINITY_DN80380_c0_g1,TRINITY_DN81212_c1_g1,TRINITY_DN82374_c1_g3,TRINITY_DN84613_c0_g2,TRINITY_DN86914_c1_g2,TRINITY_DN95835_c0_g1,TRINITY_DN95989_c1_g1,TRINITY_DN97509_c1_g2
GO:0051510	regulation of unidimensional cell growth	biological process	1/231	371/93642	0.60074	1	TRINITY_DN96996_c3_g1	TRINITY_DN96996_c3_g1
GO:0019682	glyceraldehyde-3-phosphate metabolic process	biological process	1/231	373/93642	0.60272	1	TRINITY_DN69074_c0_g1	TRINITY_DN69074_c0_g1
GO:0019932	second-messenger-mediated signaling	biological process	1/231	373/93642	0.60272	1	TRINITY_DN70654_c1_g1	TRINITY_DN70654_c1_g1
GO:0042278	purine nucleoside metabolic process	biological process	1/231	374/93642	0.60370	1	TRINITY_DN84395_c0_g2	TRINITY_DN84395_c0_g2
GO:0044275	cellular carbohydrate catabolic process	biological process	3/231	1263/93642	0.60413	1	TRINITY_DN75116_c1_g2,TRINITY_DN77408_c1_g1,TRINITY_DN95880_c0_g1	TRINITY_DN75116_c1_g2,TRINITY_DN77408_c1_g1,TRINITY_DN95880_c0_g1
GO:0031334	positive regulation of protein complex assembly	biological process	1/231	375/93642	0.60468	1	TRINITY_DN80380_c0_g1	TRINITY_DN80380_c0_g1
GO:0016128	phytosteroid metabolic process	biological process	1/231	376/93642	0.60566	1	TRINITY_DN95742_c1_g2	TRINITY_DN95742_c1_g2
GO:0055088	lipid homeostasis	biological process	1/231	376/93642	0.60566	1	TRINITY_DN95742_c1_g2	TRINITY_DN95742_c1_g2
GO:0007166	cell surface receptor signaling pathway	biological process	2/231	829/93642	0.60761	1	TRINITY_DN86914_c1_g2,TRINITY_DN86942_c0_g1	TRINITY_DN86914_c1_g2,TRINITY_DN86942_c0_g1
GO:0006914	autophagy	biological process	2/231	831/93642	0.60892	1	TRINITY_DN89341_c0_g1,TRINITY_DN98284_c5_g1	TRINITY_DN89341_c0_g1,TRINITY_DN98284_c5_g1
GO:0007584	response to nutrient	biological process	1/231	381/93642	0.61052	1	TRINITY_DN96996_c3_g1	TRINITY_DN96996_c3_g1
GO:0009070	serine family amino acid biosynthetic process	biological process	1/231	382/93642	0.61149	1	TRINITY_DN98704_c3_g1	TRINITY_DN98704_c3_g1
GO:0046483	heterocycle metabolic process	biological process	73/231	30227/93642	0.61152	1	TRINITY_DN67404_c0_g1,TRINITY_DN69205_c0_g1,TRINITY_DN69619_c0_g1,TRINITY_DN71187_c2_g1,TRINITY_DN71446_c0_g3,TRINITY_DN71575_c0_g6,TRINITY_DN73224_c0_g1,TRINITY_DN73309_c0_g1,TRINITY_DN73343_c2_g1,TRINITY_DN73384_c1_g2,TRINITY_DN74801_c0_g2,TRINITY_DN75146_c2_g2,TRINITY_DN76446_c1_g1,TRINITY_DN77419_c0_g3,TRINITY_DN77526_c0_g1,TRINITY_DN77591_c0_g2,TRINITY_DN78327_c0_g1,TRINITY_DN78434_c1_g1,TRI…	TRINITY_DN67404_c0_g1,TRINITY_DN69205_c0_g1,TRINITY_DN69619_c0_g1,TRINITY_DN71187_c2_g1,TRINITY_DN71446_c0_g3,TRINITY_DN71575_c0_g6,TRINITY_DN73224_c0_g1,TRINITY_DN73309_c0_g1,TRINITY_DN73343_c2_g1,TRINITY_DN73384_c1_g2,TRINITY_DN74801_c0_g2,TRINITY_DN75146_c2_g2,TRINITY_DN76446_c1_g1,TRINITY_DN77419_c0_g3,TRINITY_DN77526_c0_g1,TRINITY_DN77591_c0_g2,TRINITY_DN78327_c0_g1,TRINITY_DN78434_c1_g1,TRI…
GO:0000027	ribosomal large subunit assembly	biological process	1/231	383/93642	0.61245	1	TRINITY_DN72873_c0_g1	TRINITY_DN72873_c0_g1
GO:0070646	protein modification by small protein removal	biological process	1/231	383/93642	0.61245	1	TRINITY_DN97509_c1_g2	TRINITY_DN97509_c1_g2
GO:0061919	process utilizing autophagic mechanism	biological process	2/231	840/93642	0.61477	1	TRINITY_DN89341_c0_g1,TRINITY_DN98284_c5_g1	TRINITY_DN89341_c0_g1,TRINITY_DN98284_c5_g1
GO:0006302	double-strand break repair	biological process	1/231	386/93642	0.61532	1	TRINITY_DN93262_c0_g2	TRINITY_DN93262_c0_g2
GO:0043650	dicarboxylic acid biosynthetic process	biological process	1/231	389/93642	0.61817	1	TRINITY_DN86966_c1_g1	TRINITY_DN86966_c1_g1
GO:0048545	response to steroid hormone	biological process	1/231	389/93642	0.61817	1	TRINITY_DN98875_c3_g2	TRINITY_DN98875_c3_g2
GO:0019216	regulation of lipid metabolic process	biological process	1/231	390/93642	0.61912	1	TRINITY_DN69074_c0_g1	TRINITY_DN69074_c0_g1
GO:0044706	multi-multicellular organism process	biological process	3/231	1299/93642	0.62308	1	TRINITY_DN80047_c1_g1,TRINITY_DN83053_c0_g4,TRINITY_DN88998_c0_g1	TRINITY_DN80047_c1_g1,TRINITY_DN83053_c0_g4,TRINITY_DN88998_c0_g1
GO:0018958	phenol-containing compound metabolic process	biological process	1/231	395/93642	0.62381	1	TRINITY_DN75002_c1_g1	TRINITY_DN75002_c1_g1
GO:0006487	protein N-linked glycosylation	biological process	1/231	398/93642	0.62660	1	TRINITY_DN97038_c1_g1	TRINITY_DN97038_c1_g1
GO:0034614	cellular response to reactive oxygen species	biological process	1/231	401/93642	0.62937	1	TRINITY_DN96996_c3_g1	TRINITY_DN96996_c3_g1
GO:0003008	system process	biological process	1/231	403/93642	0.63120	1	TRINITY_DN70654_c1_g1	TRINITY_DN70654_c1_g1
GO:0072329	monocarboxylic acid catabolic process	biological process	2/231	866/93642	0.63131	1	TRINITY_DN72493_c6_g3,TRINITY_DN75002_c1_g1	TRINITY_DN72493_c6_g3,TRINITY_DN75002_c1_g1
GO:0006935	chemotaxis	biological process	1/231	410/93642	0.63755	1	TRINITY_DN80047_c1_g1	TRINITY_DN80047_c1_g1
GO:0010501	RNA secondary structure unwinding	biological process	1/231	410/93642	0.63755	1	TRINITY_DN95089_c0_g2	TRINITY_DN95089_c0_g2
GO:0045229	external encapsulating structure organization	biological process	7/231	3077/93642	0.63794	1	TRINITY_DN70749_c0_g1,TRINITY_DN77408_c1_g1,TRINITY_DN78222_c0_g2,TRINITY_DN82354_c0_g2,TRINITY_DN83053_c0_g4,TRINITY_DN88516_c0_g3,TRINITY_DN94619_c1_g1	TRINITY_DN70749_c0_g1,TRINITY_DN77408_c1_g1,TRINITY_DN78222_c0_g2,TRINITY_DN82354_c0_g2,TRINITY_DN83053_c0_g4,TRINITY_DN88516_c0_g3,TRINITY_DN94619_c1_g1
GO:0006367	transcription initiation from RNA polymerase II promoter	biological process	1/231	413/93642	0.64024	1	TRINITY_DN80380_c0_g1	TRINITY_DN80380_c0_g1
GO:0042330	taxis	biological process	1/231	414/93642	0.64113	1	TRINITY_DN80047_c1_g1	TRINITY_DN80047_c1_g1
GO:0010608	posttranscriptional regulation of gene expression	biological process	4/231	1793/93642	0.64724	1	TRINITY_DN77956_c0_g1,TRINITY_DN85740_c1_g2,TRINITY_DN90300_c0_g3,TRINITY_DN90672_c0_g2	TRINITY_DN77956_c0_g1,TRINITY_DN85740_c1_g2,TRINITY_DN90300_c0_g3,TRINITY_DN90672_c0_g2
GO:0009081	branched-chain amino acid metabolic process	biological process	1/231	421/93642	0.64731	1	TRINITY_DN86966_c1_g1	TRINITY_DN86966_c1_g1
GO:0009860	pollen tube growth	biological process	1/231	422/93642	0.64818	1	TRINITY_DN88998_c0_g1	TRINITY_DN88998_c0_g1
GO:0009657	plastid organization	biological process	1/231	424/93642	0.64993	1	TRINITY_DN92169_c2_g1	TRINITY_DN92169_c2_g1
GO:0006073	cellular glucan metabolic process	biological process	4/231	1800/93642	0.65025	1	TRINITY_DN77408_c1_g1,TRINITY_DN78222_c0_g2,TRINITY_DN95880_c0_g1,TRINITY_DN97096_c2_g2	TRINITY_DN77408_c1_g1,TRINITY_DN78222_c0_g2,TRINITY_DN95880_c0_g1,TRINITY_DN97096_c2_g2
GO:0044038	cell wall macromolecule biosynthetic process	biological process	1/231	430/93642	0.65510	1	TRINITY_DN83053_c0_g4	TRINITY_DN83053_c0_g4
GO:0070589	cellular component macromolecule biosynthetic process	biological process	1/231	430/93642	0.65510	1	TRINITY_DN83053_c0_g4	TRINITY_DN83053_c0_g4
GO:0008652	cellular amino acid biosynthetic process	biological process	5/231	2269/93642	0.66071	1	TRINITY_DN78722_c0_g3,TRINITY_DN84395_c0_g2,TRINITY_DN86966_c1_g1,TRINITY_DN95015_c0_g1,TRINITY_DN98704_c3_g1	TRINITY_DN78722_c0_g3,TRINITY_DN84395_c0_g2,TRINITY_DN86966_c1_g1,TRINITY_DN95015_c0_g1,TRINITY_DN98704_c3_g1
GO:0044042	glucan metabolic process	biological process	4/231	1826/93642	0.66126	1	TRINITY_DN77408_c1_g1,TRINITY_DN78222_c0_g2,TRINITY_DN95880_c0_g1,TRINITY_DN97096_c2_g2	TRINITY_DN77408_c1_g1,TRINITY_DN78222_c0_g2,TRINITY_DN95880_c0_g1,TRINITY_DN97096_c2_g2
GO:0098754	detoxification	biological process	1/231	438/93642	0.66188	1	TRINITY_DN84753_c0_g2	TRINITY_DN84753_c0_g2
GO:0009894	regulation of catabolic process	biological process	2/231	918/93642	0.66272	1	TRINITY_DN95989_c1_g1,TRINITY_DN98284_c5_g1	TRINITY_DN95989_c1_g1,TRINITY_DN98284_c5_g1
GO:1901565	organonitrogen compound catabolic process	biological process	11/231	4884/93642	0.66378	1	TRINITY_DN76074_c2_g1,TRINITY_DN78722_c0_g3,TRINITY_DN79519_c1_g1,TRINITY_DN80380_c0_g1,TRINITY_DN82374_c1_g3,TRINITY_DN84613_c0_g2,TRINITY_DN86914_c1_g2,TRINITY_DN92430_c1_g1,TRINITY_DN92859_c0_g1,TRINITY_DN95015_c0_g1,TRINITY_DN95989_c1_g1	TRINITY_DN76074_c2_g1,TRINITY_DN78722_c0_g3,TRINITY_DN79519_c1_g1,TRINITY_DN80380_c0_g1,TRINITY_DN82374_c1_g3,TRINITY_DN84613_c0_g2,TRINITY_DN86914_c1_g2,TRINITY_DN92430_c1_g1,TRINITY_DN92859_c0_g1,TRINITY_DN95015_c0_g1,TRINITY_DN95989_c1_g1
GO:0006635	fatty acid beta-oxidation	biological process	1/231	442/93642	0.66522	1	TRINITY_DN72493_c6_g3	TRINITY_DN72493_c6_g3
GO:0009072	aromatic amino acid family metabolic process	biological process	1/231	443/93642	0.66605	1	TRINITY_DN84395_c0_g2	TRINITY_DN84395_c0_g2
GO:0048518	positive regulation of biological process	biological process	13/231	5750/93642	0.66636	1	TRINITY_DN66469_c0_g2,TRINITY_DN67404_c0_g1,TRINITY_DN70654_c1_g1,TRINITY_DN73309_c0_g1,TRINITY_DN78434_c1_g1,TRINITY_DN80380_c0_g1,TRINITY_DN85740_c1_g2,TRINITY_DN86942_c0_g1,TRINITY_DN88961_c0_g2,TRINITY_DN93262_c0_g2,TRINITY_DN95646_c1_g2,TRINITY_DN96996_c3_g1,TRINITY_DN97339_c1_g3	TRINITY_DN66469_c0_g2,TRINITY_DN67404_c0_g1,TRINITY_DN70654_c1_g1,TRINITY_DN73309_c0_g1,TRINITY_DN78434_c1_g1,TRINITY_DN80380_c0_g1,TRINITY_DN85740_c1_g2,TRINITY_DN86942_c0_g1,TRINITY_DN88961_c0_g2,TRINITY_DN93262_c0_g2,TRINITY_DN95646_c1_g2,TRINITY_DN96996_c3_g1,TRINITY_DN97339_c1_g3
GO:0042455	ribonucleoside biosynthetic process	biological process	1/231	445/93642	0.66770	1	TRINITY_DN84395_c0_g2	TRINITY_DN84395_c0_g2
GO:0045934	negative regulation of nucleobase-containing compound metabolic process	biological process	4/231	1845/93642	0.66917	1	TRINITY_DN78434_c1_g1,TRINITY_DN84368_c0_g1,TRINITY_DN91351_c1_g1,TRINITY_DN93541_c1_g2	TRINITY_DN78434_c1_g1,TRINITY_DN84368_c0_g1,TRINITY_DN91351_c1_g1,TRINITY_DN93541_c1_g2
GO:0008380	RNA splicing	biological process	4/231	1850/93642	0.67122	1	TRINITY_DN73224_c0_g1,TRINITY_DN75146_c2_g2,TRINITY_DN81789_c0_g1,TRINITY_DN84026_c0_g1	TRINITY_DN73224_c0_g1,TRINITY_DN75146_c2_g2,TRINITY_DN81789_c0_g1,TRINITY_DN84026_c0_g1
GO:0009163	nucleoside biosynthetic process	biological process	1/231	453/93642	0.67423	1	TRINITY_DN84395_c0_g2	TRINITY_DN84395_c0_g2
GO:0010562	positive regulation of phosphorus metabolic process	biological process	1/231	453/93642	0.67423	1	TRINITY_DN88961_c0_g2	TRINITY_DN88961_c0_g2
GO:0045937	positive regulation of phosphate metabolic process	biological process	1/231	453/93642	0.67423	1	TRINITY_DN88961_c0_g2	TRINITY_DN88961_c0_g2
GO:0009251	glucan catabolic process	biological process	2/231	939/93642	0.67479	1	TRINITY_DN77408_c1_g1,TRINITY_DN95880_c0_g1	TRINITY_DN77408_c1_g1,TRINITY_DN95880_c0_g1
GO:0022008	neurogenesis	biological process	1/231	457/93642	0.67745	1	TRINITY_DN87442_c0_g2	TRINITY_DN87442_c0_g2
GO:0042176	regulation of protein catabolic process	biological process	1/231	457/93642	0.67745	1	TRINITY_DN95989_c1_g1	TRINITY_DN95989_c1_g1
GO:0044106	cellular amine metabolic process	biological process	1/231	458/93642	0.67825	1	TRINITY_DN84395_c0_g2	TRINITY_DN84395_c0_g2
GO:0006575	cellular modified amino acid metabolic process	biological process	2/231	949/93642	0.68041	1	TRINITY_DN84753_c0_g2,TRINITY_DN92859_c0_g1	TRINITY_DN84753_c0_g2,TRINITY_DN92859_c0_g1
GO:0006816	calcium ion transport	biological process	1/231	461/93642	0.68064	1	TRINITY_DN70654_c1_g1	TRINITY_DN70654_c1_g1
GO:0031669	cellular response to nutrient levels	biological process	2/231	950/93642	0.68097	1	TRINITY_DN89247_c1_g2,TRINITY_DN96996_c3_g1	TRINITY_DN89247_c1_g2,TRINITY_DN96996_c3_g1
GO:0034605	cellular response to heat	biological process	1/231	462/93642	0.68143	1	TRINITY_DN86397_c2_g2	TRINITY_DN86397_c2_g2
GO:0060341	regulation of cellular localization	biological process	1/231	467/93642	0.68536	1	TRINITY_DN70654_c1_g1	TRINITY_DN70654_c1_g1
GO:0015979	photosynthesis	biological process	1/231	471/93642	0.68847	1	TRINITY_DN93139_c0_g1	TRINITY_DN93139_c0_g1
GO:0043902	positive regulation of multi-organism process	biological process	1/231	472/93642	0.68924	1	TRINITY_DN96996_c3_g1	TRINITY_DN96996_c3_g1
GO:0016570	histone modification	biological process	2/231	968/93642	0.69087	1	TRINITY_DN79564_c0_g1,TRINITY_DN90042_c3_g1	TRINITY_DN79564_c0_g1,TRINITY_DN90042_c3_g1
GO:0006468	protein phosphorylation	biological process	6/231	2805/93642	0.69302	1	TRINITY_DN85740_c1_g2,TRINITY_DN86942_c0_g1,TRINITY_DN88961_c0_g2,TRINITY_DN96996_c3_g1,TRINITY_DN97339_c1_g3,TRINITY_DN98810_c3_g2	TRINITY_DN85740_c1_g2,TRINITY_DN86942_c0_g1,TRINITY_DN88961_c0_g2,TRINITY_DN96996_c3_g1,TRINITY_DN97339_c1_g3,TRINITY_DN98810_c3_g2
GO:0032970	regulation of actin filament-based process	biological process	1/231	477/93642	0.69307	1	TRINITY_DN70654_c1_g1	TRINITY_DN70654_c1_g1
GO:0042364	water-soluble vitamin biosynthetic process	biological process	1/231	478/93642	0.69383	1	TRINITY_DN79834_c1_g5	TRINITY_DN79834_c1_g5
GO:0000462	maturation of SSU-rRNA from tricistronic rRNA transcript (SSU-rRNA, 5.8S rRNA, LSU-rRNA)	biological process	1/231	481/93642	0.69611	1	TRINITY_DN87442_c0_g2	TRINITY_DN87442_c0_g2
GO:0051704	multi-organism process	biological process	18/231	8030/93642	0.69842	1	TRINITY_DN75002_c1_g1,TRINITY_DN76888_c1_g2,TRINITY_DN78722_c0_g3,TRINITY_DN80047_c1_g1,TRINITY_DN80380_c0_g1,TRINITY_DN80910_c3_g1,TRINITY_DN83053_c0_g4,TRINITY_DN86942_c0_g1,TRINITY_DN88998_c0_g1,TRINITY_DN90300_c0_g3,TRINITY_DN90672_c0_g2,TRINITY_DN90772_c1_g2,TRINITY_DN91145_c0_g2,TRINITY_DN91307_c0_g3,TRINITY_DN92098_c0_g7,TRINITY_DN94707_c0_g1,TRINITY_DN94764_c0_g1,TRINITY_DN96996_c3_g1	TRINITY_DN75002_c1_g1,TRINITY_DN76888_c1_g2,TRINITY_DN78722_c0_g3,TRINITY_DN80047_c1_g1,TRINITY_DN80380_c0_g1,TRINITY_DN80910_c3_g1,TRINITY_DN83053_c0_g4,TRINITY_DN86942_c0_g1,TRINITY_DN88998_c0_g1,TRINITY_DN90300_c0_g3,TRINITY_DN90672_c0_g2,TRINITY_DN90772_c1_g2,TRINITY_DN91145_c0_g2,TRINITY_DN91307_c0_g3,TRINITY_DN92098_c0_g7,TRINITY_DN94707_c0_g1,TRINITY_DN94764_c0_g1,TRINITY_DN96996_c3_g1
GO:0040029	regulation of gene expression, epigenetic	biological process	2/231	986/93642	0.70052	1	TRINITY_DN90300_c0_g3,TRINITY_DN90672_c0_g2	TRINITY_DN90300_c0_g3,TRINITY_DN90672_c0_g2
GO:0045488	pectin metabolic process	biological process	1/231	488/93642	0.70134	1	TRINITY_DN83053_c0_g4	TRINITY_DN83053_c0_g4
GO:0016569	covalent chromatin modification	biological process	2/231	990/93642	0.70263	1	TRINITY_DN79564_c0_g1,TRINITY_DN90042_c3_g1	TRINITY_DN79564_c0_g1,TRINITY_DN90042_c3_g1
GO:0006906	vesicle fusion	biological process	1/231	490/93642	0.70282	1	TRINITY_DN72925_c0_g1	TRINITY_DN72925_c0_g1
GO:0045859	regulation of protein kinase activity	biological process	1/231	490/93642	0.70282	1	TRINITY_DN88961_c0_g2	TRINITY_DN88961_c0_g2
GO:0140013	meiotic nuclear division	biological process	1/231	492/93642	0.70429	1	TRINITY_DN95518_c0_g1	TRINITY_DN95518_c0_g1
GO:0019395	fatty acid oxidation	biological process	1/231	494/93642	0.70576	1	TRINITY_DN72493_c6_g3	TRINITY_DN72493_c6_g3
GO:0045892	negative regulation of transcription, DNA-templated	biological process	3/231	1473/93642	0.70578	1	TRINITY_DN78434_c1_g1,TRINITY_DN91351_c1_g1,TRINITY_DN93541_c1_g2	TRINITY_DN78434_c1_g1,TRINITY_DN91351_c1_g1,TRINITY_DN93541_c1_g2
GO:0043094	cellular metabolic compound salvage	biological process	1/231	498/93642	0.70867	1	TRINITY_DN78429_c5_g4	TRINITY_DN78429_c5_g4
GO:0044419	interspecies interaction between organisms	biological process	5/231	2403/93642	0.70893	1	TRINITY_DN90300_c0_g3,TRINITY_DN90672_c0_g2,TRINITY_DN90772_c1_g2,TRINITY_DN91145_c0_g2,TRINITY_DN91307_c0_g3	TRINITY_DN90300_c0_g3,TRINITY_DN90672_c0_g2,TRINITY_DN90772_c1_g2,TRINITY_DN91145_c0_g2,TRINITY_DN91307_c0_g3
GO:0032101	regulation of response to external stimulus	biological process	1/231	499/93642	0.70939	1	TRINITY_DN96996_c3_g1	TRINITY_DN96996_c3_g1
GO:0000902	cell morphogenesis	biological process	4/231	1947/93642	0.70942	1	TRINITY_DN84048_c1_g6,TRINITY_DN88998_c0_g1,TRINITY_DN91351_c1_g1,TRINITY_DN96996_c3_g1	TRINITY_DN84048_c1_g6,TRINITY_DN88998_c0_g1,TRINITY_DN91351_c1_g1,TRINITY_DN96996_c3_g1
GO:0010393	galacturonan metabolic process	biological process	1/231	505/93642	0.71369	1	TRINITY_DN83053_c0_g4	TRINITY_DN83053_c0_g4
GO:0032270	positive regulation of cellular protein metabolic process	biological process	2/231	1012/93642	0.71402	1	TRINITY_DN85740_c1_g2,TRINITY_DN88961_c0_g2	TRINITY_DN85740_c1_g2,TRINITY_DN88961_c0_g2
GO:0006606	protein import into nucleus	biological process	1/231	506/93642	0.71440	1	TRINITY_DN90772_c1_g2	TRINITY_DN90772_c1_g2
GO:0090174	organelle membrane fusion	biological process	1/231	507/93642	0.71510	1	TRINITY_DN72925_c0_g1	TRINITY_DN72925_c0_g1
GO:0009932	cell tip growth	biological process	1/231	508/93642	0.71581	1	TRINITY_DN88998_c0_g1	TRINITY_DN88998_c0_g1
GO:0006650	glycerophospholipid metabolic process	biological process	2/231	1017/93642	0.71656	1	TRINITY_DN73282_c0_g1,TRINITY_DN92339_c0_g2	TRINITY_DN73282_c0_g1,TRINITY_DN92339_c0_g2
GO:0048519	negative regulation of biological process	biological process	14/231	6404/93642	0.71741	1	TRINITY_DN69205_c0_g1,TRINITY_DN70654_c1_g1,TRINITY_DN78434_c1_g1,TRINITY_DN84368_c0_g1,TRINITY_DN86397_c2_g2,TRINITY_DN86914_c1_g2,TRINITY_DN89205_c2_g3,TRINITY_DN90300_c0_g3,TRINITY_DN90672_c0_g2,TRINITY_DN91351_c1_g1,TRINITY_DN93541_c1_g2,TRINITY_DN95989_c1_g1,TRINITY_DN96996_c3_g1,TRINITY_DN98284_c5_g1	TRINITY_DN69205_c0_g1,TRINITY_DN70654_c1_g1,TRINITY_DN78434_c1_g1,TRINITY_DN84368_c0_g1,TRINITY_DN86397_c2_g2,TRINITY_DN86914_c1_g2,TRINITY_DN89205_c2_g3,TRINITY_DN90300_c0_g3,TRINITY_DN90672_c0_g2,TRINITY_DN91351_c1_g1,TRINITY_DN93541_c1_g2,TRINITY_DN95989_c1_g1,TRINITY_DN96996_c3_g1,TRINITY_DN98284_c5_g1
GO:1902679	negative regulation of RNA biosynthetic process	biological process	3/231	1503/93642	0.71854	1	TRINITY_DN78434_c1_g1,TRINITY_DN91351_c1_g1,TRINITY_DN93541_c1_g2	TRINITY_DN78434_c1_g1,TRINITY_DN91351_c1_g1,TRINITY_DN93541_c1_g2
GO:1903507	negative regulation of nucleic acid-templated transcription	biological process	3/231	1503/93642	0.71854	1	TRINITY_DN78434_c1_g1,TRINITY_DN91351_c1_g1,TRINITY_DN93541_c1_g2	TRINITY_DN78434_c1_g1,TRINITY_DN91351_c1_g1,TRINITY_DN93541_c1_g2
GO:0010410	hemicellulose metabolic process	biological process	1/231	513/93642	0.71932	1	TRINITY_DN78222_c0_g2	TRINITY_DN78222_c0_g2
GO:1901616	organic hydroxy compound catabolic process	biological process	1/231	513/93642	0.71932	1	TRINITY_DN75002_c1_g1	TRINITY_DN75002_c1_g1
GO:0043412	macromolecule modification	biological process	21/231	9437/93642	0.72229	1	TRINITY_DN65502_c0_g1,TRINITY_DN70528_c0_g1,TRINITY_DN72256_c2_g1,TRINITY_DN79564_c0_g1,TRINITY_DN84613_c0_g2,TRINITY_DN85740_c1_g2,TRINITY_DN86403_c0_g7,TRINITY_DN86461_c0_g2,TRINITY_DN86914_c1_g2,TRINITY_DN86942_c0_g1,TRINITY_DN88743_c0_g3,TRINITY_DN88961_c0_g2,TRINITY_DN90042_c3_g1,TRINITY_DN93410_c1_g3,TRINITY_DN96996_c3_g1,TRINITY_DN97038_c1_g1,TRINITY_DN97339_c1_g3,TRINITY_DN97509_c1_g2,TRI…	TRINITY_DN65502_c0_g1,TRINITY_DN70528_c0_g1,TRINITY_DN72256_c2_g1,TRINITY_DN79564_c0_g1,TRINITY_DN84613_c0_g2,TRINITY_DN85740_c1_g2,TRINITY_DN86403_c0_g7,TRINITY_DN86461_c0_g2,TRINITY_DN86914_c1_g2,TRINITY_DN86942_c0_g1,TRINITY_DN88743_c0_g3,TRINITY_DN88961_c0_g2,TRINITY_DN90042_c3_g1,TRINITY_DN93410_c1_g3,TRINITY_DN96996_c3_g1,TRINITY_DN97038_c1_g1,TRINITY_DN97339_c1_g3,TRINITY_DN97509_c1_g2,TRI…
GO:0034440	lipid oxidation	biological process	1/231	518/93642	0.72278	1	TRINITY_DN72493_c6_g3	TRINITY_DN72493_c6_g3
GO:0009062	fatty acid catabolic process	biological process	1/231	521/93642	0.72484	1	TRINITY_DN72493_c6_g3	TRINITY_DN72493_c6_g3
GO:0044089	positive regulation of cellular component biogenesis	biological process	1/231	521/93642	0.72484	1	TRINITY_DN80380_c0_g1	TRINITY_DN80380_c0_g1
GO:0060627	regulation of vesicle-mediated transport	biological process	1/231	525/93642	0.72756	1	TRINITY_DN72925_c0_g1	TRINITY_DN72925_c0_g1
GO:0034599	cellular response to oxidative stress	biological process	2/231	1040/93642	0.72799	1	TRINITY_DN96996_c3_g1,TRINITY_DN98206_c0_g2	TRINITY_DN96996_c3_g1,TRINITY_DN98206_c0_g2
GO:0044282	small molecule catabolic process	biological process	5/231	2461/93642	0.72826	1	TRINITY_DN72493_c6_g3,TRINITY_DN75002_c1_g1,TRINITY_DN78722_c0_g3,TRINITY_DN92430_c1_g1,TRINITY_DN95015_c0_g1	TRINITY_DN72493_c6_g3,TRINITY_DN75002_c1_g1,TRINITY_DN78722_c0_g3,TRINITY_DN92430_c1_g1,TRINITY_DN95015_c0_g1
GO:0051240	positive regulation of multicellular organismal process	biological process	1/231	528/93642	0.72958	1	TRINITY_DN66469_c0_g2	TRINITY_DN66469_c0_g2
GO:0065004	protein-DNA complex assembly	biological process	1/231	528/93642	0.72958	1	TRINITY_DN80380_c0_g1	TRINITY_DN80380_c0_g1
GO:0009064	glutamine family amino acid metabolic process	biological process	2/231	1045/93642	0.73042	1	TRINITY_DN78722_c0_g3,TRINITY_DN95015_c0_g1	TRINITY_DN78722_c0_g3,TRINITY_DN95015_c0_g1
GO:0031668	cellular response to extracellular stimulus	biological process	2/231	1045/93642	0.73042	1	TRINITY_DN89247_c1_g2,TRINITY_DN96996_c3_g1	TRINITY_DN89247_c1_g2,TRINITY_DN96996_c3_g1
GO:0062012	regulation of small molecule metabolic process	biological process	1/231	530/93642	0.73092	1	TRINITY_DN69074_c0_g1	TRINITY_DN69074_c0_g1
GO:0048522	positive regulation of cellular process	biological process	10/231	4721/93642	0.73214	1	TRINITY_DN67404_c0_g1,TRINITY_DN70654_c1_g1,TRINITY_DN73309_c0_g1,TRINITY_DN78434_c1_g1,TRINITY_DN80380_c0_g1,TRINITY_DN85740_c1_g2,TRINITY_DN88961_c0_g2,TRINITY_DN93262_c0_g2,TRINITY_DN95646_c1_g2,TRINITY_DN97339_c1_g3	TRINITY_DN67404_c0_g1,TRINITY_DN70654_c1_g1,TRINITY_DN73309_c0_g1,TRINITY_DN78434_c1_g1,TRINITY_DN80380_c0_g1,TRINITY_DN85740_c1_g2,TRINITY_DN88961_c0_g2,TRINITY_DN93262_c0_g2,TRINITY_DN95646_c1_g2,TRINITY_DN97339_c1_g3
GO:0051247	positive regulation of protein metabolic process	biological process	2/231	1049/93642	0.73235	1	TRINITY_DN85740_c1_g2,TRINITY_DN88961_c0_g2	TRINITY_DN85740_c1_g2,TRINITY_DN88961_c0_g2
GO:0006767	water-soluble vitamin metabolic process	biological process	1/231	535/93642	0.73424	1	TRINITY_DN79834_c1_g5	TRINITY_DN79834_c1_g5
GO:0030163	protein catabolic process	biological process	7/231	3400/93642	0.73679	1	TRINITY_DN76074_c2_g1,TRINITY_DN79519_c1_g1,TRINITY_DN80380_c0_g1,TRINITY_DN82374_c1_g3,TRINITY_DN84613_c0_g2,TRINITY_DN86914_c1_g2,TRINITY_DN95989_c1_g1	TRINITY_DN76074_c2_g1,TRINITY_DN79519_c1_g1,TRINITY_DN80380_c0_g1,TRINITY_DN82374_c1_g3,TRINITY_DN84613_c0_g2,TRINITY_DN86914_c1_g2,TRINITY_DN95989_c1_g1
GO:0008610	lipid biosynthetic process	biological process	8/231	3850/93642	0.73682	1	TRINITY_DN69074_c0_g1,TRINITY_DN73282_c0_g1,TRINITY_DN82219_c5_g2,TRINITY_DN82753_c0_g1,TRINITY_DN84048_c1_g6,TRINITY_DN91289_c1_g1,TRINITY_DN92339_c0_g2,TRINITY_DN95742_c1_g2	TRINITY_DN69074_c0_g1,TRINITY_DN73282_c0_g1,TRINITY_DN82219_c5_g2,TRINITY_DN82753_c0_g1,TRINITY_DN84048_c1_g6,TRINITY_DN91289_c1_g1,TRINITY_DN92339_c0_g2,TRINITY_DN95742_c1_g2
GO:0009110	vitamin biosynthetic process	biological process	1/231	542/93642	0.73883	1	TRINITY_DN79834_c1_g5	TRINITY_DN79834_c1_g5
GO:0051603	proteolysis involved in cellular protein catabolic process	biological process	6/231	2954/93642	0.73907	1	TRINITY_DN76074_c2_g1,TRINITY_DN79519_c1_g1,TRINITY_DN80380_c0_g1,TRINITY_DN84613_c0_g2,TRINITY_DN86914_c1_g2,TRINITY_DN95989_c1_g1	TRINITY_DN76074_c2_g1,TRINITY_DN79519_c1_g1,TRINITY_DN80380_c0_g1,TRINITY_DN84613_c0_g2,TRINITY_DN86914_c1_g2,TRINITY_DN95989_c1_g1
GO:0033692	cellular polysaccharide biosynthetic process	biological process	2/231	1064/93642	0.73950	1	TRINITY_DN83053_c0_g4,TRINITY_DN97096_c2_g2	TRINITY_DN83053_c0_g4,TRINITY_DN97096_c2_g2
GO:0015698	inorganic anion transport	biological process	1/231	547/93642	0.74205	1	TRINITY_DN80081_c0_g2	TRINITY_DN80081_c0_g2
GO:0043549	regulation of kinase activity	biological process	1/231	547/93642	0.74205	1	TRINITY_DN88961_c0_g2	TRINITY_DN88961_c0_g2
GO:0006875	cellular metal ion homeostasis	biological process	2/231	1071/93642	0.74277	1	TRINITY_DN70654_c1_g1,TRINITY_DN96996_c3_g1	TRINITY_DN70654_c1_g1,TRINITY_DN96996_c3_g1
GO:1901659	glycosyl compound biosynthetic process	biological process	1/231	553/93642	0.74587	1	TRINITY_DN84395_c0_g2	TRINITY_DN84395_c0_g2
GO:0097435	supramolecular fiber organization	biological process	2/231	1080/93642	0.74694	1	TRINITY_DN91698_c0_g1,TRINITY_DN97551_c0_g1	TRINITY_DN91698_c0_g1,TRINITY_DN97551_c0_g1
GO:0031401	positive regulation of protein modification process	biological process	1/231	555/93642	0.74713	1	TRINITY_DN88961_c0_g2	TRINITY_DN88961_c0_g2
GO:0006725	cellular aromatic compound metabolic process	biological process	72/231	30938/93642	0.74874	1	TRINITY_DN67404_c0_g1,TRINITY_DN69205_c0_g1,TRINITY_DN69619_c0_g1,TRINITY_DN71187_c2_g1,TRINITY_DN71446_c0_g3,TRINITY_DN71575_c0_g6,TRINITY_DN73224_c0_g1,TRINITY_DN73309_c0_g1,TRINITY_DN73343_c2_g1,TRINITY_DN73384_c1_g2,TRINITY_DN74801_c0_g2,TRINITY_DN75002_c1_g1,TRINITY_DN75146_c2_g2,TRINITY_DN76446_c1_g1,TRINITY_DN77419_c0_g3,TRINITY_DN77526_c0_g1,TRINITY_DN77591_c0_g2,TRINITY_DN78327_c0_g1,TRI…	TRINITY_DN67404_c0_g1,TRINITY_DN69205_c0_g1,TRINITY_DN69619_c0_g1,TRINITY_DN71187_c2_g1,TRINITY_DN71446_c0_g3,TRINITY_DN71575_c0_g6,TRINITY_DN73224_c0_g1,TRINITY_DN73309_c0_g1,TRINITY_DN73343_c2_g1,TRINITY_DN73384_c1_g2,TRINITY_DN74801_c0_g2,TRINITY_DN75002_c1_g1,TRINITY_DN75146_c2_g2,TRINITY_DN76446_c1_g1,TRINITY_DN77419_c0_g3,TRINITY_DN77526_c0_g1,TRINITY_DN77591_c0_g2,TRINITY_DN78327_c0_g1,TRI…
GO:0051493	regulation of cytoskeleton organization	biological process	1/231	561/93642	0.75087	1	TRINITY_DN88961_c0_g2	TRINITY_DN88961_c0_g2
GO:0016032	viral process	biological process	2/231	1091/93642	0.75195	1	TRINITY_DN91145_c0_g2,TRINITY_DN91307_c0_g3	TRINITY_DN91145_c0_g2,TRINITY_DN91307_c0_g3
GO:0097164	ammonium ion metabolic process	biological process	1/231	564/93642	0.75272	1	TRINITY_DN92339_c0_g2	TRINITY_DN92339_c0_g2
GO:0051170	import into nucleus	biological process	1/231	565/93642	0.75333	1	TRINITY_DN90772_c1_g2	TRINITY_DN90772_c1_g2
GO:0030490	maturation of SSU-rRNA	biological process	1/231	567/93642	0.75455	1	TRINITY_DN87442_c0_g2	TRINITY_DN87442_c0_g2
GO:0042546	cell wall biogenesis	biological process	2/231	1097/93642	0.75464	1	TRINITY_DN78222_c0_g2,TRINITY_DN83053_c0_g4	TRINITY_DN78222_c0_g2,TRINITY_DN83053_c0_g4
GO:0009967	positive regulation of signal transduction	biological process	1/231	568/93642	0.75516	1	TRINITY_DN95646_c1_g2	TRINITY_DN95646_c1_g2
GO:0051235	maintenance of location	biological process	1/231	568/93642	0.75516	1	TRINITY_DN70654_c1_g1	TRINITY_DN70654_c1_g1
GO:0006457	protein folding	biological process	4/231	2077/93642	0.75543	1	TRINITY_DN69074_c0_g1,TRINITY_DN77526_c0_g1,TRINITY_DN85690_c1_g3,TRINITY_DN98206_c0_g2	TRINITY_DN69074_c0_g1,TRINITY_DN77526_c0_g1,TRINITY_DN85690_c1_g3,TRINITY_DN98206_c0_g2
GO:0051253	negative regulation of RNA metabolic process	biological process	3/231	1598/93642	0.75615	1	TRINITY_DN78434_c1_g1,TRINITY_DN91351_c1_g1,TRINITY_DN93541_c1_g2	TRINITY_DN78434_c1_g1,TRINITY_DN91351_c1_g1,TRINITY_DN93541_c1_g2
GO:0009626	plant-type hypersensitive response	biological process	2/231	1104/93642	0.75776	1	TRINITY_DN78722_c0_g3,TRINITY_DN95989_c1_g1	TRINITY_DN78722_c0_g3,TRINITY_DN95989_c1_g1
GO:0034050	host programmed cell death induced by symbiont	biological process	2/231	1104/93642	0.75776	1	TRINITY_DN78722_c0_g3,TRINITY_DN95989_c1_g1	TRINITY_DN78722_c0_g3,TRINITY_DN95989_c1_g1
GO:0019220	regulation of phosphate metabolic process	biological process	2/231	1106/93642	0.75864	1	TRINITY_DN69074_c0_g1,TRINITY_DN88961_c0_g2	TRINITY_DN69074_c0_g1,TRINITY_DN88961_c0_g2
GO:0051174	regulation of phosphorus metabolic process	biological process	2/231	1108/93642	0.75952	1	TRINITY_DN69074_c0_g1,TRINITY_DN88961_c0_g2	TRINITY_DN69074_c0_g1,TRINITY_DN88961_c0_g2
GO:0009119	ribonucleoside metabolic process	biological process	1/231	577/93642	0.76058	1	TRINITY_DN84395_c0_g2	TRINITY_DN84395_c0_g2
GO:0071496	cellular response to external stimulus	biological process	2/231	1113/93642	0.76171	1	TRINITY_DN89247_c1_g2,TRINITY_DN96996_c3_g1	TRINITY_DN89247_c1_g2,TRINITY_DN96996_c3_g1
GO:1901360	organic cyclic compound metabolic process	biological process	75/231	32295/93642	0.76191	1	TRINITY_DN67404_c0_g1,TRINITY_DN69205_c0_g1,TRINITY_DN69619_c0_g1,TRINITY_DN71187_c2_g1,TRINITY_DN71446_c0_g3,TRINITY_DN71575_c0_g6,TRINITY_DN73224_c0_g1,TRINITY_DN73309_c0_g1,TRINITY_DN73343_c2_g1,TRINITY_DN73384_c1_g2,TRINITY_DN74801_c0_g2,TRINITY_DN75002_c1_g1,TRINITY_DN75146_c2_g2,TRINITY_DN76446_c1_g1,TRINITY_DN77419_c0_g3,TRINITY_DN77526_c0_g1,TRINITY_DN77591_c0_g2,TRINITY_DN78327_c0_g1,TRI…	TRINITY_DN67404_c0_g1,TRINITY_DN69205_c0_g1,TRINITY_DN69619_c0_g1,TRINITY_DN71187_c2_g1,TRINITY_DN71446_c0_g3,TRINITY_DN71575_c0_g6,TRINITY_DN73224_c0_g1,TRINITY_DN73309_c0_g1,TRINITY_DN73343_c2_g1,TRINITY_DN73384_c1_g2,TRINITY_DN74801_c0_g2,TRINITY_DN75002_c1_g1,TRINITY_DN75146_c2_g2,TRINITY_DN76446_c1_g1,TRINITY_DN77419_c0_g3,TRINITY_DN77526_c0_g1,TRINITY_DN77591_c0_g2,TRINITY_DN78327_c0_g1,TRI…
GO:0044257	cellular protein catabolic process	biological process	6/231	3046/93642	0.76495	1	TRINITY_DN76074_c2_g1,TRINITY_DN79519_c1_g1,TRINITY_DN80380_c0_g1,TRINITY_DN84613_c0_g2,TRINITY_DN86914_c1_g2,TRINITY_DN95989_c1_g1	TRINITY_DN76074_c2_g1,TRINITY_DN79519_c1_g1,TRINITY_DN80380_c0_g1,TRINITY_DN84613_c0_g2,TRINITY_DN86914_c1_g2,TRINITY_DN95989_c1_g1
GO:0034504	protein localization to nucleus	biological process	1/231	585/93642	0.76529	1	TRINITY_DN90772_c1_g2	TRINITY_DN90772_c1_g2
GO:0002183	cytoplasmic translational initiation	biological process	1/231	588/93642	0.76704	1	TRINITY_DN96164_c1_g6	TRINITY_DN96164_c1_g6
GO:0048609	multicellular organismal reproductive process	biological process	1/231	591/93642	0.76877	1	TRINITY_DN80380_c0_g1	TRINITY_DN80380_c0_g1
GO:0009308	amine metabolic process	biological process	1/231	593/93642	0.76991	1	TRINITY_DN84395_c0_g2	TRINITY_DN84395_c0_g2
GO:0010038	response to metal ion	biological process	3/231	1637/93642	0.77038	1	TRINITY_DN78434_c1_g1,TRINITY_DN81370_c0_g1,TRINITY_DN86461_c0_g2	TRINITY_DN78434_c1_g1,TRINITY_DN81370_c0_g1,TRINITY_DN86461_c0_g2
GO:1901699	cellular response to nitrogen compound	biological process	1/231	595/93642	0.77105	1	TRINITY_DN86942_c0_g1	TRINITY_DN86942_c0_g1
GO:0072657	protein localization to membrane	biological process	1/231	597/93642	0.77219	1	TRINITY_DN70654_c1_g1	TRINITY_DN70654_c1_g1
GO:0001505	regulation of neurotransmitter levels	biological process	1/231	599/93642	0.77332	1	TRINITY_DN88978_c0_g2	TRINITY_DN88978_c0_g2
GO:0006261	DNA-dependent DNA replication	biological process	1/231	601/93642	0.77444	1	TRINITY_DN78927_c1_g2	TRINITY_DN78927_c1_g2
GO:0042180	cellular ketone metabolic process	biological process	1/231	604/93642	0.77612	1	TRINITY_DN69074_c0_g1	TRINITY_DN69074_c0_g1
GO:0080135	regulation of cellular response to stress	biological process	1/231	604/93642	0.77612	1	TRINITY_DN93262_c0_g2	TRINITY_DN93262_c0_g2
GO:0000271	polysaccharide biosynthetic process	biological process	2/231	1147/93642	0.77615	1	TRINITY_DN83053_c0_g4,TRINITY_DN97096_c2_g2	TRINITY_DN83053_c0_g4,TRINITY_DN97096_c2_g2
GO:0006766	vitamin metabolic process	biological process	1/231	605/93642	0.77668	1	TRINITY_DN79834_c1_g5	TRINITY_DN79834_c1_g5
GO:0051094	positive regulation of developmental process	biological process	1/231	606/93642	0.77723	1	TRINITY_DN66469_c0_g2	TRINITY_DN66469_c0_g2
GO:0009611	response to wounding	biological process	1/231	607/93642	0.77778	1	TRINITY_DN91931_c0_g1	TRINITY_DN91931_c0_g1
GO:0023056	positive regulation of signaling	biological process	1/231	607/93642	0.77778	1	TRINITY_DN95646_c1_g2	TRINITY_DN95646_c1_g2
GO:0009892	negative regulation of metabolic process	biological process	8/231	4021/93642	0.77864	1	TRINITY_DN78434_c1_g1,TRINITY_DN84368_c0_g1,TRINITY_DN90300_c0_g3,TRINITY_DN90672_c0_g2,TRINITY_DN91351_c1_g1,TRINITY_DN93541_c1_g2,TRINITY_DN95989_c1_g1,TRINITY_DN98284_c5_g1	TRINITY_DN78434_c1_g1,TRINITY_DN84368_c0_g1,TRINITY_DN90300_c0_g3,TRINITY_DN90672_c0_g2,TRINITY_DN91351_c1_g1,TRINITY_DN93541_c1_g2,TRINITY_DN95989_c1_g1,TRINITY_DN98284_c5_g1
GO:0007010	cytoskeleton organization	biological process	4/231	2156/93642	0.78054	1	TRINITY_DN77662_c0_g1,TRINITY_DN88961_c0_g2,TRINITY_DN91698_c0_g1,TRINITY_DN97551_c0_g1	TRINITY_DN77662_c0_g1,TRINITY_DN88961_c0_g2,TRINITY_DN91698_c0_g1,TRINITY_DN97551_c0_g1
GO:0048588	developmental cell growth	biological process	1/231	613/93642	0.78107	1	TRINITY_DN88998_c0_g1	TRINITY_DN88998_c0_g1
GO:0009112	nucleobase metabolic process	biological process	1/231	616/93642	0.78270	1	TRINITY_DN92430_c1_g1	TRINITY_DN92430_c1_g1
GO:0009404	toxin metabolic process	biological process	1/231	621/93642	0.78538	1	TRINITY_DN84753_c0_g2	TRINITY_DN84753_c0_g2
GO:0032504	multicellular organism reproduction	biological process	1/231	622/93642	0.78592	1	TRINITY_DN80380_c0_g1	TRINITY_DN80380_c0_g1
GO:0051336	regulation of hydrolase activity	biological process	1/231	632/93642	0.79118	1	TRINITY_DN72925_c0_g1	TRINITY_DN72925_c0_g1
GO:0009069	serine family amino acid metabolic process	biological process	1/231	639/93642	0.79478	1	TRINITY_DN98704_c3_g1	TRINITY_DN98704_c3_g1
GO:0006281	DNA repair	biological process	4/231	2206/93642	0.79535	1	TRINITY_DN71575_c0_g6,TRINITY_DN84368_c0_g1,TRINITY_DN90282_c1_g1,TRINITY_DN93262_c0_g2	TRINITY_DN71575_c0_g6,TRINITY_DN84368_c0_g1,TRINITY_DN90282_c1_g1,TRINITY_DN93262_c0_g2
GO:0001558	regulation of cell growth	biological process	1/231	648/93642	0.79932	1	TRINITY_DN96996_c3_g1	TRINITY_DN96996_c3_g1
GO:0031324	negative regulation of cellular metabolic process	biological process	5/231	2713/93642	0.80150	1	TRINITY_DN78434_c1_g1,TRINITY_DN84368_c0_g1,TRINITY_DN91351_c1_g1,TRINITY_DN93541_c1_g2,TRINITY_DN98284_c5_g1	TRINITY_DN78434_c1_g1,TRINITY_DN84368_c0_g1,TRINITY_DN91351_c1_g1,TRINITY_DN93541_c1_g2,TRINITY_DN98284_c5_g1
GO:0043254	regulation of protein complex assembly	biological process	1/231	653/93642	0.80180	1	TRINITY_DN80380_c0_g1	TRINITY_DN80380_c0_g1
GO:0051172	negative regulation of nitrogen compound metabolic process	biological process	5/231	2717/93642	0.80253	1	TRINITY_DN78434_c1_g1,TRINITY_DN84368_c0_g1,TRINITY_DN91351_c1_g1,TRINITY_DN93541_c1_g2,TRINITY_DN95989_c1_g1	TRINITY_DN78434_c1_g1,TRINITY_DN84368_c0_g1,TRINITY_DN91351_c1_g1,TRINITY_DN93541_c1_g2,TRINITY_DN95989_c1_g1
GO:0016458	gene silencing	biological process	2/231	1217/93642	0.80349	1	TRINITY_DN90300_c0_g3,TRINITY_DN90672_c0_g2	TRINITY_DN90300_c0_g3,TRINITY_DN90672_c0_g2
GO:0010647	positive regulation of cell communication	biological process	1/231	657/93642	0.80376	1	TRINITY_DN95646_c1_g2	TRINITY_DN95646_c1_g2
GO:0051640	organelle localization	biological process	2/231	1232/93642	0.80895	1	TRINITY_DN78722_c0_g3,TRINITY_DN92169_c2_g1	TRINITY_DN78722_c0_g3,TRINITY_DN92169_c2_g1
GO:0046486	glycerolipid metabolic process	biological process	2/231	1236/93642	0.81038	1	TRINITY_DN73282_c0_g1,TRINITY_DN92339_c0_g2	TRINITY_DN73282_c0_g1,TRINITY_DN92339_c0_g2
GO:0031329	regulation of cellular catabolic process	biological process	1/231	671/93642	0.81048	1	TRINITY_DN98284_c5_g1	TRINITY_DN98284_c5_g1
GO:0031667	response to nutrient levels	biological process	2/231	1237/93642	0.81074	1	TRINITY_DN89247_c1_g2,TRINITY_DN96996_c3_g1	TRINITY_DN89247_c1_g2,TRINITY_DN96996_c3_g1
GO:0009116	nucleoside metabolic process	biological process	1/231	675/93642	0.81236	1	TRINITY_DN84395_c0_g2	TRINITY_DN84395_c0_g2
GO:0000398	mRNA splicing, via spliceosome	biological process	2/231	1242/93642	0.81251	1	TRINITY_DN81789_c0_g1,TRINITY_DN84026_c0_g1	TRINITY_DN81789_c0_g1,TRINITY_DN84026_c0_g1
GO:0016071	mRNA metabolic process	biological process	6/231	3252/93642	0.81596	1	TRINITY_DN73224_c0_g1,TRINITY_DN75146_c2_g2,TRINITY_DN81789_c0_g1,TRINITY_DN84026_c0_g1,TRINITY_DN84953_c0_g1,TRINITY_DN95505_c1_g2	TRINITY_DN73224_c0_g1,TRINITY_DN75146_c2_g2,TRINITY_DN81789_c0_g1,TRINITY_DN84026_c0_g1,TRINITY_DN84953_c0_g1,TRINITY_DN95505_c1_g2
GO:0070838	divalent metal ion transport	biological process	1/231	685/93642	0.81697	1	TRINITY_DN70654_c1_g1	TRINITY_DN70654_c1_g1
GO:0022618	ribonucleoprotein complex assembly	biological process	3/231	1784/93642	0.81804	1	TRINITY_DN72873_c0_g1,TRINITY_DN81789_c0_g1,TRINITY_DN84026_c0_g1	TRINITY_DN72873_c0_g1,TRINITY_DN81789_c0_g1,TRINITY_DN84026_c0_g1
GO:0072511	divalent inorganic cation transport	biological process	1/231	689/93642	0.81878	1	TRINITY_DN70654_c1_g1	TRINITY_DN70654_c1_g1
GO:0000377	RNA splicing, via transesterification reactions with bulged adenosine as nucleophile	biological process	2/231	1264/93642	0.82015	1	TRINITY_DN81789_c0_g1,TRINITY_DN84026_c0_g1	TRINITY_DN81789_c0_g1,TRINITY_DN84026_c0_g1
GO:0006091	generation of precursor metabolites and energy	biological process	5/231	2792/93642	0.82099	1	TRINITY_DN92428_c0_g1,TRINITY_DN92428_c0_g7,TRINITY_DN93139_c0_g1,TRINITY_DN93410_c1_g3,TRINITY_DN97096_c2_g2	TRINITY_DN92428_c0_g1,TRINITY_DN92428_c0_g7,TRINITY_DN93139_c0_g1,TRINITY_DN93410_c1_g3,TRINITY_DN97096_c2_g2
GO:0051656	establishment of organelle localization	biological process	1/231	694/93642	0.82102	1	TRINITY_DN92169_c2_g1	TRINITY_DN92169_c2_g1
GO:0071824	protein-DNA complex subunit organization	biological process	1/231	696/93642	0.82191	1	TRINITY_DN80380_c0_g1	TRINITY_DN80380_c0_g1
GO:0048869	cellular developmental process	biological process	10/231	5170/93642	0.82516	1	TRINITY_DN70654_c1_g1,TRINITY_DN77313_c3_g1,TRINITY_DN84048_c1_g6,TRINITY_DN87442_c0_g2,TRINITY_DN88998_c0_g1,TRINITY_DN91351_c1_g1,TRINITY_DN92488_c1_g1,TRINITY_DN92707_c1_g1,TRINITY_DN94619_c1_g1,TRINITY_DN96996_c3_g1	TRINITY_DN70654_c1_g1,TRINITY_DN77313_c3_g1,TRINITY_DN84048_c1_g6,TRINITY_DN87442_c0_g2,TRINITY_DN88998_c0_g1,TRINITY_DN91351_c1_g1,TRINITY_DN92488_c1_g1,TRINITY_DN92707_c1_g1,TRINITY_DN94619_c1_g1,TRINITY_DN96996_c3_g1
GO:0001932	regulation of protein phosphorylation	biological process	1/231	707/93642	0.82672	1	TRINITY_DN88961_c0_g2	TRINITY_DN88961_c0_g2
GO:0010605	negative regulation of macromolecule metabolic process	biological process	7/231	3783/93642	0.82770	1	TRINITY_DN78434_c1_g1,TRINITY_DN84368_c0_g1,TRINITY_DN90300_c0_g3,TRINITY_DN90672_c0_g2,TRINITY_DN91351_c1_g1,TRINITY_DN93541_c1_g2,TRINITY_DN95989_c1_g1	TRINITY_DN78434_c1_g1,TRINITY_DN84368_c0_g1,TRINITY_DN90300_c0_g3,TRINITY_DN90672_c0_g2,TRINITY_DN91351_c1_g1,TRINITY_DN93541_c1_g2,TRINITY_DN95989_c1_g1
GO:0000375	RNA splicing, via transesterification reactions	biological process	2/231	1294/93642	0.83011	1	TRINITY_DN81789_c0_g1,TRINITY_DN84026_c0_g1	TRINITY_DN81789_c0_g1,TRINITY_DN84026_c0_g1
GO:0071826	ribonucleoprotein complex subunit organization	biological process	3/231	1838/93642	0.83332	1	TRINITY_DN72873_c0_g1,TRINITY_DN81789_c0_g1,TRINITY_DN84026_c0_g1	TRINITY_DN72873_c0_g1,TRINITY_DN81789_c0_g1,TRINITY_DN84026_c0_g1
GO:0034637	cellular carbohydrate biosynthetic process	biological process	2/231	1312/93642	0.83585	1	TRINITY_DN83053_c0_g4,TRINITY_DN97096_c2_g2	TRINITY_DN83053_c0_g4,TRINITY_DN97096_c2_g2
GO:0007034	vacuolar transport	biological process	1/231	738/93642	0.83959	1	TRINITY_DN89247_c1_g2	TRINITY_DN89247_c1_g2
GO:1901617	organic hydroxy compound biosynthetic process	biological process	2/231	1327/93642	0.84050	1	TRINITY_DN79834_c1_g5,TRINITY_DN95742_c1_g2	TRINITY_DN79834_c1_g5,TRINITY_DN95742_c1_g2
GO:0006694	steroid biosynthetic process	biological process	1/231	741/93642	0.84078	1	TRINITY_DN95742_c1_g2	TRINITY_DN95742_c1_g2
GO:0023051	regulation of signaling	biological process	3/231	1867/93642	0.84106	1	TRINITY_DN70654_c1_g1,TRINITY_DN86914_c1_g2,TRINITY_DN95646_c1_g2	TRINITY_DN70654_c1_g1,TRINITY_DN86914_c1_g2,TRINITY_DN95646_c1_g2
GO:0030245	cellulose catabolic process	biological process	1/231	743/93642	0.84157	1	TRINITY_DN77408_c1_g1	TRINITY_DN77408_c1_g1
GO:0009991	response to extracellular stimulus	biological process	2/231	1333/93642	0.84232	1	TRINITY_DN89247_c1_g2,TRINITY_DN96996_c3_g1	TRINITY_DN89247_c1_g2,TRINITY_DN96996_c3_g1
GO:0009267	cellular response to starvation	biological process	1/231	745/93642	0.84236	1	TRINITY_DN89247_c1_g2	TRINITY_DN89247_c1_g2
GO:0009250	glucan biosynthetic process	biological process	1/231	752/93642	0.84508	1	TRINITY_DN97096_c2_g2	TRINITY_DN97096_c2_g2
GO:0006807	nitrogen compound metabolic process	biological process	112/231	48330/93642	0.84565	1	TRINITY_DN65502_c0_g1,TRINITY_DN67404_c0_g1,TRINITY_DN69205_c0_g1,TRINITY_DN69619_c0_g1,TRINITY_DN70528_c0_g1,TRINITY_DN71187_c2_g1,TRINITY_DN71446_c0_g3,TRINITY_DN71575_c0_g6,TRINITY_DN71813_c1_g2,TRINITY_DN72256_c2_g1,TRINITY_DN72317_c1_g1,TRINITY_DN73224_c0_g1,TRINITY_DN73251_c1_g1,TRINITY_DN73309_c0_g1,TRINITY_DN73343_c2_g1,TRINITY_DN73384_c1_g2,TRINITY_DN74801_c0_g2,TRINITY_DN75146_c2_g2,TRI…	TRINITY_DN65502_c0_g1,TRINITY_DN67404_c0_g1,TRINITY_DN69205_c0_g1,TRINITY_DN69619_c0_g1,TRINITY_DN70528_c0_g1,TRINITY_DN71187_c2_g1,TRINITY_DN71446_c0_g3,TRINITY_DN71575_c0_g6,TRINITY_DN71813_c1_g2,TRINITY_DN72256_c2_g1,TRINITY_DN72317_c1_g1,TRINITY_DN73224_c0_g1,TRINITY_DN73251_c1_g1,TRINITY_DN73309_c0_g1,TRINITY_DN73343_c2_g1,TRINITY_DN73384_c1_g2,TRINITY_DN74801_c0_g2,TRINITY_DN75146_c2_g2,TRI…
GO:0051275	beta-glucan catabolic process	biological process	1/231	755/93642	0.84623	1	TRINITY_DN77408_c1_g1	TRINITY_DN77408_c1_g1
GO:0055065	metal ion homeostasis	biological process	2/231	1349/93642	0.84710	1	TRINITY_DN70654_c1_g1,TRINITY_DN96996_c3_g1	TRINITY_DN70654_c1_g1,TRINITY_DN96996_c3_g1
GO:0005976	polysaccharide metabolic process	biological process	6/231	3417/93642	0.85023	1	TRINITY_DN75116_c1_g2,TRINITY_DN77408_c1_g1,TRINITY_DN78222_c0_g2,TRINITY_DN83053_c0_g4,TRINITY_DN95880_c0_g1,TRINITY_DN97096_c2_g2	TRINITY_DN75116_c1_g2,TRINITY_DN77408_c1_g1,TRINITY_DN78222_c0_g2,TRINITY_DN83053_c0_g4,TRINITY_DN95880_c0_g1,TRINITY_DN97096_c2_g2
GO:0010646	regulation of cell communication	biological process	3/231	1909/93642	0.85173	1	TRINITY_DN70654_c1_g1,TRINITY_DN86914_c1_g2,TRINITY_DN95646_c1_g2	TRINITY_DN70654_c1_g1,TRINITY_DN86914_c1_g2,TRINITY_DN95646_c1_g2
GO:0048193	Golgi vesicle transport	biological process	2/231	1369/93642	0.85289	1	TRINITY_DN70654_c1_g1,TRINITY_DN81999_c1_g3	TRINITY_DN70654_c1_g1,TRINITY_DN81999_c1_g3
GO:2000113	negative regulation of cellular macromolecule biosynthetic process	biological process	3/231	1916/93642	0.85344	1	TRINITY_DN78434_c1_g1,TRINITY_DN91351_c1_g1,TRINITY_DN93541_c1_g2	TRINITY_DN78434_c1_g1,TRINITY_DN91351_c1_g1,TRINITY_DN93541_c1_g2
GO:0042255	ribosome assembly	biological process	1/231	777/93642	0.85443	1	TRINITY_DN72873_c0_g1	TRINITY_DN72873_c0_g1
GO:0051321	meiotic cell cycle	biological process	2/231	1390/93642	0.85875	1	TRINITY_DN77313_c3_g1,TRINITY_DN95518_c0_g1	TRINITY_DN77313_c3_g1,TRINITY_DN95518_c0_g1
GO:0016125	sterol metabolic process	biological process	1/231	791/93642	0.85942	1	TRINITY_DN95742_c1_g2	TRINITY_DN95742_c1_g2
GO:0044265	cellular macromolecule catabolic process	biological process	7/231	3954/93642	0.85946	1	TRINITY_DN76074_c2_g1,TRINITY_DN79519_c1_g1,TRINITY_DN80380_c0_g1,TRINITY_DN84613_c0_g2,TRINITY_DN84953_c0_g1,TRINITY_DN86914_c1_g2,TRINITY_DN95989_c1_g1	TRINITY_DN76074_c2_g1,TRINITY_DN79519_c1_g1,TRINITY_DN80380_c0_g1,TRINITY_DN84613_c0_g2,TRINITY_DN84953_c0_g1,TRINITY_DN86914_c1_g2,TRINITY_DN95989_c1_g1
GO:0042325	regulation of phosphorylation	biological process	1/231	793/93642	0.86012	1	TRINITY_DN88961_c0_g2	TRINITY_DN88961_c0_g2
GO:0050801	ion homeostasis	biological process	3/231	1951/93642	0.86177	1	TRINITY_DN70654_c1_g1,TRINITY_DN96996_c3_g1,TRINITY_DN97070_c2_g1	TRINITY_DN70654_c1_g1,TRINITY_DN96996_c3_g1,TRINITY_DN97070_c2_g1
GO:0010558	negative regulation of macromolecule biosynthetic process	biological process	3/231	1960/93642	0.86384	1	TRINITY_DN78434_c1_g1,TRINITY_DN91351_c1_g1,TRINITY_DN93541_c1_g2	TRINITY_DN78434_c1_g1,TRINITY_DN91351_c1_g1,TRINITY_DN93541_c1_g2
GO:0009968	negative regulation of signal transduction	biological process	1/231	804/93642	0.86390	1	TRINITY_DN86914_c1_g2	TRINITY_DN86914_c1_g2
GO:0010629	negative regulation of gene expression	biological process	5/231	2995/93642	0.86409	1	TRINITY_DN78434_c1_g1,TRINITY_DN90300_c0_g3,TRINITY_DN90672_c0_g2,TRINITY_DN91351_c1_g1,TRINITY_DN93541_c1_g2	TRINITY_DN78434_c1_g1,TRINITY_DN90300_c0_g3,TRINITY_DN90672_c0_g2,TRINITY_DN91351_c1_g1,TRINITY_DN93541_c1_g2
GO:0006090	pyruvate metabolic process	biological process	1/231	811/93642	0.86625	1	TRINITY_DN69074_c0_g1	TRINITY_DN69074_c0_g1
GO:0044242	cellular lipid catabolic process	biological process	1/231	815/93642	0.86758	1	TRINITY_DN72493_c6_g3	TRINITY_DN72493_c6_g3
GO:0098813	nuclear chromosome segregation	biological process	1/231	816/93642	0.86791	1	TRINITY_DN95518_c0_g1	TRINITY_DN95518_c0_g1
GO:0006413	translational initiation	biological process	1/231	818/93642	0.86857	1	TRINITY_DN96164_c1_g6	TRINITY_DN96164_c1_g6
GO:0010648	negative regulation of cell communication	biological process	1/231	827/93642	0.87148	1	TRINITY_DN86914_c1_g2	TRINITY_DN86914_c1_g2
GO:0023057	negative regulation of signaling	biological process	1/231	827/93642	0.87148	1	TRINITY_DN86914_c1_g2	TRINITY_DN86914_c1_g2
GO:0072525	pyridine-containing compound biosynthetic process	biological process	1/231	832/93642	0.87307	1	TRINITY_DN79834_c1_g5	TRINITY_DN79834_c1_g5
GO:0030003	cellular cation homeostasis	biological process	2/231	1447/93642	0.87360	1	TRINITY_DN70654_c1_g1,TRINITY_DN96996_c3_g1	TRINITY_DN70654_c1_g1,TRINITY_DN96996_c3_g1
GO:0000904	cell morphogenesis involved in differentiation	biological process	1/231	836/93642	0.87433	1	TRINITY_DN88998_c0_g1	TRINITY_DN88998_c0_g1
GO:0006974	cellular response to DNA damage stimulus	biological process	4/231	2541/93642	0.87496	1	TRINITY_DN71575_c0_g6,TRINITY_DN84368_c0_g1,TRINITY_DN90282_c1_g1,TRINITY_DN93262_c0_g2	TRINITY_DN71575_c0_g6,TRINITY_DN84368_c0_g1,TRINITY_DN90282_c1_g1,TRINITY_DN93262_c0_g2
GO:0030435	sporulation resulting in formation of a cellular spore	biological process	1/231	839/93642	0.87527	1	TRINITY_DN77313_c3_g1	TRINITY_DN77313_c3_g1
GO:0016042	lipid catabolic process	biological process	2/231	1462/93642	0.87726	1	TRINITY_DN72493_c6_g3,TRINITY_DN94016_c0_g3	TRINITY_DN72493_c6_g3,TRINITY_DN94016_c0_g3
GO:0061025	membrane fusion	biological process	1/231	848/93642	0.87803	1	TRINITY_DN72925_c0_g1	TRINITY_DN72925_c0_g1
GO:0018205	peptidyl-lysine modification	biological process	1/231	849/93642	0.87834	1	TRINITY_DN70528_c0_g1	TRINITY_DN70528_c0_g1
GO:0042594	response to starvation	biological process	1/231	849/93642	0.87834	1	TRINITY_DN89247_c1_g2	TRINITY_DN89247_c1_g2
GO:0000272	polysaccharide catabolic process	biological process	3/231	2027/93642	0.87843	1	TRINITY_DN75116_c1_g2,TRINITY_DN77408_c1_g1,TRINITY_DN95880_c0_g1	TRINITY_DN75116_c1_g2,TRINITY_DN77408_c1_g1,TRINITY_DN95880_c0_g1
GO:0042737	drug catabolic process	biological process	2/231	1469/93642	0.87894	1	TRINITY_DN74397_c1_g1,TRINITY_DN75002_c1_g1	TRINITY_DN74397_c1_g1,TRINITY_DN75002_c1_g1
GO:0030258	lipid modification	biological process	1/231	852/93642	0.87924	1	TRINITY_DN72493_c6_g3	TRINITY_DN72493_c6_g3
GO:0045944	positive regulation of transcription by RNA polymerase II	biological process	1/231	856/93642	0.88044	1	TRINITY_DN80380_c0_g1	TRINITY_DN80380_c0_g1
GO:0019953	sexual reproduction	biological process	2/231	1481/93642	0.88176	1	TRINITY_DN76888_c1_g2,TRINITY_DN80380_c0_g1	TRINITY_DN76888_c1_g2,TRINITY_DN80380_c0_g1
GO:0009067	aspartate family amino acid biosynthetic process	biological process	1/231	868/93642	0.88396	1	TRINITY_DN86966_c1_g1	TRINITY_DN86966_c1_g1
GO:0016050	vesicle organization	biological process	1/231	872/93642	0.88512	1	TRINITY_DN72925_c0_g1	TRINITY_DN72925_c0_g1
GO:0071407	cellular response to organic cyclic compound	biological process	1/231	873/93642	0.88540	1	TRINITY_DN98875_c3_g2	TRINITY_DN98875_c3_g2
GO:0006417	regulation of translation	biological process	2/231	1505/93642	0.88723	1	TRINITY_DN77956_c0_g1,TRINITY_DN85740_c1_g2	TRINITY_DN77956_c0_g1,TRINITY_DN85740_c1_g2
GO:0031327	negative regulation of cellular biosynthetic process	biological process	3/231	2073/93642	0.88763	1	TRINITY_DN78434_c1_g1,TRINITY_DN91351_c1_g1,TRINITY_DN93541_c1_g2	TRINITY_DN78434_c1_g1,TRINITY_DN91351_c1_g1,TRINITY_DN93541_c1_g2
GO:0098657	import into cell	biological process	2/231	1513/93642	0.88900	1	TRINITY_DN88978_c0_g2,TRINITY_DN94994_c0_g1	TRINITY_DN88978_c0_g2,TRINITY_DN94994_c0_g1
GO:0006401	RNA catabolic process	biological process	1/231	890/93642	0.89016	1	TRINITY_DN84953_c0_g1	TRINITY_DN84953_c0_g1
GO:0009890	negative regulation of biosynthetic process	biological process	3/231	2087/93642	0.89030	1	TRINITY_DN78434_c1_g1,TRINITY_DN91351_c1_g1,TRINITY_DN93541_c1_g2	TRINITY_DN78434_c1_g1,TRINITY_DN91351_c1_g1,TRINITY_DN93541_c1_g2
GO:0044703	multi-organism reproductive process	biological process	2/231	1523/93642	0.89117	1	TRINITY_DN76888_c1_g2,TRINITY_DN80380_c0_g1	TRINITY_DN76888_c1_g2,TRINITY_DN80380_c0_g1
GO:0006873	cellular ion homeostasis	biological process	2/231	1526/93642	0.89182	1	TRINITY_DN70654_c1_g1,TRINITY_DN96996_c3_g1	TRINITY_DN70654_c1_g1,TRINITY_DN96996_c3_g1
GO:1901605	alpha-amino acid metabolic process	biological process	5/231	3160/93642	0.89241	1	TRINITY_DN78722_c0_g3,TRINITY_DN84395_c0_g2,TRINITY_DN86966_c1_g1,TRINITY_DN95015_c0_g1,TRINITY_DN98704_c3_g1	TRINITY_DN78722_c0_g3,TRINITY_DN84395_c0_g2,TRINITY_DN86966_c1_g1,TRINITY_DN95015_c0_g1,TRINITY_DN98704_c3_g1
GO:1901657	glycosyl compound metabolic process	biological process	1/231	901/93642	0.89313	1	TRINITY_DN84395_c0_g2	TRINITY_DN84395_c0_g2
GO:0006928	movement of cell or subcellular component	biological process	1/231	906/93642	0.89445	1	TRINITY_DN70654_c1_g1	TRINITY_DN70654_c1_g1
GO:0042274	ribosomal small subunit biogenesis	biological process	1/231	915/93642	0.89680	1	TRINITY_DN87442_c0_g2	TRINITY_DN87442_c0_g2
GO:0034248	regulation of cellular amide metabolic process	biological process	2/231	1559/93642	0.89869	1	TRINITY_DN77956_c0_g1,TRINITY_DN85740_c1_g2	TRINITY_DN77956_c0_g1,TRINITY_DN85740_c1_g2
GO:0034641	cellular nitrogen compound metabolic process	biological process	79/231	35624/93642	0.89908	1	TRINITY_DN67404_c0_g1,TRINITY_DN69205_c0_g1,TRINITY_DN69619_c0_g1,TRINITY_DN71187_c2_g1,TRINITY_DN71446_c0_g3,TRINITY_DN71575_c0_g6,TRINITY_DN73224_c0_g1,TRINITY_DN73251_c1_g1,TRINITY_DN73309_c0_g1,TRINITY_DN73343_c2_g1,TRINITY_DN73384_c1_g2,TRINITY_DN74801_c0_g2,TRINITY_DN75146_c2_g2,TRINITY_DN76446_c1_g1,TRINITY_DN77419_c0_g3,TRINITY_DN77526_c0_g1,TRINITY_DN77591_c0_g2,TRINITY_DN77956_c0_g1,TRI…	TRINITY_DN67404_c0_g1,TRINITY_DN69205_c0_g1,TRINITY_DN69619_c0_g1,TRINITY_DN71187_c2_g1,TRINITY_DN71446_c0_g3,TRINITY_DN71575_c0_g6,TRINITY_DN73224_c0_g1,TRINITY_DN73251_c1_g1,TRINITY_DN73309_c0_g1,TRINITY_DN73343_c2_g1,TRINITY_DN73384_c1_g2,TRINITY_DN74801_c0_g2,TRINITY_DN75146_c2_g2,TRINITY_DN76446_c1_g1,TRINITY_DN77419_c0_g3,TRINITY_DN77526_c0_g1,TRINITY_DN77591_c0_g2,TRINITY_DN77956_c0_g1,TRI…
GO:0012501	programmed cell death	biological process	3/231	2139/93642	0.89975	1	TRINITY_DN78722_c0_g3,TRINITY_DN95989_c1_g1,TRINITY_DN96996_c3_g1	TRINITY_DN78722_c0_g3,TRINITY_DN95989_c1_g1,TRINITY_DN96996_c3_g1
GO:0090407	organophosphate biosynthetic process	biological process	6/231	3738/93642	0.90204	1	TRINITY_DN69074_c0_g1,TRINITY_DN73282_c0_g1,TRINITY_DN79834_c1_g5,TRINITY_DN82219_c5_g2,TRINITY_DN84395_c0_g2,TRINITY_DN92339_c0_g2	TRINITY_DN69074_c0_g1,TRINITY_DN73282_c0_g1,TRINITY_DN79834_c1_g5,TRINITY_DN82219_c5_g2,TRINITY_DN84395_c0_g2,TRINITY_DN92339_c0_g2
GO:0030243	cellulose metabolic process	biological process	1/231	955/93642	0.90660	1	TRINITY_DN77408_c1_g1	TRINITY_DN77408_c1_g1
GO:0051248	negative regulation of protein metabolic process	biological process	1/231	957/93642	0.90706	1	TRINITY_DN95989_c1_g1	TRINITY_DN95989_c1_g1
GO:0007059	chromosome segregation	biological process	1/231	964/93642	0.90867	1	TRINITY_DN95518_c0_g1	TRINITY_DN95518_c0_g1
GO:0042273	ribosomal large subunit biogenesis	biological process	1/231	966/93642	0.90913	1	TRINITY_DN72873_c0_g1	TRINITY_DN72873_c0_g1
GO:0008202	steroid metabolic process	biological process	1/231	967/93642	0.90935	1	TRINITY_DN95742_c1_g2	TRINITY_DN95742_c1_g2
GO:0033554	cellular response to stress	biological process	13/231	7219/93642	0.91024	1	TRINITY_DN71575_c0_g6,TRINITY_DN78722_c0_g3,TRINITY_DN79053_c1_g1,TRINITY_DN80380_c0_g1,TRINITY_DN84368_c0_g1,TRINITY_DN85690_c1_g3,TRINITY_DN86397_c2_g2,TRINITY_DN89247_c1_g2,TRINITY_DN90282_c1_g1,TRINITY_DN93262_c0_g2,TRINITY_DN95989_c1_g1,TRINITY_DN96996_c3_g1,TRINITY_DN98206_c0_g2	TRINITY_DN71575_c0_g6,TRINITY_DN78722_c0_g3,TRINITY_DN79053_c1_g1,TRINITY_DN80380_c0_g1,TRINITY_DN84368_c0_g1,TRINITY_DN85690_c1_g3,TRINITY_DN86397_c2_g2,TRINITY_DN89247_c1_g2,TRINITY_DN90282_c1_g1,TRINITY_DN93262_c0_g2,TRINITY_DN95989_c1_g1,TRINITY_DN96996_c3_g1,TRINITY_DN98206_c0_g2
GO:1903046	meiotic cell cycle process	biological process	1/231	975/93642	0.91115	1	TRINITY_DN95518_c0_g1	TRINITY_DN95518_c0_g1
GO:0022604	regulation of cell morphogenesis	biological process	1/231	980/93642	0.91225	1	TRINITY_DN96996_c3_g1	TRINITY_DN96996_c3_g1
GO:0033365	protein localization to organelle	biological process	3/231	2240/93642	0.91603	1	TRINITY_DN70654_c1_g1,TRINITY_DN88340_c1_g1,TRINITY_DN90772_c1_g2	TRINITY_DN70654_c1_g1,TRINITY_DN88340_c1_g1,TRINITY_DN90772_c1_g2
GO:0007346	regulation of mitotic cell cycle	biological process	1/231	999/93642	0.91631	1	TRINITY_DN88961_c0_g2	TRINITY_DN88961_c0_g2
GO:0043900	regulation of multi-organism process	biological process	1/231	1002/93642	0.91694	1	TRINITY_DN96996_c3_g1	TRINITY_DN96996_c3_g1
GO:0051179	localization	biological process	40/231	19447/93642	0.91802	1	TRINITY_DN68570_c0_g1,TRINITY_DN70654_c1_g1,TRINITY_DN72873_c0_g1,TRINITY_DN72925_c0_g1,TRINITY_DN73655_c0_g2,TRINITY_DN73695_c0_g3,TRINITY_DN74639_c0_g1,TRINITY_DN75722_c5_g1,TRINITY_DN76004_c1_g1,TRINITY_DN77439_c1_g1,TRINITY_DN78722_c0_g3,TRINITY_DN80081_c0_g2,TRINITY_DN80553_c1_g1,TRINITY_DN81058_c2_g3,TRINITY_DN81894_c1_g1,TRINITY_DN81999_c1_g3,TRINITY_DN82017_c0_g1,TRINITY_DN83943_c0_g1,TRI…	TRINITY_DN68570_c0_g1,TRINITY_DN70654_c1_g1,TRINITY_DN72873_c0_g1,TRINITY_DN72925_c0_g1,TRINITY_DN73655_c0_g2,TRINITY_DN73695_c0_g3,TRINITY_DN74639_c0_g1,TRINITY_DN75722_c5_g1,TRINITY_DN76004_c1_g1,TRINITY_DN77439_c1_g1,TRINITY_DN78722_c0_g3,TRINITY_DN80081_c0_g2,TRINITY_DN80553_c1_g1,TRINITY_DN81058_c2_g3,TRINITY_DN81894_c1_g1,TRINITY_DN81999_c1_g3,TRINITY_DN82017_c0_g1,TRINITY_DN83943_c0_g1,TRI…
GO:0009057	macromolecule catabolic process	biological process	11/231	6353/93642	0.91846	1	TRINITY_DN75116_c1_g2,TRINITY_DN76074_c2_g1,TRINITY_DN77408_c1_g1,TRINITY_DN79519_c1_g1,TRINITY_DN80380_c0_g1,TRINITY_DN82374_c1_g3,TRINITY_DN84613_c0_g2,TRINITY_DN84953_c0_g1,TRINITY_DN86914_c1_g2,TRINITY_DN95880_c0_g1,TRINITY_DN95989_c1_g1	TRINITY_DN75116_c1_g2,TRINITY_DN76074_c2_g1,TRINITY_DN77408_c1_g1,TRINITY_DN79519_c1_g1,TRINITY_DN80380_c0_g1,TRINITY_DN82374_c1_g3,TRINITY_DN84613_c0_g2,TRINITY_DN84953_c0_g1,TRINITY_DN86914_c1_g2,TRINITY_DN95880_c0_g1,TRINITY_DN95989_c1_g1
GO:0030154	cell differentiation	biological process	6/231	3890/93642	0.92068	1	TRINITY_DN70654_c1_g1,TRINITY_DN77313_c3_g1,TRINITY_DN87442_c0_g2,TRINITY_DN88998_c0_g1,TRINITY_DN92488_c1_g1,TRINITY_DN92707_c1_g1	TRINITY_DN70654_c1_g1,TRINITY_DN77313_c3_g1,TRINITY_DN87442_c0_g2,TRINITY_DN88998_c0_g1,TRINITY_DN92488_c1_g1,TRINITY_DN92707_c1_g1
GO:0051234	establishment of localization	biological process	37/231	18256/93642	0.92487	1	TRINITY_DN68570_c0_g1,TRINITY_DN70654_c1_g1,TRINITY_DN72873_c0_g1,TRINITY_DN72925_c0_g1,TRINITY_DN73655_c0_g2,TRINITY_DN73695_c0_g3,TRINITY_DN74639_c0_g1,TRINITY_DN75722_c5_g1,TRINITY_DN76004_c1_g1,TRINITY_DN77439_c1_g1,TRINITY_DN80081_c0_g2,TRINITY_DN80553_c1_g1,TRINITY_DN81058_c2_g3,TRINITY_DN81894_c1_g1,TRINITY_DN81999_c1_g3,TRINITY_DN82017_c0_g1,TRINITY_DN83943_c0_g1,TRINITY_DN86576_c2_g1,TRI…	TRINITY_DN68570_c0_g1,TRINITY_DN70654_c1_g1,TRINITY_DN72873_c0_g1,TRINITY_DN72925_c0_g1,TRINITY_DN73655_c0_g2,TRINITY_DN73695_c0_g3,TRINITY_DN74639_c0_g1,TRINITY_DN75722_c5_g1,TRINITY_DN76004_c1_g1,TRINITY_DN77439_c1_g1,TRINITY_DN80081_c0_g2,TRINITY_DN80553_c1_g1,TRINITY_DN81058_c2_g3,TRINITY_DN81894_c1_g1,TRINITY_DN81999_c1_g3,TRINITY_DN82017_c0_g1,TRINITY_DN83943_c0_g1,TRINITY_DN86576_c2_g1,TRI…
GO:0009066	aspartate family amino acid metabolic process	biological process	1/231	1048/93642	0.92595	1	TRINITY_DN86966_c1_g1	TRINITY_DN86966_c1_g1
GO:0018193	peptidyl-amino acid modification	biological process	2/231	1716/93642	0.92614	1	TRINITY_DN70528_c0_g1,TRINITY_DN93410_c1_g3	TRINITY_DN70528_c0_g1,TRINITY_DN93410_c1_g3
GO:0017038	protein import	biological process	1/231	1055/93642	0.92724	1	TRINITY_DN90772_c1_g2	TRINITY_DN90772_c1_g2
GO:0006396	RNA processing	biological process	9/231	5483/93642	0.92826	1	TRINITY_DN73224_c0_g1,TRINITY_DN75146_c2_g2,TRINITY_DN81290_c0_g1,TRINITY_DN81789_c0_g1,TRINITY_DN84026_c0_g1,TRINITY_DN84953_c0_g1,TRINITY_DN87442_c0_g2,TRINITY_DN95505_c1_g2,TRINITY_DN96106_c0_g2	TRINITY_DN73224_c0_g1,TRINITY_DN75146_c2_g2,TRINITY_DN81290_c0_g1,TRINITY_DN81789_c0_g1,TRINITY_DN84026_c0_g1,TRINITY_DN84953_c0_g1,TRINITY_DN87442_c0_g2,TRINITY_DN95505_c1_g2,TRINITY_DN96106_c0_g2
GO:0008219	cell death	biological process	3/231	2334/93642	0.92899	1	TRINITY_DN78722_c0_g3,TRINITY_DN95989_c1_g1,TRINITY_DN96996_c3_g1	TRINITY_DN78722_c0_g3,TRINITY_DN95989_c1_g1,TRINITY_DN96996_c3_g1
GO:0044248	cellular catabolic process	biological process	20/231	10724/93642	0.92955	1	TRINITY_DN72493_c6_g3,TRINITY_DN74397_c1_g1,TRINITY_DN75002_c1_g1,TRINITY_DN75116_c1_g2,TRINITY_DN76074_c2_g1,TRINITY_DN77408_c1_g1,TRINITY_DN78722_c0_g3,TRINITY_DN79519_c1_g1,TRINITY_DN80380_c0_g1,TRINITY_DN84613_c0_g2,TRINITY_DN84753_c0_g2,TRINITY_DN84953_c0_g1,TRINITY_DN86914_c1_g2,TRINITY_DN89341_c0_g1,TRINITY_DN92430_c1_g1,TRINITY_DN92859_c0_g1,TRINITY_DN95015_c0_g1,TRINITY_DN95880_c0_g1,TRI…	TRINITY_DN72493_c6_g3,TRINITY_DN74397_c1_g1,TRINITY_DN75002_c1_g1,TRINITY_DN75116_c1_g2,TRINITY_DN76074_c2_g1,TRINITY_DN77408_c1_g1,TRINITY_DN78722_c0_g3,TRINITY_DN79519_c1_g1,TRINITY_DN80380_c0_g1,TRINITY_DN84613_c0_g2,TRINITY_DN84753_c0_g2,TRINITY_DN84953_c0_g1,TRINITY_DN86914_c1_g2,TRINITY_DN89341_c0_g1,TRINITY_DN92430_c1_g1,TRINITY_DN92859_c0_g1,TRINITY_DN95015_c0_g1,TRINITY_DN95880_c0_g1,TRI…
GO:0048513	animal organ development	biological process	1/231	1091/93642	0.93349	1	TRINITY_DN70654_c1_g1	TRINITY_DN70654_c1_g1
GO:0044087	regulation of cellular component biogenesis	biological process	1/231	1093/93642	0.93383	1	TRINITY_DN80380_c0_g1	TRINITY_DN80380_c0_g1
GO:0009966	regulation of signal transduction	biological process	2/231	1773/93642	0.93426	1	TRINITY_DN86914_c1_g2,TRINITY_DN95646_c1_g2	TRINITY_DN86914_c1_g2,TRINITY_DN95646_c1_g2
GO:0043934	sporulation	biological process	1/231	1104/93642	0.93562	1	TRINITY_DN77313_c3_g1	TRINITY_DN77313_c3_g1
GO:0098771	inorganic ion homeostasis	biological process	2/231	1787/93642	0.93611	1	TRINITY_DN70654_c1_g1,TRINITY_DN96996_c3_g1	TRINITY_DN70654_c1_g1,TRINITY_DN96996_c3_g1
GO:0055080	cation homeostasis	biological process	2/231	1792/93642	0.93677	1	TRINITY_DN70654_c1_g1,TRINITY_DN96996_c3_g1	TRINITY_DN70654_c1_g1,TRINITY_DN96996_c3_g1
GO:0006810	transport	biological process	36/231	18077/93642	0.93858	1	TRINITY_DN68570_c0_g1,TRINITY_DN70654_c1_g1,TRINITY_DN72873_c0_g1,TRINITY_DN72925_c0_g1,TRINITY_DN73655_c0_g2,TRINITY_DN73695_c0_g3,TRINITY_DN74639_c0_g1,TRINITY_DN75722_c5_g1,TRINITY_DN76004_c1_g1,TRINITY_DN77439_c1_g1,TRINITY_DN80081_c0_g2,TRINITY_DN80553_c1_g1,TRINITY_DN81058_c2_g3,TRINITY_DN81894_c1_g1,TRINITY_DN81999_c1_g3,TRINITY_DN82017_c0_g1,TRINITY_DN83943_c0_g1,TRINITY_DN86576_c2_g1,TRI…	TRINITY_DN68570_c0_g1,TRINITY_DN70654_c1_g1,TRINITY_DN72873_c0_g1,TRINITY_DN72925_c0_g1,TRINITY_DN73655_c0_g2,TRINITY_DN73695_c0_g3,TRINITY_DN74639_c0_g1,TRINITY_DN75722_c5_g1,TRINITY_DN76004_c1_g1,TRINITY_DN77439_c1_g1,TRINITY_DN80081_c0_g2,TRINITY_DN80553_c1_g1,TRINITY_DN81058_c2_g3,TRINITY_DN81894_c1_g1,TRINITY_DN81999_c1_g3,TRINITY_DN82017_c0_g1,TRINITY_DN83943_c0_g1,TRINITY_DN86576_c2_g1,TRI…
GO:0010564	regulation of cell cycle process	biological process	1/231	1135/93642	0.94042	1	TRINITY_DN88961_c0_g2	TRINITY_DN88961_c0_g2
GO:0006325	chromatin organization	biological process	2/231	1840/93642	0.94271	1	TRINITY_DN79564_c0_g1,TRINITY_DN90042_c3_g1	TRINITY_DN79564_c0_g1,TRINITY_DN90042_c3_g1
GO:0048523	negative regulation of cellular process	biological process	7/231	4641/93642	0.94276	1	TRINITY_DN70654_c1_g1,TRINITY_DN78434_c1_g1,TRINITY_DN84368_c0_g1,TRINITY_DN86914_c1_g2,TRINITY_DN91351_c1_g1,TRINITY_DN93541_c1_g2,TRINITY_DN98284_c5_g1	TRINITY_DN70654_c1_g1,TRINITY_DN78434_c1_g1,TRINITY_DN84368_c0_g1,TRINITY_DN86914_c1_g2,TRINITY_DN91351_c1_g1,TRINITY_DN93541_c1_g2,TRINITY_DN98284_c5_g1
GO:0061024	membrane organization	biological process	2/231	1850/93642	0.94388	1	TRINITY_DN70654_c1_g1,TRINITY_DN72925_c0_g1	TRINITY_DN70654_c1_g1,TRINITY_DN72925_c0_g1
GO:0071705	nitrogen compound transport	biological process	15/231	8619/93642	0.94440	1	TRINITY_DN72925_c0_g1,TRINITY_DN73695_c0_g3,TRINITY_DN74639_c0_g1,TRINITY_DN80081_c0_g2,TRINITY_DN81999_c1_g3,TRINITY_DN83943_c0_g1,TRINITY_DN88281_c0_g2,TRINITY_DN88978_c0_g2,TRINITY_DN89341_c0_g1,TRINITY_DN90594_c1_g2,TRINITY_DN90772_c1_g2,TRINITY_DN92564_c0_g3,TRINITY_DN92611_c2_g2,TRINITY_DN94994_c0_g1,TRINITY_DN97070_c2_g1	TRINITY_DN72925_c0_g1,TRINITY_DN73695_c0_g3,TRINITY_DN74639_c0_g1,TRINITY_DN80081_c0_g2,TRINITY_DN81999_c1_g3,TRINITY_DN83943_c0_g1,TRINITY_DN88281_c0_g2,TRINITY_DN88978_c0_g2,TRINITY_DN89341_c0_g1,TRINITY_DN90594_c1_g2,TRINITY_DN90772_c1_g2,TRINITY_DN92564_c0_g3,TRINITY_DN92611_c2_g2,TRINITY_DN94994_c0_g1,TRINITY_DN97070_c2_g1
GO:0015672	monovalent inorganic cation transport	biological process	1/231	1168/93642	0.94514	1	TRINITY_DN70654_c1_g1	TRINITY_DN70654_c1_g1
GO:0031399	regulation of protein modification process	biological process	1/231	1177/93642	0.94636	1	TRINITY_DN88961_c0_g2	TRINITY_DN88961_c0_g2
GO:0034404	nucleobase-containing small molecule biosynthetic process	biological process	1/231	1177/93642	0.94636	1	TRINITY_DN84395_c0_g2	TRINITY_DN84395_c0_g2
GO:0016310	phosphorylation	biological process	6/231	4161/93642	0.94636	1	TRINITY_DN85740_c1_g2,TRINITY_DN86942_c0_g1,TRINITY_DN88961_c0_g2,TRINITY_DN96996_c3_g1,TRINITY_DN97339_c1_g3,TRINITY_DN98810_c3_g2	TRINITY_DN85740_c1_g2,TRINITY_DN86942_c0_g1,TRINITY_DN88961_c0_g2,TRINITY_DN96996_c3_g1,TRINITY_DN97339_c1_g3,TRINITY_DN98810_c3_g2
GO:0033043	regulation of organelle organization	biological process	2/231	1898/93642	0.94919	1	TRINITY_DN72925_c0_g1,TRINITY_DN88961_c0_g2	TRINITY_DN72925_c0_g1,TRINITY_DN88961_c0_g2
GO:0000280	nuclear division	biological process	1/231	1201/93642	0.94949	1	TRINITY_DN95518_c0_g1	TRINITY_DN95518_c0_g1
GO:0016051	carbohydrate biosynthetic process	biological process	2/231	1909/93642	0.95034	1	TRINITY_DN83053_c0_g4,TRINITY_DN97096_c2_g2	TRINITY_DN83053_c0_g4,TRINITY_DN97096_c2_g2
GO:0071702	organic substance transport	biological process	19/231	10646/93642	0.95172	1	TRINITY_DN72925_c0_g1,TRINITY_DN73695_c0_g3,TRINITY_DN74639_c0_g1,TRINITY_DN75722_c5_g1,TRINITY_DN80553_c1_g1,TRINITY_DN81894_c1_g1,TRINITY_DN81999_c1_g3,TRINITY_DN83943_c0_g1,TRINITY_DN86576_c2_g1,TRINITY_DN88281_c0_g2,TRINITY_DN88978_c0_g2,TRINITY_DN89247_c1_g2,TRINITY_DN89341_c0_g1,TRINITY_DN90594_c1_g2,TRINITY_DN90772_c1_g2,TRINITY_DN92564_c0_g3,TRINITY_DN92611_c2_g2,TRINITY_DN94994_c0_g1,TRI…	TRINITY_DN72925_c0_g1,TRINITY_DN73695_c0_g3,TRINITY_DN74639_c0_g1,TRINITY_DN75722_c5_g1,TRINITY_DN80553_c1_g1,TRINITY_DN81894_c1_g1,TRINITY_DN81999_c1_g3,TRINITY_DN83943_c0_g1,TRINITY_DN86576_c2_g1,TRINITY_DN88281_c0_g2,TRINITY_DN88978_c0_g2,TRINITY_DN89247_c1_g2,TRINITY_DN89341_c0_g1,TRINITY_DN90594_c1_g2,TRINITY_DN90772_c1_g2,TRINITY_DN92564_c0_g3,TRINITY_DN92611_c2_g2,TRINITY_DN94994_c0_g1,TRI…
GO:0022603	regulation of anatomical structure morphogenesis	biological process	1/231	1220/93642	0.95183	1	TRINITY_DN96996_c3_g1	TRINITY_DN96996_c3_g1
GO:0051273	beta-glucan metabolic process	biological process	1/231	1235/93642	0.95361	1	TRINITY_DN77408_c1_g1	TRINITY_DN77408_c1_g1
GO:0019439	aromatic compound catabolic process	biological process	3/231	2569/93642	0.95379	1	TRINITY_DN75002_c1_g1,TRINITY_DN84953_c0_g1,TRINITY_DN92430_c1_g1	TRINITY_DN75002_c1_g1,TRINITY_DN84953_c0_g1,TRINITY_DN92430_c1_g1
GO:0051246	regulation of protein metabolic process	biological process	4/231	3163/93642	0.95441	1	TRINITY_DN77956_c0_g1,TRINITY_DN85740_c1_g2,TRINITY_DN88961_c0_g2,TRINITY_DN95989_c1_g1	TRINITY_DN77956_c0_g1,TRINITY_DN85740_c1_g2,TRINITY_DN88961_c0_g2,TRINITY_DN95989_c1_g1
GO:1901361	organic cyclic compound catabolic process	biological process	3/231	2598/93642	0.95622	1	TRINITY_DN75002_c1_g1,TRINITY_DN84953_c0_g1,TRINITY_DN92430_c1_g1	TRINITY_DN75002_c1_g1,TRINITY_DN84953_c0_g1,TRINITY_DN92430_c1_g1
GO:0046394	carboxylic acid biosynthetic process	biological process	7/231	4832/93642	0.95632	1	TRINITY_DN78722_c0_g3,TRINITY_DN84048_c1_g6,TRINITY_DN84395_c0_g2,TRINITY_DN86966_c1_g1,TRINITY_DN91289_c1_g1,TRINITY_DN95015_c0_g1,TRINITY_DN98704_c3_g1	TRINITY_DN78722_c0_g3,TRINITY_DN84048_c1_g6,TRINITY_DN84395_c0_g2,TRINITY_DN86966_c1_g1,TRINITY_DN91289_c1_g1,TRINITY_DN95015_c0_g1,TRINITY_DN98704_c3_g1
GO:0016053	organic acid biosynthetic process	biological process	7/231	4836/93642	0.95657	1	TRINITY_DN78722_c0_g3,TRINITY_DN84048_c1_g6,TRINITY_DN84395_c0_g2,TRINITY_DN86966_c1_g1,TRINITY_DN91289_c1_g1,TRINITY_DN95015_c0_g1,TRINITY_DN98704_c3_g1	TRINITY_DN78722_c0_g3,TRINITY_DN84048_c1_g6,TRINITY_DN84395_c0_g2,TRINITY_DN86966_c1_g1,TRINITY_DN91289_c1_g1,TRINITY_DN95015_c0_g1,TRINITY_DN98704_c3_g1
GO:0017144	drug metabolic process	biological process	10/231	6388/93642	0.95689	1	TRINITY_DN74397_c1_g1,TRINITY_DN75002_c1_g1,TRINITY_DN79834_c1_g5,TRINITY_DN83053_c0_g4,TRINITY_DN92428_c0_g1,TRINITY_DN92428_c0_g7,TRINITY_DN93139_c0_g1,TRINITY_DN95015_c0_g1,TRINITY_DN96996_c3_g1,TRINITY_DN98704_c3_g1	TRINITY_DN74397_c1_g1,TRINITY_DN75002_c1_g1,TRINITY_DN79834_c1_g5,TRINITY_DN83053_c0_g4,TRINITY_DN92428_c0_g1,TRINITY_DN92428_c0_g7,TRINITY_DN93139_c0_g1,TRINITY_DN95015_c0_g1,TRINITY_DN96996_c3_g1,TRINITY_DN98704_c3_g1
GO:0072524	pyridine-containing compound metabolic process	biological process	1/231	1272/93642	0.95771	1	TRINITY_DN79834_c1_g5	TRINITY_DN79834_c1_g5
GO:0006913	nucleocytoplasmic transport	biological process	1/231	1274/93642	0.95792	1	TRINITY_DN90772_c1_g2	TRINITY_DN90772_c1_g2
GO:0051169	nuclear transport	biological process	1/231	1274/93642	0.95792	1	TRINITY_DN90772_c1_g2	TRINITY_DN90772_c1_g2
GO:0006310	DNA recombination	biological process	2/231	1992/93642	0.95824	1	TRINITY_DN84368_c0_g1,TRINITY_DN95518_c0_g1	TRINITY_DN84368_c0_g1,TRINITY_DN95518_c0_g1
GO:0070925	organelle assembly	biological process	1/231	1285/93642	0.95907	1	TRINITY_DN72873_c0_g1	TRINITY_DN72873_c0_g1
GO:0098662	inorganic cation transmembrane transport	biological process	1/231	1291/93642	0.95968	1	TRINITY_DN70654_c1_g1	TRINITY_DN70654_c1_g1
GO:0051130	positive regulation of cellular component organization	biological process	1/231	1296/93642	0.96018	1	TRINITY_DN80380_c0_g1	TRINITY_DN80380_c0_g1
GO:0048468	cell development	biological process	2/231	2018/93642	0.96046	1	TRINITY_DN70654_c1_g1,TRINITY_DN88998_c0_g1	TRINITY_DN70654_c1_g1,TRINITY_DN88998_c0_g1
GO:0040011	locomotion	biological process	1/231	1303/93642	0.96087	1	TRINITY_DN80047_c1_g1	TRINITY_DN80047_c1_g1
GO:0006633	fatty acid biosynthetic process	biological process	1/231	1311/93642	0.96165	1	TRINITY_DN91289_c1_g1	TRINITY_DN91289_c1_g1
GO:0022613	ribonucleoprotein complex biogenesis	biological process	6/231	4389/93642	0.96193	1	TRINITY_DN72873_c0_g1,TRINITY_DN81789_c0_g1,TRINITY_DN84026_c0_g1,TRINITY_DN87442_c0_g2,TRINITY_DN91452_c0_g1,TRINITY_DN96106_c0_g2	TRINITY_DN72873_c0_g1,TRINITY_DN81789_c0_g1,TRINITY_DN84026_c0_g1,TRINITY_DN87442_c0_g2,TRINITY_DN91452_c0_g1,TRINITY_DN96106_c0_g2
GO:0009636	response to toxic substance	biological process	1/231	1320/93642	0.96250	1	TRINITY_DN84753_c0_g2	TRINITY_DN84753_c0_g2
GO:0048285	organelle fission	biological process	1/231	1338/93642	0.96416	1	TRINITY_DN95518_c0_g1	TRINITY_DN95518_c0_g1
GO:0006897	endocytosis	biological process	1/231	1357/93642	0.96582	1	TRINITY_DN94994_c0_g1	TRINITY_DN94994_c0_g1
GO:0030029	actin filament-based process	biological process	1/231	1367/93642	0.96667	1	TRINITY_DN70654_c1_g1	TRINITY_DN70654_c1_g1
GO:0006364	rRNA processing	biological process	2/231	2110/93642	0.96743	1	TRINITY_DN87442_c0_g2,TRINITY_DN96106_c0_g2	TRINITY_DN87442_c0_g2,TRINITY_DN96106_c0_g2
GO:0006790	sulfur compound metabolic process	biological process	3/231	2763/93642	0.96791	1	TRINITY_DN84753_c0_g2,TRINITY_DN92859_c0_g1,TRINITY_DN98206_c0_g2	TRINITY_DN84753_c0_g2,TRINITY_DN92859_c0_g1,TRINITY_DN98206_c0_g2
GO:0044255	cellular lipid metabolic process	biological process	8/231	5589/93642	0.96851	1	TRINITY_DN69074_c0_g1,TRINITY_DN72493_c6_g3,TRINITY_DN73282_c0_g1,TRINITY_DN82219_c5_g2,TRINITY_DN82753_c0_g1,TRINITY_DN84048_c1_g6,TRINITY_DN91289_c1_g1,TRINITY_DN92339_c0_g2	TRINITY_DN69074_c0_g1,TRINITY_DN72493_c6_g3,TRINITY_DN73282_c0_g1,TRINITY_DN82219_c5_g2,TRINITY_DN82753_c0_g1,TRINITY_DN84048_c1_g6,TRINITY_DN91289_c1_g1,TRINITY_DN92339_c0_g2
GO:0044270	cellular nitrogen compound catabolic process	biological process	2/231	2128/93642	0.96865	1	TRINITY_DN84953_c0_g1,TRINITY_DN92430_c1_g1	TRINITY_DN84953_c0_g1,TRINITY_DN92430_c1_g1
GO:0046700	heterocycle catabolic process	biological process	2/231	2132/93642	0.96892	1	TRINITY_DN84953_c0_g1,TRINITY_DN92430_c1_g1	TRINITY_DN84953_c0_g1,TRINITY_DN92430_c1_g1
GO:0042254	ribosome biogenesis	biological process	4/231	3419/93642	0.97077	1	TRINITY_DN72873_c0_g1,TRINITY_DN87442_c0_g2,TRINITY_DN91452_c0_g1,TRINITY_DN96106_c0_g2	TRINITY_DN72873_c0_g1,TRINITY_DN87442_c0_g2,TRINITY_DN91452_c0_g1,TRINITY_DN96106_c0_g2
GO:1901615	organic hydroxy compound metabolic process	biological process	3/231	2813/93642	0.97083	1	TRINITY_DN75002_c1_g1,TRINITY_DN79834_c1_g5,TRINITY_DN95742_c1_g2	TRINITY_DN75002_c1_g1,TRINITY_DN79834_c1_g5,TRINITY_DN95742_c1_g2
GO:0070727	cellular macromolecule localization	biological process	7/231	5114/93642	0.97111	1	TRINITY_DN70654_c1_g1,TRINITY_DN72925_c0_g1,TRINITY_DN81999_c1_g3,TRINITY_DN88340_c1_g1,TRINITY_DN90772_c1_g2,TRINITY_DN94619_c1_g1,TRINITY_DN94994_c0_g1	TRINITY_DN70654_c1_g1,TRINITY_DN72925_c0_g1,TRINITY_DN81999_c1_g3,TRINITY_DN88340_c1_g1,TRINITY_DN90772_c1_g2,TRINITY_DN94619_c1_g1,TRINITY_DN94994_c0_g1
GO:0098660	inorganic ion transmembrane transport	biological process	1/231	1438/93642	0.97210	1	TRINITY_DN70654_c1_g1	TRINITY_DN70654_c1_g1
GO:0016043	cellular component organization	biological process	32/231	17227/93642	0.97266	1	TRINITY_DN70654_c1_g1,TRINITY_DN70749_c0_g1,TRINITY_DN72873_c0_g1,TRINITY_DN72925_c0_g1,TRINITY_DN77408_c1_g1,TRINITY_DN77439_c1_g1,TRINITY_DN77662_c0_g1,TRINITY_DN78222_c0_g2,TRINITY_DN79564_c0_g1,TRINITY_DN80380_c0_g1,TRINITY_DN81058_c2_g3,TRINITY_DN81789_c0_g1,TRINITY_DN82354_c0_g2,TRINITY_DN83053_c0_g4,TRINITY_DN84026_c0_g1,TRINITY_DN84048_c1_g6,TRINITY_DN88516_c0_g3,TRINITY_DN88961_c0_g2,TRI…	TRINITY_DN70654_c1_g1,TRINITY_DN70749_c0_g1,TRINITY_DN72873_c0_g1,TRINITY_DN72925_c0_g1,TRINITY_DN77408_c1_g1,TRINITY_DN77439_c1_g1,TRINITY_DN77662_c0_g1,TRINITY_DN78222_c0_g2,TRINITY_DN79564_c0_g1,TRINITY_DN80380_c0_g1,TRINITY_DN81058_c2_g3,TRINITY_DN81789_c0_g1,TRINITY_DN82354_c0_g2,TRINITY_DN83053_c0_g4,TRINITY_DN84026_c0_g1,TRINITY_DN84048_c1_g6,TRINITY_DN88516_c0_g3,TRINITY_DN88961_c0_g2,TRI…
GO:0032787	monocarboxylic acid metabolic process	biological process	6/231	4605/93642	0.97278	1	TRINITY_DN69074_c0_g1,TRINITY_DN72493_c6_g3,TRINITY_DN75002_c1_g1,TRINITY_DN91289_c1_g1,TRINITY_DN92428_c0_g1,TRINITY_DN92428_c0_g7	TRINITY_DN69074_c0_g1,TRINITY_DN72493_c6_g3,TRINITY_DN75002_c1_g1,TRINITY_DN91289_c1_g1,TRINITY_DN92428_c0_g1,TRINITY_DN92428_c0_g7
GO:0016072	rRNA metabolic process	biological process	2/231	2212/93642	0.97379	1	TRINITY_DN87442_c0_g2,TRINITY_DN96106_c0_g2	TRINITY_DN87442_c0_g2,TRINITY_DN96106_c0_g2
GO:0007049	cell cycle	biological process	6/231	4633/93642	0.97395	1	TRINITY_DN77313_c3_g1,TRINITY_DN78927_c1_g2,TRINITY_DN88281_c0_g2,TRINITY_DN88961_c0_g2,TRINITY_DN93262_c0_g2,TRINITY_DN95518_c0_g1	TRINITY_DN77313_c3_g1,TRINITY_DN78927_c1_g2,TRINITY_DN88281_c0_g2,TRINITY_DN88961_c0_g2,TRINITY_DN93262_c0_g2,TRINITY_DN95518_c0_g1
GO:0032268	regulation of cellular protein metabolic process	biological process	3/231	2895/93642	0.97509	1	TRINITY_DN77956_c0_g1,TRINITY_DN85740_c1_g2,TRINITY_DN88961_c0_g2	TRINITY_DN77956_c0_g1,TRINITY_DN85740_c1_g2,TRINITY_DN88961_c0_g2
GO:0065003	protein-containing complex assembly	biological process	5/231	4100/93642	0.97530	1	TRINITY_DN72873_c0_g1,TRINITY_DN80380_c0_g1,TRINITY_DN81789_c0_g1,TRINITY_DN84026_c0_g1,TRINITY_DN89247_c1_g2	TRINITY_DN72873_c0_g1,TRINITY_DN80380_c0_g1,TRINITY_DN81789_c0_g1,TRINITY_DN84026_c0_g1,TRINITY_DN89247_c1_g2
GO:0009056	catabolic process	biological process	22/231	12737/93642	0.97613	1	TRINITY_DN72493_c6_g3,TRINITY_DN74397_c1_g1,TRINITY_DN75002_c1_g1,TRINITY_DN75116_c1_g2,TRINITY_DN76074_c2_g1,TRINITY_DN77408_c1_g1,TRINITY_DN78722_c0_g3,TRINITY_DN79519_c1_g1,TRINITY_DN80380_c0_g1,TRINITY_DN82374_c1_g3,TRINITY_DN84613_c0_g2,TRINITY_DN84753_c0_g2,TRINITY_DN84953_c0_g1,TRINITY_DN86914_c1_g2,TRINITY_DN89341_c0_g1,TRINITY_DN92430_c1_g1,TRINITY_DN92859_c0_g1,TRINITY_DN94016_c0_g3,TRI…	TRINITY_DN72493_c6_g3,TRINITY_DN74397_c1_g1,TRINITY_DN75002_c1_g1,TRINITY_DN75116_c1_g2,TRINITY_DN76074_c2_g1,TRINITY_DN77408_c1_g1,TRINITY_DN78722_c0_g3,TRINITY_DN79519_c1_g1,TRINITY_DN80380_c0_g1,TRINITY_DN82374_c1_g3,TRINITY_DN84613_c0_g2,TRINITY_DN84753_c0_g2,TRINITY_DN84953_c0_g1,TRINITY_DN86914_c1_g2,TRINITY_DN89341_c0_g1,TRINITY_DN92430_c1_g1,TRINITY_DN92859_c0_g1,TRINITY_DN94016_c0_g3,TRI…
GO:0051128	regulation of cellular component organization	biological process	4/231	3593/93642	0.97857	1	TRINITY_DN72925_c0_g1,TRINITY_DN80380_c0_g1,TRINITY_DN88961_c0_g2,TRINITY_DN96996_c3_g1	TRINITY_DN72925_c0_g1,TRINITY_DN80380_c0_g1,TRINITY_DN88961_c0_g2,TRINITY_DN96996_c3_g1
GO:0006629	lipid metabolic process	biological process	10/231	6939/93642	0.97930	1	TRINITY_DN69074_c0_g1,TRINITY_DN72493_c6_g3,TRINITY_DN73282_c0_g1,TRINITY_DN82219_c5_g2,TRINITY_DN82753_c0_g1,TRINITY_DN84048_c1_g6,TRINITY_DN91289_c1_g1,TRINITY_DN92339_c0_g2,TRINITY_DN94016_c0_g3,TRINITY_DN95742_c1_g2	TRINITY_DN69074_c0_g1,TRINITY_DN72493_c6_g3,TRINITY_DN73282_c0_g1,TRINITY_DN82219_c5_g2,TRINITY_DN82753_c0_g1,TRINITY_DN84048_c1_g6,TRINITY_DN91289_c1_g1,TRINITY_DN92339_c0_g2,TRINITY_DN94016_c0_g3,TRINITY_DN95742_c1_g2
GO:0034622	cellular protein-containing complex assembly	biological process	4/231	3631/93642	0.97999	1	TRINITY_DN72873_c0_g1,TRINITY_DN80380_c0_g1,TRINITY_DN81789_c0_g1,TRINITY_DN84026_c0_g1	TRINITY_DN72873_c0_g1,TRINITY_DN80380_c0_g1,TRINITY_DN81789_c0_g1,TRINITY_DN84026_c0_g1
GO:0006631	fatty acid metabolic process	biological process	2/231	2341/93642	0.98013	1	TRINITY_DN72493_c6_g3,TRINITY_DN91289_c1_g1	TRINITY_DN72493_c6_g3,TRINITY_DN91289_c1_g1
GO:0022607	cellular component assembly	biological process	8/231	5912/93642	0.98031	1	TRINITY_DN70654_c1_g1,TRINITY_DN72873_c0_g1,TRINITY_DN80380_c0_g1,TRINITY_DN81789_c0_g1,TRINITY_DN84026_c0_g1,TRINITY_DN89247_c1_g2,TRINITY_DN94619_c1_g1,TRINITY_DN95518_c0_g1	TRINITY_DN70654_c1_g1,TRINITY_DN72873_c0_g1,TRINITY_DN80380_c0_g1,TRINITY_DN81789_c0_g1,TRINITY_DN84026_c0_g1,TRINITY_DN89247_c1_g2,TRINITY_DN94619_c1_g1,TRINITY_DN95518_c0_g1
GO:0019538	protein metabolic process	biological process	33/231	18063/93642	0.98096	1	TRINITY_DN65502_c0_g1,TRINITY_DN70528_c0_g1,TRINITY_DN72256_c2_g1,TRINITY_DN73251_c1_g1,TRINITY_DN76074_c2_g1,TRINITY_DN77956_c0_g1,TRINITY_DN79519_c1_g1,TRINITY_DN79564_c0_g1,TRINITY_DN80380_c0_g1,TRINITY_DN81212_c1_g1,TRINITY_DN82374_c1_g3,TRINITY_DN84613_c0_g2,TRINITY_DN85740_c1_g2,TRINITY_DN86403_c0_g7,TRINITY_DN86461_c0_g2,TRINITY_DN86914_c1_g2,TRINITY_DN86942_c0_g1,TRINITY_DN87276_c0_g2,TRI…	TRINITY_DN65502_c0_g1,TRINITY_DN70528_c0_g1,TRINITY_DN72256_c2_g1,TRINITY_DN73251_c1_g1,TRINITY_DN76074_c2_g1,TRINITY_DN77956_c0_g1,TRINITY_DN79519_c1_g1,TRINITY_DN79564_c0_g1,TRINITY_DN80380_c0_g1,TRINITY_DN81212_c1_g1,TRINITY_DN82374_c1_g3,TRINITY_DN84613_c0_g2,TRINITY_DN85740_c1_g2,TRINITY_DN86403_c0_g7,TRINITY_DN86461_c0_g2,TRINITY_DN86914_c1_g2,TRINITY_DN86942_c0_g1,TRINITY_DN87276_c0_g2,TRI…
GO:0006520	cellular amino acid metabolic process	biological process	5/231	4282/93642	0.98185	1	TRINITY_DN78722_c0_g3,TRINITY_DN84395_c0_g2,TRINITY_DN86966_c1_g1,TRINITY_DN95015_c0_g1,TRINITY_DN98704_c3_g1	TRINITY_DN78722_c0_g3,TRINITY_DN84395_c0_g2,TRINITY_DN86966_c1_g1,TRINITY_DN95015_c0_g1,TRINITY_DN98704_c3_g1
GO:0009127	purine nucleoside monophosphate biosynthetic process	biological process	1/231	1621/93642	0.98238	1	TRINITY_DN84395_c0_g2	TRINITY_DN84395_c0_g2
GO:0009168	purine ribonucleoside monophosphate biosynthetic process	biological process	1/231	1621/93642	0.98238	1	TRINITY_DN84395_c0_g2	TRINITY_DN84395_c0_g2
GO:0051301	cell division	biological process	2/231	2398/93642	0.98244	1	TRINITY_DN88281_c0_g2,TRINITY_DN88961_c0_g2	TRINITY_DN88281_c0_g2,TRINITY_DN88961_c0_g2
GO:0051726	regulation of cell cycle	biological process	1/231	1626/93642	0.98260	1	TRINITY_DN88961_c0_g2	TRINITY_DN88961_c0_g2
GO:0006082	organic acid metabolic process	biological process	16/231	10122/93642	0.98271	1	TRINITY_DN69074_c0_g1,TRINITY_DN72317_c1_g1,TRINITY_DN72493_c6_g3,TRINITY_DN75002_c1_g1,TRINITY_DN78722_c0_g3,TRINITY_DN80081_c0_g2,TRINITY_DN84048_c1_g6,TRINITY_DN84395_c0_g2,TRINITY_DN86966_c1_g1,TRINITY_DN91289_c1_g1,TRINITY_DN92428_c0_g1,TRINITY_DN92428_c0_g7,TRINITY_DN92430_c1_g1,TRINITY_DN93139_c0_g1,TRINITY_DN95015_c0_g1,TRINITY_DN98704_c3_g1	TRINITY_DN69074_c0_g1,TRINITY_DN72317_c1_g1,TRINITY_DN72493_c6_g3,TRINITY_DN75002_c1_g1,TRINITY_DN78722_c0_g3,TRINITY_DN80081_c0_g2,TRINITY_DN84048_c1_g6,TRINITY_DN84395_c0_g2,TRINITY_DN86966_c1_g1,TRINITY_DN91289_c1_g1,TRINITY_DN92428_c0_g1,TRINITY_DN92428_c0_g7,TRINITY_DN92430_c1_g1,TRINITY_DN93139_c0_g1,TRINITY_DN95015_c0_g1,TRINITY_DN98704_c3_g1
GO:0051186	cofactor metabolic process	biological process	5/231	4318/93642	0.98294	1	TRINITY_DN74397_c1_g1,TRINITY_DN79834_c1_g5,TRINITY_DN84753_c0_g2,TRINITY_DN92859_c0_g1,TRINITY_DN96996_c3_g1	TRINITY_DN74397_c1_g1,TRINITY_DN79834_c1_g5,TRINITY_DN84753_c0_g2,TRINITY_DN92859_c0_g1,TRINITY_DN96996_c3_g1
GO:0098655	cation transmembrane transport	biological process	1/231	1663/93642	0.98415	1	TRINITY_DN70654_c1_g1	TRINITY_DN70654_c1_g1
GO:0034613	cellular protein localization	biological process	6/231	4962/93642	0.98469	1	TRINITY_DN70654_c1_g1,TRINITY_DN72925_c0_g1,TRINITY_DN81999_c1_g3,TRINITY_DN88340_c1_g1,TRINITY_DN90772_c1_g2,TRINITY_DN94994_c0_g1	TRINITY_DN70654_c1_g1,TRINITY_DN72925_c0_g1,TRINITY_DN81999_c1_g3,TRINITY_DN88340_c1_g1,TRINITY_DN90772_c1_g2,TRINITY_DN94994_c0_g1
GO:0044267	cellular protein metabolic process	biological process	30/231	16927/93642	0.98504	1	TRINITY_DN65502_c0_g1,TRINITY_DN70528_c0_g1,TRINITY_DN72256_c2_g1,TRINITY_DN73251_c1_g1,TRINITY_DN76074_c2_g1,TRINITY_DN77956_c0_g1,TRINITY_DN79519_c1_g1,TRINITY_DN79564_c0_g1,TRINITY_DN80380_c0_g1,TRINITY_DN84613_c0_g2,TRINITY_DN85740_c1_g2,TRINITY_DN86403_c0_g7,TRINITY_DN86461_c0_g2,TRINITY_DN86914_c1_g2,TRINITY_DN86942_c0_g1,TRINITY_DN87276_c0_g2,TRINITY_DN88743_c0_g3,TRINITY_DN88961_c0_g2,TRI…	TRINITY_DN65502_c0_g1,TRINITY_DN70528_c0_g1,TRINITY_DN72256_c2_g1,TRINITY_DN73251_c1_g1,TRINITY_DN76074_c2_g1,TRINITY_DN77956_c0_g1,TRINITY_DN79519_c1_g1,TRINITY_DN79564_c0_g1,TRINITY_DN80380_c0_g1,TRINITY_DN84613_c0_g2,TRINITY_DN85740_c1_g2,TRINITY_DN86403_c0_g7,TRINITY_DN86461_c0_g2,TRINITY_DN86914_c1_g2,TRINITY_DN86942_c0_g1,TRINITY_DN87276_c0_g2,TRINITY_DN88743_c0_g3,TRINITY_DN88961_c0_g2,TRI…
GO:0034655	nucleobase-containing compound catabolic process	biological process	1/231	1695/93642	0.98537	1	TRINITY_DN84953_c0_g1	TRINITY_DN84953_c0_g1
GO:0009108	coenzyme biosynthetic process	biological process	1/231	1719/93642	0.98623	1	TRINITY_DN79834_c1_g5	TRINITY_DN79834_c1_g5
GO:0051641	cellular localization	biological process	9/231	6697/93642	0.98630	1	TRINITY_DN70654_c1_g1,TRINITY_DN72925_c0_g1,TRINITY_DN78722_c0_g3,TRINITY_DN81999_c1_g3,TRINITY_DN88340_c1_g1,TRINITY_DN90772_c1_g2,TRINITY_DN92169_c2_g1,TRINITY_DN94619_c1_g1,TRINITY_DN94994_c0_g1	TRINITY_DN70654_c1_g1,TRINITY_DN72925_c0_g1,TRINITY_DN78722_c0_g3,TRINITY_DN81999_c1_g3,TRINITY_DN88340_c1_g1,TRINITY_DN90772_c1_g2,TRINITY_DN92169_c2_g1,TRINITY_DN94619_c1_g1,TRINITY_DN94994_c0_g1
GO:1901575	organic substance catabolic process	biological process	18/231	11307/93642	0.98640	1	TRINITY_DN72493_c6_g3,TRINITY_DN75002_c1_g1,TRINITY_DN75116_c1_g2,TRINITY_DN76074_c2_g1,TRINITY_DN77408_c1_g1,TRINITY_DN78722_c0_g3,TRINITY_DN79519_c1_g1,TRINITY_DN80380_c0_g1,TRINITY_DN82374_c1_g3,TRINITY_DN84613_c0_g2,TRINITY_DN84953_c0_g1,TRINITY_DN86914_c1_g2,TRINITY_DN92430_c1_g1,TRINITY_DN92859_c0_g1,TRINITY_DN94016_c0_g3,TRINITY_DN95015_c0_g1,TRINITY_DN95880_c0_g1,TRINITY_DN95989_c1_g1	TRINITY_DN72493_c6_g3,TRINITY_DN75002_c1_g1,TRINITY_DN75116_c1_g2,TRINITY_DN76074_c2_g1,TRINITY_DN77408_c1_g1,TRINITY_DN78722_c0_g3,TRINITY_DN79519_c1_g1,TRINITY_DN80380_c0_g1,TRINITY_DN82374_c1_g3,TRINITY_DN84613_c0_g2,TRINITY_DN84953_c0_g1,TRINITY_DN86914_c1_g2,TRINITY_DN92430_c1_g1,TRINITY_DN92859_c0_g1,TRINITY_DN94016_c0_g3,TRINITY_DN95015_c0_g1,TRINITY_DN95880_c0_g1,TRINITY_DN95989_c1_g1
GO:0051276	chromosome organization	biological process	3/231	3217/93642	0.98675	1	TRINITY_DN79564_c0_g1,TRINITY_DN90042_c3_g1,TRINITY_DN95518_c0_g1	TRINITY_DN79564_c0_g1,TRINITY_DN90042_c3_g1,TRINITY_DN95518_c0_g1
GO:0002181	cytoplasmic translation	biological process	1/231	1752/93642	0.98733	1	TRINITY_DN96164_c1_g6	TRINITY_DN96164_c1_g6
GO:0022402	cell cycle process	biological process	3/231	3272/93642	0.98813	1	TRINITY_DN78927_c1_g2,TRINITY_DN88961_c0_g2,TRINITY_DN95518_c0_g1	TRINITY_DN78927_c1_g2,TRINITY_DN88961_c0_g2,TRINITY_DN95518_c0_g1
GO:0009152	purine ribonucleotide biosynthetic process	biological process	1/231	1784/93642	0.98831	1	TRINITY_DN84395_c0_g2	TRINITY_DN84395_c0_g2
GO:0006886	intracellular protein transport	biological process	4/231	3941/93642	0.98868	1	TRINITY_DN72925_c0_g1,TRINITY_DN81999_c1_g3,TRINITY_DN90772_c1_g2,TRINITY_DN94994_c0_g1	TRINITY_DN72925_c0_g1,TRINITY_DN81999_c1_g3,TRINITY_DN90772_c1_g2,TRINITY_DN94994_c0_g1
GO:0006164	purine nucleotide biosynthetic process	biological process	1/231	1807/93642	0.98897	1	TRINITY_DN84395_c0_g2	TRINITY_DN84395_c0_g2
GO:0019637	organophosphate metabolic process	biological process	7/231	5734/93642	0.98899	1	TRINITY_DN69074_c0_g1,TRINITY_DN73282_c0_g1,TRINITY_DN79834_c1_g5,TRINITY_DN82219_c5_g2,TRINITY_DN84395_c0_g2,TRINITY_DN92339_c0_g2,TRINITY_DN96996_c3_g1	TRINITY_DN69074_c0_g1,TRINITY_DN73282_c0_g1,TRINITY_DN79834_c1_g5,TRINITY_DN82219_c5_g2,TRINITY_DN84395_c0_g2,TRINITY_DN92339_c0_g2,TRINITY_DN96996_c3_g1
GO:0009156	ribonucleoside monophosphate biosynthetic process	biological process	1/231	1816/93642	0.98921	1	TRINITY_DN84395_c0_g2	TRINITY_DN84395_c0_g2
GO:0006732	coenzyme metabolic process	biological process	2/231	2628/93642	0.98937	1	TRINITY_DN79834_c1_g5,TRINITY_DN96996_c3_g1	TRINITY_DN79834_c1_g5,TRINITY_DN96996_c3_g1
GO:0072594	establishment of protein localization to organelle	biological process	1/231	1823/93642	0.98940	1	TRINITY_DN90772_c1_g2	TRINITY_DN90772_c1_g2
GO:0043436	oxoacid metabolic process	biological process	15/231	10020/93642	0.98954	1	TRINITY_DN69074_c0_g1,TRINITY_DN72317_c1_g1,TRINITY_DN72493_c6_g3,TRINITY_DN75002_c1_g1,TRINITY_DN78722_c0_g3,TRINITY_DN80081_c0_g2,TRINITY_DN84048_c1_g6,TRINITY_DN84395_c0_g2,TRINITY_DN86966_c1_g1,TRINITY_DN91289_c1_g1,TRINITY_DN92428_c0_g1,TRINITY_DN92428_c0_g7,TRINITY_DN93139_c0_g1,TRINITY_DN95015_c0_g1,TRINITY_DN98704_c3_g1	TRINITY_DN69074_c0_g1,TRINITY_DN72317_c1_g1,TRINITY_DN72493_c6_g3,TRINITY_DN75002_c1_g1,TRINITY_DN78722_c0_g3,TRINITY_DN80081_c0_g2,TRINITY_DN84048_c1_g6,TRINITY_DN84395_c0_g2,TRINITY_DN86966_c1_g1,TRINITY_DN91289_c1_g1,TRINITY_DN92428_c0_g1,TRINITY_DN92428_c0_g7,TRINITY_DN93139_c0_g1,TRINITY_DN95015_c0_g1,TRINITY_DN98704_c3_g1
GO:0016052	carbohydrate catabolic process	biological process	3/231	3341/93642	0.98966	1	TRINITY_DN75116_c1_g2,TRINITY_DN77408_c1_g1,TRINITY_DN95880_c0_g1	TRINITY_DN75116_c1_g2,TRINITY_DN77408_c1_g1,TRINITY_DN95880_c0_g1
GO:0009124	nucleoside monophosphate biosynthetic process	biological process	1/231	1843/93642	0.98992	1	TRINITY_DN84395_c0_g2	TRINITY_DN84395_c0_g2
GO:0043933	protein-containing complex subunit organization	biological process	5/231	4660/93642	0.99063	1	TRINITY_DN72873_c0_g1,TRINITY_DN80380_c0_g1,TRINITY_DN81789_c0_g1,TRINITY_DN84026_c0_g1,TRINITY_DN89247_c1_g2	TRINITY_DN72873_c0_g1,TRINITY_DN80380_c0_g1,TRINITY_DN81789_c0_g1,TRINITY_DN84026_c0_g1,TRINITY_DN89247_c1_g2
GO:1901137	carbohydrate derivative biosynthetic process	biological process	4/231	4083/93642	0.99134	1	TRINITY_DN72256_c2_g1,TRINITY_DN84395_c0_g2,TRINITY_DN97038_c1_g1,TRINITY_DN99048_c9_g5	TRINITY_DN72256_c2_g1,TRINITY_DN84395_c0_g2,TRINITY_DN97038_c1_g1,TRINITY_DN99048_c9_g5
GO:0051649	establishment of localization in cell	biological process	6/231	5307/93642	0.99141	1	TRINITY_DN70654_c1_g1,TRINITY_DN72925_c0_g1,TRINITY_DN81999_c1_g3,TRINITY_DN90772_c1_g2,TRINITY_DN92169_c2_g1,TRINITY_DN94994_c0_g1	TRINITY_DN70654_c1_g1,TRINITY_DN72925_c0_g1,TRINITY_DN81999_c1_g3,TRINITY_DN90772_c1_g2,TRINITY_DN92169_c2_g1,TRINITY_DN94994_c0_g1
GO:0019748	secondary metabolic process	biological process	1/231	1930/93642	0.99191	1	TRINITY_DN84753_c0_g2	TRINITY_DN84753_c0_g2
GO:0072522	purine-containing compound biosynthetic process	biological process	1/231	1935/93642	0.99201	1	TRINITY_DN84395_c0_g2	TRINITY_DN84395_c0_g2
GO:0044283	small molecule biosynthetic process	biological process	8/231	6507/93642	0.99212	1	TRINITY_DN78722_c0_g3,TRINITY_DN79834_c1_g5,TRINITY_DN84048_c1_g6,TRINITY_DN84395_c0_g2,TRINITY_DN86966_c1_g1,TRINITY_DN91289_c1_g1,TRINITY_DN95015_c0_g1,TRINITY_DN98704_c3_g1	TRINITY_DN78722_c0_g3,TRINITY_DN79834_c1_g5,TRINITY_DN84048_c1_g6,TRINITY_DN84395_c0_g2,TRINITY_DN86966_c1_g1,TRINITY_DN91289_c1_g1,TRINITY_DN95015_c0_g1,TRINITY_DN98704_c3_g1
GO:0034470	ncRNA processing	biological process	2/231	2776/93642	0.99234	1	TRINITY_DN87442_c0_g2,TRINITY_DN96106_c0_g2	TRINITY_DN87442_c0_g2,TRINITY_DN96106_c0_g2
GO:0009260	ribonucleotide biosynthetic process	biological process	1/231	1975/93642	0.99278	1	TRINITY_DN84395_c0_g2	TRINITY_DN84395_c0_g2
GO:0016192	vesicle-mediated transport	biological process	4/231	4195/93642	0.99300	1	TRINITY_DN70654_c1_g1,TRINITY_DN72925_c0_g1,TRINITY_DN81999_c1_g3,TRINITY_DN94994_c0_g1	TRINITY_DN70654_c1_g1,TRINITY_DN72925_c0_g1,TRINITY_DN81999_c1_g3,TRINITY_DN94994_c0_g1
GO:0071840	cellular component organization or biogenesis	biological process	35/231	19980/93642	0.99310	1	TRINITY_DN70654_c1_g1,TRINITY_DN70749_c0_g1,TRINITY_DN72873_c0_g1,TRINITY_DN72925_c0_g1,TRINITY_DN77408_c1_g1,TRINITY_DN77439_c1_g1,TRINITY_DN77662_c0_g1,TRINITY_DN78222_c0_g2,TRINITY_DN79564_c0_g1,TRINITY_DN80380_c0_g1,TRINITY_DN81058_c2_g3,TRINITY_DN81789_c0_g1,TRINITY_DN82354_c0_g2,TRINITY_DN83053_c0_g4,TRINITY_DN84026_c0_g1,TRINITY_DN84048_c1_g6,TRINITY_DN87442_c0_g2,TRINITY_DN88516_c0_g3,TRI…	TRINITY_DN70654_c1_g1,TRINITY_DN70749_c0_g1,TRINITY_DN72873_c0_g1,TRINITY_DN72925_c0_g1,TRINITY_DN77408_c1_g1,TRINITY_DN77439_c1_g1,TRINITY_DN77662_c0_g1,TRINITY_DN78222_c0_g2,TRINITY_DN79564_c0_g1,TRINITY_DN80380_c0_g1,TRINITY_DN81058_c2_g3,TRINITY_DN81789_c0_g1,TRINITY_DN82354_c0_g2,TRINITY_DN83053_c0_g4,TRINITY_DN84026_c0_g1,TRINITY_DN84048_c1_g6,TRINITY_DN87442_c0_g2,TRINITY_DN88516_c0_g3,TRI…
GO:0006357	regulation of transcription by RNA polymerase II	biological process	1/231	2001/93642	0.99323	1	TRINITY_DN80380_c0_g1	TRINITY_DN80380_c0_g1
GO:1903047	mitotic cell cycle process	biological process	1/231	2004/93642	0.99329	1	TRINITY_DN88961_c0_g2	TRINITY_DN88961_c0_g2
GO:0005975	carbohydrate metabolic process	biological process	11/231	8276/93642	0.99346	1	TRINITY_DN69074_c0_g1,TRINITY_DN75116_c1_g2,TRINITY_DN77408_c1_g1,TRINITY_DN78222_c0_g2,TRINITY_DN82354_c0_g2,TRINITY_DN83053_c0_g4,TRINITY_DN91289_c1_g1,TRINITY_DN92428_c0_g1,TRINITY_DN92428_c0_g7,TRINITY_DN95880_c0_g1,TRINITY_DN97096_c2_g2	TRINITY_DN69074_c0_g1,TRINITY_DN75116_c1_g2,TRINITY_DN77408_c1_g1,TRINITY_DN78222_c0_g2,TRINITY_DN82354_c0_g2,TRINITY_DN83053_c0_g4,TRINITY_DN91289_c1_g1,TRINITY_DN92428_c0_g1,TRINITY_DN92428_c0_g7,TRINITY_DN95880_c0_g1,TRINITY_DN97096_c2_g2
GO:0046390	ribose phosphate biosynthetic process	biological process	1/231	2027/93642	0.99366	1	TRINITY_DN84395_c0_g2	TRINITY_DN84395_c0_g2
GO:0044238	primary metabolic process	biological process	124/231	57607/93642	0.99374	1	TRINITY_DN65502_c0_g1,TRINITY_DN67404_c0_g1,TRINITY_DN69074_c0_g1,TRINITY_DN69205_c0_g1,TRINITY_DN69619_c0_g1,TRINITY_DN70528_c0_g1,TRINITY_DN71187_c2_g1,TRINITY_DN71446_c0_g3,TRINITY_DN71575_c0_g6,TRINITY_DN72256_c2_g1,TRINITY_DN72493_c6_g3,TRINITY_DN73224_c0_g1,TRINITY_DN73251_c1_g1,TRINITY_DN73282_c0_g1,TRINITY_DN73309_c0_g1,TRINITY_DN73343_c2_g1,TRINITY_DN73384_c1_g2,TRINITY_DN74801_c0_g2,TRI…	TRINITY_DN65502_c0_g1,TRINITY_DN67404_c0_g1,TRINITY_DN69074_c0_g1,TRINITY_DN69205_c0_g1,TRINITY_DN69619_c0_g1,TRINITY_DN70528_c0_g1,TRINITY_DN71187_c2_g1,TRINITY_DN71446_c0_g3,TRINITY_DN71575_c0_g6,TRINITY_DN72256_c2_g1,TRINITY_DN72493_c6_g3,TRINITY_DN73224_c0_g1,TRINITY_DN73251_c1_g1,TRINITY_DN73282_c0_g1,TRINITY_DN73309_c0_g1,TRINITY_DN73343_c2_g1,TRINITY_DN73384_c1_g2,TRINITY_DN74801_c0_g2,TRI…
GO:0044085	cellular component biogenesis	biological process	13/231	9386/93642	0.99390	1	TRINITY_DN70654_c1_g1,TRINITY_DN72873_c0_g1,TRINITY_DN78222_c0_g2,TRINITY_DN80380_c0_g1,TRINITY_DN81789_c0_g1,TRINITY_DN83053_c0_g4,TRINITY_DN84026_c0_g1,TRINITY_DN87442_c0_g2,TRINITY_DN89247_c1_g2,TRINITY_DN91452_c0_g1,TRINITY_DN94619_c1_g1,TRINITY_DN95518_c0_g1,TRINITY_DN96106_c0_g2	TRINITY_DN70654_c1_g1,TRINITY_DN72873_c0_g1,TRINITY_DN78222_c0_g2,TRINITY_DN80380_c0_g1,TRINITY_DN81789_c0_g1,TRINITY_DN83053_c0_g4,TRINITY_DN84026_c0_g1,TRINITY_DN87442_c0_g2,TRINITY_DN89247_c1_g2,TRINITY_DN91452_c0_g1,TRINITY_DN94619_c1_g1,TRINITY_DN95518_c0_g1,TRINITY_DN96106_c0_g2
GO:0034660	ncRNA metabolic process	biological process	3/231	3622/93642	0.99416	1	TRINITY_DN84953_c0_g1,TRINITY_DN87442_c0_g2,TRINITY_DN96106_c0_g2	TRINITY_DN84953_c0_g1,TRINITY_DN87442_c0_g2,TRINITY_DN96106_c0_g2
GO:0072521	purine-containing compound metabolic process	biological process	2/231	2912/93642	0.99434	1	TRINITY_DN84395_c0_g2,TRINITY_DN92430_c1_g1	TRINITY_DN84395_c0_g2,TRINITY_DN92430_c1_g1
GO:0006796	phosphate-containing compound metabolic process	biological process	12/231	8934/93642	0.99454	1	TRINITY_DN69074_c0_g1,TRINITY_DN73282_c0_g1,TRINITY_DN79834_c1_g5,TRINITY_DN82219_c5_g2,TRINITY_DN84395_c0_g2,TRINITY_DN85740_c1_g2,TRINITY_DN86942_c0_g1,TRINITY_DN88961_c0_g2,TRINITY_DN92339_c0_g2,TRINITY_DN96996_c3_g1,TRINITY_DN97339_c1_g3,TRINITY_DN98810_c3_g2	TRINITY_DN69074_c0_g1,TRINITY_DN73282_c0_g1,TRINITY_DN79834_c1_g5,TRINITY_DN82219_c5_g2,TRINITY_DN84395_c0_g2,TRINITY_DN85740_c1_g2,TRINITY_DN86942_c0_g1,TRINITY_DN88961_c0_g2,TRINITY_DN92339_c0_g2,TRINITY_DN96996_c3_g1,TRINITY_DN97339_c1_g3,TRINITY_DN98810_c3_g2
GO:0046907	intracellular transport	biological process	5/231	5017/93642	0.99509	1	TRINITY_DN70654_c1_g1,TRINITY_DN72925_c0_g1,TRINITY_DN81999_c1_g3,TRINITY_DN90772_c1_g2,TRINITY_DN94994_c0_g1	TRINITY_DN70654_c1_g1,TRINITY_DN72925_c0_g1,TRINITY_DN81999_c1_g3,TRINITY_DN90772_c1_g2,TRINITY_DN94994_c0_g1
GO:0044237	cellular metabolic process	biological process	130/231	60230/93642	0.99523	1	TRINITY_DN65502_c0_g1,TRINITY_DN67404_c0_g1,TRINITY_DN69074_c0_g1,TRINITY_DN69205_c0_g1,TRINITY_DN69619_c0_g1,TRINITY_DN70528_c0_g1,TRINITY_DN71187_c2_g1,TRINITY_DN71446_c0_g3,TRINITY_DN71575_c0_g6,TRINITY_DN72256_c2_g1,TRINITY_DN72317_c1_g1,TRINITY_DN72493_c6_g3,TRINITY_DN73224_c0_g1,TRINITY_DN73251_c1_g1,TRINITY_DN73282_c0_g1,TRINITY_DN73309_c0_g1,TRINITY_DN73343_c2_g1,TRINITY_DN73384_c1_g2,TRI…	TRINITY_DN65502_c0_g1,TRINITY_DN67404_c0_g1,TRINITY_DN69074_c0_g1,TRINITY_DN69205_c0_g1,TRINITY_DN69619_c0_g1,TRINITY_DN70528_c0_g1,TRINITY_DN71187_c2_g1,TRINITY_DN71446_c0_g3,TRINITY_DN71575_c0_g6,TRINITY_DN72256_c2_g1,TRINITY_DN72317_c1_g1,TRINITY_DN72493_c6_g3,TRINITY_DN73224_c0_g1,TRINITY_DN73251_c1_g1,TRINITY_DN73282_c0_g1,TRINITY_DN73309_c0_g1,TRINITY_DN73343_c2_g1,TRINITY_DN73384_c1_g2,TRI…
GO:0008152	metabolic process	biological process	147/231	66761/93642	0.99528	1	TRINITY_DN65502_c0_g1,TRINITY_DN67404_c0_g1,TRINITY_DN69074_c0_g1,TRINITY_DN69205_c0_g1,TRINITY_DN69619_c0_g1,TRINITY_DN70528_c0_g1,TRINITY_DN70654_c1_g1,TRINITY_DN71187_c2_g1,TRINITY_DN71446_c0_g3,TRINITY_DN71575_c0_g6,TRINITY_DN71813_c1_g2,TRINITY_DN72256_c2_g1,TRINITY_DN72317_c1_g1,TRINITY_DN72493_c6_g3,TRINITY_DN73224_c0_g1,TRINITY_DN73251_c1_g1,TRINITY_DN73282_c0_g1,TRINITY_DN73309_c0_g1,TRI…	TRINITY_DN65502_c0_g1,TRINITY_DN67404_c0_g1,TRINITY_DN69074_c0_g1,TRINITY_DN69205_c0_g1,TRINITY_DN69619_c0_g1,TRINITY_DN70528_c0_g1,TRINITY_DN70654_c1_g1,TRINITY_DN71187_c2_g1,TRINITY_DN71446_c0_g3,TRINITY_DN71575_c0_g6,TRINITY_DN71813_c1_g2,TRINITY_DN72256_c2_g1,TRINITY_DN72317_c1_g1,TRINITY_DN72493_c6_g3,TRINITY_DN73224_c0_g1,TRINITY_DN73251_c1_g1,TRINITY_DN73282_c0_g1,TRINITY_DN73309_c0_g1,TRI…
GO:0051188	cofactor biosynthetic process	biological process	1/231	2147/93642	0.99532	1	TRINITY_DN79834_c1_g5	TRINITY_DN79834_c1_g5
GO:0019752	carboxylic acid metabolic process	biological process	13/231	9608/93642	0.99556	1	TRINITY_DN69074_c0_g1,TRINITY_DN72493_c6_g3,TRINITY_DN75002_c1_g1,TRINITY_DN78722_c0_g3,TRINITY_DN84048_c1_g6,TRINITY_DN84395_c0_g2,TRINITY_DN86966_c1_g1,TRINITY_DN91289_c1_g1,TRINITY_DN92428_c0_g1,TRINITY_DN92428_c0_g7,TRINITY_DN93139_c0_g1,TRINITY_DN95015_c0_g1,TRINITY_DN98704_c3_g1	TRINITY_DN69074_c0_g1,TRINITY_DN72493_c6_g3,TRINITY_DN75002_c1_g1,TRINITY_DN78722_c0_g3,TRINITY_DN84048_c1_g6,TRINITY_DN84395_c0_g2,TRINITY_DN86966_c1_g1,TRINITY_DN91289_c1_g1,TRINITY_DN92428_c0_g1,TRINITY_DN92428_c0_g7,TRINITY_DN93139_c0_g1,TRINITY_DN95015_c0_g1,TRINITY_DN98704_c3_g1
GO:0042886	amide transport	biological process	8/231	6868/93642	0.99560	1	TRINITY_DN72925_c0_g1,TRINITY_DN74639_c0_g1,TRINITY_DN81999_c1_g3,TRINITY_DN88281_c0_g2,TRINITY_DN89341_c0_g1,TRINITY_DN90772_c1_g2,TRINITY_DN92611_c2_g2,TRINITY_DN94994_c0_g1	TRINITY_DN72925_c0_g1,TRINITY_DN74639_c0_g1,TRINITY_DN81999_c1_g3,TRINITY_DN88281_c0_g2,TRINITY_DN89341_c0_g1,TRINITY_DN90772_c1_g2,TRINITY_DN92611_c2_g2,TRINITY_DN94994_c0_g1
GO:0000278	mitotic cell cycle	biological process	1/231	2173/93642	0.99562	1	TRINITY_DN88961_c0_g2	TRINITY_DN88961_c0_g2
GO:0071704	organic substance metabolic process	biological process	136/231	62658/93642	0.99572	1	TRINITY_DN65502_c0_g1,TRINITY_DN67404_c0_g1,TRINITY_DN69074_c0_g1,TRINITY_DN69205_c0_g1,TRINITY_DN69619_c0_g1,TRINITY_DN70528_c0_g1,TRINITY_DN70654_c1_g1,TRINITY_DN71187_c2_g1,TRINITY_DN71446_c0_g3,TRINITY_DN71575_c0_g6,TRINITY_DN72256_c2_g1,TRINITY_DN72317_c1_g1,TRINITY_DN72493_c6_g3,TRINITY_DN73224_c0_g1,TRINITY_DN73251_c1_g1,TRINITY_DN73282_c0_g1,TRINITY_DN73309_c0_g1,TRINITY_DN73343_c2_g1,TRI…	TRINITY_DN65502_c0_g1,TRINITY_DN67404_c0_g1,TRINITY_DN69074_c0_g1,TRINITY_DN69205_c0_g1,TRINITY_DN69619_c0_g1,TRINITY_DN70528_c0_g1,TRINITY_DN70654_c1_g1,TRINITY_DN71187_c2_g1,TRINITY_DN71446_c0_g3,TRINITY_DN71575_c0_g6,TRINITY_DN72256_c2_g1,TRINITY_DN72317_c1_g1,TRINITY_DN72493_c6_g3,TRINITY_DN73224_c0_g1,TRINITY_DN73251_c1_g1,TRINITY_DN73282_c0_g1,TRINITY_DN73309_c0_g1,TRINITY_DN73343_c2_g1,TRI…
GO:0009126	purine nucleoside monophosphate metabolic process	biological process	1/231	2219/93642	0.99610	1	TRINITY_DN84395_c0_g2	TRINITY_DN84395_c0_g2
GO:0009167	purine ribonucleoside monophosphate metabolic process	biological process	1/231	2219/93642	0.99610	1	TRINITY_DN84395_c0_g2	TRINITY_DN84395_c0_g2
GO:0072330	monocarboxylic acid biosynthetic process	biological process	1/231	2339/93642	0.99712	1	TRINITY_DN91289_c1_g1	TRINITY_DN91289_c1_g1
GO:0009165	nucleotide biosynthetic process	biological process	1/231	2354/93642	0.99723	1	TRINITY_DN84395_c0_g2	TRINITY_DN84395_c0_g2
GO:0006518	peptide metabolic process	biological process	8/231	7208/93642	0.99751	1	TRINITY_DN73251_c1_g1,TRINITY_DN77956_c0_g1,TRINITY_DN84753_c0_g2,TRINITY_DN85740_c1_g2,TRINITY_DN87276_c0_g2,TRINITY_DN90073_c0_g5,TRINITY_DN92859_c0_g1,TRINITY_DN96164_c1_g6	TRINITY_DN73251_c1_g1,TRINITY_DN77956_c0_g1,TRINITY_DN84753_c0_g2,TRINITY_DN85740_c1_g2,TRINITY_DN87276_c0_g2,TRINITY_DN90073_c0_g5,TRINITY_DN92859_c0_g1,TRINITY_DN96164_c1_g6
GO:1901293	nucleoside phosphate biosynthetic process	biological process	1/231	2401/93642	0.99754	1	TRINITY_DN84395_c0_g2	TRINITY_DN84395_c0_g2
GO:0009161	ribonucleoside monophosphate metabolic process	biological process	1/231	2418/93642	0.99764	1	TRINITY_DN84395_c0_g2	TRINITY_DN84395_c0_g2
GO:0009123	nucleoside monophosphate metabolic process	biological process	1/231	2445/93642	0.99780	1	TRINITY_DN84395_c0_g2	TRINITY_DN84395_c0_g2
GO:0006793	phosphorus metabolic process	biological process	12/231	9586/93642	0.99795	1	TRINITY_DN69074_c0_g1,TRINITY_DN73282_c0_g1,TRINITY_DN79834_c1_g5,TRINITY_DN82219_c5_g2,TRINITY_DN84395_c0_g2,TRINITY_DN85740_c1_g2,TRINITY_DN86942_c0_g1,TRINITY_DN88961_c0_g2,TRINITY_DN92339_c0_g2,TRINITY_DN96996_c3_g1,TRINITY_DN97339_c1_g3,TRINITY_DN98810_c3_g2	TRINITY_DN69074_c0_g1,TRINITY_DN73282_c0_g1,TRINITY_DN79834_c1_g5,TRINITY_DN82219_c5_g2,TRINITY_DN84395_c0_g2,TRINITY_DN85740_c1_g2,TRINITY_DN86942_c0_g1,TRINITY_DN88961_c0_g2,TRINITY_DN92339_c0_g2,TRINITY_DN96996_c3_g1,TRINITY_DN97339_c1_g3,TRINITY_DN98810_c3_g2
GO:0009150	purine ribonucleotide metabolic process	biological process	1/231	2496/93642	0.99807	1	TRINITY_DN84395_c0_g2	TRINITY_DN84395_c0_g2
GO:0015833	peptide transport	biological process	7/231	6785/93642	0.99815	1	TRINITY_DN72925_c0_g1,TRINITY_DN74639_c0_g1,TRINITY_DN81999_c1_g3,TRINITY_DN88281_c0_g2,TRINITY_DN89341_c0_g1,TRINITY_DN90772_c1_g2,TRINITY_DN94994_c0_g1	TRINITY_DN72925_c0_g1,TRINITY_DN74639_c0_g1,TRINITY_DN81999_c1_g3,TRINITY_DN88281_c0_g2,TRINITY_DN89341_c0_g1,TRINITY_DN90772_c1_g2,TRINITY_DN94994_c0_g1
GO:0006163	purine nucleotide metabolic process	biological process	1/231	2542/93642	0.99828	1	TRINITY_DN84395_c0_g2	TRINITY_DN84395_c0_g2
GO:0008104	protein localization	biological process	8/231	7498/93642	0.99849	1	TRINITY_DN70654_c1_g1,TRINITY_DN72925_c0_g1,TRINITY_DN81999_c1_g3,TRINITY_DN88281_c0_g2,TRINITY_DN88340_c1_g1,TRINITY_DN89341_c0_g1,TRINITY_DN90772_c1_g2,TRINITY_DN94994_c0_g1	TRINITY_DN70654_c1_g1,TRINITY_DN72925_c0_g1,TRINITY_DN81999_c1_g3,TRINITY_DN88281_c0_g2,TRINITY_DN88340_c1_g1,TRINITY_DN89341_c0_g1,TRINITY_DN90772_c1_g2,TRINITY_DN94994_c0_g1
GO:0006366	transcription by RNA polymerase II	biological process	1/231	2606/93642	0.99854	1	TRINITY_DN80380_c0_g1	TRINITY_DN80380_c0_g1
GO:0009117	nucleotide metabolic process	biological process	2/231	3577/93642	0.99875	1	TRINITY_DN84395_c0_g2,TRINITY_DN96996_c3_g1	TRINITY_DN84395_c0_g2,TRINITY_DN96996_c3_g1
GO:0009259	ribonucleotide metabolic process	biological process	1/231	2693/93642	0.99883	1	TRINITY_DN84395_c0_g2	TRINITY_DN84395_c0_g2
GO:0006753	nucleoside phosphate metabolic process	biological process	2/231	3640/93642	0.99892	1	TRINITY_DN84395_c0_g2,TRINITY_DN96996_c3_g1	TRINITY_DN84395_c0_g2,TRINITY_DN96996_c3_g1
GO:0006412	translation	biological process	6/231	6463/93642	0.99893	1	TRINITY_DN73251_c1_g1,TRINITY_DN77956_c0_g1,TRINITY_DN85740_c1_g2,TRINITY_DN87276_c0_g2,TRINITY_DN90073_c0_g5,TRINITY_DN96164_c1_g6	TRINITY_DN73251_c1_g1,TRINITY_DN77956_c0_g1,TRINITY_DN85740_c1_g2,TRINITY_DN87276_c0_g2,TRINITY_DN90073_c0_g5,TRINITY_DN96164_c1_g6
GO:0006996	organelle organization	biological process	12/231	10008/93642	0.99894	1	TRINITY_DN72873_c0_g1,TRINITY_DN72925_c0_g1,TRINITY_DN77662_c0_g1,TRINITY_DN79564_c0_g1,TRINITY_DN88961_c0_g2,TRINITY_DN90042_c3_g1,TRINITY_DN91698_c0_g1,TRINITY_DN92169_c2_g1,TRINITY_DN92707_c1_g1,TRINITY_DN95518_c0_g1,TRINITY_DN97551_c0_g1,TRINITY_DN97551_c1_g1	TRINITY_DN72873_c0_g1,TRINITY_DN72925_c0_g1,TRINITY_DN77662_c0_g1,TRINITY_DN79564_c0_g1,TRINITY_DN88961_c0_g2,TRINITY_DN90042_c3_g1,TRINITY_DN91698_c0_g1,TRINITY_DN92169_c2_g1,TRINITY_DN92707_c1_g1,TRINITY_DN95518_c0_g1,TRINITY_DN97551_c0_g1,TRINITY_DN97551_c1_g1
GO:0055086	nucleobase-containing small molecule metabolic process	biological process	3/231	4506/93642	0.99910	1	TRINITY_DN84395_c0_g2,TRINITY_DN92430_c1_g1,TRINITY_DN96996_c3_g1	TRINITY_DN84395_c0_g2,TRINITY_DN92430_c1_g1,TRINITY_DN96996_c3_g1
GO:0043043	peptide biosynthetic process	biological process	6/231	6579/93642	0.99914	1	TRINITY_DN73251_c1_g1,TRINITY_DN77956_c0_g1,TRINITY_DN85740_c1_g2,TRINITY_DN87276_c0_g2,TRINITY_DN90073_c0_g5,TRINITY_DN96164_c1_g6	TRINITY_DN73251_c1_g1,TRINITY_DN77956_c0_g1,TRINITY_DN85740_c1_g2,TRINITY_DN87276_c0_g2,TRINITY_DN90073_c0_g5,TRINITY_DN96164_c1_g6
GO:1901135	carbohydrate derivative metabolic process	biological process	5/231	5952/93642	0.99918	1	TRINITY_DN69074_c0_g1,TRINITY_DN72256_c2_g1,TRINITY_DN84395_c0_g2,TRINITY_DN97038_c1_g1,TRINITY_DN99048_c9_g5	TRINITY_DN69074_c0_g1,TRINITY_DN72256_c2_g1,TRINITY_DN84395_c0_g2,TRINITY_DN97038_c1_g1,TRINITY_DN99048_c9_g5
GO:0015031	protein transport	biological process	6/231	6626/93642	0.99921	1	TRINITY_DN72925_c0_g1,TRINITY_DN81999_c1_g3,TRINITY_DN88281_c0_g2,TRINITY_DN89341_c0_g1,TRINITY_DN90772_c1_g2,TRINITY_DN94994_c0_g1	TRINITY_DN72925_c0_g1,TRINITY_DN81999_c1_g3,TRINITY_DN88281_c0_g2,TRINITY_DN89341_c0_g1,TRINITY_DN90772_c1_g2,TRINITY_DN94994_c0_g1
GO:0043603	cellular amide metabolic process	biological process	8/231	7937/93642	0.99930	1	TRINITY_DN73251_c1_g1,TRINITY_DN77956_c0_g1,TRINITY_DN84753_c0_g2,TRINITY_DN85740_c1_g2,TRINITY_DN87276_c0_g2,TRINITY_DN90073_c0_g5,TRINITY_DN92859_c0_g1,TRINITY_DN96164_c1_g6	TRINITY_DN73251_c1_g1,TRINITY_DN77956_c0_g1,TRINITY_DN84753_c0_g2,TRINITY_DN85740_c1_g2,TRINITY_DN87276_c0_g2,TRINITY_DN90073_c0_g5,TRINITY_DN92859_c0_g1,TRINITY_DN96164_c1_g6
GO:0033036	macromolecule localization	biological process	9/231	8565/93642	0.99934	1	TRINITY_DN70654_c1_g1,TRINITY_DN72925_c0_g1,TRINITY_DN81999_c1_g3,TRINITY_DN88281_c0_g2,TRINITY_DN88340_c1_g1,TRINITY_DN89341_c0_g1,TRINITY_DN90772_c1_g2,TRINITY_DN94619_c1_g1,TRINITY_DN94994_c0_g1	TRINITY_DN70654_c1_g1,TRINITY_DN72925_c0_g1,TRINITY_DN81999_c1_g3,TRINITY_DN88281_c0_g2,TRINITY_DN88340_c1_g1,TRINITY_DN89341_c0_g1,TRINITY_DN90772_c1_g2,TRINITY_DN94619_c1_g1,TRINITY_DN94994_c0_g1
GO:0045184	establishment of protein localization	biological process	6/231	6724/93642	0.99934	1	TRINITY_DN72925_c0_g1,TRINITY_DN81999_c1_g3,TRINITY_DN88281_c0_g2,TRINITY_DN89341_c0_g1,TRINITY_DN90772_c1_g2,TRINITY_DN94994_c0_g1	TRINITY_DN72925_c0_g1,TRINITY_DN81999_c1_g3,TRINITY_DN88281_c0_g2,TRINITY_DN89341_c0_g1,TRINITY_DN90772_c1_g2,TRINITY_DN94994_c0_g1
GO:0019693	ribose phosphate metabolic process	biological process	1/231	3011/93642	0.99948	1	TRINITY_DN84395_c0_g2	TRINITY_DN84395_c0_g2
GO:0043604	amide biosynthetic process	biological process	6/231	7016/93642	0.99963	1	TRINITY_DN73251_c1_g1,TRINITY_DN77956_c0_g1,TRINITY_DN85740_c1_g2,TRINITY_DN87276_c0_g2,TRINITY_DN90073_c0_g5,TRINITY_DN96164_c1_g6	TRINITY_DN73251_c1_g1,TRINITY_DN77956_c0_g1,TRINITY_DN85740_c1_g2,TRINITY_DN87276_c0_g2,TRINITY_DN90073_c0_g5,TRINITY_DN96164_c1_g6
GO:0006259	DNA metabolic process	biological process	8/231	8985/93642	0.99990	1	TRINITY_DN71575_c0_g6,TRINITY_DN73343_c2_g1,TRINITY_DN77526_c0_g1,TRINITY_DN78927_c1_g2,TRINITY_DN84368_c0_g1,TRINITY_DN90282_c1_g1,TRINITY_DN93262_c0_g2,TRINITY_DN95518_c0_g1	TRINITY_DN71575_c0_g6,TRINITY_DN73343_c2_g1,TRINITY_DN77526_c0_g1,TRINITY_DN78927_c1_g2,TRINITY_DN84368_c0_g1,TRINITY_DN90282_c1_g1,TRINITY_DN93262_c0_g2,TRINITY_DN95518_c0_g1
GO:1901566	organonitrogen compound biosynthetic process	biological process	16/231	14102/93642	0.99995	1	TRINITY_DN72256_c2_g1,TRINITY_DN73251_c1_g1,TRINITY_DN77956_c0_g1,TRINITY_DN78722_c0_g3,TRINITY_DN79834_c1_g5,TRINITY_DN84395_c0_g2,TRINITY_DN85740_c1_g2,TRINITY_DN86966_c1_g1,TRINITY_DN87276_c0_g2,TRINITY_DN90073_c0_g5,TRINITY_DN92339_c0_g2,TRINITY_DN95015_c0_g1,TRINITY_DN96164_c1_g6,TRINITY_DN97038_c1_g1,TRINITY_DN98704_c3_g1,TRINITY_DN99048_c9_g5	TRINITY_DN72256_c2_g1,TRINITY_DN73251_c1_g1,TRINITY_DN77956_c0_g1,TRINITY_DN78722_c0_g3,TRINITY_DN79834_c1_g5,TRINITY_DN84395_c0_g2,TRINITY_DN85740_c1_g2,TRINITY_DN86966_c1_g1,TRINITY_DN87276_c0_g2,TRINITY_DN90073_c0_g5,TRINITY_DN92339_c0_g2,TRINITY_DN95015_c0_g1,TRINITY_DN96164_c1_g6,TRINITY_DN97038_c1_g1,TRINITY_DN98704_c3_g1,TRINITY_DN99048_c9_g5
GO:1901564	organonitrogen compound metabolic process	biological process	43/231	27839/93642	0.99996	1	TRINITY_DN65502_c0_g1,TRINITY_DN70528_c0_g1,TRINITY_DN72256_c2_g1,TRINITY_DN73251_c1_g1,TRINITY_DN76074_c2_g1,TRINITY_DN77956_c0_g1,TRINITY_DN78722_c0_g3,TRINITY_DN79519_c1_g1,TRINITY_DN79564_c0_g1,TRINITY_DN79834_c1_g5,TRINITY_DN80380_c0_g1,TRINITY_DN81212_c1_g1,TRINITY_DN82374_c1_g3,TRINITY_DN84395_c0_g2,TRINITY_DN84613_c0_g2,TRINITY_DN84753_c0_g2,TRINITY_DN85740_c1_g2,TRINITY_DN86403_c0_g7,TRI…	TRINITY_DN65502_c0_g1,TRINITY_DN70528_c0_g1,TRINITY_DN72256_c2_g1,TRINITY_DN73251_c1_g1,TRINITY_DN76074_c2_g1,TRINITY_DN77956_c0_g1,TRINITY_DN78722_c0_g3,TRINITY_DN79519_c1_g1,TRINITY_DN79564_c0_g1,TRINITY_DN79834_c1_g5,TRINITY_DN80380_c0_g1,TRINITY_DN81212_c1_g1,TRINITY_DN82374_c1_g3,TRINITY_DN84395_c0_g2,TRINITY_DN84613_c0_g2,TRINITY_DN84753_c0_g2,TRINITY_DN85740_c1_g2,TRINITY_DN86403_c0_g7,TRI…
GO:0044281	small molecule metabolic process	biological process	19/231	15906/93642	0.99996	1	TRINITY_DN69074_c0_g1,TRINITY_DN72317_c1_g1,TRINITY_DN72493_c6_g3,TRINITY_DN75002_c1_g1,TRINITY_DN78722_c0_g3,TRINITY_DN79834_c1_g5,TRINITY_DN80081_c0_g2,TRINITY_DN84048_c1_g6,TRINITY_DN84395_c0_g2,TRINITY_DN86966_c1_g1,TRINITY_DN91289_c1_g1,TRINITY_DN92428_c0_g1,TRINITY_DN92428_c0_g7,TRINITY_DN92430_c1_g1,TRINITY_DN93139_c0_g1,TRINITY_DN95015_c0_g1,TRINITY_DN96996_c3_g1,TRINITY_DN98206_c0_g2,TRI…	TRINITY_DN69074_c0_g1,TRINITY_DN72317_c1_g1,TRINITY_DN72493_c6_g3,TRINITY_DN75002_c1_g1,TRINITY_DN78722_c0_g3,TRINITY_DN79834_c1_g5,TRINITY_DN80081_c0_g2,TRINITY_DN84048_c1_g6,TRINITY_DN84395_c0_g2,TRINITY_DN86966_c1_g1,TRINITY_DN91289_c1_g1,TRINITY_DN92428_c0_g1,TRINITY_DN92428_c0_g7,TRINITY_DN92430_c1_g1,TRINITY_DN93139_c0_g1,TRINITY_DN95015_c0_g1,TRINITY_DN96996_c3_g1,TRINITY_DN98206_c0_g2,TRI…
GO:0009987	cellular process	biological process	164/231	76764/93642	0.99998	1	TRINITY_DN65502_c0_g1,TRINITY_DN66469_c0_g2,TRINITY_DN67404_c0_g1,TRINITY_DN69074_c0_g1,TRINITY_DN69205_c0_g1,TRINITY_DN69619_c0_g1,TRINITY_DN70528_c0_g1,TRINITY_DN70654_c1_g1,TRINITY_DN70749_c0_g1,TRINITY_DN70909_c0_g1,TRINITY_DN71187_c2_g1,TRINITY_DN71446_c0_g3,TRINITY_DN71575_c0_g6,TRINITY_DN72256_c2_g1,TRINITY_DN72317_c1_g1,TRINITY_DN72493_c6_g3,TRINITY_DN72873_c0_g1,TRINITY_DN72925_c0_g1,TRI…	TRINITY_DN65502_c0_g1,TRINITY_DN66469_c0_g2,TRINITY_DN67404_c0_g1,TRINITY_DN69074_c0_g1,TRINITY_DN69205_c0_g1,TRINITY_DN69619_c0_g1,TRINITY_DN70528_c0_g1,TRINITY_DN70654_c1_g1,TRINITY_DN70749_c0_g1,TRINITY_DN70909_c0_g1,TRINITY_DN71187_c2_g1,TRINITY_DN71446_c0_g3,TRINITY_DN71575_c0_g6,TRINITY_DN72256_c2_g1,TRINITY_DN72317_c1_g1,TRINITY_DN72493_c6_g3,TRINITY_DN72873_c0_g1,TRINITY_DN72925_c0_g1,TRI…
GO:0008150	biological_process	biological process	231/231	93642/93642	1.00000	1	TRINITY_DN65502_c0_g1,TRINITY_DN66469_c0_g2,TRINITY_DN67404_c0_g1,TRINITY_DN68570_c0_g1,TRINITY_DN69074_c0_g1,TRINITY_DN69116_c2_g1,TRINITY_DN69205_c0_g1,TRINITY_DN69619_c0_g1,TRINITY_DN70528_c0_g1,TRINITY_DN70654_c1_g1,TRINITY_DN70749_c0_g1,TRINITY_DN70909_c0_g1,TRINITY_DN71187_c2_g1,TRINITY_DN71446_c0_g3,TRINITY_DN71575_c0_g6,TRINITY_DN71813_c1_g2,TRINITY_DN72101_c1_g2,TRINITY_DN72256_c2_g1,TRI…	TRINITY_DN65502_c0_g1,TRINITY_DN66469_c0_g2,TRINITY_DN67404_c0_g1,TRINITY_DN68570_c0_g1,TRINITY_DN69074_c0_g1,TRINITY_DN69116_c2_g1,TRINITY_DN69205_c0_g1,TRINITY_DN69619_c0_g1,TRINITY_DN70528_c0_g1,TRINITY_DN70654_c1_g1,TRINITY_DN70749_c0_g1,TRINITY_DN70909_c0_g1,TRINITY_DN71187_c2_g1,TRINITY_DN71446_c0_g3,TRINITY_DN71575_c0_g6,TRINITY_DN71813_c1_g2,TRINITY_DN72101_c1_g2,TRINITY_DN72256_c2_g1,TRI…
GO:0001939	female pronucleus	cellular component	1/263	1/96716	0.0027	1	TRINITY_DN93262_c0_g2	TRINITY_DN93262_c0_g2
GO:0001940	male pronucleus	cellular component	1/263	1/96716	0.0027	1	TRINITY_DN93262_c0_g2	TRINITY_DN93262_c0_g2
GO:0031224	intrinsic component of membrane	cellular component	105/263	30951/96716	0.0040	1	TRINITY_DN68053_c0_g1,TRINITY_DN68311_c0_g1,TRINITY_DN68570_c0_g1,TRINITY_DN70749_c0_g1,TRINITY_DN70909_c0_g1,TRINITY_DN72101_c1_g2,TRINITY_DN72256_c2_g1,TRINITY_DN72317_c1_g1,TRINITY_DN72344_c1_g3,TRINITY_DN72842_c1_g2,TRINITY_DN72873_c0_g1,TRINITY_DN73282_c0_g1,TRINITY_DN73695_c0_g3,TRINITY_DN74639_c0_g1,TRINITY_DN75005_c1_g1,TRINITY_DN75182_c0_g1,TRINITY_DN75722_c5_g1,TRINITY_DN76004_c1_g1,TRI…	TRINITY_DN68053_c0_g1,TRINITY_DN68311_c0_g1,TRINITY_DN68570_c0_g1,TRINITY_DN70749_c0_g1,TRINITY_DN70909_c0_g1,TRINITY_DN72101_c1_g2,TRINITY_DN72256_c2_g1,TRINITY_DN72317_c1_g1,TRINITY_DN72344_c1_g3,TRINITY_DN72842_c1_g2,TRINITY_DN72873_c0_g1,TRINITY_DN73282_c0_g1,TRINITY_DN73695_c0_g3,TRINITY_DN74639_c0_g1,TRINITY_DN75005_c1_g1,TRINITY_DN75182_c0_g1,TRINITY_DN75722_c5_g1,TRINITY_DN76004_c1_g1,TRI…
GO:0016021	integral component of membrane	cellular component	102/263	30127/96716	0.0051	1	TRINITY_DN68053_c0_g1,TRINITY_DN68311_c0_g1,TRINITY_DN68570_c0_g1,TRINITY_DN70749_c0_g1,TRINITY_DN70909_c0_g1,TRINITY_DN72101_c1_g2,TRINITY_DN72256_c2_g1,TRINITY_DN72317_c1_g1,TRINITY_DN72344_c1_g3,TRINITY_DN72842_c1_g2,TRINITY_DN72873_c0_g1,TRINITY_DN73282_c0_g1,TRINITY_DN73695_c0_g3,TRINITY_DN74639_c0_g1,TRINITY_DN75005_c1_g1,TRINITY_DN75182_c0_g1,TRINITY_DN75722_c5_g1,TRINITY_DN76004_c1_g1,TRI…	TRINITY_DN68053_c0_g1,TRINITY_DN68311_c0_g1,TRINITY_DN68570_c0_g1,TRINITY_DN70749_c0_g1,TRINITY_DN70909_c0_g1,TRINITY_DN72101_c1_g2,TRINITY_DN72256_c2_g1,TRINITY_DN72317_c1_g1,TRINITY_DN72344_c1_g3,TRINITY_DN72842_c1_g2,TRINITY_DN72873_c0_g1,TRINITY_DN73282_c0_g1,TRINITY_DN73695_c0_g3,TRINITY_DN74639_c0_g1,TRINITY_DN75005_c1_g1,TRINITY_DN75182_c0_g1,TRINITY_DN75722_c5_g1,TRINITY_DN76004_c1_g1,TRI…
GO:0010170	glucose-1-phosphate adenylyltransferase complex	cellular component	1/263	2/96716	0.0054	1	TRINITY_DN97096_c2_g2	TRINITY_DN97096_c2_g2
GO:0045120	pronucleus	cellular component	1/263	2/96716	0.0054	1	TRINITY_DN93262_c0_g2	TRINITY_DN93262_c0_g2
GO:1902503	adenylyltransferase complex	cellular component	1/263	3/96716	0.0081	1	TRINITY_DN97096_c2_g2	TRINITY_DN97096_c2_g2
GO:0031352	intrinsic component of plastid inner membrane	cellular component	1/263	4/96716	0.0108	1	TRINITY_DN79053_c1_g1	TRINITY_DN79053_c1_g1
GO:0031353	integral component of plastid inner membrane	cellular component	1/263	4/96716	0.0108	1	TRINITY_DN79053_c1_g1	TRINITY_DN79053_c1_g1
GO:0031356	intrinsic component of chloroplast inner membrane	cellular component	1/263	4/96716	0.0108	1	TRINITY_DN79053_c1_g1	TRINITY_DN79053_c1_g1
GO:0031357	integral component of chloroplast inner membrane	cellular component	1/263	4/96716	0.0108	1	TRINITY_DN79053_c1_g1	TRINITY_DN79053_c1_g1
GO:0045211	postsynaptic membrane	cellular component	2/263	69/96716	0.0153	1	TRINITY_DN70654_c1_g1,TRINITY_DN97551_c0_g1	TRINITY_DN70654_c1_g1,TRINITY_DN97551_c0_g1
GO:0071944	cell periphery	cellular component	66/263	18906/96716	0.0161	1	TRINITY_DN68311_c0_g1,TRINITY_DN68570_c0_g1,TRINITY_DN70654_c1_g1,TRINITY_DN73695_c0_g3,TRINITY_DN75005_c1_g1,TRINITY_DN75722_c5_g1,TRINITY_DN76939_c1_g4,TRINITY_DN77231_c0_g1,TRINITY_DN77439_c1_g1,TRINITY_DN78103_c0_g1,TRINITY_DN78103_c0_g2,TRINITY_DN78222_c0_g2,TRINITY_DN78606_c2_g3,TRINITY_DN78670_c0_g1,TRINITY_DN79386_c2_g1,TRINITY_DN80081_c0_g2,TRINITY_DN80380_c0_g1,TRINITY_DN80500_c1_g3,TRI…	TRINITY_DN68311_c0_g1,TRINITY_DN68570_c0_g1,TRINITY_DN70654_c1_g1,TRINITY_DN73695_c0_g3,TRINITY_DN75005_c1_g1,TRINITY_DN75722_c5_g1,TRINITY_DN76939_c1_g4,TRINITY_DN77231_c0_g1,TRINITY_DN77439_c1_g1,TRINITY_DN78103_c0_g1,TRINITY_DN78103_c0_g2,TRINITY_DN78222_c0_g2,TRINITY_DN78606_c2_g3,TRINITY_DN78670_c0_g1,TRINITY_DN79386_c2_g1,TRINITY_DN80081_c0_g2,TRINITY_DN80380_c0_g1,TRINITY_DN80500_c1_g3,TRI…
GO:0044425	membrane part	cellular component	111/263	34518/96716	0.0168	1	TRINITY_DN68053_c0_g1,TRINITY_DN68311_c0_g1,TRINITY_DN68570_c0_g1,TRINITY_DN70654_c1_g1,TRINITY_DN70749_c0_g1,TRINITY_DN70909_c0_g1,TRINITY_DN72101_c1_g2,TRINITY_DN72256_c2_g1,TRINITY_DN72317_c1_g1,TRINITY_DN72344_c1_g3,TRINITY_DN72842_c1_g2,TRINITY_DN72873_c0_g1,TRINITY_DN73282_c0_g1,TRINITY_DN73695_c0_g3,TRINITY_DN74639_c0_g1,TRINITY_DN75005_c1_g1,TRINITY_DN75182_c0_g1,TRINITY_DN75722_c5_g1,TRI…	TRINITY_DN68053_c0_g1,TRINITY_DN68311_c0_g1,TRINITY_DN68570_c0_g1,TRINITY_DN70654_c1_g1,TRINITY_DN70749_c0_g1,TRINITY_DN70909_c0_g1,TRINITY_DN72101_c1_g2,TRINITY_DN72256_c2_g1,TRINITY_DN72317_c1_g1,TRINITY_DN72344_c1_g3,TRINITY_DN72842_c1_g2,TRINITY_DN72873_c0_g1,TRINITY_DN73282_c0_g1,TRINITY_DN73695_c0_g3,TRINITY_DN74639_c0_g1,TRINITY_DN75005_c1_g1,TRINITY_DN75182_c0_g1,TRINITY_DN75722_c5_g1,TRI…
GO:0046658	anchored component of plasma membrane	cellular component	4/263	370/96716	0.0190	1	TRINITY_DN78670_c0_g1,TRINITY_DN79386_c2_g1,TRINITY_DN95426_c0_g1,TRINITY_DN96322_c1_g1	TRINITY_DN78670_c0_g1,TRINITY_DN79386_c2_g1,TRINITY_DN95426_c0_g1,TRINITY_DN96322_c1_g1
GO:0097060	synaptic membrane	cellular component	2/263	86/96716	0.0232	1	TRINITY_DN70654_c1_g1,TRINITY_DN97551_c0_g1	TRINITY_DN70654_c1_g1,TRINITY_DN97551_c0_g1
GO:0008250	oligosaccharyltransferase complex	cellular component	2/263	94/96716	0.0273	1	TRINITY_DN72256_c2_g1,TRINITY_DN97038_c1_g1	TRINITY_DN72256_c2_g1,TRINITY_DN97038_c1_g1
GO:0098794	postsynapse	cellular component	2/263	115/96716	0.0395	1	TRINITY_DN70654_c1_g1,TRINITY_DN97551_c0_g1	TRINITY_DN70654_c1_g1,TRINITY_DN97551_c0_g1
GO:0048046	apoplast	cellular component	6/263	914/96716	0.0400	1	TRINITY_DN78222_c0_g2,TRINITY_DN92859_c0_g1,TRINITY_DN96322_c1_g1,TRINITY_DN96397_c0_g3,TRINITY_DN96397_c0_g4,TRINITY_DN96397_c0_g5	TRINITY_DN78222_c0_g2,TRINITY_DN92859_c0_g1,TRINITY_DN96322_c1_g1,TRINITY_DN96397_c0_g3,TRINITY_DN96397_c0_g4,TRINITY_DN96397_c0_g5
GO:0008352	katanin complex	cellular component	1/263	16/96716	0.0426	1	TRINITY_DN77662_c0_g1	TRINITY_DN77662_c0_g1
GO:0005618	cell wall	cellular component	12/263	2509/96716	0.0433	1	TRINITY_DN78103_c0_g1,TRINITY_DN78103_c0_g2,TRINITY_DN78222_c0_g2,TRINITY_DN82354_c0_g2,TRINITY_DN83844_c1_g1,TRINITY_DN87745_c4_g2,TRINITY_DN91289_c1_g1,TRINITY_DN91941_c1_g1,TRINITY_DN92098_c0_g7,TRINITY_DN92859_c0_g1,TRINITY_DN93694_c0_g2,TRINITY_DN97038_c1_g1	TRINITY_DN78103_c0_g1,TRINITY_DN78103_c0_g2,TRINITY_DN78222_c0_g2,TRINITY_DN82354_c0_g2,TRINITY_DN83844_c1_g1,TRINITY_DN87745_c4_g2,TRINITY_DN91289_c1_g1,TRINITY_DN91941_c1_g1,TRINITY_DN92098_c0_g7,TRINITY_DN92859_c0_g1,TRINITY_DN93694_c0_g2,TRINITY_DN97038_c1_g1
GO:0005886	plasma membrane	cellular component	55/263	16211/96716	0.0455	1	TRINITY_DN68311_c0_g1,TRINITY_DN68570_c0_g1,TRINITY_DN70654_c1_g1,TRINITY_DN73695_c0_g3,TRINITY_DN75005_c1_g1,TRINITY_DN75722_c5_g1,TRINITY_DN76939_c1_g4,TRINITY_DN77231_c0_g1,TRINITY_DN77439_c1_g1,TRINITY_DN78606_c2_g3,TRINITY_DN78670_c0_g1,TRINITY_DN79386_c2_g1,TRINITY_DN80081_c0_g2,TRINITY_DN80380_c0_g1,TRINITY_DN80500_c1_g3,TRINITY_DN80910_c3_g1,TRINITY_DN81058_c2_g3,TRINITY_DN81614_c0_g3,TRI…	TRINITY_DN68311_c0_g1,TRINITY_DN68570_c0_g1,TRINITY_DN70654_c1_g1,TRINITY_DN73695_c0_g3,TRINITY_DN75005_c1_g1,TRINITY_DN75722_c5_g1,TRINITY_DN76939_c1_g4,TRINITY_DN77231_c0_g1,TRINITY_DN77439_c1_g1,TRINITY_DN78606_c2_g3,TRINITY_DN78670_c0_g1,TRINITY_DN79386_c2_g1,TRINITY_DN80081_c0_g2,TRINITY_DN80380_c0_g1,TRINITY_DN80500_c1_g3,TRINITY_DN80910_c3_g1,TRINITY_DN81058_c2_g3,TRINITY_DN81614_c0_g3,TRI…
GO:0000243	commitment complex	cellular component	2/263	127/96716	0.0472	1	TRINITY_DN75146_c2_g2,TRINITY_DN81789_c0_g1	TRINITY_DN75146_c2_g2,TRINITY_DN81789_c0_g1
GO:0030312	external encapsulating structure	cellular component	12/263	2547/96716	0.0475	1	TRINITY_DN78103_c0_g1,TRINITY_DN78103_c0_g2,TRINITY_DN78222_c0_g2,TRINITY_DN82354_c0_g2,TRINITY_DN83844_c1_g1,TRINITY_DN87745_c4_g2,TRINITY_DN91289_c1_g1,TRINITY_DN91941_c1_g1,TRINITY_DN92098_c0_g7,TRINITY_DN92859_c0_g1,TRINITY_DN93694_c0_g2,TRINITY_DN97038_c1_g1	TRINITY_DN78103_c0_g1,TRINITY_DN78103_c0_g2,TRINITY_DN78222_c0_g2,TRINITY_DN82354_c0_g2,TRINITY_DN83844_c1_g1,TRINITY_DN87745_c4_g2,TRINITY_DN91289_c1_g1,TRINITY_DN91941_c1_g1,TRINITY_DN92098_c0_g7,TRINITY_DN92859_c0_g1,TRINITY_DN93694_c0_g2,TRINITY_DN97038_c1_g1
GO:0000808	origin recognition complex	cellular component	1/263	18/96716	0.0478	1	TRINITY_DN73343_c2_g1	TRINITY_DN73343_c2_g1
GO:0042807	central vacuole	cellular component	1/263	18/96716	0.0478	1	TRINITY_DN92611_c2_g2	TRINITY_DN92611_c2_g2
GO:0043034	costamere	cellular component	1/263	18/96716	0.0478	1	TRINITY_DN70654_c1_g1	TRINITY_DN70654_c1_g1
GO:0016020	membrane	cellular component	129/263	42377/96716	0.0498	1	TRINITY_DN68053_c0_g1,TRINITY_DN68311_c0_g1,TRINITY_DN68570_c0_g1,TRINITY_DN70654_c1_g1,TRINITY_DN70749_c0_g1,TRINITY_DN70909_c0_g1,TRINITY_DN72101_c1_g2,TRINITY_DN72256_c2_g1,TRINITY_DN72317_c1_g1,TRINITY_DN72344_c1_g3,TRINITY_DN72842_c1_g2,TRINITY_DN72873_c0_g1,TRINITY_DN73282_c0_g1,TRINITY_DN73695_c0_g3,TRINITY_DN74639_c0_g1,TRINITY_DN75005_c1_g1,TRINITY_DN75182_c0_g1,TRINITY_DN75722_c5_g1,TRI…	TRINITY_DN68053_c0_g1,TRINITY_DN68311_c0_g1,TRINITY_DN68570_c0_g1,TRINITY_DN70654_c1_g1,TRINITY_DN70749_c0_g1,TRINITY_DN70909_c0_g1,TRINITY_DN72101_c1_g2,TRINITY_DN72256_c2_g1,TRINITY_DN72317_c1_g1,TRINITY_DN72344_c1_g3,TRINITY_DN72842_c1_g2,TRINITY_DN72873_c0_g1,TRINITY_DN73282_c0_g1,TRINITY_DN73695_c0_g3,TRINITY_DN74639_c0_g1,TRINITY_DN75005_c1_g1,TRINITY_DN75182_c0_g1,TRINITY_DN75722_c5_g1,TRI…
GO:0016607	nuclear speck	cellular component	3/263	303/96716	0.0504	1	TRINITY_DN73224_c0_g1,TRINITY_DN75146_c2_g2,TRINITY_DN84026_c0_g1	TRINITY_DN73224_c0_g1,TRINITY_DN75146_c2_g2,TRINITY_DN84026_c0_g1
GO:0016604	nuclear body	cellular component	4/263	511/96716	0.0518	1	TRINITY_DN73224_c0_g1,TRINITY_DN75146_c2_g2,TRINITY_DN84026_c0_g1,TRINITY_DN96996_c3_g1	TRINITY_DN73224_c0_g1,TRINITY_DN75146_c2_g2,TRINITY_DN84026_c0_g1,TRINITY_DN96996_c3_g1
GO:0009505	plant-type cell wall	cellular component	4/263	522/96716	0.0552	1	TRINITY_DN91289_c1_g1,TRINITY_DN92098_c0_g7,TRINITY_DN92859_c0_g1,TRINITY_DN97038_c1_g1	TRINITY_DN91289_c1_g1,TRINITY_DN92098_c0_g7,TRINITY_DN92859_c0_g1,TRINITY_DN97038_c1_g1
GO:0031350	intrinsic component of plastid membrane	cellular component	1/263	21/96716	0.0556	1	TRINITY_DN79053_c1_g1	TRINITY_DN79053_c1_g1
GO:0031351	integral component of plastid membrane	cellular component	1/263	21/96716	0.0556	1	TRINITY_DN79053_c1_g1	TRINITY_DN79053_c1_g1
GO:0042406	extrinsic component of endoplasmic reticulum membrane	cellular component	1/263	23/96716	0.0607	1	TRINITY_DN97609_c1_g2	TRINITY_DN97609_c1_g2
GO:0031430	M band	cellular component	1/263	25/96716	0.0658	1	TRINITY_DN70654_c1_g1	TRINITY_DN70654_c1_g1
GO:0031969	chloroplast membrane	cellular component	5/263	793/96716	0.0668	1	TRINITY_DN79053_c1_g1,TRINITY_DN79413_c2_g2,TRINITY_DN91405_c0_g1,TRINITY_DN92098_c0_g7,TRINITY_DN92169_c2_g1	TRINITY_DN79053_c1_g1,TRINITY_DN79413_c2_g2,TRINITY_DN91405_c0_g1,TRINITY_DN92098_c0_g7,TRINITY_DN92169_c2_g1
GO:0099080	supramolecular complex	cellular component	7/263	1310/96716	0.0686	1	TRINITY_DN70654_c1_g1,TRINITY_DN74339_c1_g5,TRINITY_DN77662_c0_g1,TRINITY_DN84848_c3_g2,TRINITY_DN87515_c0_g1,TRINITY_DN88961_c0_g2,TRINITY_DN91380_c1_g1	TRINITY_DN70654_c1_g1,TRINITY_DN74339_c1_g5,TRINITY_DN77662_c0_g1,TRINITY_DN84848_c3_g2,TRINITY_DN87515_c0_g1,TRINITY_DN88961_c0_g2,TRINITY_DN91380_c1_g1
GO:0099081	supramolecular polymer	cellular component	7/263	1310/96716	0.0686	1	TRINITY_DN70654_c1_g1,TRINITY_DN74339_c1_g5,TRINITY_DN77662_c0_g1,TRINITY_DN84848_c3_g2,TRINITY_DN87515_c0_g1,TRINITY_DN88961_c0_g2,TRINITY_DN91380_c1_g1	TRINITY_DN70654_c1_g1,TRINITY_DN74339_c1_g5,TRINITY_DN77662_c0_g1,TRINITY_DN84848_c3_g2,TRINITY_DN87515_c0_g1,TRINITY_DN88961_c0_g2,TRINITY_DN91380_c1_g1
GO:0099512	supramolecular fiber	cellular component	7/263	1310/96716	0.0686	1	TRINITY_DN70654_c1_g1,TRINITY_DN74339_c1_g5,TRINITY_DN77662_c0_g1,TRINITY_DN84848_c3_g2,TRINITY_DN87515_c0_g1,TRINITY_DN88961_c0_g2,TRINITY_DN91380_c1_g1	TRINITY_DN70654_c1_g1,TRINITY_DN74339_c1_g5,TRINITY_DN77662_c0_g1,TRINITY_DN84848_c3_g2,TRINITY_DN87515_c0_g1,TRINITY_DN88961_c0_g2,TRINITY_DN91380_c1_g1
GO:0009707	chloroplast outer membrane	cellular component	2/263	158/96716	0.0693	1	TRINITY_DN92098_c0_g7,TRINITY_DN92169_c2_g1	TRINITY_DN92098_c0_g7,TRINITY_DN92169_c2_g1
GO:0005874	microtubule	cellular component	6/263	1058/96716	0.0707	1	TRINITY_DN74339_c1_g5,TRINITY_DN77662_c0_g1,TRINITY_DN84848_c3_g2,TRINITY_DN87515_c0_g1,TRINITY_DN88961_c0_g2,TRINITY_DN91380_c1_g1	TRINITY_DN74339_c1_g5,TRINITY_DN77662_c0_g1,TRINITY_DN84848_c3_g2,TRINITY_DN87515_c0_g1,TRINITY_DN88961_c0_g2,TRINITY_DN91380_c1_g1
GO:0042170	plastid membrane	cellular component	5/263	817/96716	0.0738	1	TRINITY_DN79053_c1_g1,TRINITY_DN79413_c2_g2,TRINITY_DN91405_c0_g1,TRINITY_DN92098_c0_g7,TRINITY_DN92169_c2_g1	TRINITY_DN79053_c1_g1,TRINITY_DN79413_c2_g2,TRINITY_DN91405_c0_g1,TRINITY_DN92098_c0_g7,TRINITY_DN92169_c2_g1
GO:0009527	plastid outer membrane	cellular component	2/263	164/96716	0.0739	1	TRINITY_DN92098_c0_g7,TRINITY_DN92169_c2_g1	TRINITY_DN92098_c0_g7,TRINITY_DN92169_c2_g1
GO:0009514	glyoxysome	cellular component	2/263	168/96716	0.0771	1	TRINITY_DN92428_c0_g1,TRINITY_DN92428_c0_g7	TRINITY_DN92428_c0_g1,TRINITY_DN92428_c0_g7
GO:0031672	A band	cellular component	1/263	32/96716	0.0835	1	TRINITY_DN70654_c1_g1	TRINITY_DN70654_c1_g1
GO:0031226	intrinsic component of plasma membrane	cellular component	13/263	3127/96716	0.0874	1	TRINITY_DN73695_c0_g3,TRINITY_DN75722_c5_g1,TRINITY_DN77439_c1_g1,TRINITY_DN78670_c0_g1,TRINITY_DN79386_c2_g1,TRINITY_DN81058_c2_g3,TRINITY_DN81894_c1_g1,TRINITY_DN86576_c2_g1,TRINITY_DN86914_c1_g2,TRINITY_DN92611_c2_g2,TRINITY_DN95426_c0_g1,TRINITY_DN96322_c1_g1,TRINITY_DN97717_c2_g6	TRINITY_DN73695_c0_g3,TRINITY_DN75722_c5_g1,TRINITY_DN77439_c1_g1,TRINITY_DN78670_c0_g1,TRINITY_DN79386_c2_g1,TRINITY_DN81058_c2_g3,TRINITY_DN81894_c1_g1,TRINITY_DN86576_c2_g1,TRINITY_DN86914_c1_g2,TRINITY_DN92611_c2_g2,TRINITY_DN95426_c0_g1,TRINITY_DN96322_c1_g1,TRINITY_DN97717_c2_g6
GO:0009524	phragmoplast	cellular component	3/263	388/96716	0.0901	1	TRINITY_DN77493_c0_g1,TRINITY_DN88281_c0_g2,TRINITY_DN88961_c0_g2	TRINITY_DN77493_c0_g1,TRINITY_DN88281_c0_g2,TRINITY_DN88961_c0_g2
GO:0014704	intercalated disc	cellular component	1/263	35/96716	0.0909	1	TRINITY_DN70654_c1_g1	TRINITY_DN70654_c1_g1
GO:0005634	nucleus	cellular component	87/263	28188/96716	0.0915	1	TRINITY_DN65502_c0_g1,TRINITY_DN66469_c0_g2,TRINITY_DN67404_c0_g1,TRINITY_DN69074_c0_g1,TRINITY_DN69205_c0_g1,TRINITY_DN69619_c0_g1,TRINITY_DN70528_c0_g1,TRINITY_DN71187_c2_g1,TRINITY_DN71446_c0_g3,TRINITY_DN71575_c0_g6,TRINITY_DN72873_c0_g1,TRINITY_DN73224_c0_g1,TRINITY_DN73309_c0_g1,TRINITY_DN73309_c0_g5,TRINITY_DN73343_c2_g1,TRINITY_DN73384_c1_g2,TRINITY_DN74801_c0_g2,TRINITY_DN75146_c2_g2,TRI…	TRINITY_DN65502_c0_g1,TRINITY_DN66469_c0_g2,TRINITY_DN67404_c0_g1,TRINITY_DN69074_c0_g1,TRINITY_DN69205_c0_g1,TRINITY_DN69619_c0_g1,TRINITY_DN70528_c0_g1,TRINITY_DN71187_c2_g1,TRINITY_DN71446_c0_g3,TRINITY_DN71575_c0_g6,TRINITY_DN72873_c0_g1,TRINITY_DN73224_c0_g1,TRINITY_DN73309_c0_g1,TRINITY_DN73309_c0_g5,TRINITY_DN73343_c2_g1,TRINITY_DN73384_c1_g2,TRINITY_DN74801_c0_g2,TRINITY_DN75146_c2_g2,TRI…
GO:0044291	cell-cell contact zone	cellular component	1/263	37/96716	0.0959	1	TRINITY_DN70654_c1_g1	TRINITY_DN70654_c1_g1
GO:0009507	chloroplast	cellular component	21/263	5696/96716	0.0981	1	TRINITY_DN69074_c0_g1,TRINITY_DN70298_c0_g1,TRINITY_DN79053_c1_g1,TRINITY_DN79306_c1_g3,TRINITY_DN79413_c2_g2,TRINITY_DN80047_c1_g1,TRINITY_DN80910_c3_g1,TRINITY_DN82219_c5_g2,TRINITY_DN84971_c1_g3,TRINITY_DN86966_c1_g1,TRINITY_DN91405_c0_g1,TRINITY_DN91931_c0_g1,TRINITY_DN92098_c0_g7,TRINITY_DN92169_c2_g1,TRINITY_DN92611_c2_g2,TRINITY_DN92792_c0_g1,TRINITY_DN94764_c0_g1,TRINITY_DN95505_c1_g2,TRI…	TRINITY_DN69074_c0_g1,TRINITY_DN70298_c0_g1,TRINITY_DN79053_c1_g1,TRINITY_DN79306_c1_g3,TRINITY_DN79413_c2_g2,TRINITY_DN80047_c1_g1,TRINITY_DN80910_c3_g1,TRINITY_DN82219_c5_g2,TRINITY_DN84971_c1_g3,TRINITY_DN86966_c1_g1,TRINITY_DN91405_c0_g1,TRINITY_DN91931_c0_g1,TRINITY_DN92098_c0_g7,TRINITY_DN92169_c2_g1,TRINITY_DN92611_c2_g2,TRINITY_DN92792_c0_g1,TRINITY_DN94764_c0_g1,TRINITY_DN95505_c1_g2,TRI…
GO:0030315	T-tubule	cellular component	1/263	38/96716	0.0983	1	TRINITY_DN70654_c1_g1	TRINITY_DN70654_c1_g1
GO:0099513	polymeric cytoskeletal fiber	cellular component	6/263	1164/96716	0.1000	1	TRINITY_DN74339_c1_g5,TRINITY_DN77662_c0_g1,TRINITY_DN84848_c3_g2,TRINITY_DN87515_c0_g1,TRINITY_DN88961_c0_g2,TRINITY_DN91380_c1_g1	TRINITY_DN74339_c1_g5,TRINITY_DN77662_c0_g1,TRINITY_DN84848_c3_g2,TRINITY_DN87515_c0_g1,TRINITY_DN88961_c0_g2,TRINITY_DN91380_c1_g1
GO:0009941	chloroplast envelope	cellular component	7/263	1446/96716	0.1019	1	TRINITY_DN79053_c1_g1,TRINITY_DN79413_c2_g2,TRINITY_DN91405_c0_g1,TRINITY_DN92098_c0_g7,TRINITY_DN92169_c2_g1,TRINITY_DN92611_c2_g2,TRINITY_DN95505_c1_g2	TRINITY_DN79053_c1_g1,TRINITY_DN79413_c2_g2,TRINITY_DN91405_c0_g1,TRINITY_DN92098_c0_g7,TRINITY_DN92169_c2_g1,TRINITY_DN92611_c2_g2,TRINITY_DN95505_c1_g2
GO:0089701	U2AF	cellular component	1/263	40/96716	0.1032	1	TRINITY_DN75146_c2_g2	TRINITY_DN75146_c2_g2
GO:0000326	protein storage vacuole	cellular component	1/263	41/96716	0.1057	1	TRINITY_DN92611_c2_g2	TRINITY_DN92611_c2_g2
GO:0044456	synapse part	cellular component	2/263	209/96716	0.1112	1	TRINITY_DN70654_c1_g1,TRINITY_DN97551_c0_g1	TRINITY_DN70654_c1_g1,TRINITY_DN97551_c0_g1
GO:0044459	plasma membrane part	cellular component	16/263	4205/96716	0.1124	1	TRINITY_DN70654_c1_g1,TRINITY_DN73695_c0_g3,TRINITY_DN75722_c5_g1,TRINITY_DN77439_c1_g1,TRINITY_DN78670_c0_g1,TRINITY_DN79386_c2_g1,TRINITY_DN81058_c2_g3,TRINITY_DN81894_c1_g1,TRINITY_DN86576_c2_g1,TRINITY_DN86914_c1_g2,TRINITY_DN92611_c2_g2,TRINITY_DN94994_c0_g1,TRINITY_DN95426_c0_g1,TRINITY_DN96322_c1_g1,TRINITY_DN97551_c0_g1,TRINITY_DN97717_c2_g6	TRINITY_DN70654_c1_g1,TRINITY_DN73695_c0_g3,TRINITY_DN75722_c5_g1,TRINITY_DN77439_c1_g1,TRINITY_DN78670_c0_g1,TRINITY_DN79386_c2_g1,TRINITY_DN81058_c2_g3,TRINITY_DN81894_c1_g1,TRINITY_DN86576_c2_g1,TRINITY_DN86914_c1_g2,TRINITY_DN92611_c2_g2,TRINITY_DN94994_c0_g1,TRINITY_DN95426_c0_g1,TRINITY_DN96322_c1_g1,TRINITY_DN97551_c0_g1,TRINITY_DN97717_c2_g6
GO:0009526	plastid envelope	cellular component	7/263	1504/96716	0.1183	1	TRINITY_DN79053_c1_g1,TRINITY_DN79413_c2_g2,TRINITY_DN91405_c0_g1,TRINITY_DN92098_c0_g7,TRINITY_DN92169_c2_g1,TRINITY_DN92611_c2_g2,TRINITY_DN95505_c1_g2	TRINITY_DN79053_c1_g1,TRINITY_DN79413_c2_g2,TRINITY_DN91405_c0_g1,TRINITY_DN92098_c0_g7,TRINITY_DN92169_c2_g1,TRINITY_DN92611_c2_g2,TRINITY_DN95505_c1_g2
GO:0009536	plastid	cellular component	21/263	5858/96716	0.1206	1	TRINITY_DN69074_c0_g1,TRINITY_DN70298_c0_g1,TRINITY_DN79053_c1_g1,TRINITY_DN79306_c1_g3,TRINITY_DN79413_c2_g2,TRINITY_DN80047_c1_g1,TRINITY_DN80910_c3_g1,TRINITY_DN82219_c5_g2,TRINITY_DN84971_c1_g3,TRINITY_DN86966_c1_g1,TRINITY_DN91405_c0_g1,TRINITY_DN91931_c0_g1,TRINITY_DN92098_c0_g7,TRINITY_DN92169_c2_g1,TRINITY_DN92611_c2_g2,TRINITY_DN92792_c0_g1,TRINITY_DN94764_c0_g1,TRINITY_DN95505_c1_g2,TRI…	TRINITY_DN69074_c0_g1,TRINITY_DN70298_c0_g1,TRINITY_DN79053_c1_g1,TRINITY_DN79306_c1_g3,TRINITY_DN79413_c2_g2,TRINITY_DN80047_c1_g1,TRINITY_DN80910_c3_g1,TRINITY_DN82219_c5_g2,TRINITY_DN84971_c1_g3,TRINITY_DN86966_c1_g1,TRINITY_DN91405_c0_g1,TRINITY_DN91931_c0_g1,TRINITY_DN92098_c0_g7,TRINITY_DN92169_c2_g1,TRINITY_DN92611_c2_g2,TRINITY_DN92792_c0_g1,TRINITY_DN94764_c0_g1,TRINITY_DN95505_c1_g2,TRI…
GO:0016605	PML body	cellular component	1/263	49/96716	0.1249	1	TRINITY_DN96996_c3_g1	TRINITY_DN96996_c3_g1
GO:0071458	integral component of cytoplasmic side of endoplasmic reticulum membrane	cellular component	1/263	49/96716	0.1249	1	TRINITY_DN97551_c1_g1	TRINITY_DN97551_c1_g1
GO:0098554	cytoplasmic side of endoplasmic reticulum membrane	cellular component	1/263	51/96716	0.1297	1	TRINITY_DN97551_c1_g1	TRINITY_DN97551_c1_g1
GO:0031225	anchored component of membrane	cellular component	5/263	1006/96716	0.1412	1	TRINITY_DN78670_c0_g1,TRINITY_DN79386_c2_g1,TRINITY_DN82374_c1_g3,TRINITY_DN95426_c0_g1,TRINITY_DN96322_c1_g1	TRINITY_DN78670_c0_g1,TRINITY_DN79386_c2_g1,TRINITY_DN82374_c1_g3,TRINITY_DN95426_c0_g1,TRINITY_DN96322_c1_g1
GO:0045202	synapse	cellular component	2/263	258/96716	0.1561	1	TRINITY_DN70654_c1_g1,TRINITY_DN97551_c0_g1	TRINITY_DN70654_c1_g1,TRINITY_DN97551_c0_g1
GO:0071004	U2-type prespliceosome	cellular component	2/263	258/96716	0.1561	1	TRINITY_DN75146_c2_g2,TRINITY_DN81789_c0_g1	TRINITY_DN75146_c2_g2,TRINITY_DN81789_c0_g1
GO:0009543	chloroplast thylakoid lumen	cellular component	1/263	68/96716	0.1691	1	TRINITY_DN70298_c0_g1	TRINITY_DN70298_c0_g1
GO:0031978	plastid thylakoid lumen	cellular component	1/263	68/96716	0.1691	1	TRINITY_DN70298_c0_g1	TRINITY_DN70298_c0_g1
GO:0044436	thylakoid part	cellular component	4/263	792/96716	0.1707	1	TRINITY_DN70298_c0_g1,TRINITY_DN79053_c1_g1,TRINITY_DN79306_c1_g3,TRINITY_DN95505_c1_g2	TRINITY_DN70298_c0_g1,TRINITY_DN79053_c1_g1,TRINITY_DN79306_c1_g3,TRINITY_DN95505_c1_g2
GO:0009705	plant-type vacuole membrane	cellular component	2/263	277/96716	0.1743	1	TRINITY_DN89247_c1_g2,TRINITY_DN92611_c2_g2	TRINITY_DN89247_c1_g2,TRINITY_DN92611_c2_g2
GO:0010319	stromule	cellular component	1/263	72/96716	0.1781	1	TRINITY_DN95505_c1_g2	TRINITY_DN95505_c1_g2
GO:0030018	Z disc	cellular component	1/263	73/96716	0.1803	1	TRINITY_DN70654_c1_g1	TRINITY_DN70654_c1_g1
GO:0031674	I band	cellular component	1/263	79/96716	0.1936	1	TRINITY_DN70654_c1_g1	TRINITY_DN70654_c1_g1
GO:0071010	prespliceosome	cellular component	2/263	298/96716	0.1947	1	TRINITY_DN75146_c2_g2,TRINITY_DN81789_c0_g1	TRINITY_DN75146_c2_g2,TRINITY_DN81789_c0_g1
GO:0009534	chloroplast thylakoid	cellular component	4/263	845/96716	0.1994	1	TRINITY_DN70298_c0_g1,TRINITY_DN79053_c1_g1,TRINITY_DN79306_c1_g3,TRINITY_DN95505_c1_g2	TRINITY_DN70298_c0_g1,TRINITY_DN79053_c1_g1,TRINITY_DN79306_c1_g3,TRINITY_DN95505_c1_g2
GO:0031976	plastid thylakoid	cellular component	4/263	845/96716	0.1994	1	TRINITY_DN70298_c0_g1,TRINITY_DN79053_c1_g1,TRINITY_DN79306_c1_g3,TRINITY_DN95505_c1_g2	TRINITY_DN70298_c0_g1,TRINITY_DN79053_c1_g1,TRINITY_DN79306_c1_g3,TRINITY_DN95505_c1_g2
GO:0044450	microtubule organizing center part	cellular component	1/263	84/96716	0.2045	1	TRINITY_DN77662_c0_g1	TRINITY_DN77662_c0_g1
GO:0030054	cell junction	cellular component	12/263	3352/96716	0.2047	1	TRINITY_DN70654_c1_g1,TRINITY_DN75005_c1_g1,TRINITY_DN77439_c1_g1,TRINITY_DN78670_c0_g1,TRINITY_DN81058_c2_g3,TRINITY_DN92098_c0_g7,TRINITY_DN92859_c0_g1,TRINITY_DN95426_c0_g1,TRINITY_DN95837_c0_g1,TRINITY_DN97038_c1_g1,TRINITY_DN97551_c0_g1,TRINITY_DN97717_c2_g6	TRINITY_DN70654_c1_g1,TRINITY_DN75005_c1_g1,TRINITY_DN77439_c1_g1,TRINITY_DN78670_c0_g1,TRINITY_DN81058_c2_g3,TRINITY_DN92098_c0_g7,TRINITY_DN92859_c0_g1,TRINITY_DN95426_c0_g1,TRINITY_DN95837_c0_g1,TRINITY_DN97038_c1_g1,TRINITY_DN97551_c0_g1,TRINITY_DN97717_c2_g6
[truncated: 604 more rows]
