# Supplementary material for: De novo Transcriptome Sequencing Coupled With Co-expression Analysis Reveal the Transcriptional Regulation of Key Genes Involved in the Formation of Active Ingredients in Peucedanum praeruptorum Dunn Under Bolting Period
Source: Front Genet. 2021 Jun 14;12:683037. doi: 10.3389/fgene.2021.683037 (PMC8236723; doi:10.3389/fgene.2021.683037)
Supplement: Supplementary Table 9 — The functional GO enrichment of seven modules obtained by co-expression analysis. [file Data_Sheet_9.zip › table s9/gene_co-express_module.red_GO_enrichment.xls]

GO.ID	Term	Ontology	Significant	Annotated	Pvalue	Qvalue	Signi_id	Signi_symbol
GO:0005618	cell wall	cellular component	33/249	2509/96716	2.4e-14	3.5076e-11	TRINITY_DN72290_c0_g1,TRINITY_DN72848_c0_g4,TRINITY_DN73767_c1_g3,TRINITY_DN74458_c0_g2,TRINITY_DN77660_c3_g2,TRINITY_DN78398_c1_g2,TRINITY_DN79088_c0_g3,TRINITY_DN79953_c2_g1,TRINITY_DN83376_c1_g2,TRINITY_DN83823_c0_g1,TRINITY_DN84852_c0_g1,TRINITY_DN85454_c1_g3,TRINITY_DN87291_c1_g2,TRINITY_DN88663_c0_g1,TRINITY_DN89549_c0_g1,TRINITY_DN90053_c0_g1,TRINITY_DN90732_c1_g1,TRINITY_DN91536_c0_g3,TRI…	TRINITY_DN72290_c0_g1,TRINITY_DN72848_c0_g4,TRINITY_DN73767_c1_g3,TRINITY_DN74458_c0_g2,TRINITY_DN77660_c3_g2,TRINITY_DN78398_c1_g2,TRINITY_DN79088_c0_g3,TRINITY_DN79953_c2_g1,TRINITY_DN83376_c1_g2,TRINITY_DN83823_c0_g1,TRINITY_DN84852_c0_g1,TRINITY_DN85454_c1_g3,TRINITY_DN87291_c1_g2,TRINITY_DN88663_c0_g1,TRINITY_DN89549_c0_g1,TRINITY_DN90053_c0_g1,TRINITY_DN90732_c1_g1,TRINITY_DN91536_c0_g3,TRI…
GO:0030312	external encapsulating structure	cellular component	33/249	2547/96716	3.7e-14	3.5076e-11	TRINITY_DN72290_c0_g1,TRINITY_DN72848_c0_g4,TRINITY_DN73767_c1_g3,TRINITY_DN74458_c0_g2,TRINITY_DN77660_c3_g2,TRINITY_DN78398_c1_g2,TRINITY_DN79088_c0_g3,TRINITY_DN79953_c2_g1,TRINITY_DN83376_c1_g2,TRINITY_DN83823_c0_g1,TRINITY_DN84852_c0_g1,TRINITY_DN85454_c1_g3,TRINITY_DN87291_c1_g2,TRINITY_DN88663_c0_g1,TRINITY_DN89549_c0_g1,TRINITY_DN90053_c0_g1,TRINITY_DN90732_c1_g1,TRINITY_DN91536_c0_g3,TRI…	TRINITY_DN72290_c0_g1,TRINITY_DN72848_c0_g4,TRINITY_DN73767_c1_g3,TRINITY_DN74458_c0_g2,TRINITY_DN77660_c3_g2,TRINITY_DN78398_c1_g2,TRINITY_DN79088_c0_g3,TRINITY_DN79953_c2_g1,TRINITY_DN83376_c1_g2,TRINITY_DN83823_c0_g1,TRINITY_DN84852_c0_g1,TRINITY_DN85454_c1_g3,TRINITY_DN87291_c1_g2,TRINITY_DN88663_c0_g1,TRINITY_DN89549_c0_g1,TRINITY_DN90053_c0_g1,TRINITY_DN90732_c1_g1,TRINITY_DN91536_c0_g3,TRI…
GO:0009505	plant-type cell wall	cellular component	16/249	522/96716	8.3e-13	5.2456e-10	TRINITY_DN72290_c0_g1,TRINITY_DN78398_c1_g2,TRINITY_DN83376_c1_g2,TRINITY_DN87291_c1_g2,TRINITY_DN90053_c0_g1,TRINITY_DN90732_c1_g1,TRINITY_DN91536_c0_g3,TRINITY_DN93413_c0_g1,TRINITY_DN93957_c0_g2,TRINITY_DN95976_c0_g3,TRINITY_DN96750_c1_g3,TRINITY_DN96750_c2_g1,TRINITY_DN97769_c2_g1,TRINITY_DN98138_c0_g2,TRINITY_DN98349_c5_g2,TRINITY_DN98474_c2_g1	TRINITY_DN72290_c0_g1,TRINITY_DN78398_c1_g2,TRINITY_DN83376_c1_g2,TRINITY_DN87291_c1_g2,TRINITY_DN90053_c0_g1,TRINITY_DN90732_c1_g1,TRINITY_DN91536_c0_g3,TRINITY_DN93413_c0_g1,TRINITY_DN93957_c0_g2,TRINITY_DN95976_c0_g3,TRINITY_DN96750_c1_g3,TRINITY_DN96750_c2_g1,TRINITY_DN97769_c2_g1,TRINITY_DN98138_c0_g2,TRINITY_DN98349_c5_g2,TRINITY_DN98474_c2_g1
GO:0046658	anchored component of plasma membrane	cellular component	14/249	370/96716	1.4e-12	6.636e-10	TRINITY_DN72290_c0_g1,TRINITY_DN75010_c0_g5,TRINITY_DN77660_c3_g2,TRINITY_DN80946_c2_g1,TRINITY_DN87291_c1_g2,TRINITY_DN91056_c1_g1,TRINITY_DN93095_c0_g1,TRINITY_DN93957_c0_g2,TRINITY_DN95976_c0_g2,TRINITY_DN95976_c0_g3,TRINITY_DN96750_c1_g3,TRINITY_DN96750_c2_g1,TRINITY_DN97429_c0_g3,TRINITY_DN98526_c5_g1	TRINITY_DN72290_c0_g1,TRINITY_DN75010_c0_g5,TRINITY_DN77660_c3_g2,TRINITY_DN80946_c2_g1,TRINITY_DN87291_c1_g2,TRINITY_DN91056_c1_g1,TRINITY_DN93095_c0_g1,TRINITY_DN93957_c0_g2,TRINITY_DN95976_c0_g2,TRINITY_DN95976_c0_g3,TRINITY_DN96750_c1_g3,TRINITY_DN96750_c2_g1,TRINITY_DN97429_c0_g3,TRINITY_DN98526_c5_g1
GO:0048046	apoplast	cellular component	19/249	914/96716	5.1e-12	1.93392e-09	TRINITY_DN72290_c0_g1,TRINITY_DN72848_c0_g4,TRINITY_DN73122_c0_g1,TRINITY_DN73526_c1_g1,TRINITY_DN74519_c0_g3,TRINITY_DN86307_c1_g2,TRINITY_DN87291_c1_g2,TRINITY_DN89549_c0_g1,TRINITY_DN90732_c1_g1,TRINITY_DN91536_c0_g3,TRINITY_DN93713_c1_g2,TRINITY_DN95939_c1_g1,TRINITY_DN96396_c1_g2,TRINITY_DN96750_c2_g1,TRINITY_DN96858_c1_g4,TRINITY_DN97769_c2_g1,TRINITY_DN98138_c0_g2,TRINITY_DN98209_c2_g6,TRI…	TRINITY_DN72290_c0_g1,TRINITY_DN72848_c0_g4,TRINITY_DN73122_c0_g1,TRINITY_DN73526_c1_g1,TRINITY_DN74519_c0_g3,TRINITY_DN86307_c1_g2,TRINITY_DN87291_c1_g2,TRINITY_DN89549_c0_g1,TRINITY_DN90732_c1_g1,TRINITY_DN91536_c0_g3,TRINITY_DN93713_c1_g2,TRINITY_DN95939_c1_g1,TRINITY_DN96396_c1_g2,TRINITY_DN96750_c2_g1,TRINITY_DN96858_c1_g4,TRINITY_DN97769_c2_g1,TRINITY_DN98138_c0_g2,TRINITY_DN98209_c2_g6,TRI…
GO:0005874	microtubule	cellular component	20/249	1058/96716	7.6e-12	2.4016e-09	TRINITY_DN78747_c1_g1,TRINITY_DN79953_c2_g1,TRINITY_DN80627_c1_g4,TRINITY_DN81310_c0_g2,TRINITY_DN83708_c0_g1,TRINITY_DN86363_c0_g1,TRINITY_DN87508_c1_g1,TRINITY_DN87508_c2_g1,TRINITY_DN90796_c1_g3,TRINITY_DN91245_c2_g1,TRINITY_DN91331_c0_g1,TRINITY_DN91380_c0_g1,TRINITY_DN92333_c0_g1,TRINITY_DN92333_c0_g2,TRINITY_DN94312_c1_g1,TRINITY_DN95009_c1_g3,TRINITY_DN96644_c2_g2,TRINITY_DN97688_c2_g1,TRI…	TRINITY_DN78747_c1_g1,TRINITY_DN79953_c2_g1,TRINITY_DN80627_c1_g4,TRINITY_DN81310_c0_g2,TRINITY_DN83708_c0_g1,TRINITY_DN86363_c0_g1,TRINITY_DN87508_c1_g1,TRINITY_DN87508_c2_g1,TRINITY_DN90796_c1_g3,TRINITY_DN91245_c2_g1,TRINITY_DN91331_c0_g1,TRINITY_DN91380_c0_g1,TRINITY_DN92333_c0_g1,TRINITY_DN92333_c0_g2,TRINITY_DN94312_c1_g1,TRINITY_DN95009_c1_g3,TRINITY_DN96644_c2_g2,TRINITY_DN97688_c2_g1,TRI…
GO:0099513	polymeric cytoskeletal fiber	cellular component	20/249	1164/96716	4.1e-11	1.11051428571429e-08	TRINITY_DN78747_c1_g1,TRINITY_DN79953_c2_g1,TRINITY_DN80627_c1_g4,TRINITY_DN81310_c0_g2,TRINITY_DN83708_c0_g1,TRINITY_DN86363_c0_g1,TRINITY_DN87508_c1_g1,TRINITY_DN87508_c2_g1,TRINITY_DN90796_c1_g3,TRINITY_DN91245_c2_g1,TRINITY_DN91331_c0_g1,TRINITY_DN91380_c0_g1,TRINITY_DN92333_c0_g1,TRINITY_DN92333_c0_g2,TRINITY_DN94312_c1_g1,TRINITY_DN95009_c1_g3,TRINITY_DN96644_c2_g2,TRINITY_DN97688_c2_g1,TRI…	TRINITY_DN78747_c1_g1,TRINITY_DN79953_c2_g1,TRINITY_DN80627_c1_g4,TRINITY_DN81310_c0_g2,TRINITY_DN83708_c0_g1,TRINITY_DN86363_c0_g1,TRINITY_DN87508_c1_g1,TRINITY_DN87508_c2_g1,TRINITY_DN90796_c1_g3,TRINITY_DN91245_c2_g1,TRINITY_DN91331_c0_g1,TRINITY_DN91380_c0_g1,TRINITY_DN92333_c0_g1,TRINITY_DN92333_c0_g2,TRINITY_DN94312_c1_g1,TRINITY_DN95009_c1_g3,TRINITY_DN96644_c2_g2,TRINITY_DN97688_c2_g1,TRI…
GO:0099080	supramolecular complex	cellular component	20/249	1310/96716	3.2e-10	6.0672e-08	TRINITY_DN78747_c1_g1,TRINITY_DN79953_c2_g1,TRINITY_DN80627_c1_g4,TRINITY_DN81310_c0_g2,TRINITY_DN83708_c0_g1,TRINITY_DN86363_c0_g1,TRINITY_DN87508_c1_g1,TRINITY_DN87508_c2_g1,TRINITY_DN90796_c1_g3,TRINITY_DN91245_c2_g1,TRINITY_DN91331_c0_g1,TRINITY_DN91380_c0_g1,TRINITY_DN92333_c0_g1,TRINITY_DN92333_c0_g2,TRINITY_DN94312_c1_g1,TRINITY_DN95009_c1_g3,TRINITY_DN96644_c2_g2,TRINITY_DN97688_c2_g1,TRI…	TRINITY_DN78747_c1_g1,TRINITY_DN79953_c2_g1,TRINITY_DN80627_c1_g4,TRINITY_DN81310_c0_g2,TRINITY_DN83708_c0_g1,TRINITY_DN86363_c0_g1,TRINITY_DN87508_c1_g1,TRINITY_DN87508_c2_g1,TRINITY_DN90796_c1_g3,TRINITY_DN91245_c2_g1,TRINITY_DN91331_c0_g1,TRINITY_DN91380_c0_g1,TRINITY_DN92333_c0_g1,TRINITY_DN92333_c0_g2,TRINITY_DN94312_c1_g1,TRINITY_DN95009_c1_g3,TRINITY_DN96644_c2_g2,TRINITY_DN97688_c2_g1,TRI…
GO:0099081	supramolecular polymer	cellular component	20/249	1310/96716	3.2e-10	6.0672e-08	TRINITY_DN78747_c1_g1,TRINITY_DN79953_c2_g1,TRINITY_DN80627_c1_g4,TRINITY_DN81310_c0_g2,TRINITY_DN83708_c0_g1,TRINITY_DN86363_c0_g1,TRINITY_DN87508_c1_g1,TRINITY_DN87508_c2_g1,TRINITY_DN90796_c1_g3,TRINITY_DN91245_c2_g1,TRINITY_DN91331_c0_g1,TRINITY_DN91380_c0_g1,TRINITY_DN92333_c0_g1,TRINITY_DN92333_c0_g2,TRINITY_DN94312_c1_g1,TRINITY_DN95009_c1_g3,TRINITY_DN96644_c2_g2,TRINITY_DN97688_c2_g1,TRI…	TRINITY_DN78747_c1_g1,TRINITY_DN79953_c2_g1,TRINITY_DN80627_c1_g4,TRINITY_DN81310_c0_g2,TRINITY_DN83708_c0_g1,TRINITY_DN86363_c0_g1,TRINITY_DN87508_c1_g1,TRINITY_DN87508_c2_g1,TRINITY_DN90796_c1_g3,TRINITY_DN91245_c2_g1,TRINITY_DN91331_c0_g1,TRINITY_DN91380_c0_g1,TRINITY_DN92333_c0_g1,TRINITY_DN92333_c0_g2,TRINITY_DN94312_c1_g1,TRINITY_DN95009_c1_g3,TRINITY_DN96644_c2_g2,TRINITY_DN97688_c2_g1,TRI…
GO:0099512	supramolecular fiber	cellular component	20/249	1310/96716	3.2e-10	6.0672e-08	TRINITY_DN78747_c1_g1,TRINITY_DN79953_c2_g1,TRINITY_DN80627_c1_g4,TRINITY_DN81310_c0_g2,TRINITY_DN83708_c0_g1,TRINITY_DN86363_c0_g1,TRINITY_DN87508_c1_g1,TRINITY_DN87508_c2_g1,TRINITY_DN90796_c1_g3,TRINITY_DN91245_c2_g1,TRINITY_DN91331_c0_g1,TRINITY_DN91380_c0_g1,TRINITY_DN92333_c0_g1,TRINITY_DN92333_c0_g2,TRINITY_DN94312_c1_g1,TRINITY_DN95009_c1_g3,TRINITY_DN96644_c2_g2,TRINITY_DN97688_c2_g1,TRI…	TRINITY_DN78747_c1_g1,TRINITY_DN79953_c2_g1,TRINITY_DN80627_c1_g4,TRINITY_DN81310_c0_g2,TRINITY_DN83708_c0_g1,TRINITY_DN86363_c0_g1,TRINITY_DN87508_c1_g1,TRINITY_DN87508_c2_g1,TRINITY_DN90796_c1_g3,TRINITY_DN91245_c2_g1,TRINITY_DN91331_c0_g1,TRINITY_DN91380_c0_g1,TRINITY_DN92333_c0_g1,TRINITY_DN92333_c0_g2,TRINITY_DN94312_c1_g1,TRINITY_DN95009_c1_g3,TRINITY_DN96644_c2_g2,TRINITY_DN97688_c2_g1,TRI…
GO:0007017	microtubule-based process	biological process	19/202	1326/93642	1.2e-10	1.63956e-06	TRINITY_DN78747_c1_g1,TRINITY_DN80627_c1_g4,TRINITY_DN81310_c0_g2,TRINITY_DN83121_c0_g1,TRINITY_DN83708_c0_g1,TRINITY_DN84458_c1_g1,TRINITY_DN86363_c0_g1,TRINITY_DN87508_c1_g1,TRINITY_DN87508_c2_g1,TRINITY_DN90796_c1_g3,TRINITY_DN91245_c2_g1,TRINITY_DN91331_c0_g1,TRINITY_DN91380_c0_g1,TRINITY_DN94312_c1_g1,TRINITY_DN94313_c3_g1,TRINITY_DN95009_c1_g3,TRINITY_DN96644_c2_g2,TRINITY_DN97688_c2_g1,TRI…	TRINITY_DN78747_c1_g1,TRINITY_DN80627_c1_g4,TRINITY_DN81310_c0_g2,TRINITY_DN83121_c0_g1,TRINITY_DN83708_c0_g1,TRINITY_DN84458_c1_g1,TRINITY_DN86363_c0_g1,TRINITY_DN87508_c1_g1,TRINITY_DN87508_c2_g1,TRINITY_DN90796_c1_g3,TRINITY_DN91245_c2_g1,TRINITY_DN91331_c0_g1,TRINITY_DN91380_c0_g1,TRINITY_DN94312_c1_g1,TRINITY_DN94313_c3_g1,TRINITY_DN95009_c1_g3,TRINITY_DN96644_c2_g2,TRINITY_DN97688_c2_g1,TRI…
GO:0005911	cell-cell junction	cellular component	27/249	3059/96716	3.4e-08	5.86036363636364e-06	TRINITY_DN72290_c0_g1,TRINITY_DN73122_c0_g1,TRINITY_DN73447_c0_g1,TRINITY_DN73767_c1_g3,TRINITY_DN74458_c0_g2,TRINITY_DN75010_c0_g5,TRINITY_DN75542_c1_g1,TRINITY_DN77762_c0_g2,TRINITY_DN81058_c2_g1,TRINITY_DN82238_c0_g1,TRINITY_DN83376_c1_g2,TRINITY_DN83769_c0_g3,TRINITY_DN83823_c0_g1,TRINITY_DN84444_c0_g1,TRINITY_DN84719_c0_g4,TRINITY_DN84975_c0_g1,TRINITY_DN87291_c1_g2,TRINITY_DN90053_c0_g1,TRI…	TRINITY_DN72290_c0_g1,TRINITY_DN73122_c0_g1,TRINITY_DN73447_c0_g1,TRINITY_DN73767_c1_g3,TRINITY_DN74458_c0_g2,TRINITY_DN75010_c0_g5,TRINITY_DN75542_c1_g1,TRINITY_DN77762_c0_g2,TRINITY_DN81058_c2_g1,TRINITY_DN82238_c0_g1,TRINITY_DN83376_c1_g2,TRINITY_DN83769_c0_g3,TRINITY_DN83823_c0_g1,TRINITY_DN84444_c0_g1,TRINITY_DN84719_c0_g4,TRINITY_DN84975_c0_g1,TRINITY_DN87291_c1_g2,TRINITY_DN90053_c0_g1,TRI…
GO:0009506	plasmodesma	cellular component	26/249	2934/96716	5.7e-08	7.85485714285714e-06	TRINITY_DN72290_c0_g1,TRINITY_DN73122_c0_g1,TRINITY_DN73447_c0_g1,TRINITY_DN73767_c1_g3,TRINITY_DN74458_c0_g2,TRINITY_DN75010_c0_g5,TRINITY_DN75542_c1_g1,TRINITY_DN77762_c0_g2,TRINITY_DN81058_c2_g1,TRINITY_DN82238_c0_g1,TRINITY_DN83376_c1_g2,TRINITY_DN83769_c0_g3,TRINITY_DN83823_c0_g1,TRINITY_DN84444_c0_g1,TRINITY_DN84719_c0_g4,TRINITY_DN84975_c0_g1,TRINITY_DN87291_c1_g2,TRINITY_DN90053_c0_g1,TRI…	TRINITY_DN72290_c0_g1,TRINITY_DN73122_c0_g1,TRINITY_DN73447_c0_g1,TRINITY_DN73767_c1_g3,TRINITY_DN74458_c0_g2,TRINITY_DN75010_c0_g5,TRINITY_DN75542_c1_g1,TRINITY_DN77762_c0_g2,TRINITY_DN81058_c2_g1,TRINITY_DN82238_c0_g1,TRINITY_DN83376_c1_g2,TRINITY_DN83769_c0_g3,TRINITY_DN83823_c0_g1,TRINITY_DN84444_c0_g1,TRINITY_DN84719_c0_g4,TRINITY_DN84975_c0_g1,TRINITY_DN87291_c1_g2,TRINITY_DN90053_c0_g1,TRI…
GO:0055044	symplast	cellular component	26/249	2934/96716	5.7e-08	7.85485714285714e-06	TRINITY_DN72290_c0_g1,TRINITY_DN73122_c0_g1,TRINITY_DN73447_c0_g1,TRINITY_DN73767_c1_g3,TRINITY_DN74458_c0_g2,TRINITY_DN75010_c0_g5,TRINITY_DN75542_c1_g1,TRINITY_DN77762_c0_g2,TRINITY_DN81058_c2_g1,TRINITY_DN82238_c0_g1,TRINITY_DN83376_c1_g2,TRINITY_DN83769_c0_g3,TRINITY_DN83823_c0_g1,TRINITY_DN84444_c0_g1,TRINITY_DN84719_c0_g4,TRINITY_DN84975_c0_g1,TRINITY_DN87291_c1_g2,TRINITY_DN90053_c0_g1,TRI…	TRINITY_DN72290_c0_g1,TRINITY_DN73122_c0_g1,TRINITY_DN73447_c0_g1,TRINITY_DN73767_c1_g3,TRINITY_DN74458_c0_g2,TRINITY_DN75010_c0_g5,TRINITY_DN75542_c1_g1,TRINITY_DN77762_c0_g2,TRINITY_DN81058_c2_g1,TRINITY_DN82238_c0_g1,TRINITY_DN83376_c1_g2,TRINITY_DN83769_c0_g3,TRINITY_DN83823_c0_g1,TRINITY_DN84444_c0_g1,TRINITY_DN84719_c0_g4,TRINITY_DN84975_c0_g1,TRINITY_DN87291_c1_g2,TRINITY_DN90053_c0_g1,TRI…
GO:0030054	cell junction	cellular component	28/249	3352/96716	5.8e-08	7.85485714285714e-06	TRINITY_DN72290_c0_g1,TRINITY_DN73122_c0_g1,TRINITY_DN73447_c0_g1,TRINITY_DN73767_c1_g3,TRINITY_DN74458_c0_g2,TRINITY_DN75010_c0_g5,TRINITY_DN75542_c1_g1,TRINITY_DN77762_c0_g2,TRINITY_DN81058_c2_g1,TRINITY_DN82238_c0_g1,TRINITY_DN83376_c1_g2,TRINITY_DN83769_c0_g3,TRINITY_DN83823_c0_g1,TRINITY_DN84444_c0_g1,TRINITY_DN84719_c0_g4,TRINITY_DN84975_c0_g1,TRINITY_DN87291_c1_g2,TRINITY_DN90053_c0_g1,TRI…	TRINITY_DN72290_c0_g1,TRINITY_DN73122_c0_g1,TRINITY_DN73447_c0_g1,TRINITY_DN73767_c1_g3,TRINITY_DN74458_c0_g2,TRINITY_DN75010_c0_g5,TRINITY_DN75542_c1_g1,TRINITY_DN77762_c0_g2,TRINITY_DN81058_c2_g1,TRINITY_DN82238_c0_g1,TRINITY_DN83376_c1_g2,TRINITY_DN83769_c0_g3,TRINITY_DN83823_c0_g1,TRINITY_DN84444_c0_g1,TRINITY_DN84719_c0_g4,TRINITY_DN84975_c0_g1,TRINITY_DN87291_c1_g2,TRINITY_DN90053_c0_g1,TRI…
GO:0031225	anchored component of membrane	cellular component	15/249	1006/96716	7.5e-08	9.48e-06	TRINITY_DN72290_c0_g1,TRINITY_DN75010_c0_g5,TRINITY_DN77660_c3_g2,TRINITY_DN80946_c2_g1,TRINITY_DN86704_c2_g2,TRINITY_DN87291_c1_g2,TRINITY_DN91056_c1_g1,TRINITY_DN93095_c0_g1,TRINITY_DN93957_c0_g2,TRINITY_DN95976_c0_g2,TRINITY_DN95976_c0_g3,TRINITY_DN96750_c1_g3,TRINITY_DN96750_c2_g1,TRINITY_DN97429_c0_g3,TRINITY_DN98526_c5_g1	TRINITY_DN72290_c0_g1,TRINITY_DN75010_c0_g5,TRINITY_DN77660_c3_g2,TRINITY_DN80946_c2_g1,TRINITY_DN86704_c2_g2,TRINITY_DN87291_c1_g2,TRINITY_DN91056_c1_g1,TRINITY_DN93095_c0_g1,TRINITY_DN93957_c0_g2,TRINITY_DN95976_c0_g2,TRINITY_DN95976_c0_g3,TRINITY_DN96750_c1_g3,TRINITY_DN96750_c2_g1,TRINITY_DN97429_c0_g3,TRINITY_DN98526_c5_g1
GO:0015630	microtubule cytoskeleton	cellular component	21/249	2064/96716	1.2e-07	1.422e-05	TRINITY_DN78747_c1_g1,TRINITY_DN79953_c2_g1,TRINITY_DN80627_c1_g4,TRINITY_DN81310_c0_g2,TRINITY_DN83708_c0_g1,TRINITY_DN84458_c1_g1,TRINITY_DN86363_c0_g1,TRINITY_DN87508_c1_g1,TRINITY_DN87508_c2_g1,TRINITY_DN90796_c1_g3,TRINITY_DN91245_c2_g1,TRINITY_DN91331_c0_g1,TRINITY_DN91380_c0_g1,TRINITY_DN92333_c0_g1,TRINITY_DN92333_c0_g2,TRINITY_DN94312_c1_g1,TRINITY_DN95009_c1_g3,TRINITY_DN96644_c2_g2,TRI…	TRINITY_DN78747_c1_g1,TRINITY_DN79953_c2_g1,TRINITY_DN80627_c1_g4,TRINITY_DN81310_c0_g2,TRINITY_DN83708_c0_g1,TRINITY_DN84458_c1_g1,TRINITY_DN86363_c0_g1,TRINITY_DN87508_c1_g1,TRINITY_DN87508_c2_g1,TRINITY_DN90796_c1_g3,TRINITY_DN91245_c2_g1,TRINITY_DN91331_c0_g1,TRINITY_DN91380_c0_g1,TRINITY_DN92333_c0_g1,TRINITY_DN92333_c0_g2,TRINITY_DN94312_c1_g1,TRINITY_DN95009_c1_g3,TRINITY_DN96644_c2_g2,TRI…
GO:0005576	extracellular region	cellular component	45/249	7809/96716	2.9e-07	3.23435294117647e-05	TRINITY_DN69798_c1_g1,TRINITY_DN69969_c0_g1,TRINITY_DN72290_c0_g1,TRINITY_DN72550_c0_g4,TRINITY_DN72848_c0_g4,TRINITY_DN73054_c1_g3,TRINITY_DN73122_c0_g1,TRINITY_DN73526_c1_g1,TRINITY_DN73767_c1_g3,TRINITY_DN73937_c2_g1,TRINITY_DN74519_c0_g3,TRINITY_DN75046_c0_g1,TRINITY_DN76422_c1_g2,TRINITY_DN77660_c3_g2,TRINITY_DN78398_c1_g2,TRINITY_DN78398_c1_g3,TRINITY_DN79650_c0_g3,TRINITY_DN84852_c0_g1,TRI…	TRINITY_DN69798_c1_g1,TRINITY_DN69969_c0_g1,TRINITY_DN72290_c0_g1,TRINITY_DN72550_c0_g4,TRINITY_DN72848_c0_g4,TRINITY_DN73054_c1_g3,TRINITY_DN73122_c0_g1,TRINITY_DN73526_c1_g1,TRINITY_DN73767_c1_g3,TRINITY_DN73937_c2_g1,TRINITY_DN74519_c0_g3,TRINITY_DN75046_c0_g1,TRINITY_DN76422_c1_g2,TRINITY_DN77660_c3_g2,TRINITY_DN78398_c1_g2,TRINITY_DN78398_c1_g3,TRINITY_DN79650_c0_g3,TRINITY_DN84852_c0_g1,TRI…
GO:0004553	hydrolase activity, hydrolyzing O-glycosyl compounds	molecular function	25/226	3207/102170	6.3e-08	0.00016885	TRINITY_DN73937_c2_g1,TRINITY_DN74519_c0_g3,TRINITY_DN77660_c3_g2,TRINITY_DN78252_c0_g1,TRINITY_DN89549_c0_g1,TRINITY_DN90732_c1_g1,TRINITY_DN91056_c0_g2,TRINITY_DN91056_c1_g1,TRINITY_DN91536_c0_g3,TRINITY_DN92372_c0_g1,TRINITY_DN92372_c0_g3,TRINITY_DN93095_c0_g1,TRINITY_DN93413_c0_g1,TRINITY_DN93413_c1_g1,TRINITY_DN93713_c1_g2,TRINITY_DN93957_c0_g2,TRINITY_DN94835_c0_g6,TRINITY_DN95939_c1_g1,TRI…	TRINITY_DN73937_c2_g1,TRINITY_DN74519_c0_g3,TRINITY_DN77660_c3_g2,TRINITY_DN78252_c0_g1,TRINITY_DN89549_c0_g1,TRINITY_DN90732_c1_g1,TRINITY_DN91056_c0_g2,TRINITY_DN91056_c1_g1,TRINITY_DN91536_c0_g3,TRINITY_DN92372_c0_g1,TRINITY_DN92372_c0_g3,TRINITY_DN93095_c0_g1,TRINITY_DN93413_c0_g1,TRINITY_DN93413_c1_g1,TRINITY_DN93713_c1_g2,TRINITY_DN93957_c0_g2,TRINITY_DN94835_c0_g6,TRINITY_DN95939_c1_g1,TRI…
GO:0003777	microtubule motor activity	molecular function	9/226	345/102170	9.8e-08	0.00016885	TRINITY_DN80627_c1_g4,TRINITY_DN86363_c0_g1,TRINITY_DN90796_c1_g3,TRINITY_DN91331_c0_g1,TRINITY_DN94312_c1_g1,TRINITY_DN94313_c3_g1,TRINITY_DN95009_c1_g3,TRINITY_DN97688_c2_g1,TRINITY_DN98859_c11_g1	TRINITY_DN80627_c1_g4,TRINITY_DN86363_c0_g1,TRINITY_DN90796_c1_g3,TRINITY_DN91331_c0_g1,TRINITY_DN94312_c1_g1,TRINITY_DN94313_c3_g1,TRINITY_DN95009_c1_g3,TRINITY_DN97688_c2_g1,TRINITY_DN98859_c11_g1
GO:0042973	glucan endo-1,3-beta-D-glucosidase activity	molecular function	8/226	250/102170	1.1e-07	0.00016885	TRINITY_DN73937_c2_g1,TRINITY_DN77660_c3_g2,TRINITY_DN78252_c0_g1,TRINITY_DN91056_c0_g2,TRINITY_DN91056_c1_g1,TRINITY_DN93095_c0_g1,TRINITY_DN95976_c0_g2,TRINITY_DN95976_c0_g3	TRINITY_DN73937_c2_g1,TRINITY_DN77660_c3_g2,TRINITY_DN78252_c0_g1,TRINITY_DN91056_c0_g2,TRINITY_DN91056_c1_g1,TRINITY_DN93095_c0_g1,TRINITY_DN95976_c0_g2,TRINITY_DN95976_c0_g3
GO:0044815	DNA packaging complex	cellular component	8/249	321/96716	2.2e-06	0.000231733333333333	TRINITY_DN68697_c0_g1,TRINITY_DN75819_c0_g2,TRINITY_DN79799_c2_g2,TRINITY_DN80039_c0_g4,TRINITY_DN81514_c1_g1,TRINITY_DN88992_c1_g3,TRINITY_DN91106_c0_g1,TRINITY_DN91834_c1_g2	TRINITY_DN68697_c0_g1,TRINITY_DN75819_c0_g2,TRINITY_DN79799_c2_g2,TRINITY_DN80039_c0_g4,TRINITY_DN81514_c1_g1,TRINITY_DN88992_c1_g3,TRINITY_DN91106_c0_g1,TRINITY_DN91834_c1_g2
GO:0031226	intrinsic component of plasma membrane	cellular component	24/249	3127/96716	2.4e-06	0.000239494736842105	TRINITY_DN72290_c0_g1,TRINITY_DN74620_c1_g1,TRINITY_DN75010_c0_g5,TRINITY_DN76150_c0_g1,TRINITY_DN76439_c0_g2,TRINITY_DN77660_c3_g2,TRINITY_DN77762_c0_g2,TRINITY_DN80946_c2_g1,TRINITY_DN81058_c2_g1,TRINITY_DN82238_c0_g1,TRINITY_DN84719_c0_g4,TRINITY_DN85465_c0_g1,TRINITY_DN87291_c1_g2,TRINITY_DN91056_c1_g1,TRINITY_DN93095_c0_g1,TRINITY_DN93957_c0_g2,TRINITY_DN95976_c0_g2,TRINITY_DN95976_c0_g3,TRI…	TRINITY_DN72290_c0_g1,TRINITY_DN74620_c1_g1,TRINITY_DN75010_c0_g5,TRINITY_DN76150_c0_g1,TRINITY_DN76439_c0_g2,TRINITY_DN77660_c3_g2,TRINITY_DN77762_c0_g2,TRINITY_DN80946_c2_g1,TRINITY_DN81058_c2_g1,TRINITY_DN82238_c0_g1,TRINITY_DN84719_c0_g4,TRINITY_DN85465_c0_g1,TRINITY_DN87291_c1_g2,TRINITY_DN91056_c1_g1,TRINITY_DN93095_c0_g1,TRINITY_DN93957_c0_g2,TRINITY_DN95976_c0_g2,TRINITY_DN95976_c0_g3,TRI…
GO:0016798	hydrolase activity, acting on glycosyl bonds	molecular function	25/226	3453/102170	2.5e-07	0.0002878125	TRINITY_DN73937_c2_g1,TRINITY_DN74519_c0_g3,TRINITY_DN77660_c3_g2,TRINITY_DN78252_c0_g1,TRINITY_DN89549_c0_g1,TRINITY_DN90732_c1_g1,TRINITY_DN91056_c0_g2,TRINITY_DN91056_c1_g1,TRINITY_DN91536_c0_g3,TRINITY_DN92372_c0_g1,TRINITY_DN92372_c0_g3,TRINITY_DN93095_c0_g1,TRINITY_DN93413_c0_g1,TRINITY_DN93413_c1_g1,TRINITY_DN93713_c1_g2,TRINITY_DN93957_c0_g2,TRINITY_DN94835_c0_g6,TRINITY_DN95939_c1_g1,TRI…	TRINITY_DN73937_c2_g1,TRINITY_DN74519_c0_g3,TRINITY_DN77660_c3_g2,TRINITY_DN78252_c0_g1,TRINITY_DN89549_c0_g1,TRINITY_DN90732_c1_g1,TRINITY_DN91056_c0_g2,TRINITY_DN91056_c1_g1,TRINITY_DN91536_c0_g3,TRINITY_DN92372_c0_g1,TRINITY_DN92372_c0_g3,TRINITY_DN93095_c0_g1,TRINITY_DN93413_c0_g1,TRINITY_DN93413_c1_g1,TRINITY_DN93713_c1_g2,TRINITY_DN93957_c0_g2,TRINITY_DN94835_c0_g6,TRINITY_DN95939_c1_g1,TRI…
GO:0032993	protein-DNA complex	cellular component	9/249	455/96716	3.4e-06	0.00032232	TRINITY_DN68697_c0_g1,TRINITY_DN72301_c1_g2,TRINITY_DN75819_c0_g2,TRINITY_DN79799_c2_g2,TRINITY_DN80039_c0_g4,TRINITY_DN81514_c1_g1,TRINITY_DN88992_c1_g3,TRINITY_DN91106_c0_g1,TRINITY_DN91592_c0_g4	TRINITY_DN68697_c0_g1,TRINITY_DN72301_c1_g2,TRINITY_DN75819_c0_g2,TRINITY_DN79799_c2_g2,TRINITY_DN80039_c0_g4,TRINITY_DN81514_c1_g1,TRINITY_DN88992_c1_g3,TRINITY_DN91106_c0_g1,TRINITY_DN91592_c0_g4
GO:0031224	intrinsic component of membrane	cellular component	113/249	30951/96716	6.9e-06	0.000622971428571429	TRINITY_DN53144_c0_g1,TRINITY_DN67887_c0_g1,TRINITY_DN69798_c1_g1,TRINITY_DN71104_c0_g1,TRINITY_DN71353_c4_g2,TRINITY_DN71959_c1_g3,TRINITY_DN72290_c0_g1,TRINITY_DN72866_c0_g4,TRINITY_DN74082_c1_g3,TRINITY_DN74152_c2_g2,TRINITY_DN74620_c1_g1,TRINITY_DN75010_c0_g5,TRINITY_DN75192_c0_g1,TRINITY_DN75493_c1_g8,TRINITY_DN75542_c1_g1,TRINITY_DN75562_c0_g2,TRINITY_DN76150_c0_g1,TRINITY_DN76439_c0_g2,TRI…	TRINITY_DN53144_c0_g1,TRINITY_DN67887_c0_g1,TRINITY_DN69798_c1_g1,TRINITY_DN71104_c0_g1,TRINITY_DN71353_c4_g2,TRINITY_DN71959_c1_g3,TRINITY_DN72290_c0_g1,TRINITY_DN72866_c0_g4,TRINITY_DN74082_c1_g3,TRINITY_DN74152_c2_g2,TRINITY_DN74620_c1_g1,TRINITY_DN75010_c0_g5,TRINITY_DN75192_c0_g1,TRINITY_DN75493_c1_g8,TRINITY_DN75542_c1_g1,TRINITY_DN75562_c0_g2,TRINITY_DN76150_c0_g1,TRINITY_DN76439_c0_g2,TRI…
GO:0009524	phragmoplast	cellular component	8/249	388/96716	8.8e-06	0.0007584	TRINITY_DN78747_c1_g1,TRINITY_DN79953_c2_g1,TRINITY_DN83708_c0_g1,TRINITY_DN90796_c1_g3,TRINITY_DN97688_c2_g1,TRINITY_DN98154_c1_g1,TRINITY_DN98859_c11_g1,TRINITY_DN98885_c0_g1	TRINITY_DN78747_c1_g1,TRINITY_DN79953_c2_g1,TRINITY_DN83708_c0_g1,TRINITY_DN90796_c1_g3,TRINITY_DN97688_c2_g1,TRINITY_DN98154_c1_g1,TRINITY_DN98859_c11_g1,TRINITY_DN98885_c0_g1
GO:0071944	cell periphery	cellular component	77/249	18906/96716	1.3e-05	0.00107165217391304	TRINITY_DN72290_c0_g1,TRINITY_DN72848_c0_g4,TRINITY_DN73447_c0_g1,TRINITY_DN73767_c1_g3,TRINITY_DN74458_c0_g2,TRINITY_DN74517_c0_g1,TRINITY_DN74620_c1_g1,TRINITY_DN75010_c0_g5,TRINITY_DN75542_c1_g1,TRINITY_DN76150_c0_g1,TRINITY_DN76439_c0_g2,TRINITY_DN77660_c3_g2,TRINITY_DN77762_c0_g2,TRINITY_DN77872_c0_g1,TRINITY_DN78398_c1_g2,TRINITY_DN78488_c0_g3,TRINITY_DN79088_c0_g3,TRINITY_DN79953_c2_g1,TRI…	TRINITY_DN72290_c0_g1,TRINITY_DN72848_c0_g4,TRINITY_DN73447_c0_g1,TRINITY_DN73767_c1_g3,TRINITY_DN74458_c0_g2,TRINITY_DN74517_c0_g1,TRINITY_DN74620_c1_g1,TRINITY_DN75010_c0_g5,TRINITY_DN75542_c1_g1,TRINITY_DN76150_c0_g1,TRINITY_DN76439_c0_g2,TRINITY_DN77660_c3_g2,TRINITY_DN77762_c0_g2,TRINITY_DN77872_c0_g1,TRINITY_DN78398_c1_g2,TRINITY_DN78488_c0_g3,TRINITY_DN79088_c0_g3,TRINITY_DN79953_c2_g1,TRI…
GO:0000786	nucleosome	cellular component	7/249	299/96716	1.4e-05	0.001106	TRINITY_DN68697_c0_g1,TRINITY_DN75819_c0_g2,TRINITY_DN79799_c2_g2,TRINITY_DN80039_c0_g4,TRINITY_DN81514_c1_g1,TRINITY_DN88992_c1_g3,TRINITY_DN91106_c0_g1	TRINITY_DN68697_c0_g1,TRINITY_DN75819_c0_g2,TRINITY_DN79799_c2_g2,TRINITY_DN80039_c0_g4,TRINITY_DN81514_c1_g1,TRINITY_DN88992_c1_g3,TRINITY_DN91106_c0_g1
GO:0007018	microtubule-based movement	biological process	9/202	384/93642	1.9e-07	0.001297985	TRINITY_DN80627_c1_g4,TRINITY_DN86363_c0_g1,TRINITY_DN90796_c1_g3,TRINITY_DN91331_c0_g1,TRINITY_DN94312_c1_g1,TRINITY_DN94313_c3_g1,TRINITY_DN95009_c1_g3,TRINITY_DN97688_c2_g1,TRINITY_DN98859_c11_g1	TRINITY_DN80627_c1_g4,TRINITY_DN86363_c0_g1,TRINITY_DN90796_c1_g3,TRINITY_DN91331_c0_g1,TRINITY_DN94312_c1_g1,TRINITY_DN94313_c3_g1,TRINITY_DN95009_c1_g3,TRINITY_DN97688_c2_g1,TRINITY_DN98859_c11_g1
GO:0015254	glycerol channel activity	molecular function	5/226	89/102170	1.8e-06	0.0016578	TRINITY_DN76150_c0_g1,TRINITY_DN77762_c0_g2,TRINITY_DN81058_c2_g1,TRINITY_DN84719_c0_g4,TRINITY_DN98349_c5_g2	TRINITY_DN76150_c0_g1,TRINITY_DN77762_c0_g2,TRINITY_DN81058_c2_g1,TRINITY_DN84719_c0_g4,TRINITY_DN98349_c5_g2
GO:0016722	oxidoreductase activity, oxidizing metal ions	molecular function	7/226	262/102170	2.3e-06	0.00176525	TRINITY_DN72290_c0_g1,TRINITY_DN73526_c1_g1,TRINITY_DN86307_c1_g2,TRINITY_DN86615_c2_g2,TRINITY_DN87291_c1_g2,TRINITY_DN96750_c1_g3,TRINITY_DN96750_c2_g1	TRINITY_DN72290_c0_g1,TRINITY_DN73526_c1_g1,TRINITY_DN86307_c1_g2,TRINITY_DN86615_c2_g2,TRINITY_DN87291_c1_g2,TRINITY_DN96750_c1_g3,TRINITY_DN96750_c2_g1
GO:0015926	glucosidase activity	molecular function	11/226	851/102170	3.8e-06	0.00249985714285714	TRINITY_DN73937_c2_g1,TRINITY_DN77660_c3_g2,TRINITY_DN78252_c0_g1,TRINITY_DN90732_c1_g1,TRINITY_DN91056_c0_g2,TRINITY_DN91056_c1_g1,TRINITY_DN91536_c0_g3,TRINITY_DN93095_c0_g1,TRINITY_DN95976_c0_g2,TRINITY_DN95976_c0_g3,TRINITY_DN98356_c2_g1	TRINITY_DN73937_c2_g1,TRINITY_DN77660_c3_g2,TRINITY_DN78252_c0_g1,TRINITY_DN90732_c1_g1,TRINITY_DN91056_c0_g2,TRINITY_DN91056_c1_g1,TRINITY_DN91536_c0_g3,TRINITY_DN93095_c0_g1,TRINITY_DN95976_c0_g2,TRINITY_DN95976_c0_g3,TRINITY_DN98356_c2_g1
GO:0015925	galactosidase activity	molecular function	7/226	290/102170	4.4e-06	0.00253275	TRINITY_DN89549_c0_g1,TRINITY_DN93413_c0_g1,TRINITY_DN93413_c1_g1,TRINITY_DN93713_c1_g2,TRINITY_DN95939_c1_g1,TRINITY_DN96858_c1_g4,TRINITY_DN98209_c2_g6	TRINITY_DN89549_c0_g1,TRINITY_DN93413_c0_g1,TRINITY_DN93413_c1_g1,TRINITY_DN93713_c1_g2,TRINITY_DN95939_c1_g1,TRINITY_DN96858_c1_g4,TRINITY_DN98209_c2_g6
GO:0015168	glycerol transmembrane transporter activity	molecular function	5/226	110/102170	5.1e-06	0.0026095	TRINITY_DN76150_c0_g1,TRINITY_DN77762_c0_g2,TRINITY_DN81058_c2_g1,TRINITY_DN84719_c0_g4,TRINITY_DN98349_c5_g2	TRINITY_DN76150_c0_g1,TRINITY_DN77762_c0_g2,TRINITY_DN81058_c2_g1,TRINITY_DN84719_c0_g4,TRINITY_DN98349_c5_g2
GO:0005871	kinesin complex	cellular component	6/249	236/96716	3.8e-05	0.00288192	TRINITY_DN86363_c0_g1,TRINITY_DN90796_c1_g3,TRINITY_DN91331_c0_g1,TRINITY_DN94312_c1_g1,TRINITY_DN97688_c2_g1,TRINITY_DN98859_c11_g1	TRINITY_DN86363_c0_g1,TRINITY_DN90796_c1_g3,TRINITY_DN91331_c0_g1,TRINITY_DN94312_c1_g1,TRINITY_DN97688_c2_g1,TRINITY_DN98859_c11_g1
GO:0044430	cytoskeletal part	cellular component	21/249	3009/96716	4.1e-05	0.00298984615384615	TRINITY_DN78747_c1_g1,TRINITY_DN79953_c2_g1,TRINITY_DN80627_c1_g4,TRINITY_DN81310_c0_g2,TRINITY_DN83708_c0_g1,TRINITY_DN84458_c1_g1,TRINITY_DN86363_c0_g1,TRINITY_DN87508_c1_g1,TRINITY_DN87508_c2_g1,TRINITY_DN90796_c1_g3,TRINITY_DN91245_c2_g1,TRINITY_DN91331_c0_g1,TRINITY_DN91380_c0_g1,TRINITY_DN92333_c0_g1,TRINITY_DN92333_c0_g2,TRINITY_DN94312_c1_g1,TRINITY_DN95009_c1_g3,TRINITY_DN96644_c2_g2,TRI…	TRINITY_DN78747_c1_g1,TRINITY_DN79953_c2_g1,TRINITY_DN80627_c1_g4,TRINITY_DN81310_c0_g2,TRINITY_DN83708_c0_g1,TRINITY_DN84458_c1_g1,TRINITY_DN86363_c0_g1,TRINITY_DN87508_c1_g1,TRINITY_DN87508_c2_g1,TRINITY_DN90796_c1_g3,TRINITY_DN91245_c2_g1,TRINITY_DN91331_c0_g1,TRINITY_DN91380_c0_g1,TRINITY_DN92333_c0_g1,TRINITY_DN92333_c0_g2,TRINITY_DN94312_c1_g1,TRINITY_DN95009_c1_g3,TRINITY_DN96644_c2_g2,TRI…
GO:0008422	beta-glucosidase activity	molecular function	9/226	627/102170	1.3e-05	0.00575625	TRINITY_DN73937_c2_g1,TRINITY_DN77660_c3_g2,TRINITY_DN78252_c0_g1,TRINITY_DN91056_c0_g2,TRINITY_DN91056_c1_g1,TRINITY_DN93095_c0_g1,TRINITY_DN95976_c0_g2,TRINITY_DN95976_c0_g3,TRINITY_DN98356_c2_g1	TRINITY_DN73937_c2_g1,TRINITY_DN77660_c3_g2,TRINITY_DN78252_c0_g1,TRINITY_DN91056_c0_g2,TRINITY_DN91056_c1_g1,TRINITY_DN93095_c0_g1,TRINITY_DN95976_c0_g2,TRINITY_DN95976_c0_g3,TRINITY_DN98356_c2_g1
GO:0005200	structural constituent of cytoskeleton	molecular function	6/226	232/102170	1.5e-05	0.00575625	TRINITY_DN81310_c0_g2,TRINITY_DN87508_c1_g1,TRINITY_DN87508_c2_g1,TRINITY_DN91245_c2_g1,TRINITY_DN91380_c0_g1,TRINITY_DN96644_c2_g2	TRINITY_DN81310_c0_g2,TRINITY_DN87508_c1_g1,TRINITY_DN87508_c2_g1,TRINITY_DN91245_c2_g1,TRINITY_DN91380_c0_g1,TRINITY_DN96644_c2_g2
GO:0015166	polyol transmembrane transporter activity	molecular function	5/226	137/102170	1.5e-05	0.00575625	TRINITY_DN76150_c0_g1,TRINITY_DN77762_c0_g2,TRINITY_DN81058_c2_g1,TRINITY_DN84719_c0_g4,TRINITY_DN98349_c5_g2	TRINITY_DN76150_c0_g1,TRINITY_DN77762_c0_g2,TRINITY_DN81058_c2_g1,TRINITY_DN84719_c0_g4,TRINITY_DN98349_c5_g2
GO:0005788	endoplasmic reticulum lumen	cellular component	7/249	400/96716	9.0e-05	0.00632	TRINITY_DN74458_c0_g2,TRINITY_DN80685_c0_g3,TRINITY_DN85658_c0_g4,TRINITY_DN88349_c0_g3,TRINITY_DN88349_c1_g1,TRINITY_DN98417_c2_g3,TRINITY_DN98474_c2_g1	TRINITY_DN74458_c0_g2,TRINITY_DN80685_c0_g3,TRINITY_DN85658_c0_g4,TRINITY_DN88349_c0_g3,TRINITY_DN88349_c1_g1,TRINITY_DN98417_c2_g3,TRINITY_DN98474_c2_g1
GO:0003774	motor activity	molecular function	9/226	661/102170	2.0e-05	0.00657857142857143	TRINITY_DN80627_c1_g4,TRINITY_DN86363_c0_g1,TRINITY_DN90796_c1_g3,TRINITY_DN91331_c0_g1,TRINITY_DN94312_c1_g1,TRINITY_DN94313_c3_g1,TRINITY_DN95009_c1_g3,TRINITY_DN97688_c2_g1,TRINITY_DN98859_c11_g1	TRINITY_DN80627_c1_g4,TRINITY_DN86363_c0_g1,TRINITY_DN90796_c1_g3,TRINITY_DN91331_c0_g1,TRINITY_DN94312_c1_g1,TRINITY_DN94313_c3_g1,TRINITY_DN95009_c1_g3,TRINITY_DN97688_c2_g1,TRINITY_DN98859_c11_g1
GO:0030246	carbohydrate binding	molecular function	18/226	2565/102170	2.0e-05	0.00657857142857143	TRINITY_DN69969_c0_g1,TRINITY_DN76420_c1_g1,TRINITY_DN77660_c3_g2,TRINITY_DN79650_c0_g3,TRINITY_DN89549_c0_g1,TRINITY_DN90732_c1_g1,TRINITY_DN91056_c1_g1,TRINITY_DN91536_c0_g3,TRINITY_DN93095_c0_g1,TRINITY_DN93713_c1_g2,TRINITY_DN93957_c0_g2,TRINITY_DN95939_c1_g1,TRINITY_DN95976_c0_g2,TRINITY_DN95976_c0_g3,TRINITY_DN96858_c1_g4,TRINITY_DN98209_c2_g6,TRINITY_DN98381_c1_g4,TRINITY_DN98417_c2_g3	TRINITY_DN69969_c0_g1,TRINITY_DN76420_c1_g1,TRINITY_DN77660_c3_g2,TRINITY_DN79650_c0_g3,TRINITY_DN89549_c0_g1,TRINITY_DN90732_c1_g1,TRINITY_DN91056_c1_g1,TRINITY_DN91536_c0_g3,TRINITY_DN93095_c0_g1,TRINITY_DN93713_c1_g2,TRINITY_DN93957_c0_g2,TRINITY_DN95939_c1_g1,TRINITY_DN95976_c0_g2,TRINITY_DN95976_c0_g3,TRINITY_DN96858_c1_g4,TRINITY_DN98209_c2_g6,TRINITY_DN98381_c1_g4,TRINITY_DN98417_c2_g3
GO:0044459	plasma membrane part	cellular component	25/249	4205/96716	0.00010	0.00677142857142857	TRINITY_DN72290_c0_g1,TRINITY_DN74620_c1_g1,TRINITY_DN75010_c0_g5,TRINITY_DN76150_c0_g1,TRINITY_DN76439_c0_g2,TRINITY_DN77660_c3_g2,TRINITY_DN77762_c0_g2,TRINITY_DN80946_c2_g1,TRINITY_DN81058_c2_g1,TRINITY_DN82238_c0_g1,TRINITY_DN83631_c1_g5,TRINITY_DN84719_c0_g4,TRINITY_DN85465_c0_g1,TRINITY_DN87291_c1_g2,TRINITY_DN91056_c1_g1,TRINITY_DN93095_c0_g1,TRINITY_DN93957_c0_g2,TRINITY_DN95976_c0_g2,TRI…	TRINITY_DN72290_c0_g1,TRINITY_DN74620_c1_g1,TRINITY_DN75010_c0_g5,TRINITY_DN76150_c0_g1,TRINITY_DN76439_c0_g2,TRINITY_DN77660_c3_g2,TRINITY_DN77762_c0_g2,TRINITY_DN80946_c2_g1,TRINITY_DN81058_c2_g1,TRINITY_DN82238_c0_g1,TRINITY_DN83631_c1_g5,TRINITY_DN84719_c0_g4,TRINITY_DN85465_c0_g1,TRINITY_DN87291_c1_g2,TRINITY_DN91056_c1_g1,TRINITY_DN93095_c0_g1,TRINITY_DN93957_c0_g2,TRINITY_DN95976_c0_g2,TRI…
GO:0005856	cytoskeleton	cellular component	23/249	3714/96716	0.00011	0.00719172413793103	TRINITY_DN69859_c0_g1,TRINITY_DN78747_c1_g1,TRINITY_DN79953_c2_g1,TRINITY_DN80627_c1_g4,TRINITY_DN81310_c0_g2,TRINITY_DN83708_c0_g1,TRINITY_DN84458_c1_g1,TRINITY_DN86363_c0_g1,TRINITY_DN87508_c1_g1,TRINITY_DN87508_c2_g1,TRINITY_DN90796_c1_g3,TRINITY_DN91245_c2_g1,TRINITY_DN91331_c0_g1,TRINITY_DN91380_c0_g1,TRINITY_DN92333_c0_g1,TRINITY_DN92333_c0_g2,TRINITY_DN94312_c1_g1,TRINITY_DN95009_c1_g3,TRI…	TRINITY_DN69859_c0_g1,TRINITY_DN78747_c1_g1,TRINITY_DN79953_c2_g1,TRINITY_DN80627_c1_g4,TRINITY_DN81310_c0_g2,TRINITY_DN83708_c0_g1,TRINITY_DN84458_c1_g1,TRINITY_DN86363_c0_g1,TRINITY_DN87508_c1_g1,TRINITY_DN87508_c2_g1,TRINITY_DN90796_c1_g3,TRINITY_DN91245_c2_g1,TRINITY_DN91331_c0_g1,TRINITY_DN91380_c0_g1,TRINITY_DN92333_c0_g1,TRINITY_DN92333_c0_g2,TRINITY_DN94312_c1_g1,TRINITY_DN95009_c1_g3,TRI…
GO:0005372	water transmembrane transporter activity	molecular function	4/226	85/102170	4.1e-05	0.0118003125	TRINITY_DN76150_c0_g1,TRINITY_DN77762_c0_g2,TRINITY_DN84719_c0_g4,TRINITY_DN98349_c5_g2	TRINITY_DN76150_c0_g1,TRINITY_DN77762_c0_g2,TRINITY_DN84719_c0_g4,TRINITY_DN98349_c5_g2
GO:0015250	water channel activity	molecular function	4/226	85/102170	4.1e-05	0.0118003125	TRINITY_DN76150_c0_g1,TRINITY_DN77762_c0_g2,TRINITY_DN84719_c0_g4,TRINITY_DN98349_c5_g2	TRINITY_DN76150_c0_g1,TRINITY_DN77762_c0_g2,TRINITY_DN84719_c0_g4,TRINITY_DN98349_c5_g2
GO:0005507	copper ion binding	molecular function	9/226	746/102170	5.0e-05	0.0135441176470588	TRINITY_DN72290_c0_g1,TRINITY_DN73054_c1_g3,TRINITY_DN73526_c1_g1,TRINITY_DN86307_c1_g2,TRINITY_DN87291_c1_g2,TRINITY_DN91076_c0_g2,TRINITY_DN96750_c1_g3,TRINITY_DN96750_c2_g1,TRINITY_DN98320_c3_g2	TRINITY_DN72290_c0_g1,TRINITY_DN73054_c1_g3,TRINITY_DN73526_c1_g1,TRINITY_DN86307_c1_g2,TRINITY_DN87291_c1_g2,TRINITY_DN91076_c0_g2,TRINITY_DN96750_c1_g3,TRINITY_DN96750_c2_g1,TRINITY_DN98320_c3_g2
GO:0044425	membrane part	cellular component	116/249	34518/96716	0.00026	0.016432	TRINITY_DN53144_c0_g1,TRINITY_DN67887_c0_g1,TRINITY_DN69798_c1_g1,TRINITY_DN71104_c0_g1,TRINITY_DN71353_c4_g2,TRINITY_DN71959_c1_g3,TRINITY_DN72290_c0_g1,TRINITY_DN72866_c0_g4,TRINITY_DN74082_c1_g3,TRINITY_DN74152_c2_g2,TRINITY_DN74620_c1_g1,TRINITY_DN75010_c0_g5,TRINITY_DN75192_c0_g1,TRINITY_DN75493_c1_g8,TRINITY_DN75542_c1_g1,TRINITY_DN75562_c0_g2,TRINITY_DN76150_c0_g1,TRINITY_DN76439_c0_g2,TRI…	TRINITY_DN53144_c0_g1,TRINITY_DN67887_c0_g1,TRINITY_DN69798_c1_g1,TRINITY_DN71104_c0_g1,TRINITY_DN71353_c4_g2,TRINITY_DN71959_c1_g3,TRINITY_DN72290_c0_g1,TRINITY_DN72866_c0_g4,TRINITY_DN74082_c1_g3,TRINITY_DN74152_c2_g2,TRINITY_DN74620_c1_g1,TRINITY_DN75010_c0_g5,TRINITY_DN75192_c0_g1,TRINITY_DN75493_c1_g8,TRINITY_DN75542_c1_g1,TRINITY_DN75562_c0_g2,TRINITY_DN76150_c0_g1,TRINITY_DN76439_c0_g2,TRI…
GO:0004565	beta-galactosidase activity	molecular function	5/226	198/102170	8.6e-05	0.0220016666666667	TRINITY_DN89549_c0_g1,TRINITY_DN93713_c1_g2,TRINITY_DN95939_c1_g1,TRINITY_DN96858_c1_g4,TRINITY_DN98209_c2_g6	TRINITY_DN89549_c0_g1,TRINITY_DN93713_c1_g2,TRINITY_DN95939_c1_g1,TRINITY_DN96858_c1_g4,TRINITY_DN98209_c2_g6
GO:1901618	organic hydroxy compound transmembrane transporter activity	molecular function	5/226	220/102170	0.00014	0.0339315789473684	TRINITY_DN76150_c0_g1,TRINITY_DN77762_c0_g2,TRINITY_DN81058_c2_g1,TRINITY_DN84719_c0_g4,TRINITY_DN98349_c5_g2	TRINITY_DN76150_c0_g1,TRINITY_DN77762_c0_g2,TRINITY_DN81058_c2_g1,TRINITY_DN84719_c0_g4,TRINITY_DN98349_c5_g2
GO:0080176	xyloglucan 1,6-alpha-xylosidase activity	molecular function	2/226	9/102170	0.00017	0.0391425	TRINITY_DN90732_c1_g1,TRINITY_DN91536_c0_g3	TRINITY_DN90732_c1_g1,TRINITY_DN91536_c0_g3
GO:0005875	microtubule associated complex	cellular component	6/249	402/96716	0.00066	0.0403664516129032	TRINITY_DN86363_c0_g1,TRINITY_DN90796_c1_g3,TRINITY_DN91331_c0_g1,TRINITY_DN94312_c1_g1,TRINITY_DN97688_c2_g1,TRINITY_DN98859_c11_g1	TRINITY_DN86363_c0_g1,TRINITY_DN90796_c1_g3,TRINITY_DN91331_c0_g1,TRINITY_DN94312_c1_g1,TRINITY_DN97688_c2_g1,TRINITY_DN98859_c11_g1
GO:0009992	cellular water homeostasis	biological process	5/202	131/93642	1.1e-05	0.0500976666666667	TRINITY_DN76150_c0_g1,TRINITY_DN77762_c0_g2,TRINITY_DN81058_c2_g1,TRINITY_DN84719_c0_g4,TRINITY_DN98349_c5_g2	TRINITY_DN76150_c0_g1,TRINITY_DN77762_c0_g2,TRINITY_DN81058_c2_g1,TRINITY_DN84719_c0_g4,TRINITY_DN98349_c5_g2
GO:0061634	alpha-D-xyloside xylohydrolase	molecular function	2/226	11/102170	0.00026	0.0570142857142857	TRINITY_DN90732_c1_g1,TRINITY_DN91536_c0_g3	TRINITY_DN90732_c1_g1,TRINITY_DN91536_c0_g3
GO:0042807	central vacuole	cellular component	2/249	18/96716	0.00098	0.058065	TRINITY_DN76150_c0_g1,TRINITY_DN98349_c5_g2	TRINITY_DN76150_c0_g1,TRINITY_DN98349_c5_g2
GO:0016021	integral component of membrane	cellular component	101/249	30127/96716	0.00104	0.0597527272727273	TRINITY_DN53144_c0_g1,TRINITY_DN67887_c0_g1,TRINITY_DN69798_c1_g1,TRINITY_DN71104_c0_g1,TRINITY_DN71353_c4_g2,TRINITY_DN71959_c1_g3,TRINITY_DN72290_c0_g1,TRINITY_DN72866_c0_g4,TRINITY_DN74082_c1_g3,TRINITY_DN74152_c2_g2,TRINITY_DN74620_c1_g1,TRINITY_DN75010_c0_g5,TRINITY_DN75192_c0_g1,TRINITY_DN75493_c1_g8,TRINITY_DN75542_c1_g1,TRINITY_DN75562_c0_g2,TRINITY_DN76150_c0_g1,TRINITY_DN76439_c0_g2,TRI…	TRINITY_DN53144_c0_g1,TRINITY_DN67887_c0_g1,TRINITY_DN69798_c1_g1,TRINITY_DN71104_c0_g1,TRINITY_DN71353_c4_g2,TRINITY_DN71959_c1_g3,TRINITY_DN72290_c0_g1,TRINITY_DN72866_c0_g4,TRINITY_DN74082_c1_g3,TRINITY_DN74152_c2_g2,TRINITY_DN74620_c1_g1,TRINITY_DN75010_c0_g5,TRINITY_DN75192_c0_g1,TRINITY_DN75493_c1_g8,TRINITY_DN75542_c1_g1,TRINITY_DN75562_c0_g2,TRINITY_DN76150_c0_g1,TRINITY_DN76439_c0_g2,TRI…
GO:0030104	water homeostasis	biological process	5/202	147/93642	1.9e-05	0.06489925	TRINITY_DN76150_c0_g1,TRINITY_DN77762_c0_g2,TRINITY_DN81058_c2_g1,TRINITY_DN84719_c0_g4,TRINITY_DN98349_c5_g2	TRINITY_DN76150_c0_g1,TRINITY_DN77762_c0_g2,TRINITY_DN81058_c2_g1,TRINITY_DN84719_c0_g4,TRINITY_DN98349_c5_g2
GO:0050474	(S)-norcoclaurine synthase activity	molecular function	2/226	12/102170	0.00032	0.0669818181818182	TRINITY_DN84150_c1_g1,TRINITY_DN87069_c0_g1	TRINITY_DN84150_c1_g1,TRINITY_DN87069_c0_g1
GO:0006884	cell volume homeostasis	biological process	5/202	164/93642	3.1e-05	0.0728693333333333	TRINITY_DN76150_c0_g1,TRINITY_DN77762_c0_g2,TRINITY_DN81058_c2_g1,TRINITY_DN84719_c0_g4,TRINITY_DN98349_c5_g2	TRINITY_DN76150_c0_g1,TRINITY_DN77762_c0_g2,TRINITY_DN81058_c2_g1,TRINITY_DN84719_c0_g4,TRINITY_DN98349_c5_g2
GO:0006928	movement of cell or subcellular component	biological process	10/202	906/93642	3.2e-05	0.0728693333333333	TRINITY_DN72492_c0_g1,TRINITY_DN80627_c1_g4,TRINITY_DN86363_c0_g1,TRINITY_DN90796_c1_g3,TRINITY_DN91331_c0_g1,TRINITY_DN94312_c1_g1,TRINITY_DN94313_c3_g1,TRINITY_DN95009_c1_g3,TRINITY_DN97688_c2_g1,TRINITY_DN98859_c11_g1	TRINITY_DN72492_c0_g1,TRINITY_DN80627_c1_g4,TRINITY_DN86363_c0_g1,TRINITY_DN90796_c1_g3,TRINITY_DN91331_c0_g1,TRINITY_DN94312_c1_g1,TRINITY_DN94313_c3_g1,TRINITY_DN95009_c1_g3,TRINITY_DN97688_c2_g1,TRINITY_DN98859_c11_g1
GO:0099402	plant organ development	biological process	16/202	2279/93642	4.1e-05	0.0800261428571429	TRINITY_DN73394_c0_g1,TRINITY_DN75542_c1_g1,TRINITY_DN75562_c0_g2,TRINITY_DN77807_c2_g1,TRINITY_DN80731_c0_g3,TRINITY_DN82066_c1_g2,TRINITY_DN83121_c0_g1,TRINITY_DN84115_c1_g1,TRINITY_DN84751_c1_g1,TRINITY_DN86666_c1_g1,TRINITY_DN90622_c0_g1,TRINITY_DN91103_c0_g2,TRINITY_DN91841_c2_g1,TRINITY_DN91841_c2_g3,TRINITY_DN92869_c0_g4,TRINITY_DN98161_c2_g1	TRINITY_DN73394_c0_g1,TRINITY_DN75542_c1_g1,TRINITY_DN75562_c0_g2,TRINITY_DN77807_c2_g1,TRINITY_DN80731_c0_g3,TRINITY_DN82066_c1_g2,TRINITY_DN83121_c0_g1,TRINITY_DN84115_c1_g1,TRINITY_DN84751_c1_g1,TRINITY_DN86666_c1_g1,TRINITY_DN90622_c0_g1,TRINITY_DN91103_c0_g2,TRINITY_DN91841_c2_g1,TRINITY_DN91841_c2_g3,TRINITY_DN92869_c0_g4,TRINITY_DN98161_c2_g1
GO:0005089	Rho guanyl-nucleotide exchange factor activity	molecular function	3/226	77/102170	0.00069	0.13815	TRINITY_DN83631_c1_g5,TRINITY_DN95492_c0_g1,TRINITY_DN96932_c2_g2	TRINITY_DN83631_c1_g5,TRINITY_DN95492_c0_g1,TRINITY_DN96932_c2_g2
GO:0005773	vacuole	cellular component	24/249	5020/96716	0.00282	0.157256470588235	TRINITY_DN66593_c1_g2,TRINITY_DN72290_c0_g1,TRINITY_DN74458_c0_g2,TRINITY_DN74519_c0_g3,TRINITY_DN76150_c0_g1,TRINITY_DN77762_c0_g2,TRINITY_DN82238_c0_g1,TRINITY_DN82307_c1_g1,TRINITY_DN83769_c0_g3,TRINITY_DN84719_c0_g4,TRINITY_DN84975_c0_g1,TRINITY_DN87069_c0_g1,TRINITY_DN87291_c1_g2,TRINITY_DN89549_c0_g1,TRINITY_DN93095_c0_g1,TRINITY_DN93713_c1_g2,TRINITY_DN94222_c0_g1,TRINITY_DN95939_c1_g1,TRI…	TRINITY_DN66593_c1_g2,TRINITY_DN72290_c0_g1,TRINITY_DN74458_c0_g2,TRINITY_DN74519_c0_g3,TRINITY_DN76150_c0_g1,TRINITY_DN77762_c0_g2,TRINITY_DN82238_c0_g1,TRINITY_DN82307_c1_g1,TRINITY_DN83769_c0_g3,TRINITY_DN84719_c0_g4,TRINITY_DN84975_c0_g1,TRINITY_DN87069_c0_g1,TRINITY_DN87291_c1_g2,TRINITY_DN89549_c0_g1,TRINITY_DN93095_c0_g1,TRINITY_DN93713_c1_g2,TRINITY_DN94222_c0_g1,TRINITY_DN95939_c1_g1,TRI…
GO:0005886	plasma membrane	cellular component	58/249	16211/96716	0.00494	0.267606857142857	TRINITY_DN72290_c0_g1,TRINITY_DN73447_c0_g1,TRINITY_DN74458_c0_g2,TRINITY_DN74620_c1_g1,TRINITY_DN75010_c0_g5,TRINITY_DN75542_c1_g1,TRINITY_DN76150_c0_g1,TRINITY_DN76439_c0_g2,TRINITY_DN77660_c3_g2,TRINITY_DN77762_c0_g2,TRINITY_DN77872_c0_g1,TRINITY_DN78398_c1_g2,TRINITY_DN78488_c0_g3,TRINITY_DN79088_c0_g3,TRINITY_DN80225_c0_g3,TRINITY_DN80528_c2_g2,TRINITY_DN80946_c2_g1,TRINITY_DN81058_c2_g1,TRI…	TRINITY_DN72290_c0_g1,TRINITY_DN73447_c0_g1,TRINITY_DN74458_c0_g2,TRINITY_DN74620_c1_g1,TRINITY_DN75010_c0_g5,TRINITY_DN75542_c1_g1,TRINITY_DN76150_c0_g1,TRINITY_DN76439_c0_g2,TRINITY_DN77660_c3_g2,TRINITY_DN77762_c0_g2,TRINITY_DN77872_c0_g1,TRINITY_DN78398_c1_g2,TRINITY_DN78488_c0_g3,TRINITY_DN79088_c0_g3,TRINITY_DN80225_c0_g3,TRINITY_DN80528_c2_g2,TRINITY_DN80946_c2_g1,TRINITY_DN81058_c2_g1,TRI…
GO:0005819	spindle	cellular component	6/249	619/96716	0.00567	0.29862	TRINITY_DN78747_c1_g1,TRINITY_DN79953_c2_g1,TRINITY_DN84458_c1_g1,TRINITY_DN86363_c0_g1,TRINITY_DN91331_c0_g1,TRINITY_DN98885_c0_g1	TRINITY_DN78747_c1_g1,TRINITY_DN79953_c2_g1,TRINITY_DN84458_c1_g1,TRINITY_DN86363_c0_g1,TRINITY_DN91331_c0_g1,TRINITY_DN98885_c0_g1
GO:0017048	Rho GTPase binding	molecular function	3/226	106/102170	0.00174	0.3338625	TRINITY_DN83631_c1_g5,TRINITY_DN95492_c0_g1,TRINITY_DN96932_c2_g2	TRINITY_DN83631_c1_g5,TRINITY_DN95492_c0_g1,TRINITY_DN96932_c2_g2
GO:0016020	membrane	cellular component	129/249	42377/96716	0.00672	0.344354594594595	TRINITY_DN53144_c0_g1,TRINITY_DN67887_c0_g1,TRINITY_DN69798_c1_g1,TRINITY_DN71104_c0_g1,TRINITY_DN71353_c4_g2,TRINITY_DN71959_c1_g3,TRINITY_DN72290_c0_g1,TRINITY_DN72866_c0_g4,TRINITY_DN73447_c0_g1,TRINITY_DN73767_c1_g3,TRINITY_DN74082_c1_g3,TRINITY_DN74152_c2_g2,TRINITY_DN74458_c0_g2,TRINITY_DN74620_c1_g1,TRINITY_DN75010_c0_g5,TRINITY_DN75192_c0_g1,TRINITY_DN75493_c1_g8,TRINITY_DN75542_c1_g1,TRI…	TRINITY_DN53144_c0_g1,TRINITY_DN67887_c0_g1,TRINITY_DN69798_c1_g1,TRINITY_DN71104_c0_g1,TRINITY_DN71353_c4_g2,TRINITY_DN71959_c1_g3,TRINITY_DN72290_c0_g1,TRINITY_DN72866_c0_g4,TRINITY_DN73447_c0_g1,TRINITY_DN73767_c1_g3,TRINITY_DN74082_c1_g3,TRINITY_DN74152_c2_g2,TRINITY_DN74458_c0_g2,TRINITY_DN74620_c1_g1,TRINITY_DN75010_c0_g5,TRINITY_DN75192_c0_g1,TRINITY_DN75493_c1_g8,TRINITY_DN75542_c1_g1,TRI…
GO:0005915	zonula adherens	cellular component	1/249	3/96716	0.00770	0.384189473684211	TRINITY_DN94312_c1_g1	TRINITY_DN94312_c1_g1
GO:0048856	anatomical structure development	biological process	40/202	10611/93642	0.00032	0.54652	TRINITY_DN69539_c0_g1,TRINITY_DN70682_c0_g1,TRINITY_DN71639_c0_g1,TRINITY_DN72290_c0_g1,TRINITY_DN72851_c1_g1,TRINITY_DN73347_c1_g1,TRINITY_DN73394_c0_g1,TRINITY_DN73767_c1_g3,TRINITY_DN74152_c2_g2,TRINITY_DN75542_c1_g1,TRINITY_DN75562_c0_g2,TRINITY_DN77807_c2_g1,TRINITY_DN80731_c0_g3,TRINITY_DN82066_c1_g2,TRINITY_DN82701_c0_g1,TRINITY_DN83121_c0_g1,TRINITY_DN83631_c1_g5,TRINITY_DN83708_c0_g1,TRI…	TRINITY_DN69539_c0_g1,TRINITY_DN70682_c0_g1,TRINITY_DN71639_c0_g1,TRINITY_DN72290_c0_g1,TRINITY_DN72851_c1_g1,TRINITY_DN73347_c1_g1,TRINITY_DN73394_c0_g1,TRINITY_DN73767_c1_g3,TRINITY_DN74152_c2_g2,TRINITY_DN75542_c1_g1,TRINITY_DN75562_c0_g2,TRINITY_DN77807_c2_g1,TRINITY_DN80731_c0_g3,TRINITY_DN82066_c1_g2,TRINITY_DN82701_c0_g1,TRINITY_DN83121_c0_g1,TRINITY_DN83631_c1_g5,TRINITY_DN83708_c0_g1,TRI…
GO:0005088	Ras guanyl-nucleotide exchange factor activity	molecular function	3/226	141/102170	0.00390	0.701376923076923	TRINITY_DN83631_c1_g5,TRINITY_DN95492_c0_g1,TRINITY_DN96932_c2_g2	TRINITY_DN83631_c1_g5,TRINITY_DN95492_c0_g1,TRINITY_DN96932_c2_g2
GO:0015200	methylammonium transmembrane transporter activity	molecular function	2/226	42/102170	0.00396	0.701376923076923	TRINITY_DN76150_c0_g1,TRINITY_DN98349_c5_g2	TRINITY_DN76150_c0_g1,TRINITY_DN98349_c5_g2
GO:0044427	chromosomal part	cellular component	12/249	2263/96716	0.01516	0.737009230769231	TRINITY_DN68697_c0_g1,TRINITY_DN72301_c1_g2,TRINITY_DN75819_c0_g2,TRINITY_DN79799_c2_g2,TRINITY_DN80039_c0_g4,TRINITY_DN81514_c1_g1,TRINITY_DN88992_c1_g3,TRINITY_DN91106_c0_g1,TRINITY_DN91331_c0_g1,TRINITY_DN91592_c0_g4,TRINITY_DN91834_c1_g2,TRINITY_DN98885_c0_g1	TRINITY_DN68697_c0_g1,TRINITY_DN72301_c1_g2,TRINITY_DN75819_c0_g2,TRINITY_DN79799_c2_g2,TRINITY_DN80039_c0_g4,TRINITY_DN81514_c1_g1,TRINITY_DN88992_c1_g3,TRINITY_DN91106_c0_g1,TRINITY_DN91331_c0_g1,TRINITY_DN91592_c0_g4,TRINITY_DN91834_c1_g2,TRINITY_DN98885_c0_g1
GO:0047672	anthranilate N-benzoyltransferase activity	molecular function	1/226	2/102170	0.00442	0.753855555555556	TRINITY_DN91105_c0_g1	TRINITY_DN91105_c0_g1
GO:0080175	phragmoplast microtubule organization	biological process	2/202	17/93642	0.00062	0.80927	TRINITY_DN90796_c1_g3,TRINITY_DN97688_c2_g1	TRINITY_DN90796_c1_g3,TRINITY_DN97688_c2_g1
GO:1905392	plant organ morphogenesis	biological process	8/202	867/93642	0.00065	0.80927	TRINITY_DN73394_c0_g1,TRINITY_DN75542_c1_g1,TRINITY_DN75562_c0_g2,TRINITY_DN82066_c1_g2,TRINITY_DN83121_c0_g1,TRINITY_DN84115_c1_g1,TRINITY_DN91103_c0_g2,TRINITY_DN92869_c0_g4	TRINITY_DN73394_c0_g1,TRINITY_DN75542_c1_g1,TRINITY_DN75562_c0_g2,TRINITY_DN82066_c1_g2,TRINITY_DN83121_c0_g1,TRINITY_DN84115_c1_g1,TRINITY_DN91103_c0_g2,TRINITY_DN92869_c0_g4
GO:0008361	regulation of cell size	biological process	5/202	325/93642	0.00075	0.80927	TRINITY_DN76150_c0_g1,TRINITY_DN77762_c0_g2,TRINITY_DN81058_c2_g1,TRINITY_DN84719_c0_g4,TRINITY_DN98349_c5_g2	TRINITY_DN76150_c0_g1,TRINITY_DN77762_c0_g2,TRINITY_DN81058_c2_g1,TRINITY_DN84719_c0_g4,TRINITY_DN98349_c5_g2
GO:0048229	gametophyte development	biological process	8/202	887/93642	0.00075	0.80927	TRINITY_DN71639_c0_g1,TRINITY_DN75542_c1_g1,TRINITY_DN90622_c0_g1,TRINITY_DN90641_c0_g2,TRINITY_DN90796_c1_g3,TRINITY_DN92893_c0_g2,TRINITY_DN97688_c2_g1,TRINITY_DN98154_c1_g1	TRINITY_DN71639_c0_g1,TRINITY_DN75542_c1_g1,TRINITY_DN90622_c0_g1,TRINITY_DN90641_c0_g2,TRINITY_DN90796_c1_g3,TRINITY_DN92893_c0_g2,TRINITY_DN97688_c2_g1,TRINITY_DN98154_c1_g1
GO:0010088	phloem development	biological process	2/202	19/93642	0.00077	0.80927	TRINITY_DN73347_c1_g1,TRINITY_DN82701_c0_g1	TRINITY_DN73347_c1_g1,TRINITY_DN82701_c0_g1
GO:0000811	GINS complex	cellular component	1/249	7/96716	0.01788	0.847512	TRINITY_DN72301_c1_g2	TRINITY_DN72301_c1_g2
GO:0009932	cell tip growth	biological process	6/202	508/93642	0.00089	0.868576428571429	TRINITY_DN69539_c0_g1,TRINITY_DN72290_c0_g1,TRINITY_DN73394_c0_g1,TRINITY_DN83631_c1_g5,TRINITY_DN87291_c1_g2,TRINITY_DN96750_c2_g1	TRINITY_DN69539_c0_g1,TRINITY_DN72290_c0_g1,TRINITY_DN73394_c0_g1,TRINITY_DN83631_c1_g5,TRINITY_DN87291_c1_g2,TRINITY_DN96750_c2_g1
GO:0015293	symporter activity	molecular function	8/226	1189/102170	0.00533	0.876594642857143	TRINITY_DN76439_c0_g2,TRINITY_DN82238_c0_g1,TRINITY_DN85465_c0_g1,TRINITY_DN88799_c0_g1,TRINITY_DN91841_c2_g1,TRINITY_DN91841_c2_g3,TRINITY_DN92869_c0_g4,TRINITY_DN97577_c1_g2	TRINITY_DN76439_c0_g2,TRINITY_DN82238_c0_g1,TRINITY_DN85465_c0_g1,TRINITY_DN88799_c0_g1,TRINITY_DN91841_c2_g1,TRINITY_DN91841_c2_g3,TRINITY_DN92869_c0_g4,TRINITY_DN97577_c1_g2
GO:0032450	maltose alpha-glucosidase activity	molecular function	2/226	54/102170	0.00646	0.947314285714286	TRINITY_DN90732_c1_g1,TRINITY_DN91536_c0_g3	TRINITY_DN90732_c1_g1,TRINITY_DN91536_c0_g3
GO:0008476	protein-tyrosine sulfotransferase activity	molecular function	1/226	3/102170	0.00662	0.947314285714286	TRINITY_DN83883_c0_g1	TRINITY_DN83883_c0_g1
GO:0017095	heparan sulfate 6-O-sulfotransferase activity	molecular function	1/226	3/102170	0.00662	0.947314285714286	TRINITY_DN83883_c0_g1	TRINITY_DN83883_c0_g1
GO:0034483	heparan sulfate sulfotransferase activity	molecular function	1/226	3/102170	0.00662	0.947314285714286	TRINITY_DN83883_c0_g1	TRINITY_DN83883_c0_g1
GO:1990939	ATP-dependent microtubule motor activity	molecular function	2/226	56/102170	0.00693	0.947314285714286	TRINITY_DN86363_c0_g1,TRINITY_DN94312_c1_g1	TRINITY_DN86363_c0_g1,TRINITY_DN94312_c1_g1
GO:0015144	carbohydrate transmembrane transporter activity	molecular function	6/226	758/102170	0.00718	0.947314285714286	TRINITY_DN76150_c0_g1,TRINITY_DN77762_c0_g2,TRINITY_DN81058_c2_g1,TRINITY_DN84719_c0_g4,TRINITY_DN85465_c0_g1,TRINITY_DN98349_c5_g2	TRINITY_DN76150_c0_g1,TRINITY_DN77762_c0_g2,TRINITY_DN81058_c2_g1,TRINITY_DN84719_c0_g4,TRINITY_DN85465_c0_g1,TRINITY_DN98349_c5_g2
GO:0043621	protein self-association	molecular function	3/226	176/102170	0.00720	0.947314285714286	TRINITY_DN73122_c0_g1,TRINITY_DN73347_c1_g1,TRINITY_DN82701_c0_g1	TRINITY_DN73122_c0_g1,TRINITY_DN73347_c1_g1,TRINITY_DN82701_c0_g1
GO:0032502	developmental process	biological process	40/202	11279/93642	0.00106	0.965518666666667	TRINITY_DN69539_c0_g1,TRINITY_DN70682_c0_g1,TRINITY_DN71639_c0_g1,TRINITY_DN72290_c0_g1,TRINITY_DN72851_c1_g1,TRINITY_DN73347_c1_g1,TRINITY_DN73394_c0_g1,TRINITY_DN73767_c1_g3,TRINITY_DN74152_c2_g2,TRINITY_DN75542_c1_g1,TRINITY_DN75562_c0_g2,TRINITY_DN77807_c2_g1,TRINITY_DN80731_c0_g3,TRINITY_DN82066_c1_g2,TRINITY_DN82701_c0_g1,TRINITY_DN83121_c0_g1,TRINITY_DN83631_c1_g5,TRINITY_DN83708_c0_g1,TRI…	TRINITY_DN69539_c0_g1,TRINITY_DN70682_c0_g1,TRINITY_DN71639_c0_g1,TRINITY_DN72290_c0_g1,TRINITY_DN72851_c1_g1,TRINITY_DN73347_c1_g1,TRINITY_DN73394_c0_g1,TRINITY_DN73767_c1_g3,TRINITY_DN74152_c2_g2,TRINITY_DN75542_c1_g1,TRINITY_DN75562_c0_g2,TRINITY_DN77807_c2_g1,TRINITY_DN80731_c0_g3,TRINITY_DN82066_c1_g2,TRINITY_DN82701_c0_g1,TRINITY_DN83121_c0_g1,TRINITY_DN83631_c1_g5,TRINITY_DN83708_c0_g1,TRI…
GO:0009553	embryo sac development	biological process	5/202	358/93642	0.00115	0.9769045	TRINITY_DN75542_c1_g1,TRINITY_DN90622_c0_g1,TRINITY_DN90641_c0_g2,TRINITY_DN92893_c0_g2,TRINITY_DN98154_c1_g1	TRINITY_DN75542_c1_g1,TRINITY_DN90622_c0_g1,TRINITY_DN90641_c0_g2,TRINITY_DN92893_c0_g2,TRINITY_DN98154_c1_g1
GO:0010015	root morphogenesis	biological process	6/202	547/93642	0.00129	0.9769045	TRINITY_DN73394_c0_g1,TRINITY_DN75542_c1_g1,TRINITY_DN75562_c0_g2,TRINITY_DN82066_c1_g2,TRINITY_DN83121_c0_g1,TRINITY_DN91103_c0_g2	TRINITY_DN73394_c0_g1,TRINITY_DN75542_c1_g1,TRINITY_DN75562_c0_g2,TRINITY_DN82066_c1_g2,TRINITY_DN83121_c0_g1,TRINITY_DN91103_c0_g2
GO:0010051	xylem and phloem pattern formation	biological process	4/202	218/93642	0.00134	0.9769045	TRINITY_DN75542_c1_g1,TRINITY_DN80731_c0_g3,TRINITY_DN84115_c1_g1,TRINITY_DN92869_c0_g4	TRINITY_DN75542_c1_g1,TRINITY_DN80731_c0_g3,TRINITY_DN84115_c1_g1,TRINITY_DN92869_c0_g4
GO:0048364	root development	biological process	9/202	1213/93642	0.00140	0.9769045	TRINITY_DN73394_c0_g1,TRINITY_DN75542_c1_g1,TRINITY_DN75562_c0_g2,TRINITY_DN80731_c0_g3,TRINITY_DN82066_c1_g2,TRINITY_DN83121_c0_g1,TRINITY_DN84751_c1_g1,TRINITY_DN91103_c0_g2,TRINITY_DN92869_c0_g4	TRINITY_DN73394_c0_g1,TRINITY_DN75542_c1_g1,TRINITY_DN75562_c0_g2,TRINITY_DN80731_c0_g3,TRINITY_DN82066_c1_g2,TRINITY_DN83121_c0_g1,TRINITY_DN84751_c1_g1,TRINITY_DN91103_c0_g2,TRINITY_DN92869_c0_g4
GO:0022622	root system development	biological process	9/202	1218/93642	0.00143	0.9769045	TRINITY_DN73394_c0_g1,TRINITY_DN75542_c1_g1,TRINITY_DN75562_c0_g2,TRINITY_DN80731_c0_g3,TRINITY_DN82066_c1_g2,TRINITY_DN83121_c0_g1,TRINITY_DN84751_c1_g1,TRINITY_DN91103_c0_g2,TRINITY_DN92869_c0_g4	TRINITY_DN73394_c0_g1,TRINITY_DN75542_c1_g1,TRINITY_DN75562_c0_g2,TRINITY_DN80731_c0_g3,TRINITY_DN82066_c1_g2,TRINITY_DN83121_c0_g1,TRINITY_DN84751_c1_g1,TRINITY_DN91103_c0_g2,TRINITY_DN92869_c0_g4
GO:0007275	multicellular organism development	biological process	30/202	7943/93642	0.00191	1	TRINITY_DN70682_c0_g1,TRINITY_DN71639_c0_g1,TRINITY_DN73394_c0_g1,TRINITY_DN74152_c2_g2,TRINITY_DN75542_c1_g1,TRINITY_DN75562_c0_g2,TRINITY_DN77807_c2_g1,TRINITY_DN80731_c0_g3,TRINITY_DN82066_c1_g2,TRINITY_DN83121_c0_g1,TRINITY_DN84115_c1_g1,TRINITY_DN84458_c1_g1,TRINITY_DN84751_c1_g1,TRINITY_DN86666_c1_g1,TRINITY_DN88163_c1_g1,TRINITY_DN89121_c0_g1,TRINITY_DN90622_c0_g1,TRINITY_DN90641_c0_g2,TRI…	TRINITY_DN70682_c0_g1,TRINITY_DN71639_c0_g1,TRINITY_DN73394_c0_g1,TRINITY_DN74152_c2_g2,TRINITY_DN75542_c1_g1,TRINITY_DN75562_c0_g2,TRINITY_DN77807_c2_g1,TRINITY_DN80731_c0_g3,TRINITY_DN82066_c1_g2,TRINITY_DN83121_c0_g1,TRINITY_DN84115_c1_g1,TRINITY_DN84458_c1_g1,TRINITY_DN84751_c1_g1,TRINITY_DN86666_c1_g1,TRINITY_DN88163_c1_g1,TRINITY_DN89121_c0_g1,TRINITY_DN90622_c0_g1,TRINITY_DN90641_c0_g2,TRI…
GO:0018131	oxazole or thiazole biosynthetic process	biological process	2/202	30/93642	0.00194	1	TRINITY_DN93815_c1_g1,TRINITY_DN98107_c1_g2	TRINITY_DN93815_c1_g1,TRINITY_DN98107_c1_g2
GO:0046484	oxazole or thiazole metabolic process	biological process	2/202	30/93642	0.00194	1	TRINITY_DN93815_c1_g1,TRINITY_DN98107_c1_g2	TRINITY_DN93815_c1_g1,TRINITY_DN98107_c1_g2
GO:0052837	thiazole biosynthetic process	biological process	2/202	30/93642	0.00194	1	TRINITY_DN93815_c1_g1,TRINITY_DN98107_c1_g2	TRINITY_DN93815_c1_g1,TRINITY_DN98107_c1_g2
GO:0052838	thiazole metabolic process	biological process	2/202	30/93642	0.00194	1	TRINITY_DN93815_c1_g1,TRINITY_DN98107_c1_g2	TRINITY_DN93815_c1_g1,TRINITY_DN98107_c1_g2
GO:0010305	leaf vascular tissue pattern formation	biological process	3/202	114/93642	0.00199	1	TRINITY_DN75542_c1_g1,TRINITY_DN80731_c0_g3,TRINITY_DN84115_c1_g1	TRINITY_DN75542_c1_g1,TRINITY_DN80731_c0_g3,TRINITY_DN84115_c1_g1
GO:0045218	zonula adherens maintenance	biological process	1/202	1/93642	0.00216	1	TRINITY_DN94312_c1_g1	TRINITY_DN94312_c1_g1
GO:0051301	cell division	biological process	13/202	2398/93642	0.00229	1	TRINITY_DN72811_c0_g1,TRINITY_DN74152_c2_g2,TRINITY_DN78747_c1_g1,TRINITY_DN79953_c2_g1,TRINITY_DN82066_c1_g2,TRINITY_DN83708_c0_g1,TRINITY_DN84027_c0_g3,TRINITY_DN91834_c1_g2,TRINITY_DN92666_c1_g2,TRINITY_DN95281_c0_g2,TRINITY_DN98154_c1_g1,TRINITY_DN98859_c11_g1,TRINITY_DN98885_c0_g1	TRINITY_DN72811_c0_g1,TRINITY_DN74152_c2_g2,TRINITY_DN78747_c1_g1,TRINITY_DN79953_c2_g1,TRINITY_DN82066_c1_g2,TRINITY_DN83708_c0_g1,TRINITY_DN84027_c0_g3,TRINITY_DN91834_c1_g2,TRINITY_DN92666_c1_g2,TRINITY_DN95281_c0_g2,TRINITY_DN98154_c1_g1,TRINITY_DN98859_c11_g1,TRINITY_DN98885_c0_g1
GO:0009812	flavonoid metabolic process	biological process	5/202	420/93642	0.00230	1	TRINITY_DN76421_c0_g1,TRINITY_DN91105_c0_g1,TRINITY_DN92174_c0_g3,TRINITY_DN95553_c0_g1,TRINITY_DN98417_c2_g3	TRINITY_DN76421_c0_g1,TRINITY_DN91105_c0_g1,TRINITY_DN92174_c0_g3,TRINITY_DN95553_c0_g1,TRINITY_DN98417_c2_g3
GO:0031640	killing of cells of other organism	biological process	2/202	35/93642	0.00263	1	TRINITY_DN78398_c1_g2,TRINITY_DN78398_c1_g3	TRINITY_DN78398_c1_g2,TRINITY_DN78398_c1_g3
GO:0044364	disruption of cells of other organism	biological process	2/202	35/93642	0.00263	1	TRINITY_DN78398_c1_g2,TRINITY_DN78398_c1_g3	TRINITY_DN78398_c1_g2,TRINITY_DN78398_c1_g3
GO:0009607	response to biotic stimulus	biological process	16/202	3360/93642	0.00274	1	TRINITY_DN72866_c0_g4,TRINITY_DN73122_c0_g1,TRINITY_DN78398_c1_g2,TRINITY_DN78398_c1_g3,TRINITY_DN79556_c0_g1,TRINITY_DN80039_c0_g4,TRINITY_DN83708_c0_g1,TRINITY_DN84115_c1_g1,TRINITY_DN87069_c0_g1,TRINITY_DN90235_c0_g2,TRINITY_DN91056_c1_g1,TRINITY_DN91103_c0_g2,TRINITY_DN92869_c0_g4,TRINITY_DN93095_c0_g1,TRINITY_DN97769_c2_g1,TRINITY_DN98417_c2_g3	TRINITY_DN72866_c0_g4,TRINITY_DN73122_c0_g1,TRINITY_DN78398_c1_g2,TRINITY_DN78398_c1_g3,TRINITY_DN79556_c0_g1,TRINITY_DN80039_c0_g4,TRINITY_DN83708_c0_g1,TRINITY_DN84115_c1_g1,TRINITY_DN87069_c0_g1,TRINITY_DN90235_c0_g2,TRINITY_DN91056_c1_g1,TRINITY_DN91103_c0_g2,TRINITY_DN92869_c0_g4,TRINITY_DN93095_c0_g1,TRINITY_DN97769_c2_g1,TRINITY_DN98417_c2_g3
GO:0009834	plant-type secondary cell wall biogenesis	biological process	3/202	128/93642	0.00277	1	TRINITY_DN86307_c1_g2,TRINITY_DN87390_c0_g2,TRINITY_DN91892_c2_g4	TRINITY_DN86307_c1_g2,TRINITY_DN87390_c0_g2,TRINITY_DN91892_c2_g4
GO:0046620	regulation of organ growth	biological process	2/202	39/93642	0.00326	1	TRINITY_DN75562_c0_g2,TRINITY_DN98161_c2_g1	TRINITY_DN75562_c0_g2,TRINITY_DN98161_c2_g1
GO:0005975	carbohydrate metabolic process	biological process	30/202	8276/93642	0.00350	1	TRINITY_DN73937_c2_g1,TRINITY_DN74519_c0_g3,TRINITY_DN76421_c0_g1,TRINITY_DN77660_c3_g2,TRINITY_DN78252_c0_g1,TRINITY_DN82573_c1_g1,TRINITY_DN86704_c2_g2,TRINITY_DN87965_c0_g2,TRINITY_DN89549_c0_g1,TRINITY_DN90732_c1_g1,TRINITY_DN91056_c0_g2,TRINITY_DN91056_c1_g1,TRINITY_DN91536_c0_g3,TRINITY_DN92174_c0_g3,TRINITY_DN92372_c0_g1,TRINITY_DN92372_c0_g3,TRINITY_DN93095_c0_g1,TRINITY_DN93413_c0_g1,TRI…	TRINITY_DN73937_c2_g1,TRINITY_DN74519_c0_g3,TRINITY_DN76421_c0_g1,TRINITY_DN77660_c3_g2,TRINITY_DN78252_c0_g1,TRINITY_DN82573_c1_g1,TRINITY_DN86704_c2_g2,TRINITY_DN87965_c0_g2,TRINITY_DN89549_c0_g1,TRINITY_DN90732_c1_g1,TRINITY_DN91056_c0_g2,TRINITY_DN91056_c1_g1,TRINITY_DN91536_c0_g3,TRINITY_DN92174_c0_g3,TRINITY_DN92372_c0_g1,TRINITY_DN92372_c0_g3,TRINITY_DN93095_c0_g1,TRINITY_DN93413_c0_g1,TRI…
GO:0043207	response to external biotic stimulus	biological process	15/202	3149/93642	0.00368	1	TRINITY_DN72866_c0_g4,TRINITY_DN73122_c0_g1,TRINITY_DN78398_c1_g2,TRINITY_DN78398_c1_g3,TRINITY_DN79556_c0_g1,TRINITY_DN80039_c0_g4,TRINITY_DN83708_c0_g1,TRINITY_DN84115_c1_g1,TRINITY_DN87069_c0_g1,TRINITY_DN90235_c0_g2,TRINITY_DN91103_c0_g2,TRINITY_DN92869_c0_g4,TRINITY_DN93095_c0_g1,TRINITY_DN97769_c2_g1,TRINITY_DN98417_c2_g3	TRINITY_DN72866_c0_g4,TRINITY_DN73122_c0_g1,TRINITY_DN78398_c1_g2,TRINITY_DN78398_c1_g3,TRINITY_DN79556_c0_g1,TRINITY_DN80039_c0_g4,TRINITY_DN83708_c0_g1,TRINITY_DN84115_c1_g1,TRINITY_DN87069_c0_g1,TRINITY_DN90235_c0_g2,TRINITY_DN91103_c0_g2,TRINITY_DN92869_c0_g4,TRINITY_DN93095_c0_g1,TRINITY_DN97769_c2_g1,TRINITY_DN98417_c2_g3
GO:0051707	response to other organism	biological process	15/202	3149/93642	0.00368	1	TRINITY_DN72866_c0_g4,TRINITY_DN73122_c0_g1,TRINITY_DN78398_c1_g2,TRINITY_DN78398_c1_g3,TRINITY_DN79556_c0_g1,TRINITY_DN80039_c0_g4,TRINITY_DN83708_c0_g1,TRINITY_DN84115_c1_g1,TRINITY_DN87069_c0_g1,TRINITY_DN90235_c0_g2,TRINITY_DN91103_c0_g2,TRINITY_DN92869_c0_g4,TRINITY_DN93095_c0_g1,TRINITY_DN97769_c2_g1,TRINITY_DN98417_c2_g3	TRINITY_DN72866_c0_g4,TRINITY_DN73122_c0_g1,TRINITY_DN78398_c1_g2,TRINITY_DN78398_c1_g3,TRINITY_DN79556_c0_g1,TRINITY_DN80039_c0_g4,TRINITY_DN83708_c0_g1,TRINITY_DN84115_c1_g1,TRINITY_DN87069_c0_g1,TRINITY_DN90235_c0_g2,TRINITY_DN91103_c0_g2,TRINITY_DN92869_c0_g4,TRINITY_DN93095_c0_g1,TRINITY_DN97769_c2_g1,TRINITY_DN98417_c2_g3
GO:0055075	potassium ion homeostasis	biological process	3/202	143/93642	0.00378	1	TRINITY_DN74620_c1_g1,TRINITY_DN91841_c2_g1,TRINITY_DN91841_c2_g3	TRINITY_DN74620_c1_g1,TRINITY_DN91841_c2_g1,TRINITY_DN91841_c2_g3
GO:0045217	cell-cell junction maintenance	biological process	1/202	2/93642	0.00431	1	TRINITY_DN94312_c1_g1	TRINITY_DN94312_c1_g1
GO:0009934	regulation of meristem structural organization	biological process	2/202	45/93642	0.00431	1	TRINITY_DN72851_c1_g1,TRINITY_DN75542_c1_g1	TRINITY_DN72851_c1_g1,TRINITY_DN75542_c1_g1
GO:0090698	post-embryonic plant morphogenesis	biological process	5/202	490/93642	0.00442	1	TRINITY_DN82066_c1_g2,TRINITY_DN83121_c0_g1,TRINITY_DN84115_c1_g1,TRINITY_DN90622_c0_g1,TRINITY_DN92869_c0_g4	TRINITY_DN82066_c1_g2,TRINITY_DN83121_c0_g1,TRINITY_DN84115_c1_g1,TRINITY_DN90622_c0_g1,TRINITY_DN92869_c0_g4
GO:1903047	mitotic cell cycle process	biological process	11/202	2004/93642	0.00447	1	TRINITY_DN72301_c1_g2,TRINITY_DN72851_c1_g1,TRINITY_DN78747_c1_g1,TRINITY_DN82066_c1_g2,TRINITY_DN83708_c0_g1,TRINITY_DN84458_c1_g1,TRINITY_DN91331_c0_g1,TRINITY_DN91834_c1_g2,TRINITY_DN98154_c1_g1,TRINITY_DN98859_c11_g1,TRINITY_DN98885_c0_g1	TRINITY_DN72301_c1_g2,TRINITY_DN72851_c1_g1,TRINITY_DN78747_c1_g1,TRINITY_DN82066_c1_g2,TRINITY_DN83708_c0_g1,TRINITY_DN84458_c1_g1,TRINITY_DN91331_c0_g1,TRINITY_DN91834_c1_g2,TRINITY_DN98154_c1_g1,TRINITY_DN98859_c11_g1,TRINITY_DN98885_c0_g1
GO:0009653	anatomical structure morphogenesis	biological process	19/202	4533/93642	0.00458	1	TRINITY_DN69539_c0_g1,TRINITY_DN72290_c0_g1,TRINITY_DN72851_c1_g1,TRINITY_DN73394_c0_g1,TRINITY_DN73767_c1_g3,TRINITY_DN75542_c1_g1,TRINITY_DN75562_c0_g2,TRINITY_DN82066_c1_g2,TRINITY_DN83121_c0_g1,TRINITY_DN83631_c1_g5,TRINITY_DN83708_c0_g1,TRINITY_DN84115_c1_g1,TRINITY_DN86666_c1_g1,TRINITY_DN87291_c1_g2,TRINITY_DN90622_c0_g1,TRINITY_DN91103_c0_g2,TRINITY_DN92869_c0_g4,TRINITY_DN96750_c2_g1,TRI…	TRINITY_DN69539_c0_g1,TRINITY_DN72290_c0_g1,TRINITY_DN72851_c1_g1,TRINITY_DN73394_c0_g1,TRINITY_DN73767_c1_g3,TRINITY_DN75542_c1_g1,TRINITY_DN75562_c0_g2,TRINITY_DN82066_c1_g2,TRINITY_DN83121_c0_g1,TRINITY_DN83631_c1_g5,TRINITY_DN83708_c0_g1,TRINITY_DN84115_c1_g1,TRINITY_DN86666_c1_g1,TRINITY_DN87291_c1_g2,TRINITY_DN90622_c0_g1,TRINITY_DN91103_c0_g2,TRINITY_DN92869_c0_g4,TRINITY_DN96750_c2_g1,TRI…
GO:0048507	meristem development	biological process	6/202	709/93642	0.00463	1	TRINITY_DN70682_c0_g1,TRINITY_DN72851_c1_g1,TRINITY_DN75542_c1_g1,TRINITY_DN80731_c0_g3,TRINITY_DN86666_c1_g1,TRINITY_DN91103_c0_g2	TRINITY_DN70682_c0_g1,TRINITY_DN72851_c1_g1,TRINITY_DN75542_c1_g1,TRINITY_DN80731_c0_g3,TRINITY_DN86666_c1_g1,TRINITY_DN91103_c0_g2
GO:0009820	alkaloid metabolic process	biological process	3/202	157/93642	0.00490	1	TRINITY_DN84150_c1_g1,TRINITY_DN87069_c0_g1,TRINITY_DN94881_c1_g2	TRINITY_DN84150_c1_g1,TRINITY_DN87069_c0_g1,TRINITY_DN94881_c1_g2
GO:0009888	tissue development	biological process	11/202	2053/93642	0.00533	1	TRINITY_DN70682_c0_g1,TRINITY_DN72851_c1_g1,TRINITY_DN73347_c1_g1,TRINITY_DN73394_c0_g1,TRINITY_DN75542_c1_g1,TRINITY_DN80731_c0_g3,TRINITY_DN82066_c1_g2,TRINITY_DN82701_c0_g1,TRINITY_DN86666_c1_g1,TRINITY_DN90622_c0_g1,TRINITY_DN91103_c0_g2	TRINITY_DN70682_c0_g1,TRINITY_DN72851_c1_g1,TRINITY_DN73347_c1_g1,TRINITY_DN73394_c0_g1,TRINITY_DN75542_c1_g1,TRINITY_DN80731_c0_g3,TRINITY_DN82066_c1_g2,TRINITY_DN82701_c0_g1,TRINITY_DN86666_c1_g1,TRINITY_DN90622_c0_g1,TRINITY_DN91103_c0_g2
GO:0009620	response to fungus	biological process	7/202	986/93642	0.00589	1	TRINITY_DN72866_c0_g4,TRINITY_DN78398_c1_g2,TRINITY_DN78398_c1_g3,TRINITY_DN79556_c0_g1,TRINITY_DN87069_c0_g1,TRINITY_DN90235_c0_g2,TRINITY_DN93095_c0_g1	TRINITY_DN72866_c0_g4,TRINITY_DN78398_c1_g2,TRINITY_DN78398_c1_g3,TRINITY_DN79556_c0_g1,TRINITY_DN87069_c0_g1,TRINITY_DN90235_c0_g2,TRINITY_DN93095_c0_g1
GO:0002215	defense response to nematode	biological process	1/202	3/93642	0.00646	1	TRINITY_DN93095_c0_g1	TRINITY_DN93095_c0_g1
GO:0015015	heparan sulfate proteoglycan biosynthetic process, enzymatic modification	biological process	1/202	3/93642	0.00646	1	TRINITY_DN83883_c0_g1	TRINITY_DN83883_c0_g1
GO:0034334	adherens junction maintenance	biological process	1/202	3/93642	0.00646	1	TRINITY_DN94312_c1_g1	TRINITY_DN94312_c1_g1
GO:0048367	shoot system development	biological process	11/202	2121/93642	0.00674	1	TRINITY_DN70682_c0_g1,TRINITY_DN77807_c2_g1,TRINITY_DN80731_c0_g3,TRINITY_DN84115_c1_g1,TRINITY_DN86666_c1_g1,TRINITY_DN90622_c0_g1,TRINITY_DN91103_c0_g2,TRINITY_DN91841_c2_g1,TRINITY_DN91841_c2_g3,TRINITY_DN92869_c0_g4,TRINITY_DN98161_c2_g1	TRINITY_DN70682_c0_g1,TRINITY_DN77807_c2_g1,TRINITY_DN80731_c0_g3,TRINITY_DN84115_c1_g1,TRINITY_DN86666_c1_g1,TRINITY_DN90622_c0_g1,TRINITY_DN91103_c0_g2,TRINITY_DN91841_c2_g1,TRINITY_DN91841_c2_g3,TRINITY_DN92869_c0_g4,TRINITY_DN98161_c2_g1
GO:0001906	cell killing	biological process	2/202	57/93642	0.00684	1	TRINITY_DN78398_c1_g2,TRINITY_DN78398_c1_g3	TRINITY_DN78398_c1_g2,TRINITY_DN78398_c1_g3
GO:0003002	regionalization	biological process	5/202	551/93642	0.00717	1	TRINITY_DN75542_c1_g1,TRINITY_DN80731_c0_g3,TRINITY_DN84115_c1_g1,TRINITY_DN86666_c1_g1,TRINITY_DN92869_c0_g4	TRINITY_DN75542_c1_g1,TRINITY_DN80731_c0_g3,TRINITY_DN84115_c1_g1,TRINITY_DN86666_c1_g1,TRINITY_DN92869_c0_g4
GO:0032501	multicellular organismal process	biological process	32/202	9507/93642	0.00764	1	TRINITY_DN69539_c0_g1,TRINITY_DN70682_c0_g1,TRINITY_DN71639_c0_g1,TRINITY_DN73394_c0_g1,TRINITY_DN74152_c2_g2,TRINITY_DN75542_c1_g1,TRINITY_DN75562_c0_g2,TRINITY_DN77807_c2_g1,TRINITY_DN80731_c0_g3,TRINITY_DN82066_c1_g2,TRINITY_DN83121_c0_g1,TRINITY_DN83631_c1_g5,TRINITY_DN84115_c1_g1,TRINITY_DN84458_c1_g1,TRINITY_DN84751_c1_g1,TRINITY_DN86666_c1_g1,TRINITY_DN88163_c1_g1,TRINITY_DN89121_c0_g1,TRI…	TRINITY_DN69539_c0_g1,TRINITY_DN70682_c0_g1,TRINITY_DN71639_c0_g1,TRINITY_DN73394_c0_g1,TRINITY_DN74152_c2_g2,TRINITY_DN75542_c1_g1,TRINITY_DN75562_c0_g2,TRINITY_DN77807_c2_g1,TRINITY_DN80731_c0_g3,TRINITY_DN82066_c1_g2,TRINITY_DN83121_c0_g1,TRINITY_DN83631_c1_g5,TRINITY_DN84115_c1_g1,TRINITY_DN84458_c1_g1,TRINITY_DN84751_c1_g1,TRINITY_DN86666_c1_g1,TRINITY_DN88163_c1_g1,TRINITY_DN89121_c0_g1,TRI…
GO:0003333	amino acid transmembrane transport	biological process	4/202	358/93642	0.00782	1	TRINITY_DN78488_c0_g3,TRINITY_DN88799_c0_g1,TRINITY_DN92869_c0_g4,TRINITY_DN97577_c1_g2	TRINITY_DN78488_c0_g3,TRINITY_DN88799_c0_g1,TRINITY_DN92869_c0_g4,TRINITY_DN97577_c1_g2
GO:0000278	mitotic cell cycle	biological process	11/202	2173/93642	0.00800	1	TRINITY_DN72301_c1_g2,TRINITY_DN72851_c1_g1,TRINITY_DN78747_c1_g1,TRINITY_DN82066_c1_g2,TRINITY_DN83708_c0_g1,TRINITY_DN84458_c1_g1,TRINITY_DN91331_c0_g1,TRINITY_DN91834_c1_g2,TRINITY_DN98154_c1_g1,TRINITY_DN98859_c11_g1,TRINITY_DN98885_c0_g1	TRINITY_DN72301_c1_g2,TRINITY_DN72851_c1_g1,TRINITY_DN78747_c1_g1,TRINITY_DN82066_c1_g2,TRINITY_DN83708_c0_g1,TRINITY_DN84458_c1_g1,TRINITY_DN91331_c0_g1,TRINITY_DN91834_c1_g2,TRINITY_DN98154_c1_g1,TRINITY_DN98859_c11_g1,TRINITY_DN98885_c0_g1
GO:0000911	cytokinesis by cell plate formation	biological process	3/202	189/93642	0.00816	1	TRINITY_DN83708_c0_g1,TRINITY_DN98154_c1_g1,TRINITY_DN98859_c11_g1	TRINITY_DN83708_c0_g1,TRINITY_DN98154_c1_g1,TRINITY_DN98859_c11_g1
GO:0034331	cell junction maintenance	biological process	1/202	4/93642	0.00860	1	TRINITY_DN94312_c1_g1	TRINITY_DN94312_c1_g1
GO:2000123	positive regulation of stomatal complex development	biological process	1/202	4/93642	0.00860	1	TRINITY_DN82066_c1_g2	TRINITY_DN82066_c1_g2
GO:0000226	microtubule cytoskeleton organization	biological process	6/202	809/93642	0.00861	1	TRINITY_DN78747_c1_g1,TRINITY_DN83121_c0_g1,TRINITY_DN83708_c0_g1,TRINITY_DN84458_c1_g1,TRINITY_DN90796_c1_g3,TRINITY_DN97688_c2_g1	TRINITY_DN78747_c1_g1,TRINITY_DN83121_c0_g1,TRINITY_DN83708_c0_g1,TRINITY_DN84458_c1_g1,TRINITY_DN90796_c1_g3,TRINITY_DN97688_c2_g1
GO:0009933	meristem structural organization	biological process	3/202	194/93642	0.00876	1	TRINITY_DN72851_c1_g1,TRINITY_DN75542_c1_g1,TRINITY_DN86666_c1_g1	TRINITY_DN72851_c1_g1,TRINITY_DN75542_c1_g1,TRINITY_DN86666_c1_g1
GO:0009845	seed germination	biological process	4/202	372/93642	0.00892	1	TRINITY_DN84751_c1_g1,TRINITY_DN91103_c0_g2,TRINITY_DN95009_c1_g3,TRINITY_DN98138_c0_g2	TRINITY_DN84751_c1_g1,TRINITY_DN91103_c0_g2,TRINITY_DN95009_c1_g3,TRINITY_DN98138_c0_g2
GO:0009813	flavonoid biosynthetic process	biological process	4/202	375/93642	0.00916	1	TRINITY_DN76421_c0_g1,TRINITY_DN91105_c0_g1,TRINITY_DN92174_c0_g3,TRINITY_DN95553_c0_g1	TRINITY_DN76421_c0_g1,TRINITY_DN91105_c0_g1,TRINITY_DN92174_c0_g3,TRINITY_DN95553_c0_g1
GO:0098542	defense response to other organism	biological process	11/202	2225/93642	0.00944	1	TRINITY_DN73122_c0_g1,TRINITY_DN78398_c1_g2,TRINITY_DN78398_c1_g3,TRINITY_DN79556_c0_g1,TRINITY_DN80039_c0_g4,TRINITY_DN84115_c1_g1,TRINITY_DN90235_c0_g2,TRINITY_DN91103_c0_g2,TRINITY_DN93095_c0_g1,TRINITY_DN97769_c2_g1,TRINITY_DN98417_c2_g3	TRINITY_DN73122_c0_g1,TRINITY_DN78398_c1_g2,TRINITY_DN78398_c1_g3,TRINITY_DN79556_c0_g1,TRINITY_DN80039_c0_g4,TRINITY_DN84115_c1_g1,TRINITY_DN90235_c0_g2,TRINITY_DN91103_c0_g2,TRINITY_DN93095_c0_g1,TRINITY_DN97769_c2_g1,TRINITY_DN98417_c2_g3
GO:0055046	microgametogenesis	biological process	2/202	68/93642	0.00961	1	TRINITY_DN90796_c1_g3,TRINITY_DN97688_c2_g1	TRINITY_DN90796_c1_g3,TRINITY_DN97688_c2_g1
GO:0007099	centriole replication	biological process	1/202	5/93642	0.01074	1	TRINITY_DN84458_c1_g1	TRINITY_DN84458_c1_g1
GO:0097150	neuronal stem cell population maintenance	biological process	1/202	5/93642	0.01074	1	TRINITY_DN84458_c1_g1	TRINITY_DN84458_c1_g1
GO:0098534	centriole assembly	biological process	1/202	5/93642	0.01074	1	TRINITY_DN84458_c1_g1	TRINITY_DN84458_c1_g1
GO:0006952	defense response	biological process	22/202	6001/93642	0.01077	1	TRINITY_DN73122_c0_g1,TRINITY_DN73937_c2_g1,TRINITY_DN75562_c0_g2,TRINITY_DN76248_c1_g3,TRINITY_DN77660_c3_g2,TRINITY_DN78252_c0_g1,TRINITY_DN78398_c1_g2,TRINITY_DN78398_c1_g3,TRINITY_DN79556_c0_g1,TRINITY_DN80039_c0_g4,TRINITY_DN84115_c1_g1,TRINITY_DN87069_c0_g1,TRINITY_DN90235_c0_g2,TRINITY_DN91056_c0_g2,TRINITY_DN91056_c1_g1,TRINITY_DN91103_c0_g2,TRINITY_DN91847_c0_g1,TRINITY_DN93095_c0_g1,TRI…	TRINITY_DN73122_c0_g1,TRINITY_DN73937_c2_g1,TRINITY_DN75562_c0_g2,TRINITY_DN76248_c1_g3,TRINITY_DN77660_c3_g2,TRINITY_DN78252_c0_g1,TRINITY_DN78398_c1_g2,TRINITY_DN78398_c1_g3,TRINITY_DN79556_c0_g1,TRINITY_DN80039_c0_g4,TRINITY_DN84115_c1_g1,TRINITY_DN87069_c0_g1,TRINITY_DN90235_c0_g2,TRINITY_DN91056_c0_g2,TRINITY_DN91056_c1_g1,TRINITY_DN91103_c0_g2,TRINITY_DN91847_c0_g1,TRINITY_DN93095_c0_g1,TRI…
GO:0048532	anatomical structure arrangement	biological process	3/202	213/93642	0.01127	1	TRINITY_DN72851_c1_g1,TRINITY_DN75542_c1_g1,TRINITY_DN86666_c1_g1	TRINITY_DN72851_c1_g1,TRINITY_DN75542_c1_g1,TRINITY_DN86666_c1_g1
GO:0035265	organ growth	biological process	2/202	74/93642	0.01129	1	TRINITY_DN75562_c0_g2,TRINITY_DN98161_c2_g1	TRINITY_DN75562_c0_g2,TRINITY_DN98161_c2_g1
GO:0007049	cell cycle	biological process	18/202	4633/93642	0.01196	1	TRINITY_DN67458_c0_g1,TRINITY_DN71639_c0_g1,TRINITY_DN72301_c1_g2,TRINITY_DN72811_c0_g1,TRINITY_DN72851_c1_g1,TRINITY_DN74152_c2_g2,TRINITY_DN75542_c1_g1,TRINITY_DN78747_c1_g1,TRINITY_DN82066_c1_g2,TRINITY_DN83708_c0_g1,TRINITY_DN84458_c1_g1,TRINITY_DN91331_c0_g1,TRINITY_DN91834_c1_g2,TRINITY_DN92666_c1_g2,TRINITY_DN92893_c0_g1,TRINITY_DN98154_c1_g1,TRINITY_DN98859_c11_g1,TRINITY_DN98885_c0_g1	TRINITY_DN67458_c0_g1,TRINITY_DN71639_c0_g1,TRINITY_DN72301_c1_g2,TRINITY_DN72811_c0_g1,TRINITY_DN72851_c1_g1,TRINITY_DN74152_c2_g2,TRINITY_DN75542_c1_g1,TRINITY_DN78747_c1_g1,TRINITY_DN82066_c1_g2,TRINITY_DN83708_c0_g1,TRINITY_DN84458_c1_g1,TRINITY_DN91331_c0_g1,TRINITY_DN91834_c1_g2,TRINITY_DN92666_c1_g2,TRINITY_DN92893_c0_g1,TRINITY_DN98154_c1_g1,TRINITY_DN98859_c11_g1,TRINITY_DN98885_c0_g1
GO:0035821	modification of morphology or physiology of other organism	biological process	3/202	220/93642	0.01229	1	TRINITY_DN78398_c1_g2,TRINITY_DN78398_c1_g3,TRINITY_DN84115_c1_g1	TRINITY_DN78398_c1_g2,TRINITY_DN78398_c1_g3,TRINITY_DN84115_c1_g1
GO:0007389	pattern specification process	biological process	5/202	632/93642	0.01242	1	TRINITY_DN75542_c1_g1,TRINITY_DN80731_c0_g3,TRINITY_DN84115_c1_g1,TRINITY_DN86666_c1_g1,TRINITY_DN92869_c0_g4	TRINITY_DN75542_c1_g1,TRINITY_DN80731_c0_g3,TRINITY_DN84115_c1_g1,TRINITY_DN86666_c1_g1,TRINITY_DN92869_c0_g4
GO:0015706	nitrate transport	biological process	2/202	78/93642	0.01249	1	TRINITY_DN91841_c2_g1,TRINITY_DN91841_c2_g3	TRINITY_DN91841_c2_g1,TRINITY_DN91841_c2_g3
GO:0090351	seedling development	biological process	4/202	413/93642	0.01268	1	TRINITY_DN84751_c1_g1,TRINITY_DN91103_c0_g2,TRINITY_DN95009_c1_g3,TRINITY_DN98138_c0_g2	TRINITY_DN84751_c1_g1,TRINITY_DN91103_c0_g2,TRINITY_DN95009_c1_g3,TRINITY_DN98138_c0_g2
GO:0048731	system development	biological process	21/202	5735/93642	0.01277	1	TRINITY_DN70682_c0_g1,TRINITY_DN73394_c0_g1,TRINITY_DN74152_c2_g2,TRINITY_DN75542_c1_g1,TRINITY_DN75562_c0_g2,TRINITY_DN77807_c2_g1,TRINITY_DN80731_c0_g3,TRINITY_DN82066_c1_g2,TRINITY_DN83121_c0_g1,TRINITY_DN84115_c1_g1,TRINITY_DN84458_c1_g1,TRINITY_DN84751_c1_g1,TRINITY_DN86666_c1_g1,TRINITY_DN90622_c0_g1,TRINITY_DN90641_c0_g2,TRINITY_DN91103_c0_g2,TRINITY_DN91841_c2_g1,TRINITY_DN91841_c2_g3,TRI…	TRINITY_DN70682_c0_g1,TRINITY_DN73394_c0_g1,TRINITY_DN74152_c2_g2,TRINITY_DN75542_c1_g1,TRINITY_DN75562_c0_g2,TRINITY_DN77807_c2_g1,TRINITY_DN80731_c0_g3,TRINITY_DN82066_c1_g2,TRINITY_DN83121_c0_g1,TRINITY_DN84115_c1_g1,TRINITY_DN84458_c1_g1,TRINITY_DN84751_c1_g1,TRINITY_DN86666_c1_g1,TRINITY_DN90622_c0_g1,TRINITY_DN90641_c0_g2,TRINITY_DN91103_c0_g2,TRINITY_DN91841_c2_g1,TRINITY_DN91841_c2_g3,TRI…
GO:0009652	thigmotropism	biological process	1/202	6/93642	0.01287	1	TRINITY_DN79953_c2_g1	TRINITY_DN79953_c2_g1
GO:0090136	epithelial cell-cell adhesion	biological process	1/202	6/93642	0.01287	1	TRINITY_DN94312_c1_g1	TRINITY_DN94312_c1_g1
GO:0051704	multi-organism process	biological process	27/202	8030/93642	0.01431	1	TRINITY_DN69539_c0_g1,TRINITY_DN69969_c0_g1,TRINITY_DN71639_c0_g1,TRINITY_DN72550_c0_g4,TRINITY_DN72866_c0_g4,TRINITY_DN73122_c0_g1,TRINITY_DN73767_c1_g3,TRINITY_DN75542_c1_g1,TRINITY_DN78398_c1_g2,TRINITY_DN78398_c1_g3,TRINITY_DN79556_c0_g1,TRINITY_DN79650_c0_g3,TRINITY_DN80039_c0_g4,TRINITY_DN83631_c1_g5,TRINITY_DN83708_c0_g1,TRINITY_DN84115_c1_g1,TRINITY_DN87069_c0_g1,TRINITY_DN89891_c0_g3,TRI…	TRINITY_DN69539_c0_g1,TRINITY_DN69969_c0_g1,TRINITY_DN71639_c0_g1,TRINITY_DN72550_c0_g4,TRINITY_DN72866_c0_g4,TRINITY_DN73122_c0_g1,TRINITY_DN73767_c1_g3,TRINITY_DN75542_c1_g1,TRINITY_DN78398_c1_g2,TRINITY_DN78398_c1_g3,TRINITY_DN79556_c0_g1,TRINITY_DN79650_c0_g3,TRINITY_DN80039_c0_g4,TRINITY_DN83631_c1_g5,TRINITY_DN83708_c0_g1,TRINITY_DN84115_c1_g1,TRINITY_DN87069_c0_g1,TRINITY_DN89891_c0_g3,TRI…
GO:0007142	male meiosis II	biological process	1/202	7/93642	0.01500	1	TRINITY_DN71639_c0_g1	TRINITY_DN71639_c0_g1
GO:0009292	genetic transfer	biological process	2/202	87/93642	0.01536	1	TRINITY_DN96000_c1_g2,TRINITY_DN98506_c3_g3	TRINITY_DN96000_c1_g2,TRINITY_DN98506_c3_g3
GO:0009294	DNA mediated transformation	biological process	2/202	87/93642	0.01536	1	TRINITY_DN96000_c1_g2,TRINITY_DN98506_c3_g3	TRINITY_DN96000_c1_g2,TRINITY_DN98506_c3_g3
GO:0048878	chemical homeostasis	biological process	12/202	2731/93642	0.01612	1	TRINITY_DN74620_c1_g1,TRINITY_DN75562_c0_g2,TRINITY_DN76150_c0_g1,TRINITY_DN77762_c0_g2,TRINITY_DN81058_c2_g1,TRINITY_DN84719_c0_g4,TRINITY_DN89121_c0_g1,TRINITY_DN90235_c0_g2,TRINITY_DN91103_c0_g2,TRINITY_DN91841_c2_g1,TRINITY_DN91841_c2_g3,TRINITY_DN98349_c5_g2	TRINITY_DN74620_c1_g1,TRINITY_DN75562_c0_g2,TRINITY_DN76150_c0_g1,TRINITY_DN77762_c0_g2,TRINITY_DN81058_c2_g1,TRINITY_DN84719_c0_g4,TRINITY_DN89121_c0_g1,TRINITY_DN90235_c0_g2,TRINITY_DN91103_c0_g2,TRINITY_DN91841_c2_g1,TRINITY_DN91841_c2_g3,TRINITY_DN98349_c5_g2
GO:0032535	regulation of cellular component size	biological process	5/202	682/93642	0.01672	1	TRINITY_DN76150_c0_g1,TRINITY_DN77762_c0_g2,TRINITY_DN81058_c2_g1,TRINITY_DN84719_c0_g4,TRINITY_DN98349_c5_g2	TRINITY_DN76150_c0_g1,TRINITY_DN77762_c0_g2,TRINITY_DN81058_c2_g1,TRINITY_DN84719_c0_g4,TRINITY_DN98349_c5_g2
GO:0010167	response to nitrate	biological process	2/202	92/93642	0.01707	1	TRINITY_DN91841_c2_g1,TRINITY_DN91841_c2_g3	TRINITY_DN91841_c2_g1,TRINITY_DN91841_c2_g3
GO:0009623	response to parasitic fungus	biological process	1/202	8/93642	0.01713	1	TRINITY_DN79556_c0_g1	TRINITY_DN79556_c0_g1
GO:0035279	mRNA cleavage involved in gene silencing by miRNA	biological process	1/202	8/93642	0.01713	1	TRINITY_DN84115_c1_g1	TRINITY_DN84115_c1_g1
GO:0098795	mRNA cleavage involved in gene silencing	biological process	1/202	8/93642	0.01713	1	TRINITY_DN84115_c1_g1	TRINITY_DN84115_c1_g1
GO:0009791	post-embryonic development	biological process	15/202	3776/93642	0.01754	1	TRINITY_DN70682_c0_g1,TRINITY_DN74152_c2_g2,TRINITY_DN80731_c0_g3,TRINITY_DN82066_c1_g2,TRINITY_DN83121_c0_g1,TRINITY_DN84115_c1_g1,TRINITY_DN84751_c1_g1,TRINITY_DN86666_c1_g1,TRINITY_DN90622_c0_g1,TRINITY_DN90641_c0_g2,TRINITY_DN91103_c0_g2,TRINITY_DN92869_c0_g4,TRINITY_DN95009_c1_g3,TRINITY_DN98138_c0_g2,TRINITY_DN98161_c2_g1	TRINITY_DN70682_c0_g1,TRINITY_DN74152_c2_g2,TRINITY_DN80731_c0_g3,TRINITY_DN82066_c1_g2,TRINITY_DN83121_c0_g1,TRINITY_DN84115_c1_g1,TRINITY_DN84751_c1_g1,TRINITY_DN86666_c1_g1,TRINITY_DN90622_c0_g1,TRINITY_DN90641_c0_g2,TRINITY_DN91103_c0_g2,TRINITY_DN92869_c0_g4,TRINITY_DN95009_c1_g3,TRINITY_DN98138_c0_g2,TRINITY_DN98161_c2_g1
GO:0009826	unidimensional cell growth	biological process	6/202	952/93642	0.01787	1	TRINITY_DN69539_c0_g1,TRINITY_DN72290_c0_g1,TRINITY_DN73394_c0_g1,TRINITY_DN83631_c1_g5,TRINITY_DN87291_c1_g2,TRINITY_DN96750_c2_g1	TRINITY_DN69539_c0_g1,TRINITY_DN72290_c0_g1,TRINITY_DN73394_c0_g1,TRINITY_DN83631_c1_g5,TRINITY_DN87291_c1_g2,TRINITY_DN96750_c2_g1
GO:0009228	thiamine biosynthetic process	biological process	2/202	96/93642	0.01849	1	TRINITY_DN93815_c1_g1,TRINITY_DN98107_c1_g2	TRINITY_DN93815_c1_g1,TRINITY_DN98107_c1_g2
GO:0042724	thiamine-containing compound biosynthetic process	biological process	2/202	96/93642	0.01849	1	TRINITY_DN93815_c1_g1,TRINITY_DN98107_c1_g2	TRINITY_DN93815_c1_g1,TRINITY_DN98107_c1_g2
GO:0090066	regulation of anatomical structure size	biological process	5/202	707/93642	0.01919	1	TRINITY_DN76150_c0_g1,TRINITY_DN77762_c0_g2,TRINITY_DN81058_c2_g1,TRINITY_DN84719_c0_g4,TRINITY_DN98349_c5_g2	TRINITY_DN76150_c0_g1,TRINITY_DN77762_c0_g2,TRINITY_DN81058_c2_g1,TRINITY_DN84719_c0_g4,TRINITY_DN98349_c5_g2
GO:0010086	embryonic root morphogenesis	biological process	1/202	9/93642	0.01925	1	TRINITY_DN91103_c0_g2	TRINITY_DN91103_c0_g2
GO:0010366	negative regulation of ethylene biosynthetic process	biological process	1/202	9/93642	0.01925	1	TRINITY_DN83121_c0_g1	TRINITY_DN83121_c0_g1
GO:0031336	negative regulation of sulfur amino acid metabolic process	biological process	1/202	9/93642	0.01925	1	TRINITY_DN83121_c0_g1	TRINITY_DN83121_c0_g1
GO:0042547	cell wall modification involved in multidimensional cell growth	biological process	1/202	9/93642	0.01925	1	TRINITY_DN94835_c0_g6	TRINITY_DN94835_c0_g6
GO:0044002	acquisition of nutrients from host	biological process	1/202	9/93642	0.01925	1	TRINITY_DN83708_c0_g1	TRINITY_DN83708_c0_g1
GO:0046445	benzyl isoquinoline alkaloid metabolic process	biological process	1/202	9/93642	0.01925	1	TRINITY_DN87069_c0_g1	TRINITY_DN87069_c0_g1
GO:0051175	negative regulation of sulfur metabolic process	biological process	1/202	9/93642	0.01925	1	TRINITY_DN83121_c0_g1	TRINITY_DN83121_c0_g1
GO:0051816	acquisition of nutrients from other organism during symbiotic interaction	biological process	1/202	9/93642	0.01925	1	TRINITY_DN83708_c0_g1	TRINITY_DN83708_c0_g1
GO:0052093	formation of specialized structure for nutrient acquisition from host	biological process	1/202	9/93642	0.01925	1	TRINITY_DN83708_c0_g1	TRINITY_DN83708_c0_g1
GO:0052095	formation of specialized structure for nutrient acquisition from other organism involved in symbioti...	biological process	1/202	9/93642	0.01925	1	TRINITY_DN83708_c0_g1	TRINITY_DN83708_c0_g1
GO:0052096	formation by symbiont of syncytium involving giant cell for nutrient acquisition from host	biological process	1/202	9/93642	0.01925	1	TRINITY_DN83708_c0_g1	TRINITY_DN83708_c0_g1
GO:1900909	negative regulation of olefin metabolic process	biological process	1/202	9/93642	0.01925	1	TRINITY_DN83121_c0_g1	TRINITY_DN83121_c0_g1
GO:1900912	negative regulation of olefin biosynthetic process	biological process	1/202	9/93642	0.01925	1	TRINITY_DN83121_c0_g1	TRINITY_DN83121_c0_g1
GO:1901010	(S)-reticuline metabolic process	biological process	1/202	9/93642	0.01925	1	TRINITY_DN87069_c0_g1	TRINITY_DN87069_c0_g1
GO:0048589	developmental growth	biological process	8/202	1545/93642	0.01972	1	TRINITY_DN69539_c0_g1,TRINITY_DN72290_c0_g1,TRINITY_DN73394_c0_g1,TRINITY_DN75562_c0_g2,TRINITY_DN83631_c1_g5,TRINITY_DN87291_c1_g2,TRINITY_DN96750_c2_g1,TRINITY_DN98161_c2_g1	TRINITY_DN69539_c0_g1,TRINITY_DN72290_c0_g1,TRINITY_DN73394_c0_g1,TRINITY_DN75562_c0_g2,TRINITY_DN83631_c1_g5,TRINITY_DN87291_c1_g2,TRINITY_DN96750_c2_g1,TRINITY_DN98161_c2_g1
GO:1905393	plant organ formation	biological process	3/202	264/93642	0.01988	1	TRINITY_DN82066_c1_g2,TRINITY_DN83121_c0_g1,TRINITY_DN84115_c1_g1	TRINITY_DN82066_c1_g2,TRINITY_DN83121_c0_g1,TRINITY_DN84115_c1_g1
GO:0006772	thiamine metabolic process	biological process	2/202	102/93642	0.02071	1	TRINITY_DN93815_c1_g1,TRINITY_DN98107_c1_g2	TRINITY_DN93815_c1_g1,TRINITY_DN98107_c1_g2
GO:0042723	thiamine-containing compound metabolic process	biological process	2/202	103/93642	0.02109	1	TRINITY_DN93815_c1_g1,TRINITY_DN98107_c1_g2	TRINITY_DN93815_c1_g1,TRINITY_DN98107_c1_g2
GO:0015827	tryptophan transport	biological process	1/202	10/93642	0.02136	1	TRINITY_DN88799_c0_g1	TRINITY_DN88799_c0_g1
GO:0080060	integument development	biological process	1/202	10/93642	0.02136	1	TRINITY_DN86666_c1_g1	TRINITY_DN86666_c1_g1
GO:0002238	response to molecule of fungal origin	biological process	2/202	105/93642	0.02186	1	TRINITY_DN72866_c0_g4,TRINITY_DN87069_c0_g1	TRINITY_DN72866_c0_g4,TRINITY_DN87069_c0_g1
GO:0010364	regulation of ethylene biosynthetic process	biological process	1/202	11/93642	0.02348	1	TRINITY_DN83121_c0_g1	TRINITY_DN83121_c0_g1
GO:0031335	regulation of sulfur amino acid metabolic process	biological process	1/202	11/93642	0.02348	1	TRINITY_DN83121_c0_g1	TRINITY_DN83121_c0_g1
GO:0070207	protein homotrimerization	biological process	1/202	11/93642	0.02348	1	TRINITY_DN98320_c3_g2	TRINITY_DN98320_c3_g2
GO:1900908	regulation of olefin metabolic process	biological process	1/202	11/93642	0.02348	1	TRINITY_DN83121_c0_g1	TRINITY_DN83121_c0_g1
GO:1900911	regulation of olefin biosynthetic process	biological process	1/202	11/93642	0.02348	1	TRINITY_DN83121_c0_g1	TRINITY_DN83121_c0_g1
GO:0048437	floral organ development	biological process	4/202	501/93642	0.02383	1	TRINITY_DN84115_c1_g1,TRINITY_DN86666_c1_g1,TRINITY_DN90622_c0_g1,TRINITY_DN98161_c2_g1	TRINITY_DN84115_c1_g1,TRINITY_DN86666_c1_g1,TRINITY_DN90622_c0_g1,TRINITY_DN98161_c2_g1
GO:0046854	phosphatidylinositol phosphorylation	biological process	2/202	110/93642	0.02383	1	TRINITY_DN73447_c0_g1,TRINITY_DN86668_c1_g1	TRINITY_DN73447_c0_g1,TRINITY_DN86668_c1_g1
GO:0048509	regulation of meristem development	biological process	3/202	286/93642	0.02445	1	TRINITY_DN72851_c1_g1,TRINITY_DN75542_c1_g1,TRINITY_DN91103_c0_g2	TRINITY_DN72851_c1_g1,TRINITY_DN75542_c1_g1,TRINITY_DN91103_c0_g2
GO:0046834	lipid phosphorylation	biological process	2/202	112/93642	0.02464	1	TRINITY_DN73447_c0_g1,TRINITY_DN86668_c1_g1	TRINITY_DN73447_c0_g1,TRINITY_DN86668_c1_g1
GO:0090697	post-embryonic plant organ morphogenesis	biological process	3/202	289/93642	0.02512	1	TRINITY_DN82066_c1_g2,TRINITY_DN83121_c0_g1,TRINITY_DN84115_c1_g1	TRINITY_DN82066_c1_g2,TRINITY_DN83121_c0_g1,TRINITY_DN84115_c1_g1
GO:0046621	negative regulation of organ growth	biological process	1/202	12/93642	0.02558	1	TRINITY_DN98161_c2_g1	TRINITY_DN98161_c2_g1
GO:0071329	cellular response to sucrose stimulus	biological process	1/202	12/93642	0.02558	1	TRINITY_DN91103_c0_g2	TRINITY_DN91103_c0_g2
GO:0022402	cell cycle process	biological process	13/202	3272/93642	0.02606	1	TRINITY_DN71639_c0_g1,TRINITY_DN72301_c1_g2,TRINITY_DN72851_c1_g1,TRINITY_DN75542_c1_g1,TRINITY_DN78747_c1_g1,TRINITY_DN82066_c1_g2,TRINITY_DN83708_c0_g1,TRINITY_DN84458_c1_g1,TRINITY_DN91331_c0_g1,TRINITY_DN91834_c1_g2,TRINITY_DN98154_c1_g1,TRINITY_DN98859_c11_g1,TRINITY_DN98885_c0_g1	TRINITY_DN71639_c0_g1,TRINITY_DN72301_c1_g2,TRINITY_DN72851_c1_g1,TRINITY_DN75542_c1_g1,TRINITY_DN78747_c1_g1,TRINITY_DN82066_c1_g2,TRINITY_DN83708_c0_g1,TRINITY_DN84458_c1_g1,TRINITY_DN91331_c0_g1,TRINITY_DN91834_c1_g2,TRINITY_DN98154_c1_g1,TRINITY_DN98859_c11_g1,TRINITY_DN98885_c0_g1
GO:0010311	lateral root formation	biological process	2/202	116/93642	0.02630	1	TRINITY_DN82066_c1_g2,TRINITY_DN83121_c0_g1	TRINITY_DN82066_c1_g2,TRINITY_DN83121_c0_g1
GO:0033239	negative regulation of cellular amine metabolic process	biological process	1/202	13/93642	0.02768	1	TRINITY_DN83121_c0_g1	TRINITY_DN83121_c0_g1
GO:0045763	negative regulation of cellular amino acid metabolic process	biological process	1/202	13/93642	0.02768	1	TRINITY_DN83121_c0_g1	TRINITY_DN83121_c0_g1
GO:0015698	inorganic anion transport	biological process	4/202	547/93642	0.03144	1	TRINITY_DN82238_c0_g1,TRINITY_DN91103_c0_g2,TRINITY_DN91841_c2_g1,TRINITY_DN91841_c2_g3	TRINITY_DN82238_c0_g1,TRINITY_DN91103_c0_g2,TRINITY_DN91841_c2_g1,TRINITY_DN91841_c2_g3
GO:0048236	plant-type sporogenesis	biological process	2/202	128/93642	0.03151	1	TRINITY_DN71639_c0_g1,TRINITY_DN75542_c1_g1	TRINITY_DN71639_c0_g1,TRINITY_DN75542_c1_g1
GO:0010589	leaf proximal/distal pattern formation	biological process	1/202	15/93642	0.03188	1	TRINITY_DN84115_c1_g1	TRINITY_DN84115_c1_g1
GO:0006270	DNA replication initiation	biological process	2/202	132/93642	0.03333	1	TRINITY_DN72301_c1_g2,TRINITY_DN91592_c0_g4	TRINITY_DN72301_c1_g2,TRINITY_DN91592_c0_g4
GO:0009558	embryo sac cellularization	biological process	1/202	16/93642	0.03396	1	TRINITY_DN98154_c1_g1	TRINITY_DN98154_c1_g1
GO:0060560	developmental growth involved in morphogenesis	biological process	6/202	1118/93642	0.03527	1	TRINITY_DN69539_c0_g1,TRINITY_DN72290_c0_g1,TRINITY_DN73394_c0_g1,TRINITY_DN83631_c1_g5,TRINITY_DN87291_c1_g2,TRINITY_DN96750_c2_g1	TRINITY_DN69539_c0_g1,TRINITY_DN72290_c0_g1,TRINITY_DN73394_c0_g1,TRINITY_DN83631_c1_g5,TRINITY_DN87291_c1_g2,TRINITY_DN96750_c2_g1
GO:0048827	phyllome development	biological process	6/202	1127/93642	0.03644	1	TRINITY_DN77807_c2_g1,TRINITY_DN86666_c1_g1,TRINITY_DN90622_c0_g1,TRINITY_DN91841_c2_g1,TRINITY_DN91841_c2_g3,TRINITY_DN92869_c0_g4	TRINITY_DN77807_c2_g1,TRINITY_DN86666_c1_g1,TRINITY_DN90622_c0_g1,TRINITY_DN91841_c2_g1,TRINITY_DN91841_c2_g3,TRINITY_DN92869_c0_g4
GO:0009832	plant-type cell wall biogenesis	biological process	3/202	340/93642	0.03786	1	TRINITY_DN86307_c1_g2,TRINITY_DN87390_c0_g2,TRINITY_DN91892_c2_g4	TRINITY_DN86307_c1_g2,TRINITY_DN87390_c0_g2,TRINITY_DN91892_c2_g4
GO:0010374	stomatal complex development	biological process	2/202	142/93642	0.03806	1	TRINITY_DN82066_c1_g2,TRINITY_DN90622_c0_g1	TRINITY_DN82066_c1_g2,TRINITY_DN90622_c0_g1
GO:0010411	xyloglucan metabolic process	biological process	2/202	142/93642	0.03806	1	TRINITY_DN90732_c1_g1,TRINITY_DN91536_c0_g3	TRINITY_DN90732_c1_g1,TRINITY_DN91536_c0_g3
GO:1903825	organic acid transmembrane transport	biological process	4/202	582/93642	0.03809	1	TRINITY_DN78488_c0_g3,TRINITY_DN88799_c0_g1,TRINITY_DN92869_c0_g4,TRINITY_DN97577_c1_g2	TRINITY_DN78488_c0_g3,TRINITY_DN88799_c0_g1,TRINITY_DN92869_c0_g4,TRINITY_DN97577_c1_g2
GO:1905039	carboxylic acid transmembrane transport	biological process	4/202	582/93642	0.03809	1	TRINITY_DN78488_c0_g3,TRINITY_DN88799_c0_g1,TRINITY_DN92869_c0_g4,TRINITY_DN97577_c1_g2	TRINITY_DN78488_c0_g3,TRINITY_DN88799_c0_g1,TRINITY_DN92869_c0_g4,TRINITY_DN97577_c1_g2
GO:2000038	regulation of stomatal complex development	biological process	1/202	18/93642	0.03813	1	TRINITY_DN82066_c1_g2	TRINITY_DN82066_c1_g2
GO:0015801	aromatic amino acid transport	biological process	1/202	19/93642	0.04020	1	TRINITY_DN88799_c0_g1	TRINITY_DN88799_c0_g1
GO:0032351	negative regulation of hormone metabolic process	biological process	1/202	19/93642	0.04020	1	TRINITY_DN83121_c0_g1	TRINITY_DN83121_c0_g1
GO:0032353	negative regulation of hormone biosynthetic process	biological process	1/202	19/93642	0.04020	1	TRINITY_DN83121_c0_g1	TRINITY_DN83121_c0_g1
GO:0048481	plant ovule development	biological process	2/202	148/93642	0.04102	1	TRINITY_DN86666_c1_g1,TRINITY_DN90622_c0_g1	TRINITY_DN86666_c1_g1,TRINITY_DN90622_c0_g1
GO:0035670	plant-type ovary development	biological process	2/202	149/93642	0.04152	1	TRINITY_DN86666_c1_g1,TRINITY_DN90622_c0_g1	TRINITY_DN86666_c1_g1,TRINITY_DN90622_c0_g1
GO:0015012	heparan sulfate proteoglycan biosynthetic process	biological process	1/202	20/93642	0.04227	1	TRINITY_DN83883_c0_g1	TRINITY_DN83883_c0_g1
GO:0015810	aspartate transmembrane transport	biological process	1/202	20/93642	0.04227	1	TRINITY_DN88799_c0_g1	TRINITY_DN88799_c0_g1
GO:0033076	isoquinoline alkaloid metabolic process	biological process	1/202	20/93642	0.04227	1	TRINITY_DN87069_c0_g1	TRINITY_DN87069_c0_g1
GO:0070206	protein trimerization	biological process	1/202	20/93642	0.04227	1	TRINITY_DN98320_c3_g2	TRINITY_DN98320_c3_g2
GO:0046274	lignin catabolic process	biological process	2/202	151/93642	0.04252	1	TRINITY_DN73526_c1_g1,TRINITY_DN86307_c1_g2	TRINITY_DN73526_c1_g1,TRINITY_DN86307_c1_g2
GO:0009555	pollen development	biological process	4/202	608/93642	0.04352	1	TRINITY_DN71639_c0_g1,TRINITY_DN90796_c1_g3,TRINITY_DN92893_c0_g2,TRINITY_DN97688_c2_g1	TRINITY_DN71639_c0_g1,TRINITY_DN90796_c1_g3,TRINITY_DN92893_c0_g2,TRINITY_DN97688_c2_g1
GO:0006865	amino acid transport	biological process	4/202	609/93642	0.04373	1	TRINITY_DN78488_c0_g3,TRINITY_DN88799_c0_g1,TRINITY_DN92869_c0_g4,TRINITY_DN97577_c1_g2	TRINITY_DN78488_c0_g3,TRINITY_DN88799_c0_g1,TRINITY_DN92869_c0_g4,TRINITY_DN97577_c1_g2
GO:0009554	megasporogenesis	biological process	1/202	21/93642	0.04434	1	TRINITY_DN75542_c1_g1	TRINITY_DN75542_c1_g1
GO:0030166	proteoglycan biosynthetic process	biological process	1/202	21/93642	0.04434	1	TRINITY_DN83883_c0_g1	TRINITY_DN83883_c0_g1
GO:0046271	phenylpropanoid catabolic process	biological process	2/202	156/93642	0.04508	1	TRINITY_DN73526_c1_g1,TRINITY_DN86307_c1_g2	TRINITY_DN73526_c1_g1,TRINITY_DN86307_c1_g2
GO:0009798	axis specification	biological process	2/202	157/93642	0.04560	1	TRINITY_DN80731_c0_g3,TRINITY_DN86666_c1_g1	TRINITY_DN80731_c0_g3,TRINITY_DN86666_c1_g1
GO:0032870	cellular response to hormone stimulus	biological process	10/202	2499/93642	0.04578	1	TRINITY_DN72851_c1_g1,TRINITY_DN73122_c0_g1,TRINITY_DN75542_c1_g1,TRINITY_DN76248_c1_g3,TRINITY_DN76333_c0_g3,TRINITY_DN79556_c0_g1,TRINITY_DN80731_c0_g3,TRINITY_DN84751_c1_g1,TRINITY_DN91103_c0_g2,TRINITY_DN92869_c0_g4	TRINITY_DN72851_c1_g1,TRINITY_DN73122_c0_g1,TRINITY_DN75542_c1_g1,TRINITY_DN76248_c1_g3,TRINITY_DN76333_c0_g3,TRINITY_DN79556_c0_g1,TRINITY_DN80731_c0_g3,TRINITY_DN84751_c1_g1,TRINITY_DN91103_c0_g2,TRINITY_DN92869_c0_g4
GO:0000727	double-strand break repair via break-induced replication	biological process	1/202	22/93642	0.04640	1	TRINITY_DN72301_c1_g2	TRINITY_DN72301_c1_g2
GO:0009814	defense response, incompatible interaction	biological process	4/202	629/93642	0.04820	1	TRINITY_DN73122_c0_g1,TRINITY_DN79556_c0_g1,TRINITY_DN93095_c0_g1,TRINITY_DN97769_c2_g1	TRINITY_DN73122_c0_g1,TRINITY_DN79556_c0_g1,TRINITY_DN93095_c0_g1,TRINITY_DN97769_c2_g1
GO:0009627	systemic acquired resistance	biological process	2/202	165/93642	0.04983	1	TRINITY_DN73122_c0_g1,TRINITY_DN97769_c2_g1	TRINITY_DN73122_c0_g1,TRINITY_DN97769_c2_g1
GO:0010102	lateral root morphogenesis	biological process	2/202	167/93642	0.05090	1	TRINITY_DN82066_c1_g2,TRINITY_DN83121_c0_g1	TRINITY_DN82066_c1_g2,TRINITY_DN83121_c0_g1
GO:0010101	post-embryonic root morphogenesis	biological process	2/202	170/93642	0.05254	1	TRINITY_DN82066_c1_g2,TRINITY_DN83121_c0_g1	TRINITY_DN82066_c1_g2,TRINITY_DN83121_c0_g1
GO:0009908	flower development	biological process	6/202	1242/93642	0.05365	1	TRINITY_DN70682_c0_g1,TRINITY_DN80731_c0_g3,TRINITY_DN84115_c1_g1,TRINITY_DN86666_c1_g1,TRINITY_DN90622_c0_g1,TRINITY_DN98161_c2_g1	TRINITY_DN70682_c0_g1,TRINITY_DN80731_c0_g3,TRINITY_DN84115_c1_g1,TRINITY_DN86666_c1_g1,TRINITY_DN90622_c0_g1,TRINITY_DN98161_c2_g1
GO:0009725	response to hormone	biological process	14/202	4015/93642	0.05380	1	TRINITY_DN69692_c0_g1,TRINITY_DN72851_c1_g1,TRINITY_DN73122_c0_g1,TRINITY_DN75542_c1_g1,TRINITY_DN76248_c1_g3,TRINITY_DN76333_c0_g3,TRINITY_DN79556_c0_g1,TRINITY_DN80731_c0_g3,TRINITY_DN82238_c0_g1,TRINITY_DN83769_c0_g3,TRINITY_DN84751_c1_g1,TRINITY_DN84975_c0_g1,TRINITY_DN91103_c0_g2,TRINITY_DN92869_c0_g4	TRINITY_DN69692_c0_g1,TRINITY_DN72851_c1_g1,TRINITY_DN73122_c0_g1,TRINITY_DN75542_c1_g1,TRINITY_DN76248_c1_g3,TRINITY_DN76333_c0_g3,TRINITY_DN79556_c0_g1,TRINITY_DN80731_c0_g3,TRINITY_DN82238_c0_g1,TRINITY_DN83769_c0_g3,TRINITY_DN84751_c1_g1,TRINITY_DN84975_c0_g1,TRINITY_DN91103_c0_g2,TRINITY_DN92869_c0_g4
GO:0016572	histone phosphorylation	biological process	1/202	26/93642	0.05461	1	TRINITY_DN72851_c1_g1	TRINITY_DN72851_c1_g1
GO:0071324	cellular response to disaccharide stimulus	biological process	1/202	26/93642	0.05461	1	TRINITY_DN91103_c0_g2	TRINITY_DN91103_c0_g2
GO:0048440	carpel development	biological process	2/202	177/93642	0.05642	1	TRINITY_DN86666_c1_g1,TRINITY_DN90622_c0_g1	TRINITY_DN86666_c1_g1,TRINITY_DN90622_c0_g1
GO:0009610	response to symbiotic fungus	biological process	1/202	27/93642	0.05665	1	TRINITY_DN79556_c0_g1	TRINITY_DN79556_c0_g1
GO:0009734	auxin-activated signaling pathway	biological process	4/202	670/93642	0.05810	1	TRINITY_DN75542_c1_g1,TRINITY_DN76333_c0_g3,TRINITY_DN80731_c0_g3,TRINITY_DN92869_c0_g4	TRINITY_DN75542_c1_g1,TRINITY_DN76333_c0_g3,TRINITY_DN80731_c0_g3,TRINITY_DN92869_c0_g4
GO:0009954	proximal/distal pattern formation	biological process	1/202	28/93642	0.05868	1	TRINITY_DN84115_c1_g1	TRINITY_DN84115_c1_g1
GO:0044115	development of symbiont involved in interaction with host	biological process	1/202	28/93642	0.05868	1	TRINITY_DN83708_c0_g1	TRINITY_DN83708_c0_g1
GO:0080001	mucilage extrusion from seed coat	biological process	1/202	28/93642	0.05868	1	TRINITY_DN98138_c0_g2	TRINITY_DN98138_c0_g2
GO:0003006	developmental process involved in reproduction	biological process	14/202	4085/93642	0.06028	1	TRINITY_DN69539_c0_g1,TRINITY_DN70682_c0_g1,TRINITY_DN71639_c0_g1,TRINITY_DN74152_c2_g2,TRINITY_DN75542_c1_g1,TRINITY_DN80731_c0_g3,TRINITY_DN83631_c1_g5,TRINITY_DN84115_c1_g1,TRINITY_DN86666_c1_g1,TRINITY_DN90622_c0_g1,TRINITY_DN90641_c0_g2,TRINITY_DN92869_c0_g4,TRINITY_DN98138_c0_g2,TRINITY_DN98161_c2_g1	TRINITY_DN69539_c0_g1,TRINITY_DN70682_c0_g1,TRINITY_DN71639_c0_g1,TRINITY_DN74152_c2_g2,TRINITY_DN75542_c1_g1,TRINITY_DN80731_c0_g3,TRINITY_DN83631_c1_g5,TRINITY_DN84115_c1_g1,TRINITY_DN86666_c1_g1,TRINITY_DN90622_c0_g1,TRINITY_DN90641_c0_g2,TRINITY_DN92869_c0_g4,TRINITY_DN98138_c0_g2,TRINITY_DN98161_c2_g1
GO:0007231	osmosensory signaling pathway	biological process	2/202	184/93642	0.06039	1	TRINITY_DN90235_c0_g2,TRINITY_DN91103_c0_g2	TRINITY_DN90235_c0_g2,TRINITY_DN91103_c0_g2
GO:0071554	cell wall organization or biogenesis	biological process	14/202	4089/93642	0.06067	1	TRINITY_DN73767_c1_g3,TRINITY_DN77660_c3_g2,TRINITY_DN85454_c1_g3,TRINITY_DN86307_c1_g2,TRINITY_DN87390_c0_g2,TRINITY_DN90732_c1_g1,TRINITY_DN91536_c0_g3,TRINITY_DN91892_c2_g4,TRINITY_DN93957_c0_g2,TRINITY_DN94222_c0_g1,TRINITY_DN94835_c0_g6,TRINITY_DN95976_c0_g3,TRINITY_DN96129_c1_g1,TRINITY_DN98381_c1_g4	TRINITY_DN73767_c1_g3,TRINITY_DN77660_c3_g2,TRINITY_DN85454_c1_g3,TRINITY_DN86307_c1_g2,TRINITY_DN87390_c0_g2,TRINITY_DN90732_c1_g1,TRINITY_DN91536_c0_g3,TRINITY_DN91892_c2_g4,TRINITY_DN93957_c0_g2,TRINITY_DN94222_c0_g1,TRINITY_DN94835_c0_g6,TRINITY_DN95976_c0_g3,TRINITY_DN96129_c1_g1,TRINITY_DN98381_c1_g4
GO:0048640	negative regulation of developmental growth	biological process	1/202	29/93642	0.06071	1	TRINITY_DN98161_c2_g1	TRINITY_DN98161_c2_g1
GO:0006272	leading strand elongation	biological process	1/202	30/93642	0.06274	1	TRINITY_DN91592_c0_g4	TRINITY_DN91592_c0_g4
GO:0044111	development involved in symbiotic interaction	biological process	1/202	30/93642	0.06274	1	TRINITY_DN83708_c0_g1	TRINITY_DN83708_c0_g1
GO:0019827	stem cell population maintenance	biological process	2/202	189/93642	0.06329	1	TRINITY_DN70682_c0_g1,TRINITY_DN84458_c1_g1	TRINITY_DN70682_c0_g1,TRINITY_DN84458_c1_g1
GO:0098727	maintenance of cell number	biological process	2/202	189/93642	0.06329	1	TRINITY_DN70682_c0_g1,TRINITY_DN84458_c1_g1	TRINITY_DN70682_c0_g1,TRINITY_DN84458_c1_g1
GO:0010087	phloem or xylem histogenesis	biological process	2/202	190/93642	0.06388	1	TRINITY_DN73347_c1_g1,TRINITY_DN82701_c0_g1	TRINITY_DN73347_c1_g1,TRINITY_DN82701_c0_g1
GO:0009605	response to external stimulus	biological process	17/202	5265/93642	0.06421	1	TRINITY_DN72866_c0_g4,TRINITY_DN73122_c0_g1,TRINITY_DN74517_c0_g1,TRINITY_DN78398_c1_g2,TRINITY_DN78398_c1_g3,TRINITY_DN79556_c0_g1,TRINITY_DN79953_c2_g1,TRINITY_DN80039_c0_g4,TRINITY_DN83708_c0_g1,TRINITY_DN84115_c1_g1,TRINITY_DN87069_c0_g1,TRINITY_DN90235_c0_g2,TRINITY_DN91103_c0_g2,TRINITY_DN92869_c0_g4,TRINITY_DN93095_c0_g1,TRINITY_DN97769_c2_g1,TRINITY_DN98417_c2_g3	TRINITY_DN72866_c0_g4,TRINITY_DN73122_c0_g1,TRINITY_DN74517_c0_g1,TRINITY_DN78398_c1_g2,TRINITY_DN78398_c1_g3,TRINITY_DN79556_c0_g1,TRINITY_DN79953_c2_g1,TRINITY_DN80039_c0_g4,TRINITY_DN83708_c0_g1,TRINITY_DN84115_c1_g1,TRINITY_DN87069_c0_g1,TRINITY_DN90235_c0_g2,TRINITY_DN91103_c0_g2,TRINITY_DN92869_c0_g4,TRINITY_DN93095_c0_g1,TRINITY_DN97769_c2_g1,TRINITY_DN98417_c2_g3
GO:0090567	reproductive shoot system development	biological process	6/202	1304/93642	0.06468	1	TRINITY_DN70682_c0_g1,TRINITY_DN80731_c0_g3,TRINITY_DN84115_c1_g1,TRINITY_DN86666_c1_g1,TRINITY_DN90622_c0_g1,TRINITY_DN98161_c2_g1	TRINITY_DN70682_c0_g1,TRINITY_DN80731_c0_g3,TRINITY_DN84115_c1_g1,TRINITY_DN86666_c1_g1,TRINITY_DN90622_c0_g1,TRINITY_DN98161_c2_g1
GO:0060236	regulation of mitotic spindle organization	biological process	1/202	31/93642	0.06476	1	TRINITY_DN78747_c1_g1	TRINITY_DN78747_c1_g1
GO:0016049	cell growth	biological process	7/202	1640/93642	0.06630	1	TRINITY_DN69539_c0_g1,TRINITY_DN72290_c0_g1,TRINITY_DN73394_c0_g1,TRINITY_DN83631_c1_g5,TRINITY_DN87291_c1_g2,TRINITY_DN94835_c0_g6,TRINITY_DN96750_c2_g1	TRINITY_DN69539_c0_g1,TRINITY_DN72290_c0_g1,TRINITY_DN73394_c0_g1,TRINITY_DN83631_c1_g5,TRINITY_DN87291_c1_g2,TRINITY_DN94835_c0_g6,TRINITY_DN96750_c2_g1
GO:0006949	syncytium formation	biological process	1/202	32/93642	0.06678	1	TRINITY_DN73767_c1_g3	TRINITY_DN73767_c1_g3
GO:0021987	cerebral cortex development	biological process	1/202	32/93642	0.06678	1	TRINITY_DN84458_c1_g1	TRINITY_DN84458_c1_g1
GO:0071103	DNA conformation change	biological process	4/202	705/93642	0.06736	1	TRINITY_DN72301_c1_g2,TRINITY_DN80039_c0_g4,TRINITY_DN81514_c1_g1,TRINITY_DN91834_c1_g2	TRINITY_DN72301_c1_g2,TRINITY_DN80039_c0_g4,TRINITY_DN81514_c1_g1,TRINITY_DN91834_c1_g2
GO:0052695	cellular glucuronidation	biological process	2/202	196/93642	0.06743	1	TRINITY_DN76421_c0_g1,TRINITY_DN92174_c0_g3	TRINITY_DN76421_c0_g1,TRINITY_DN92174_c0_g3
GO:0052696	flavonoid glucuronidation	biological process	2/202	196/93642	0.06743	1	TRINITY_DN76421_c0_g1,TRINITY_DN92174_c0_g3	TRINITY_DN76421_c0_g1,TRINITY_DN92174_c0_g3
GO:0009735	response to cytokinin	biological process	3/202	432/93642	0.06759	1	TRINITY_DN83769_c0_g3,TRINITY_DN84975_c0_g1,TRINITY_DN91103_c0_g2	TRINITY_DN83769_c0_g3,TRINITY_DN84975_c0_g1,TRINITY_DN91103_c0_g2
GO:0071365	cellular response to auxin stimulus	biological process	4/202	706/93642	0.06763	1	TRINITY_DN75542_c1_g1,TRINITY_DN76333_c0_g3,TRINITY_DN80731_c0_g3,TRINITY_DN92869_c0_g4	TRINITY_DN75542_c1_g1,TRINITY_DN76333_c0_g3,TRINITY_DN80731_c0_g3,TRINITY_DN92869_c0_g4
GO:0009942	longitudinal axis specification	biological process	1/202	33/93642	0.06879	1	TRINITY_DN80731_c0_g3	TRINITY_DN80731_c0_g3
GO:0010093	specification of floral organ identity	biological process	1/202	33/93642	0.06879	1	TRINITY_DN84115_c1_g1	TRINITY_DN84115_c1_g1
GO:0030201	heparan sulfate proteoglycan metabolic process	biological process	1/202	33/93642	0.06879	1	TRINITY_DN83883_c0_g1	TRINITY_DN83883_c0_g1
GO:0090701	specification of plant organ identity	biological process	1/202	33/93642	0.06879	1	TRINITY_DN84115_c1_g1	TRINITY_DN84115_c1_g1
GO:0072528	pyrimidine-containing compound biosynthetic process	biological process	3/202	439/93642	0.07018	1	TRINITY_DN71384_c2_g2,TRINITY_DN93815_c1_g1,TRINITY_DN98107_c1_g2	TRINITY_DN71384_c2_g2,TRINITY_DN93815_c1_g1,TRINITY_DN98107_c1_g2
GO:0019585	glucuronate metabolic process	biological process	2/202	202/93642	0.07104	1	TRINITY_DN76421_c0_g1,TRINITY_DN92174_c0_g3	TRINITY_DN76421_c0_g1,TRINITY_DN92174_c0_g3
GO:0042822	pyridoxal phosphate metabolic process	biological process	1/202	35/93642	0.07281	1	TRINITY_DN73369_c1_g1	TRINITY_DN73369_c1_g1
GO:0042823	pyridoxal phosphate biosynthetic process	biological process	1/202	35/93642	0.07281	1	TRINITY_DN73369_c1_g1	TRINITY_DN73369_c1_g1
GO:0007052	mitotic spindle organization	biological process	2/202	208/93642	0.07472	1	TRINITY_DN78747_c1_g1,TRINITY_DN84458_c1_g1	TRINITY_DN78747_c1_g1,TRINITY_DN84458_c1_g1
GO:0048467	gynoecium development	biological process	2/202	208/93642	0.07472	1	TRINITY_DN86666_c1_g1,TRINITY_DN90622_c0_g1	TRINITY_DN86666_c1_g1,TRINITY_DN90622_c0_g1
GO:0009733	response to auxin	biological process	5/202	1035/93642	0.07477	1	TRINITY_DN69692_c0_g1,TRINITY_DN75542_c1_g1,TRINITY_DN76333_c0_g3,TRINITY_DN80731_c0_g3,TRINITY_DN92869_c0_g4	TRINITY_DN69692_c0_g1,TRINITY_DN75542_c1_g1,TRINITY_DN76333_c0_g3,TRINITY_DN80731_c0_g3,TRINITY_DN92869_c0_g4
GO:0007349	cellularization	biological process	1/202	36/93642	0.07481	1	TRINITY_DN98154_c1_g1	TRINITY_DN98154_c1_g1
GO:0048316	seed development	biological process	6/202	1362/93642	0.07612	1	TRINITY_DN74152_c2_g2,TRINITY_DN80731_c0_g3,TRINITY_DN86666_c1_g1,TRINITY_DN90641_c0_g2,TRINITY_DN92869_c0_g4,TRINITY_DN98138_c0_g2	TRINITY_DN74152_c2_g2,TRINITY_DN80731_c0_g3,TRINITY_DN86666_c1_g1,TRINITY_DN90641_c0_g2,TRINITY_DN92869_c0_g4,TRINITY_DN98138_c0_g2
GO:0010016	shoot system morphogenesis	biological process	3/202	455/93642	0.07628	1	TRINITY_DN86666_c1_g1,TRINITY_DN90622_c0_g1,TRINITY_DN92869_c0_g4	TRINITY_DN86666_c1_g1,TRINITY_DN90622_c0_g1,TRINITY_DN92869_c0_g4
GO:0002213	defense response to insect	biological process	1/202	37/93642	0.07681	1	TRINITY_DN91847_c0_g1	TRINITY_DN91847_c0_g1
GO:0009854	oxidative photosynthetic carbon pathway	biological process	1/202	37/93642	0.07681	1	TRINITY_DN93077_c0_g3	TRINITY_DN93077_c0_g3
GO:0034332	adherens junction organization	biological process	1/202	37/93642	0.07681	1	TRINITY_DN94312_c1_g1	TRINITY_DN94312_c1_g1
GO:0090224	regulation of spindle organization	biological process	1/202	37/93642	0.07681	1	TRINITY_DN78747_c1_g1	TRINITY_DN78747_c1_g1
GO:0090696	post-embryonic plant organ development	biological process	3/202	457/93642	0.07706	1	TRINITY_DN82066_c1_g2,TRINITY_DN83121_c0_g1,TRINITY_DN84115_c1_g1	TRINITY_DN82066_c1_g2,TRINITY_DN83121_c0_g1,TRINITY_DN84115_c1_g1
GO:0044419	interspecies interaction between organisms	biological process	9/202	2403/93642	0.07787	1	TRINITY_DN69969_c0_g1,TRINITY_DN72550_c0_g4,TRINITY_DN78398_c1_g2,TRINITY_DN78398_c1_g3,TRINITY_DN79650_c0_g3,TRINITY_DN83708_c0_g1,TRINITY_DN84115_c1_g1,TRINITY_DN89891_c0_g3,TRINITY_DN97333_c2_g1	TRINITY_DN69969_c0_g1,TRINITY_DN72550_c0_g4,TRINITY_DN78398_c1_g2,TRINITY_DN78398_c1_g3,TRINITY_DN79650_c0_g3,TRINITY_DN83708_c0_g1,TRINITY_DN84115_c1_g1,TRINITY_DN89891_c0_g3,TRINITY_DN97333_c2_g1
GO:0048829	root cap development	biological process	1/202	38/93642	0.07880	1	TRINITY_DN92869_c0_g4	TRINITY_DN92869_c0_g4
GO:0072334	UDP-galactose transmembrane transport	biological process	1/202	38/93642	0.07880	1	TRINITY_DN92893_c0_g2	TRINITY_DN92893_c0_g2
GO:0010389	regulation of G2/M transition of mitotic cell cycle	biological process	2/202	215/93642	0.07908	1	TRINITY_DN72851_c1_g1,TRINITY_DN82066_c1_g2	TRINITY_DN72851_c1_g1,TRINITY_DN82066_c1_g2
GO:0006323	DNA packaging	biological process	3/202	463/93642	0.07942	1	TRINITY_DN80039_c0_g4,TRINITY_DN81514_c1_g1,TRINITY_DN91834_c1_g2	TRINITY_DN80039_c0_g4,TRINITY_DN81514_c1_g1,TRINITY_DN91834_c1_g2
GO:0046686	response to cadmium ion	biological process	5/202	1056/93642	0.07986	1	TRINITY_DN80987_c1_g3,TRINITY_DN87042_c0_g1,TRINITY_DN90732_c1_g1,TRINITY_DN91536_c0_g3,TRINITY_DN92434_c0_g2	TRINITY_DN80987_c1_g3,TRINITY_DN87042_c0_g1,TRINITY_DN90732_c1_g1,TRINITY_DN91536_c0_g3,TRINITY_DN92434_c0_g2
GO:0021543	pallium development	biological process	1/202	39/93642	0.08079	1	TRINITY_DN84458_c1_g1	TRINITY_DN84458_c1_g1
GO:0009606	tropism	biological process	2/202	222/93642	0.08352	1	TRINITY_DN74517_c0_g1,TRINITY_DN79953_c2_g1	TRINITY_DN74517_c0_g1,TRINITY_DN79953_c2_g1
GO:0051260	protein homooligomerization	biological process	2/202	222/93642	0.08352	1	TRINITY_DN93303_c1_g1,TRINITY_DN98320_c3_g2	TRINITY_DN93303_c1_g1,TRINITY_DN98320_c3_g2
GO:0050832	defense response to fungus	biological process	4/202	762/93642	0.08395	1	TRINITY_DN78398_c1_g2,TRINITY_DN78398_c1_g3,TRINITY_DN90235_c0_g2,TRINITY_DN93095_c0_g1	TRINITY_DN78398_c1_g2,TRINITY_DN78398_c1_g3,TRINITY_DN90235_c0_g2,TRINITY_DN93095_c0_g1
GO:0006029	proteoglycan metabolic process	biological process	1/202	41/93642	0.08475	1	TRINITY_DN83883_c0_g1	TRINITY_DN83883_c0_g1
GO:0007135	meiosis II	biological process	1/202	41/93642	0.08475	1	TRINITY_DN71639_c0_g1	TRINITY_DN71639_c0_g1
GO:0061983	meiosis II cell cycle process	biological process	1/202	41/93642	0.08475	1	TRINITY_DN71639_c0_g1	TRINITY_DN71639_c0_g1
GO:1902292	cell cycle DNA replication initiation	biological process	1/202	41/93642	0.08475	1	TRINITY_DN72301_c1_g2	TRINITY_DN72301_c1_g2
GO:1902315	nuclear cell cycle DNA replication initiation	biological process	1/202	41/93642	0.08475	1	TRINITY_DN72301_c1_g2	TRINITY_DN72301_c1_g2
GO:1902975	mitotic DNA replication initiation	biological process	1/202	41/93642	0.08475	1	TRINITY_DN72301_c1_g2	TRINITY_DN72301_c1_g2
GO:0006334	nucleosome assembly	biological process	2/202	224/93642	0.08480	1	TRINITY_DN80039_c0_g4,TRINITY_DN81514_c1_g1	TRINITY_DN80039_c0_g4,TRINITY_DN81514_c1_g1
GO:0042364	water-soluble vitamin biosynthetic process	biological process	3/202	478/93642	0.08544	1	TRINITY_DN73369_c1_g1,TRINITY_DN93815_c1_g1,TRINITY_DN98107_c1_g2	TRINITY_DN73369_c1_g1,TRINITY_DN93815_c1_g1,TRINITY_DN98107_c1_g2
GO:0071495	cellular response to endogenous stimulus	biological process	10/202	2817/93642	0.08589	1	TRINITY_DN72851_c1_g1,TRINITY_DN73122_c0_g1,TRINITY_DN75542_c1_g1,TRINITY_DN76248_c1_g3,TRINITY_DN76333_c0_g3,TRINITY_DN79556_c0_g1,TRINITY_DN80731_c0_g3,TRINITY_DN84751_c1_g1,TRINITY_DN91103_c0_g2,TRINITY_DN92869_c0_g4	TRINITY_DN72851_c1_g1,TRINITY_DN73122_c0_g1,TRINITY_DN75542_c1_g1,TRINITY_DN76248_c1_g3,TRINITY_DN76333_c0_g3,TRINITY_DN79556_c0_g1,TRINITY_DN80731_c0_g3,TRINITY_DN84751_c1_g1,TRINITY_DN91103_c0_g2,TRINITY_DN92869_c0_g4
GO:0009719	response to endogenous stimulus	biological process	14/202	4322/93642	0.08608	1	TRINITY_DN69692_c0_g1,TRINITY_DN72851_c1_g1,TRINITY_DN73122_c0_g1,TRINITY_DN75542_c1_g1,TRINITY_DN76248_c1_g3,TRINITY_DN76333_c0_g3,TRINITY_DN79556_c0_g1,TRINITY_DN80731_c0_g3,TRINITY_DN82238_c0_g1,TRINITY_DN83769_c0_g3,TRINITY_DN84751_c1_g1,TRINITY_DN84975_c0_g1,TRINITY_DN91103_c0_g2,TRINITY_DN92869_c0_g4	TRINITY_DN69692_c0_g1,TRINITY_DN72851_c1_g1,TRINITY_DN73122_c0_g1,TRINITY_DN75542_c1_g1,TRINITY_DN76248_c1_g3,TRINITY_DN76333_c0_g3,TRINITY_DN79556_c0_g1,TRINITY_DN80731_c0_g3,TRINITY_DN82238_c0_g1,TRINITY_DN83769_c0_g3,TRINITY_DN84751_c1_g1,TRINITY_DN84975_c0_g1,TRINITY_DN91103_c0_g2,TRINITY_DN92869_c0_g4
GO:0098656	anion transmembrane transport	biological process	5/202	1083/93642	0.08666	1	TRINITY_DN78488_c0_g3,TRINITY_DN88799_c0_g1,TRINITY_DN92869_c0_g4,TRINITY_DN92893_c0_g2,TRINITY_DN97577_c1_g2	TRINITY_DN78488_c0_g3,TRINITY_DN88799_c0_g1,TRINITY_DN92869_c0_g4,TRINITY_DN92893_c0_g2,TRINITY_DN97577_c1_g2
GO:1902410	mitotic cytokinetic process	biological process	3/202	482/93642	0.08708	1	TRINITY_DN83708_c0_g1,TRINITY_DN98154_c1_g1,TRINITY_DN98859_c11_g1	TRINITY_DN83708_c0_g1,TRINITY_DN98154_c1_g1,TRINITY_DN98859_c11_g1
GO:0033500	carbohydrate homeostasis	biological process	2/202	228/93642	0.08738	1	TRINITY_DN90235_c0_g2,TRINITY_DN91103_c0_g2	TRINITY_DN90235_c0_g2,TRINITY_DN91103_c0_g2
GO:1902850	microtubule cytoskeleton organization involved in mitosis	biological process	2/202	230/93642	0.08868	1	TRINITY_DN78747_c1_g1,TRINITY_DN84458_c1_g1	TRINITY_DN78747_c1_g1,TRINITY_DN84458_c1_g1
GO:0048598	embryonic morphogenesis	biological process	2/202	232/93642	0.08999	1	TRINITY_DN91103_c0_g2,TRINITY_DN92869_c0_g4	TRINITY_DN91103_c0_g2,TRINITY_DN92869_c0_g4
GO:1902749	regulation of cell cycle G2/M phase transition	biological process	2/202	232/93642	0.08999	1	TRINITY_DN72851_c1_g1,TRINITY_DN82066_c1_g2	TRINITY_DN72851_c1_g1,TRINITY_DN82066_c1_g2
GO:0010492	maintenance of shoot apical meristem identity	biological process	1/202	44/93642	0.09066	1	TRINITY_DN70682_c0_g1	TRINITY_DN70682_c0_g1
GO:0006260	DNA replication	biological process	5/202	1102/93642	0.09162	1	TRINITY_DN72301_c1_g2,TRINITY_DN79694_c0_g1,TRINITY_DN82066_c1_g2,TRINITY_DN91592_c0_g4,TRINITY_DN91807_c0_g2	TRINITY_DN72301_c1_g2,TRINITY_DN79694_c0_g1,TRINITY_DN82066_c1_g2,TRINITY_DN91592_c0_g4,TRINITY_DN91807_c0_g2
GO:0032506	cytokinetic process	biological process	3/202	495/93642	0.09250	1	TRINITY_DN83708_c0_g1,TRINITY_DN98154_c1_g1,TRINITY_DN98859_c11_g1	TRINITY_DN83708_c0_g1,TRINITY_DN98154_c1_g1,TRINITY_DN98859_c11_g1
GO:0009755	hormone-mediated signaling pathway	biological process	8/202	2135/93642	0.09289	1	TRINITY_DN72851_c1_g1,TRINITY_DN75542_c1_g1,TRINITY_DN76248_c1_g3,TRINITY_DN76333_c0_g3,TRINITY_DN80731_c0_g3,TRINITY_DN84751_c1_g1,TRINITY_DN91103_c0_g2,TRINITY_DN92869_c0_g4	TRINITY_DN72851_c1_g1,TRINITY_DN75542_c1_g1,TRINITY_DN76248_c1_g3,TRINITY_DN76333_c0_g3,TRINITY_DN80731_c0_g3,TRINITY_DN84751_c1_g1,TRINITY_DN91103_c0_g2,TRINITY_DN92869_c0_g4
GO:0021537	telencephalon development	biological process	1/202	46/93642	0.09458	1	TRINITY_DN84458_c1_g1	TRINITY_DN84458_c1_g1
GO:0035336	long-chain fatty-acyl-CoA metabolic process	biological process	1/202	46/93642	0.09458	1	TRINITY_DN92960_c0_g1	TRINITY_DN92960_c0_g1
GO:0072527	pyrimidine-containing compound metabolic process	biological process	3/202	505/93642	0.09676	1	TRINITY_DN71384_c2_g2,TRINITY_DN93815_c1_g1,TRINITY_DN98107_c1_g2	TRINITY_DN71384_c2_g2,TRINITY_DN93815_c1_g1,TRINITY_DN98107_c1_g2
GO:0007010	cytoskeleton organization	biological process	8/202	2156/93642	0.09685	1	TRINITY_DN78747_c1_g1,TRINITY_DN79953_c2_g1,TRINITY_DN83121_c0_g1,TRINITY_DN83708_c0_g1,TRINITY_DN84458_c1_g1,TRINITY_DN90796_c1_g3,TRINITY_DN93303_c1_g1,TRINITY_DN97688_c2_g1	TRINITY_DN78747_c1_g1,TRINITY_DN79953_c2_g1,TRINITY_DN83121_c0_g1,TRINITY_DN83708_c0_g1,TRINITY_DN84458_c1_g1,TRINITY_DN90796_c1_g3,TRINITY_DN93303_c1_g1,TRINITY_DN97688_c2_g1
GO:0006820	anion transport	biological process	9/202	2530/93642	0.09895	1	TRINITY_DN78488_c0_g3,TRINITY_DN82238_c0_g1,TRINITY_DN88799_c0_g1,TRINITY_DN91103_c0_g2,TRINITY_DN91841_c2_g1,TRINITY_DN91841_c2_g3,TRINITY_DN92869_c0_g4,TRINITY_DN92893_c0_g2,TRINITY_DN97577_c1_g2	TRINITY_DN78488_c0_g3,TRINITY_DN82238_c0_g1,TRINITY_DN88799_c0_g1,TRINITY_DN91103_c0_g2,TRINITY_DN91841_c2_g1,TRINITY_DN91841_c2_g3,TRINITY_DN92869_c0_g4,TRINITY_DN92893_c0_g2,TRINITY_DN97577_c1_g2
GO:0009624	response to nematode	biological process	2/202	247/93642	0.09996	1	TRINITY_DN83708_c0_g1,TRINITY_DN92869_c0_g4	TRINITY_DN83708_c0_g1,TRINITY_DN92869_c0_g4
GO:0010150	leaf senescence	biological process	2/202	247/93642	0.09996	1	TRINITY_DN91841_c2_g1,TRINITY_DN91841_c2_g3	TRINITY_DN91841_c2_g1,TRINITY_DN91841_c2_g3
GO:0090693	plant organ senescence	biological process	2/202	247/93642	0.09996	1	TRINITY_DN91841_c2_g1,TRINITY_DN91841_c2_g3	TRINITY_DN91841_c2_g1,TRINITY_DN91841_c2_g3
GO:0006308	DNA catabolic process	biological process	1/202	49/93642	0.10043	1	TRINITY_DN91234_c2_g2	TRINITY_DN91234_c2_g2
GO:0006516	glycoprotein catabolic process	biological process	1/202	49/93642	0.10043	1	TRINITY_DN74519_c0_g3	TRINITY_DN74519_c0_g3
GO:0010154	fruit development	biological process	6/202	1477/93642	0.10197	1	TRINITY_DN74152_c2_g2,TRINITY_DN80731_c0_g3,TRINITY_DN86666_c1_g1,TRINITY_DN90641_c0_g2,TRINITY_DN92869_c0_g4,TRINITY_DN98138_c0_g2	TRINITY_DN74152_c2_g2,TRINITY_DN80731_c0_g3,TRINITY_DN86666_c1_g1,TRINITY_DN90641_c0_g2,TRINITY_DN92869_c0_g4,TRINITY_DN98138_c0_g2
GO:0050896	response to stimulus	biological process	64/202	25695/93642	0.10246	1	TRINITY_DN69692_c0_g1,TRINITY_DN72301_c1_g2,TRINITY_DN72851_c1_g1,TRINITY_DN72866_c0_g4,TRINITY_DN73122_c0_g1,TRINITY_DN73447_c0_g1,TRINITY_DN73937_c2_g1,TRINITY_DN74458_c0_g2,TRINITY_DN74517_c0_g1,TRINITY_DN75542_c1_g1,TRINITY_DN75562_c0_g2,TRINITY_DN76248_c1_g3,TRINITY_DN76333_c0_g3,TRINITY_DN76422_c1_g2,TRINITY_DN77660_c3_g2,TRINITY_DN78252_c0_g1,TRINITY_DN78398_c1_g2,TRINITY_DN78398_c1_g3,TRI…	TRINITY_DN69692_c0_g1,TRINITY_DN72301_c1_g2,TRINITY_DN72851_c1_g1,TRINITY_DN72866_c0_g4,TRINITY_DN73122_c0_g1,TRINITY_DN73447_c0_g1,TRINITY_DN73937_c2_g1,TRINITY_DN74458_c0_g2,TRINITY_DN74517_c0_g1,TRINITY_DN75542_c1_g1,TRINITY_DN75562_c0_g2,TRINITY_DN76248_c1_g3,TRINITY_DN76333_c0_g3,TRINITY_DN76422_c1_g2,TRINITY_DN77660_c3_g2,TRINITY_DN78252_c0_g1,TRINITY_DN78398_c1_g2,TRINITY_DN78398_c1_g3,TRI…
GO:0048366	leaf development	biological process	4/202	821/93642	0.10303	1	TRINITY_DN77807_c2_g1,TRINITY_DN91841_c2_g1,TRINITY_DN91841_c2_g3,TRINITY_DN92869_c0_g4	TRINITY_DN77807_c2_g1,TRINITY_DN91841_c2_g1,TRINITY_DN91841_c2_g3,TRINITY_DN92869_c0_g4
GO:0007076	mitotic chromosome condensation	biological process	1/202	51/93642	0.10431	1	TRINITY_DN91834_c1_g2	TRINITY_DN91834_c1_g2
GO:0010588	cotyledon vascular tissue pattern formation	biological process	1/202	51/93642	0.10431	1	TRINITY_DN92869_c0_g4	TRINITY_DN92869_c0_g4
GO:0071669	plant-type cell wall organization or biogenesis	biological process	3/202	524/93642	0.10507	1	TRINITY_DN86307_c1_g2,TRINITY_DN87390_c0_g2,TRINITY_DN91892_c2_g4	TRINITY_DN86307_c1_g2,TRINITY_DN87390_c0_g2,TRINITY_DN91892_c2_g4
GO:0009862	systemic acquired resistance, salicylic acid mediated signaling pathway	biological process	1/202	52/93642	0.10625	1	TRINITY_DN73122_c0_g1	TRINITY_DN73122_c0_g1
GO:1901568	fatty acid derivative metabolic process	biological process	2/202	259/93642	0.10815	1	TRINITY_DN86497_c2_g1,TRINITY_DN92960_c0_g1	TRINITY_DN86497_c2_g1,TRINITY_DN92960_c0_g1
GO:0071555	cell wall organization	biological process	10/202	2960/93642	0.10929	1	TRINITY_DN73767_c1_g3,TRINITY_DN77660_c3_g2,TRINITY_DN85454_c1_g3,TRINITY_DN90732_c1_g1,TRINITY_DN91536_c0_g3,TRINITY_DN93957_c0_g2,TRINITY_DN94835_c0_g6,TRINITY_DN95976_c0_g3,TRINITY_DN96129_c1_g1,TRINITY_DN98381_c1_g4	TRINITY_DN73767_c1_g3,TRINITY_DN77660_c3_g2,TRINITY_DN85454_c1_g3,TRINITY_DN90732_c1_g1,TRINITY_DN91536_c0_g3,TRINITY_DN93957_c0_g2,TRINITY_DN94835_c0_g6,TRINITY_DN95976_c0_g3,TRINITY_DN96129_c1_g1,TRINITY_DN98381_c1_g4
GO:0006767	water-soluble vitamin metabolic process	biological process	3/202	535/93642	0.11001	1	TRINITY_DN73369_c1_g1,TRINITY_DN93815_c1_g1,TRINITY_DN98107_c1_g2	TRINITY_DN73369_c1_g1,TRINITY_DN93815_c1_g1,TRINITY_DN98107_c1_g2
GO:0006168	adenine salvage	biological process	1/202	54/93642	0.11010	1	TRINITY_DN67887_c0_g1	TRINITY_DN67887_c0_g1
GO:0000578	embryonic axis specification	biological process	1/202	55/93642	0.11202	1	TRINITY_DN80731_c0_g3	TRINITY_DN80731_c0_g3
GO:0010143	cutin biosynthetic process	biological process	1/202	55/93642	0.11202	1	TRINITY_DN86525_c0_g4	TRINITY_DN86525_c0_g4
GO:0009110	vitamin biosynthetic process	biological process	3/202	542/93642	0.11319	1	TRINITY_DN73369_c1_g1,TRINITY_DN93815_c1_g1,TRINITY_DN98107_c1_g2	TRINITY_DN73369_c1_g1,TRINITY_DN93815_c1_g1,TRINITY_DN98107_c1_g2
GO:0000086	G2/M transition of mitotic cell cycle	biological process	2/202	269/93642	0.11510	1	TRINITY_DN72851_c1_g1,TRINITY_DN82066_c1_g2	TRINITY_DN72851_c1_g1,TRINITY_DN82066_c1_g2
GO:0007162	negative regulation of cell adhesion	biological process	1/202	57/93642	0.11585	1	TRINITY_DN72492_c0_g1	TRINITY_DN72492_c0_g1
GO:0010072	primary shoot apical meristem specification	biological process	1/202	57/93642	0.11585	1	TRINITY_DN86666_c1_g1	TRINITY_DN86666_c1_g1
GO:0040007	growth	biological process	10/202	2999/93642	0.11626	1	TRINITY_DN69539_c0_g1,TRINITY_DN72290_c0_g1,TRINITY_DN73394_c0_g1,TRINITY_DN75046_c0_g1,TRINITY_DN75562_c0_g2,TRINITY_DN83631_c1_g5,TRINITY_DN87291_c1_g2,TRINITY_DN94835_c0_g6,TRINITY_DN96750_c2_g1,TRINITY_DN98161_c2_g1	TRINITY_DN69539_c0_g1,TRINITY_DN72290_c0_g1,TRINITY_DN73394_c0_g1,TRINITY_DN75046_c0_g1,TRINITY_DN75562_c0_g2,TRINITY_DN83631_c1_g5,TRINITY_DN87291_c1_g2,TRINITY_DN94835_c0_g6,TRINITY_DN96750_c2_g1,TRINITY_DN98161_c2_g1
GO:0006063	uronic acid metabolic process	biological process	2/202	271/93642	0.11651	1	TRINITY_DN76421_c0_g1,TRINITY_DN92174_c0_g3	TRINITY_DN76421_c0_g1,TRINITY_DN92174_c0_g3
GO:0042545	cell wall modification	biological process	2/202	271/93642	0.11651	1	TRINITY_DN93957_c0_g2,TRINITY_DN94835_c0_g6	TRINITY_DN93957_c0_g2,TRINITY_DN94835_c0_g6
GO:0010033	response to organic substance	biological process	19/202	6558/93642	0.11730	1	TRINITY_DN69692_c0_g1,TRINITY_DN72851_c1_g1,TRINITY_DN72866_c0_g4,TRINITY_DN73122_c0_g1,TRINITY_DN74458_c0_g2,TRINITY_DN75542_c1_g1,TRINITY_DN76248_c1_g3,TRINITY_DN76333_c0_g3,TRINITY_DN79556_c0_g1,TRINITY_DN80731_c0_g3,TRINITY_DN82238_c0_g1,TRINITY_DN83769_c0_g3,TRINITY_DN84115_c1_g1,TRINITY_DN84751_c1_g1,TRINITY_DN84975_c0_g1,TRINITY_DN87069_c0_g1,TRINITY_DN91103_c0_g2,TRINITY_DN92869_c0_g4,TRI…	TRINITY_DN69692_c0_g1,TRINITY_DN72851_c1_g1,TRINITY_DN72866_c0_g4,TRINITY_DN73122_c0_g1,TRINITY_DN74458_c0_g2,TRINITY_DN75542_c1_g1,TRINITY_DN76248_c1_g3,TRINITY_DN76333_c0_g3,TRINITY_DN79556_c0_g1,TRINITY_DN80731_c0_g3,TRINITY_DN82238_c0_g1,TRINITY_DN83769_c0_g3,TRINITY_DN84115_c1_g1,TRINITY_DN84751_c1_g1,TRINITY_DN84975_c0_g1,TRINITY_DN87069_c0_g1,TRINITY_DN91103_c0_g2,TRINITY_DN92869_c0_g4,TRI…
GO:0009608	response to symbiont	biological process	1/202	58/93642	0.11776	1	TRINITY_DN79556_c0_g1	TRINITY_DN79556_c0_g1
GO:0055067	monovalent inorganic cation homeostasis	biological process	3/202	554/93642	0.11874	1	TRINITY_DN74620_c1_g1,TRINITY_DN91841_c2_g1,TRINITY_DN91841_c2_g3	TRINITY_DN74620_c1_g1,TRINITY_DN91841_c2_g1,TRINITY_DN91841_c2_g3
GO:0015800	acidic amino acid transport	biological process	1/202	59/93642	0.11966	1	TRINITY_DN88799_c0_g1	TRINITY_DN88799_c0_g1
GO:0042819	vitamin B6 biosynthetic process	biological process	1/202	59/93642	0.11966	1	TRINITY_DN73369_c1_g1	TRINITY_DN73369_c1_g1
GO:0000280	nuclear division	biological process	5/202	1201/93642	0.11977	1	TRINITY_DN71639_c0_g1,TRINITY_DN83708_c0_g1,TRINITY_DN91331_c0_g1,TRINITY_DN91834_c1_g2,TRINITY_DN98885_c0_g1	TRINITY_DN71639_c0_g1,TRINITY_DN83708_c0_g1,TRINITY_DN91331_c0_g1,TRINITY_DN91834_c1_g2,TRINITY_DN98885_c0_g1
GO:0044786	cell cycle DNA replication	biological process	2/202	276/93642	0.12004	1	TRINITY_DN72301_c1_g2,TRINITY_DN82066_c1_g2	TRINITY_DN72301_c1_g2,TRINITY_DN82066_c1_g2
GO:0048826	cotyledon morphogenesis	biological process	1/202	60/93642	0.12156	1	TRINITY_DN92869_c0_g4	TRINITY_DN92869_c0_g4
GO:0048608	reproductive structure development	biological process	10/202	3032/93642	0.12234	1	TRINITY_DN70682_c0_g1,TRINITY_DN74152_c2_g2,TRINITY_DN80731_c0_g3,TRINITY_DN84115_c1_g1,TRINITY_DN86666_c1_g1,TRINITY_DN90622_c0_g1,TRINITY_DN90641_c0_g2,TRINITY_DN92869_c0_g4,TRINITY_DN98138_c0_g2,TRINITY_DN98161_c2_g1	TRINITY_DN70682_c0_g1,TRINITY_DN74152_c2_g2,TRINITY_DN80731_c0_g3,TRINITY_DN84115_c1_g1,TRINITY_DN86666_c1_g1,TRINITY_DN90622_c0_g1,TRINITY_DN90641_c0_g2,TRINITY_DN92869_c0_g4,TRINITY_DN98138_c0_g2,TRINITY_DN98161_c2_g1
GO:0061458	reproductive system development	biological process	10/202	3032/93642	0.12234	1	TRINITY_DN70682_c0_g1,TRINITY_DN74152_c2_g2,TRINITY_DN80731_c0_g3,TRINITY_DN84115_c1_g1,TRINITY_DN86666_c1_g1,TRINITY_DN90622_c0_g1,TRINITY_DN90641_c0_g2,TRINITY_DN92869_c0_g4,TRINITY_DN98138_c0_g2,TRINITY_DN98161_c2_g1	TRINITY_DN70682_c0_g1,TRINITY_DN74152_c2_g2,TRINITY_DN80731_c0_g3,TRINITY_DN84115_c1_g1,TRINITY_DN86666_c1_g1,TRINITY_DN90622_c0_g1,TRINITY_DN90641_c0_g2,TRINITY_DN92869_c0_g4,TRINITY_DN98138_c0_g2,TRINITY_DN98161_c2_g1
GO:0043954	cellular component maintenance	biological process	1/202	62/93642	0.12535	1	TRINITY_DN94312_c1_g1	TRINITY_DN94312_c1_g1
GO:0044839	cell cycle G2/M phase transition	biological process	2/202	286/93642	0.12718	1	TRINITY_DN72851_c1_g1,TRINITY_DN82066_c1_g2	TRINITY_DN72851_c1_g1,TRINITY_DN82066_c1_g2
GO:0009956	radial pattern formation	biological process	1/202	63/93642	0.12724	1	TRINITY_DN75542_c1_g1	TRINITY_DN75542_c1_g1
GO:0032456	endocytic recycling	biological process	1/202	63/93642	0.12724	1	TRINITY_DN93303_c1_g1	TRINITY_DN93303_c1_g1
GO:0090481	pyrimidine nucleotide-sugar transmembrane transport	biological process	1/202	63/93642	0.12724	1	TRINITY_DN92893_c0_g2	TRINITY_DN92893_c0_g2
GO:0007051	spindle organization	biological process	2/202	288/93642	0.12862	1	TRINITY_DN78747_c1_g1,TRINITY_DN84458_c1_g1	TRINITY_DN78747_c1_g1,TRINITY_DN84458_c1_g1
GO:0006121	mitochondrial electron transport, succinate to ubiquinone	biological process	1/202	64/93642	0.12912	1	TRINITY_DN94416_c1_g1	TRINITY_DN94416_c1_g1
GO:0006521	regulation of cellular amino acid metabolic process	biological process	1/202	64/93642	0.12912	1	TRINITY_DN83121_c0_g1	TRINITY_DN83121_c0_g1
GO:0035337	fatty-acyl-CoA metabolic process	biological process	1/202	64/93642	0.12912	1	TRINITY_DN92960_c0_g1	TRINITY_DN92960_c0_g1
GO:0051298	centrosome duplication	biological process	1/202	64/93642	0.12912	1	TRINITY_DN84458_c1_g1	TRINITY_DN84458_c1_g1
GO:0048527	lateral root development	biological process	2/202	289/93642	0.12934	1	TRINITY_DN82066_c1_g2,TRINITY_DN83121_c0_g1	TRINITY_DN82066_c1_g2,TRINITY_DN83121_c0_g1
GO:0045229	external encapsulating structure organization	biological process	10/202	3077/93642	0.13091	1	TRINITY_DN73767_c1_g3,TRINITY_DN77660_c3_g2,TRINITY_DN85454_c1_g3,TRINITY_DN90732_c1_g1,TRINITY_DN91536_c0_g3,TRINITY_DN93957_c0_g2,TRINITY_DN94835_c0_g6,TRINITY_DN95976_c0_g3,TRINITY_DN96129_c1_g1,TRINITY_DN98381_c1_g4	TRINITY_DN73767_c1_g3,TRINITY_DN77660_c3_g2,TRINITY_DN85454_c1_g3,TRINITY_DN90732_c1_g1,TRINITY_DN91536_c0_g3,TRINITY_DN93957_c0_g2,TRINITY_DN94835_c0_g6,TRINITY_DN95976_c0_g3,TRINITY_DN96129_c1_g1,TRINITY_DN98381_c1_g4
GO:0007080	mitotic metaphase plate congression	biological process	1/202	65/93642	0.13100	1	TRINITY_DN91331_c0_g1	TRINITY_DN91331_c0_g1
GO:0007094	mitotic spindle assembly checkpoint	biological process	1/202	65/93642	0.13100	1	TRINITY_DN98885_c0_g1	TRINITY_DN98885_c0_g1
GO:0071173	spindle assembly checkpoint	biological process	1/202	65/93642	0.13100	1	TRINITY_DN98885_c0_g1	TRINITY_DN98885_c0_g1
GO:0051310	metaphase plate congression	biological process	1/202	66/93642	0.13288	1	TRINITY_DN91331_c0_g1	TRINITY_DN91331_c0_g1
GO:0009808	lignin metabolic process	biological process	2/202	295/93642	0.13369	1	TRINITY_DN73526_c1_g1,TRINITY_DN86307_c1_g2	TRINITY_DN73526_c1_g1,TRINITY_DN86307_c1_g2
GO:0007140	male meiotic nuclear division	biological process	1/202	67/93642	0.13475	1	TRINITY_DN71639_c0_g1	TRINITY_DN71639_c0_g1
GO:0009902	chloroplast relocation	biological process	1/202	67/93642	0.13475	1	TRINITY_DN81397_c0_g1	TRINITY_DN81397_c0_g1
GO:0051667	establishment of plastid localization	biological process	1/202	67/93642	0.13475	1	TRINITY_DN81397_c0_g1	TRINITY_DN81397_c0_g1
GO:0019750	chloroplast localization	biological process	1/202	68/93642	0.13662	1	TRINITY_DN81397_c0_g1	TRINITY_DN81397_c0_g1
GO:0051644	plastid localization	biological process	1/202	68/93642	0.13662	1	TRINITY_DN81397_c0_g1	TRINITY_DN81397_c0_g1
GO:0006950	response to stress	biological process	40/202	15618/93642	0.13688	1	TRINITY_DN72301_c1_g2,TRINITY_DN73122_c0_g1,TRINITY_DN73937_c2_g1,TRINITY_DN74458_c0_g2,TRINITY_DN75562_c0_g2,TRINITY_DN76248_c1_g3,TRINITY_DN76422_c1_g2,TRINITY_DN77660_c3_g2,TRINITY_DN78252_c0_g1,TRINITY_DN78398_c1_g2,TRINITY_DN78398_c1_g3,TRINITY_DN79556_c0_g1,TRINITY_DN80039_c0_g4,TRINITY_DN83769_c0_g3,TRINITY_DN84115_c1_g1,TRINITY_DN84975_c0_g1,TRINITY_DN86178_c2_g5,TRINITY_DN86497_c2_g1,TRI…	TRINITY_DN72301_c1_g2,TRINITY_DN73122_c0_g1,TRINITY_DN73937_c2_g1,TRINITY_DN74458_c0_g2,TRINITY_DN75562_c0_g2,TRINITY_DN76248_c1_g3,TRINITY_DN76422_c1_g2,TRINITY_DN77660_c3_g2,TRINITY_DN78252_c0_g1,TRINITY_DN78398_c1_g2,TRINITY_DN78398_c1_g3,TRINITY_DN79556_c0_g1,TRINITY_DN80039_c0_g4,TRINITY_DN83769_c0_g3,TRINITY_DN84115_c1_g1,TRINITY_DN84975_c0_g1,TRINITY_DN86178_c2_g5,TRINITY_DN86497_c2_g1,TRI…
GO:0008272	sulfate transport	biological process	1/202	69/93642	0.13848	1	TRINITY_DN91103_c0_g2	TRINITY_DN91103_c0_g2
GO:0030900	forebrain development	biological process	1/202	69/93642	0.13848	1	TRINITY_DN84458_c1_g1	TRINITY_DN84458_c1_g1
GO:0042816	vitamin B6 metabolic process	biological process	1/202	69/93642	0.13848	1	TRINITY_DN73369_c1_g1	TRINITY_DN73369_c1_g1
GO:0048646	anatomical structure formation involved in morphogenesis	biological process	6/202	1618/93642	0.13915	1	TRINITY_DN73767_c1_g3,TRINITY_DN82066_c1_g2,TRINITY_DN83121_c0_g1,TRINITY_DN83708_c0_g1,TRINITY_DN84115_c1_g1,TRINITY_DN98154_c1_g1	TRINITY_DN73767_c1_g3,TRINITY_DN82066_c1_g2,TRINITY_DN83121_c0_g1,TRINITY_DN83708_c0_g1,TRINITY_DN84115_c1_g1,TRINITY_DN98154_c1_g1
GO:0035196	production of miRNAs involved in gene silencing by miRNA	biological process	1/202	70/93642	0.14034	1	TRINITY_DN84115_c1_g1	TRINITY_DN84115_c1_g1
GO:0044209	AMP salvage	biological process	1/202	70/93642	0.14034	1	TRINITY_DN67887_c0_g1	TRINITY_DN67887_c0_g1
GO:0046885	regulation of hormone biosynthetic process	biological process	1/202	70/93642	0.14034	1	TRINITY_DN83121_c0_g1	TRINITY_DN83121_c0_g1
GO:0006261	DNA-dependent DNA replication	biological process	3/202	601/93642	0.14137	1	TRINITY_DN72301_c1_g2,TRINITY_DN82066_c1_g2,TRINITY_DN91592_c0_g4	TRINITY_DN72301_c1_g2,TRINITY_DN82066_c1_g2,TRINITY_DN91592_c0_g4
GO:0048638	regulation of developmental growth	biological process	3/202	602/93642	0.14187	1	TRINITY_DN75562_c0_g2,TRINITY_DN83631_c1_g5,TRINITY_DN98161_c2_g1	TRINITY_DN75562_c0_g2,TRINITY_DN83631_c1_g5,TRINITY_DN98161_c2_g1
GO:0007098	centrosome cycle	biological process	1/202	71/93642	0.14220	1	TRINITY_DN84458_c1_g1	TRINITY_DN84458_c1_g1
GO:0009825	multidimensional cell growth	biological process	1/202	71/93642	0.14220	1	TRINITY_DN94835_c0_g6	TRINITY_DN94835_c0_g6
GO:0015780	nucleotide-sugar transmembrane transport	biological process	1/202	71/93642	0.14220	1	TRINITY_DN92893_c0_g2	TRINITY_DN92893_c0_g2
GO:0048359	mucilage metabolic process involved in seed coat development	biological process	1/202	71/93642	0.14220	1	TRINITY_DN98138_c0_g2	TRINITY_DN98138_c0_g2
GO:0006766	vitamin metabolic process	biological process	3/202	605/93642	0.14336	1	TRINITY_DN73369_c1_g1,TRINITY_DN93815_c1_g1,TRINITY_DN98107_c1_g2	TRINITY_DN73369_c1_g1,TRINITY_DN93815_c1_g1,TRINITY_DN98107_c1_g2
GO:0071174	mitotic spindle checkpoint	biological process	1/202	72/93642	0.14405	1	TRINITY_DN98885_c0_g1	TRINITY_DN98885_c0_g1
GO:0010038	response to metal ion	biological process	6/202	1637/93642	0.14459	1	TRINITY_DN80987_c1_g3,TRINITY_DN87042_c0_g1,TRINITY_DN90732_c1_g1,TRINITY_DN91536_c0_g3,TRINITY_DN92434_c0_g2,TRINITY_DN98320_c3_g2	TRINITY_DN80987_c1_g3,TRINITY_DN87042_c0_g1,TRINITY_DN90732_c1_g1,TRINITY_DN91536_c0_g3,TRINITY_DN92434_c0_g2,TRINITY_DN98320_c3_g2
GO:0009692	ethylene metabolic process	biological process	1/202	73/93642	0.14590	1	TRINITY_DN83121_c0_g1	TRINITY_DN83121_c0_g1
GO:0009693	ethylene biosynthetic process	biological process	1/202	73/93642	0.14590	1	TRINITY_DN83121_c0_g1	TRINITY_DN83121_c0_g1
GO:0031577	spindle checkpoint	biological process	1/202	73/93642	0.14590	1	TRINITY_DN98885_c0_g1	TRINITY_DN98885_c0_g1
GO:0043450	alkene biosynthetic process	biological process	1/202	73/93642	0.14590	1	TRINITY_DN83121_c0_g1	TRINITY_DN83121_c0_g1
GO:0045216	cell-cell junction organization	biological process	1/202	73/93642	0.14590	1	TRINITY_DN94312_c1_g1	TRINITY_DN94312_c1_g1
GO:1900674	olefin biosynthetic process	biological process	1/202	73/93642	0.14590	1	TRINITY_DN83121_c0_g1	TRINITY_DN83121_c0_g1
GO:0034976	response to endoplasmic reticulum stress	biological process	3/202	612/93642	0.14687	1	TRINITY_DN74458_c0_g2,TRINITY_DN92893_c0_g2,TRINITY_DN98474_c2_g1	TRINITY_DN74458_c0_g2,TRINITY_DN92893_c0_g2,TRINITY_DN98474_c2_g1
GO:0045493	xylan catabolic process	biological process	2/202	313/93642	0.14692	1	TRINITY_DN90732_c1_g1,TRINITY_DN91536_c0_g3	TRINITY_DN90732_c1_g1,TRINITY_DN91536_c0_g3
GO:0006833	water transport	biological process	1/202	74/93642	0.14774	1	TRINITY_DN98349_c5_g2	TRINITY_DN98349_c5_g2
GO:0009616	virus induced gene silencing	biological process	1/202	74/93642	0.14774	1	TRINITY_DN84115_c1_g1	TRINITY_DN84115_c1_g1
GO:0009877	nodulation	biological process	1/202	74/93642	0.14774	1	TRINITY_DN89891_c0_g3	TRINITY_DN89891_c0_g3
GO:0016132	brassinosteroid biosynthetic process	biological process	1/202	74/93642	0.14774	1	TRINITY_DN89121_c0_g1	TRINITY_DN89121_c0_g1
GO:0052018	modulation by symbiont of RNA levels in host	biological process	1/202	74/93642	0.14774	1	TRINITY_DN84115_c1_g1	TRINITY_DN84115_c1_g1
GO:0052249	modulation of RNA levels in other organism involved in symbiotic interaction	biological process	1/202	74/93642	0.14774	1	TRINITY_DN84115_c1_g1	TRINITY_DN84115_c1_g1
GO:0009855	determination of bilateral symmetry	biological process	1/202	75/93642	0.14958	1	TRINITY_DN86666_c1_g1	TRINITY_DN86666_c1_g1
GO:0033238	regulation of cellular amine metabolic process	biological process	1/202	75/93642	0.14958	1	TRINITY_DN83121_c0_g1	TRINITY_DN83121_c0_g1
GO:0090421	embryonic meristem initiation	biological process	1/202	75/93642	0.14958	1	TRINITY_DN86666_c1_g1	TRINITY_DN86666_c1_g1
GO:0000070	mitotic sister chromatid segregation	biological process	3/202	619/93642	0.15040	1	TRINITY_DN91331_c0_g1,TRINITY_DN91834_c1_g2,TRINITY_DN98885_c0_g1	TRINITY_DN91331_c0_g1,TRINITY_DN91834_c1_g2,TRINITY_DN98885_c0_g1
GO:0009799	specification of symmetry	biological process	1/202	76/93642	0.15142	1	TRINITY_DN86666_c1_g1	TRINITY_DN86666_c1_g1
GO:0043096	purine nucleobase salvage	biological process	1/202	76/93642	0.15142	1	TRINITY_DN67887_c0_g1	TRINITY_DN67887_c0_g1
GO:0046785	microtubule polymerization	biological process	1/202	76/93642	0.15142	1	TRINITY_DN83708_c0_g1	TRINITY_DN83708_c0_g1
GO:0006303	double-strand break repair via nonhomologous end joining	biological process	1/202	77/93642	0.15325	1	TRINITY_DN91592_c0_g4	TRINITY_DN91592_c0_g4
GO:0043449	cellular alkene metabolic process	biological process	1/202	77/93642	0.15325	1	TRINITY_DN83121_c0_g1	TRINITY_DN83121_c0_g1
GO:0042044	fluid transport	biological process	1/202	78/93642	0.15508	1	TRINITY_DN98349_c5_g2	TRINITY_DN98349_c5_g2
GO:0045807	positive regulation of endocytosis	biological process	1/202	78/93642	0.15508	1	TRINITY_DN72492_c0_g1	TRINITY_DN72492_c0_g1
GO:0051303	establishment of chromosome localization	biological process	1/202	78/93642	0.15508	1	TRINITY_DN91331_c0_g1	TRINITY_DN91331_c0_g1
GO:0071310	cellular response to organic substance	biological process	12/202	3987/93642	0.15519	1	TRINITY_DN72851_c1_g1,TRINITY_DN73122_c0_g1,TRINITY_DN75542_c1_g1,TRINITY_DN76248_c1_g3,TRINITY_DN76333_c0_g3,TRINITY_DN79556_c0_g1,TRINITY_DN80731_c0_g3,TRINITY_DN84115_c1_g1,TRINITY_DN84751_c1_g1,TRINITY_DN91103_c0_g2,TRINITY_DN92869_c0_g4,TRINITY_DN92893_c0_g2	TRINITY_DN72851_c1_g1,TRINITY_DN73122_c0_g1,TRINITY_DN75542_c1_g1,TRINITY_DN76248_c1_g3,TRINITY_DN76333_c0_g3,TRINITY_DN79556_c0_g1,TRINITY_DN80731_c0_g3,TRINITY_DN84115_c1_g1,TRINITY_DN84751_c1_g1,TRINITY_DN91103_c0_g2,TRINITY_DN92869_c0_g4,TRINITY_DN92893_c0_g2
GO:0042592	homeostatic process	biological process	13/202	4388/93642	0.15531	1	TRINITY_DN74620_c1_g1,TRINITY_DN75562_c0_g2,TRINITY_DN76150_c0_g1,TRINITY_DN77762_c0_g2,TRINITY_DN81058_c2_g1,TRINITY_DN84719_c0_g4,TRINITY_DN89121_c0_g1,TRINITY_DN90235_c0_g2,TRINITY_DN91103_c0_g2,TRINITY_DN91841_c2_g1,TRINITY_DN91841_c2_g3,TRINITY_DN98349_c5_g2,TRINITY_DN98474_c2_g1	TRINITY_DN74620_c1_g1,TRINITY_DN75562_c0_g2,TRINITY_DN76150_c0_g1,TRINITY_DN77762_c0_g2,TRINITY_DN81058_c2_g1,TRINITY_DN84719_c0_g4,TRINITY_DN89121_c0_g1,TRINITY_DN90235_c0_g2,TRINITY_DN91103_c0_g2,TRINITY_DN91841_c2_g1,TRINITY_DN91841_c2_g3,TRINITY_DN98349_c5_g2,TRINITY_DN98474_c2_g1
GO:0090558	plant epidermis development	biological process	3/202	631/93642	0.15652	1	TRINITY_DN73394_c0_g1,TRINITY_DN82066_c1_g2,TRINITY_DN90622_c0_g1	TRINITY_DN73394_c0_g1,TRINITY_DN82066_c1_g2,TRINITY_DN90622_c0_g1
GO:0042762	regulation of sulfur metabolic process	biological process	1/202	79/93642	0.15690	1	TRINITY_DN83121_c0_g1	TRINITY_DN83121_c0_g1
GO:0046112	nucleobase biosynthetic process	biological process	2/202	327/93642	0.15739	1	TRINITY_DN67887_c0_g1,TRINITY_DN71384_c2_g2	TRINITY_DN67887_c0_g1,TRINITY_DN71384_c2_g2
GO:0052543	callose deposition in cell wall	biological process	1/202	80/93642	0.15872	1	TRINITY_DN93957_c0_g2	TRINITY_DN93957_c0_g2
GO:0010191	mucilage metabolic process	biological process	1/202	81/93642	0.16054	1	TRINITY_DN98138_c0_g2	TRINITY_DN98138_c0_g2
GO:0045841	negative regulation of mitotic metaphase/anaphase transition	biological process	1/202	81/93642	0.16054	1	TRINITY_DN98885_c0_g1	TRINITY_DN98885_c0_g1
GO:1902100	negative regulation of metaphase/anaphase transition of cell cycle	biological process	1/202	81/93642	0.16054	1	TRINITY_DN98885_c0_g1	TRINITY_DN98885_c0_g1
GO:1905819	negative regulation of chromosome separation	biological process	1/202	81/93642	0.16054	1	TRINITY_DN98885_c0_g1	TRINITY_DN98885_c0_g1
GO:2000816	negative regulation of mitotic sister chromatid separation	biological process	1/202	81/93642	0.16054	1	TRINITY_DN98885_c0_g1	TRINITY_DN98885_c0_g1
GO:0010025	wax biosynthetic process	biological process	1/202	83/93642	0.16416	1	TRINITY_DN86497_c2_g1	TRINITY_DN86497_c2_g1
GO:0010268	brassinosteroid homeostasis	biological process	1/202	83/93642	0.16416	1	TRINITY_DN89121_c0_g1	TRINITY_DN89121_c0_g1
GO:0048285	organelle fission	biological process	5/202	1338/93642	0.16451	1	TRINITY_DN71639_c0_g1,TRINITY_DN83708_c0_g1,TRINITY_DN91331_c0_g1,TRINITY_DN91834_c1_g2,TRINITY_DN98885_c0_g1	TRINITY_DN71639_c0_g1,TRINITY_DN83708_c0_g1,TRINITY_DN91331_c0_g1,TRINITY_DN91834_c1_g2,TRINITY_DN98885_c0_g1
GO:0009944	polarity specification of adaxial/abaxial axis	biological process	1/202	84/93642	0.16596	1	TRINITY_DN86666_c1_g1	TRINITY_DN86666_c1_g1
GO:0033048	negative regulation of mitotic sister chromatid segregation	biological process	1/202	84/93642	0.16596	1	TRINITY_DN98885_c0_g1	TRINITY_DN98885_c0_g1
GO:0009880	embryonic pattern specification	biological process	1/202	85/93642	0.16776	1	TRINITY_DN80731_c0_g3	TRINITY_DN80731_c0_g3
GO:0009943	adaxial/abaxial axis specification	biological process	1/202	85/93642	0.16776	1	TRINITY_DN86666_c1_g1	TRINITY_DN86666_c1_g1
GO:0048449	floral organ formation	biological process	1/202	85/93642	0.16776	1	TRINITY_DN84115_c1_g1	TRINITY_DN84115_c1_g1
GO:0048528	post-embryonic root development	biological process	2/202	343/93642	0.16952	1	TRINITY_DN82066_c1_g2,TRINITY_DN83121_c0_g1	TRINITY_DN82066_c1_g2,TRINITY_DN83121_c0_g1
GO:0010166	wax metabolic process	biological process	1/202	86/93642	0.16956	1	TRINITY_DN86497_c2_g1	TRINITY_DN86497_c2_g1
GO:0015740	C4-dicarboxylate transport	biological process	1/202	86/93642	0.16956	1	TRINITY_DN88799_c0_g1	TRINITY_DN88799_c0_g1
GO:0007346	regulation of mitotic cell cycle	biological process	4/202	999/93642	0.17081	1	TRINITY_DN72851_c1_g1,TRINITY_DN78747_c1_g1,TRINITY_DN82066_c1_g2,TRINITY_DN98885_c0_g1	TRINITY_DN72851_c1_g1,TRINITY_DN78747_c1_g1,TRINITY_DN82066_c1_g2,TRINITY_DN98885_c0_g1
GO:0016131	brassinosteroid metabolic process	biological process	1/202	87/93642	0.17135	1	TRINITY_DN89121_c0_g1	TRINITY_DN89121_c0_g1
GO:0033046	negative regulation of sister chromatid segregation	biological process	1/202	87/93642	0.17135	1	TRINITY_DN98885_c0_g1	TRINITY_DN98885_c0_g1
GO:0045839	negative regulation of mitotic nuclear division	biological process	1/202	87/93642	0.17135	1	TRINITY_DN98885_c0_g1	TRINITY_DN98885_c0_g1
GO:0046084	adenine biosynthetic process	biological process	1/202	87/93642	0.17135	1	TRINITY_DN67887_c0_g1	TRINITY_DN67887_c0_g1
GO:0051985	negative regulation of chromosome segregation	biological process	1/202	87/93642	0.17135	1	TRINITY_DN98885_c0_g1	TRINITY_DN98885_c0_g1
GO:0052386	cell wall thickening	biological process	1/202	87/93642	0.17135	1	TRINITY_DN93957_c0_g2	TRINITY_DN93957_c0_g2
GO:0098586	cellular response to virus	biological process	1/202	87/93642	0.17135	1	TRINITY_DN84115_c1_g1	TRINITY_DN84115_c1_g1
GO:1901990	regulation of mitotic cell cycle phase transition	biological process	3/202	661/93642	0.17214	1	TRINITY_DN72851_c1_g1,TRINITY_DN82066_c1_g2,TRINITY_DN98885_c0_g1	TRINITY_DN72851_c1_g1,TRINITY_DN82066_c1_g2,TRINITY_DN98885_c0_g1
GO:0000726	non-recombinational repair	biological process	1/202	89/93642	0.17493	1	TRINITY_DN91592_c0_g4	TRINITY_DN91592_c0_g4
GO:0009958	positive gravitropism	biological process	1/202	90/93642	0.17671	1	TRINITY_DN74517_c0_g1	TRINITY_DN74517_c0_g1
GO:0034330	cell junction organization	biological process	1/202	90/93642	0.17671	1	TRINITY_DN94312_c1_g1	TRINITY_DN94312_c1_g1
GO:0065001	specification of axis polarity	biological process	1/202	90/93642	0.17671	1	TRINITY_DN86666_c1_g1	TRINITY_DN86666_c1_g1
GO:0043622	cortical microtubule organization	biological process	1/202	91/93642	0.17849	1	TRINITY_DN83121_c0_g1	TRINITY_DN83121_c0_g1
GO:0009405	pathogenesis	biological process	4/202	1019/93642	0.17924	1	TRINITY_DN69969_c0_g1,TRINITY_DN72550_c0_g4,TRINITY_DN79650_c0_g3,TRINITY_DN97333_c2_g1	TRINITY_DN69969_c0_g1,TRINITY_DN72550_c0_g4,TRINITY_DN79650_c0_g3,TRINITY_DN97333_c2_g1
GO:0031023	microtubule organizing center organization	biological process	1/202	92/93642	0.18026	1	TRINITY_DN84458_c1_g1	TRINITY_DN84458_c1_g1
GO:0006273	lagging strand elongation	biological process	1/202	93/93642	0.18203	1	TRINITY_DN91592_c0_g4	TRINITY_DN91592_c0_g4
GO:0030335	positive regulation of cell migration	biological process	1/202	93/93642	0.18203	1	TRINITY_DN72492_c0_g1	TRINITY_DN72492_c0_g1
GO:0051259	protein complex oligomerization	biological process	2/202	360/93642	0.18257	1	TRINITY_DN93303_c1_g1,TRINITY_DN98320_c3_g2	TRINITY_DN93303_c1_g1,TRINITY_DN98320_c3_g2
GO:1901987	regulation of cell cycle phase transition	biological process	3/202	681/93642	0.18279	1	TRINITY_DN72851_c1_g1,TRINITY_DN82066_c1_g2,TRINITY_DN98885_c0_g1	TRINITY_DN72851_c1_g1,TRINITY_DN82066_c1_g2,TRINITY_DN98885_c0_g1
GO:0031497	chromatin assembly	biological process	2/202	362/93642	0.18412	1	TRINITY_DN80039_c0_g4,TRINITY_DN81514_c1_g1	TRINITY_DN80039_c0_g4,TRINITY_DN81514_c1_g1
GO:0050000	chromosome localization	biological process	1/202	95/93642	0.18556	1	TRINITY_DN91331_c0_g1	TRINITY_DN91331_c0_g1
GO:0070507	regulation of microtubule cytoskeleton organization	biological process	1/202	95/93642	0.18556	1	TRINITY_DN78747_c1_g1	TRINITY_DN78747_c1_g1
GO:1900673	olefin metabolic process	biological process	1/202	95/93642	0.18556	1	TRINITY_DN83121_c0_g1	TRINITY_DN83121_c0_g1
GO:0042744	hydrogen peroxide catabolic process	biological process	2/202	364/93642	0.18566	1	TRINITY_DN76422_c1_g2,TRINITY_DN84975_c0_g1	TRINITY_DN76422_c1_g2,TRINITY_DN84975_c0_g1
GO:0000819	sister chromatid segregation	biological process	3/202	689/93642	0.18710	1	TRINITY_DN91331_c0_g1,TRINITY_DN91834_c1_g2,TRINITY_DN98885_c0_g1	TRINITY_DN91331_c0_g1,TRINITY_DN91834_c1_g2,TRINITY_DN98885_c0_g1
GO:0052545	callose localization	biological process	1/202	96/93642	0.18732	1	TRINITY_DN93957_c0_g2	TRINITY_DN93957_c0_g2
GO:0032147	activation of protein kinase activity	biological process	1/202	97/93642	0.18907	1	TRINITY_DN78747_c1_g1	TRINITY_DN78747_c1_g1
GO:2000147	positive regulation of cell motility	biological process	1/202	98/93642	0.19082	1	TRINITY_DN72492_c0_g1	TRINITY_DN72492_c0_g1
GO:0030261	chromosome condensation	biological process	1/202	99/93642	0.19257	1	TRINITY_DN91834_c1_g2	TRINITY_DN91834_c1_g2
GO:0033037	polysaccharide localization	biological process	1/202	99/93642	0.19257	1	TRINITY_DN93957_c0_g2	TRINITY_DN93957_c0_g2
GO:0046184	aldehyde biosynthetic process	biological process	1/202	99/93642	0.19257	1	TRINITY_DN73369_c1_g1	TRINITY_DN73369_c1_g1
GO:0051272	positive regulation of cellular component movement	biological process	1/202	99/93642	0.19257	1	TRINITY_DN72492_c0_g1	TRINITY_DN72492_c0_g1
GO:0045491	xylan metabolic process	biological process	2/202	379/93642	0.19733	1	TRINITY_DN90732_c1_g1,TRINITY_DN91536_c0_g3	TRINITY_DN90732_c1_g1,TRINITY_DN91536_c0_g3
GO:0010014	meristem initiation	biological process	1/202	102/93642	0.19779	1	TRINITY_DN86666_c1_g1	TRINITY_DN86666_c1_g1
GO:0031109	microtubule polymerization or depolymerization	biological process	1/202	102/93642	0.19779	1	TRINITY_DN83708_c0_g1	TRINITY_DN83708_c0_g1
GO:0032261	purine nucleotide salvage	biological process	1/202	102/93642	0.19779	1	TRINITY_DN67887_c0_g1	TRINITY_DN67887_c0_g1
GO:0010214	seed coat development	biological process	1/202	104/93642	0.20125	1	TRINITY_DN98138_c0_g2	TRINITY_DN98138_c0_g2
GO:0006302	double-strand break repair	biological process	2/202	386/93642	0.20280	1	TRINITY_DN72301_c1_g2,TRINITY_DN91592_c0_g4	TRINITY_DN72301_c1_g2,TRINITY_DN91592_c0_g4
GO:0048438	floral whorl development	biological process	2/202	386/93642	0.20280	1	TRINITY_DN86666_c1_g1,TRINITY_DN90622_c0_g1	TRINITY_DN86666_c1_g1,TRINITY_DN90622_c0_g1
GO:0034728	nucleosome organization	biological process	2/202	388/93642	0.20437	1	TRINITY_DN80039_c0_g4,TRINITY_DN81514_c1_g1	TRINITY_DN80039_c0_g4,TRINITY_DN81514_c1_g1
GO:0042023	DNA endoreduplication	biological process	1/202	106/93642	0.20470	1	TRINITY_DN82066_c1_g2	TRINITY_DN82066_c1_g2
GO:0000281	mitotic cytokinesis	biological process	3/202	723/93642	0.20570	1	TRINITY_DN83708_c0_g1,TRINITY_DN98154_c1_g1,TRINITY_DN98859_c11_g1	TRINITY_DN83708_c0_g1,TRINITY_DN98154_c1_g1,TRINITY_DN98859_c11_g1
GO:0040017	positive regulation of locomotion	biological process	1/202	107/93642	0.20642	1	TRINITY_DN72492_c0_g1	TRINITY_DN72492_c0_g1
GO:0010252	auxin homeostasis	biological process	1/202	108/93642	0.20813	1	TRINITY_DN75562_c0_g2	TRINITY_DN75562_c0_g2
GO:0032886	regulation of microtubule-based process	biological process	1/202	108/93642	0.20813	1	TRINITY_DN78747_c1_g1	TRINITY_DN78747_c1_g1
GO:0009612	response to mechanical stimulus	biological process	1/202	110/93642	0.21155	1	TRINITY_DN79953_c2_g1	TRINITY_DN79953_c2_g1
GO:0005985	sucrose metabolic process	biological process	1/202	111/93642	0.21325	1	TRINITY_DN96312_c2_g4	TRINITY_DN96312_c2_g4
GO:0010074	maintenance of meristem identity	biological process	1/202	111/93642	0.21325	1	TRINITY_DN70682_c0_g1	TRINITY_DN70682_c0_g1
GO:0022414	reproductive process	biological process	17/202	6365/93642	0.21424	1	TRINITY_DN69539_c0_g1,TRINITY_DN70682_c0_g1,TRINITY_DN71639_c0_g1,TRINITY_DN73767_c1_g3,TRINITY_DN74152_c2_g2,TRINITY_DN75542_c1_g1,TRINITY_DN80731_c0_g3,TRINITY_DN83631_c1_g5,TRINITY_DN84115_c1_g1,TRINITY_DN86666_c1_g1,TRINITY_DN90622_c0_g1,TRINITY_DN90641_c0_g2,TRINITY_DN91834_c1_g2,TRINITY_DN92869_c0_g4,TRINITY_DN98138_c0_g2,TRINITY_DN98161_c2_g1,TRINITY_DN98885_c0_g1	TRINITY_DN69539_c0_g1,TRINITY_DN70682_c0_g1,TRINITY_DN71639_c0_g1,TRINITY_DN73767_c1_g3,TRINITY_DN74152_c2_g2,TRINITY_DN75542_c1_g1,TRINITY_DN80731_c0_g3,TRINITY_DN83631_c1_g5,TRINITY_DN84115_c1_g1,TRINITY_DN86666_c1_g1,TRINITY_DN90622_c0_g1,TRINITY_DN90641_c0_g2,TRINITY_DN91834_c1_g2,TRINITY_DN92869_c0_g4,TRINITY_DN98138_c0_g2,TRINITY_DN98161_c2_g1,TRINITY_DN98885_c0_g1
GO:0006167	AMP biosynthetic process	biological process	1/202	112/93642	0.21495	1	TRINITY_DN67887_c0_g1	TRINITY_DN67887_c0_g1
GO:0006333	chromatin assembly or disassembly	biological process	2/202	402/93642	0.21537	1	TRINITY_DN80039_c0_g4,TRINITY_DN81514_c1_g1	TRINITY_DN80039_c0_g4,TRINITY_DN81514_c1_g1
GO:0048580	regulation of post-embryonic development	biological process	3/202	741/93642	0.21571	1	TRINITY_DN82066_c1_g2,TRINITY_DN84115_c1_g1,TRINITY_DN91103_c0_g2	TRINITY_DN82066_c1_g2,TRINITY_DN84115_c1_g1,TRINITY_DN91103_c0_g2
GO:0048825	cotyledon development	biological process	1/202	113/93642	0.21664	1	TRINITY_DN92869_c0_g4	TRINITY_DN92869_c0_g4
GO:0030245	cellulose catabolic process	biological process	3/202	743/93642	0.21683	1	TRINITY_DN94835_c0_g6,TRINITY_DN96129_c1_g1,TRINITY_DN98381_c1_g4	TRINITY_DN94835_c0_g6,TRINITY_DN96129_c1_g1,TRINITY_DN98381_c1_g4
GO:0061640	cytoskeleton-dependent cytokinesis	biological process	3/202	745/93642	0.21795	1	TRINITY_DN83708_c0_g1,TRINITY_DN98154_c1_g1,TRINITY_DN98859_c11_g1	TRINITY_DN83708_c0_g1,TRINITY_DN98154_c1_g1,TRINITY_DN98859_c11_g1
GO:0062014	negative regulation of small molecule metabolic process	biological process	1/202	114/93642	0.21834	1	TRINITY_DN83121_c0_g1	TRINITY_DN83121_c0_g1
GO:0140014	mitotic nuclear division	biological process	3/202	746/93642	0.21851	1	TRINITY_DN91331_c0_g1,TRINITY_DN91834_c1_g2,TRINITY_DN98885_c0_g1	TRINITY_DN91331_c0_g1,TRINITY_DN91834_c1_g2,TRINITY_DN98885_c0_g1
GO:0010103	stomatal complex morphogenesis	biological process	1/202	115/93642	0.22002	1	TRINITY_DN90622_c0_g1	TRINITY_DN90622_c0_g1
GO:0046083	adenine metabolic process	biological process	1/202	115/93642	0.22002	1	TRINITY_DN67887_c0_g1	TRINITY_DN67887_c0_g1
GO:0030865	cortical cytoskeleton organization	biological process	2/202	411/93642	0.22248	1	TRINITY_DN79953_c2_g1,TRINITY_DN83121_c0_g1	TRINITY_DN79953_c2_g1,TRINITY_DN83121_c0_g1
GO:0007030	Golgi organization	biological process	1/202	117/93642	0.22339	1	TRINITY_DN94312_c1_g1	TRINITY_DN94312_c1_g1
GO:0009744	response to sucrose	biological process	1/202	117/93642	0.22339	1	TRINITY_DN91103_c0_g2	TRINITY_DN91103_c0_g2
GO:0051275	beta-glucan catabolic process	biological process	3/202	755/93642	0.22357	1	TRINITY_DN94835_c0_g6,TRINITY_DN96129_c1_g1,TRINITY_DN98381_c1_g4	TRINITY_DN94835_c0_g6,TRINITY_DN96129_c1_g1,TRINITY_DN98381_c1_g4
GO:0010035	response to inorganic substance	biological process	9/202	3087/93642	0.22469	1	TRINITY_DN80987_c1_g3,TRINITY_DN87042_c0_g1,TRINITY_DN90732_c1_g1,TRINITY_DN91103_c0_g2,TRINITY_DN91536_c0_g3,TRINITY_DN91841_c2_g1,TRINITY_DN91841_c2_g3,TRINITY_DN92434_c0_g2,TRINITY_DN98320_c3_g2	TRINITY_DN80987_c1_g3,TRINITY_DN87042_c0_g1,TRINITY_DN90732_c1_g1,TRINITY_DN91103_c0_g2,TRINITY_DN91536_c0_g3,TRINITY_DN91841_c2_g1,TRINITY_DN91841_c2_g3,TRINITY_DN92434_c0_g2,TRINITY_DN98320_c3_g2
GO:0051239	regulation of multicellular organismal process	biological process	6/202	1894/93642	0.22673	1	TRINITY_DN75562_c0_g2,TRINITY_DN82066_c1_g2,TRINITY_DN83631_c1_g5,TRINITY_DN84115_c1_g1,TRINITY_DN91103_c0_g2,TRINITY_DN98161_c2_g1	TRINITY_DN75562_c0_g2,TRINITY_DN82066_c1_g2,TRINITY_DN83631_c1_g5,TRINITY_DN84115_c1_g1,TRINITY_DN91103_c0_g2,TRINITY_DN98161_c2_g1
GO:0048444	floral organ morphogenesis	biological process	1/202	119/93642	0.22674	1	TRINITY_DN84115_c1_g1	TRINITY_DN84115_c1_g1
GO:0098609	cell-cell adhesion	biological process	1/202	119/93642	0.22674	1	TRINITY_DN94312_c1_g1	TRINITY_DN94312_c1_g1
GO:0051865	protein autoubiquitination	biological process	1/202	120/93642	0.22841	1	TRINITY_DN98161_c2_g1	TRINITY_DN98161_c2_g1
GO:0042773	ATP synthesis coupled electron transport	biological process	2/202	419/93642	0.22881	1	TRINITY_DN86394_c1_g6,TRINITY_DN94416_c1_g1	TRINITY_DN86394_c1_g6,TRINITY_DN94416_c1_g1
GO:0010564	regulation of cell cycle process	biological process	4/202	1135/93642	0.23060	1	TRINITY_DN72851_c1_g1,TRINITY_DN78747_c1_g1,TRINITY_DN82066_c1_g2,TRINITY_DN98885_c0_g1	TRINITY_DN72851_c1_g1,TRINITY_DN78747_c1_g1,TRINITY_DN82066_c1_g2,TRINITY_DN98885_c0_g1
GO:0009860	pollen tube growth	biological process	2/202	422/93642	0.23118	1	TRINITY_DN69539_c0_g1,TRINITY_DN83631_c1_g5	TRINITY_DN69539_c0_g1,TRINITY_DN83631_c1_g5
GO:0009556	microsporogenesis	biological process	1/202	122/93642	0.23174	1	TRINITY_DN71639_c0_g1	TRINITY_DN71639_c0_g1
GO:0009955	adaxial/abaxial pattern specification	biological process	1/202	122/93642	0.23174	1	TRINITY_DN86666_c1_g1	TRINITY_DN86666_c1_g1
GO:0048015	phosphatidylinositol-mediated signaling	biological process	1/202	122/93642	0.23174	1	TRINITY_DN73447_c0_g1	TRINITY_DN73447_c0_g1
GO:0034220	ion transmembrane transport	biological process	8/202	2709/93642	0.23233	1	TRINITY_DN77762_c0_g2,TRINITY_DN78488_c0_g3,TRINITY_DN81058_c2_g1,TRINITY_DN84719_c0_g4,TRINITY_DN88799_c0_g1,TRINITY_DN92869_c0_g4,TRINITY_DN92893_c0_g2,TRINITY_DN97577_c1_g2	TRINITY_DN77762_c0_g2,TRINITY_DN78488_c0_g3,TRINITY_DN81058_c2_g1,TRINITY_DN84719_c0_g4,TRINITY_DN88799_c0_g1,TRINITY_DN92869_c0_g4,TRINITY_DN92893_c0_g2,TRINITY_DN97577_c1_g2
GO:0042538	hyperosmotic salinity response	biological process	1/202	123/93642	0.23340	1	TRINITY_DN93303_c1_g1	TRINITY_DN93303_c1_g1
GO:0050793	regulation of developmental process	biological process	8/202	2713/93642	0.23350	1	TRINITY_DN72851_c1_g1,TRINITY_DN75542_c1_g1,TRINITY_DN75562_c0_g2,TRINITY_DN82066_c1_g2,TRINITY_DN83631_c1_g5,TRINITY_DN84115_c1_g1,TRINITY_DN91103_c0_g2,TRINITY_DN98161_c2_g1	TRINITY_DN72851_c1_g1,TRINITY_DN75542_c1_g1,TRINITY_DN75562_c0_g2,TRINITY_DN82066_c1_g2,TRINITY_DN83631_c1_g5,TRINITY_DN84115_c1_g1,TRINITY_DN91103_c0_g2,TRINITY_DN98161_c2_g1
GO:0006207	'de novo' pyrimidine nucleobase biosynthetic process	biological process	1/202	124/93642	0.23506	1	TRINITY_DN71384_c2_g2	TRINITY_DN71384_c2_g2
GO:0048831	regulation of shoot system development	biological process	2/202	431/93642	0.23832	1	TRINITY_DN84115_c1_g1,TRINITY_DN91103_c0_g2	TRINITY_DN84115_c1_g1,TRINITY_DN91103_c0_g2
GO:0006379	mRNA cleavage	biological process	1/202	126/93642	0.23836	1	TRINITY_DN84115_c1_g1	TRINITY_DN84115_c1_g1
GO:0000902	cell morphogenesis	biological process	6/202	1947/93642	0.24532	1	TRINITY_DN69539_c0_g1,TRINITY_DN72290_c0_g1,TRINITY_DN73394_c0_g1,TRINITY_DN83631_c1_g5,TRINITY_DN87291_c1_g2,TRINITY_DN96750_c2_g1	TRINITY_DN69539_c0_g1,TRINITY_DN72290_c0_g1,TRINITY_DN73394_c0_g1,TRINITY_DN83631_c1_g5,TRINITY_DN87291_c1_g2,TRINITY_DN96750_c2_g1
GO:0007062	sister chromatid cohesion	biological process	1/202	131/93642	0.24655	1	TRINITY_DN91331_c0_g1	TRINITY_DN91331_c0_g1
GO:0006970	response to osmotic stress	biological process	6/202	1952/93642	0.24710	1	TRINITY_DN83769_c0_g3,TRINITY_DN86178_c2_g5,TRINITY_DN86668_c1_g1,TRINITY_DN90235_c0_g2,TRINITY_DN91103_c0_g2,TRINITY_DN93303_c1_g1	TRINITY_DN83769_c0_g3,TRINITY_DN86178_c2_g5,TRINITY_DN86668_c1_g1,TRINITY_DN90235_c0_g2,TRINITY_DN91103_c0_g2,TRINITY_DN93303_c1_g1
GO:0015976	carbon utilization	biological process	1/202	132/93642	0.24817	1	TRINITY_DN83906_c0_g1	TRINITY_DN83906_c0_g1
GO:0009853	photorespiration	biological process	1/202	133/93642	0.24980	1	TRINITY_DN93077_c0_g3	TRINITY_DN93077_c0_g3
GO:0034285	response to disaccharide	biological process	1/202	133/93642	0.24980	1	TRINITY_DN91103_c0_g2	TRINITY_DN91103_c0_g2
GO:0006271	DNA strand elongation involved in DNA replication	biological process	1/202	134/93642	0.25142	1	TRINITY_DN91592_c0_g4	TRINITY_DN91592_c0_g4
GO:1902969	mitotic DNA replication	biological process	1/202	134/93642	0.25142	1	TRINITY_DN72301_c1_g2	TRINITY_DN72301_c1_g2
GO:0035195	gene silencing by miRNA	biological process	1/202	135/93642	0.25304	1	TRINITY_DN84115_c1_g1	TRINITY_DN84115_c1_g1
GO:0048508	embryonic meristem development	biological process	1/202	135/93642	0.25304	1	TRINITY_DN86666_c1_g1	TRINITY_DN86666_c1_g1
GO:0044772	mitotic cell cycle phase transition	biological process	3/202	810/93642	0.25494	1	TRINITY_DN72851_c1_g1,TRINITY_DN82066_c1_g2,TRINITY_DN98885_c0_g1	TRINITY_DN72851_c1_g1,TRINITY_DN82066_c1_g2,TRINITY_DN98885_c0_g1
GO:0034293	sexual sporulation	biological process	2/202	452/93642	0.25502	1	TRINITY_DN71639_c0_g1,TRINITY_DN75542_c1_g1	TRINITY_DN71639_c0_g1,TRINITY_DN75542_c1_g1
GO:0022616	DNA strand elongation	biological process	1/202	137/93642	0.25626	1	TRINITY_DN91592_c0_g4	TRINITY_DN91592_c0_g4
GO:0009817	defense response to fungus, incompatible interaction	biological process	1/202	138/93642	0.25787	1	TRINITY_DN93095_c0_g1	TRINITY_DN93095_c0_g1
GO:0016036	cellular response to phosphate starvation	biological process	1/202	138/93642	0.25787	1	TRINITY_DN91103_c0_g2	TRINITY_DN91103_c0_g2
GO:0098813	nuclear chromosome segregation	biological process	3/202	816/93642	0.25840	1	TRINITY_DN91331_c0_g1,TRINITY_DN91834_c1_g2,TRINITY_DN98885_c0_g1	TRINITY_DN91331_c0_g1,TRINITY_DN91834_c1_g2,TRINITY_DN98885_c0_g1
GO:0009561	megagametogenesis	biological process	1/202	139/93642	0.25947	1	TRINITY_DN98154_c1_g1	TRINITY_DN98154_c1_g1
GO:1901570	fatty acid derivative biosynthetic process	biological process	1/202	139/93642	0.25947	1	TRINITY_DN86497_c2_g1	TRINITY_DN86497_c2_g1
GO:1901698	response to nitrogen compound	biological process	5/202	1592/93642	0.26116	1	TRINITY_DN74458_c0_g2,TRINITY_DN76248_c1_g3,TRINITY_DN84115_c1_g1,TRINITY_DN91841_c2_g1,TRINITY_DN91841_c2_g3	TRINITY_DN74458_c0_g2,TRINITY_DN76248_c1_g3,TRINITY_DN84115_c1_g1,TRINITY_DN91841_c2_g1,TRINITY_DN91841_c2_g3
GO:0046283	anthocyanin-containing compound metabolic process	biological process	1/202	142/93642	0.26426	1	TRINITY_DN98417_c2_g3	TRINITY_DN98417_c2_g3
GO:0032350	regulation of hormone metabolic process	biological process	1/202	143/93642	0.26585	1	TRINITY_DN83121_c0_g1	TRINITY_DN83121_c0_g1
GO:0016043	cellular component organization	biological process	41/202	17227/93642	0.26800	1	TRINITY_DN69539_c0_g1,TRINITY_DN71639_c0_g1,TRINITY_DN72290_c0_g1,TRINITY_DN72301_c1_g2,TRINITY_DN72492_c0_g1,TRINITY_DN72851_c1_g1,TRINITY_DN73394_c0_g1,TRINITY_DN73767_c1_g3,TRINITY_DN76150_c0_g1,TRINITY_DN77660_c3_g2,TRINITY_DN77762_c0_g2,TRINITY_DN78747_c1_g1,TRINITY_DN79953_c2_g1,TRINITY_DN80039_c0_g4,TRINITY_DN81058_c2_g1,TRINITY_DN81397_c0_g1,TRINITY_DN81514_c1_g1,TRINITY_DN83121_c0_g1,TRI…	TRINITY_DN69539_c0_g1,TRINITY_DN71639_c0_g1,TRINITY_DN72290_c0_g1,TRINITY_DN72301_c1_g2,TRINITY_DN72492_c0_g1,TRINITY_DN72851_c1_g1,TRINITY_DN73394_c0_g1,TRINITY_DN73767_c1_g3,TRINITY_DN76150_c0_g1,TRINITY_DN77660_c3_g2,TRINITY_DN77762_c0_g2,TRINITY_DN78747_c1_g1,TRINITY_DN79953_c2_g1,TRINITY_DN80039_c0_g4,TRINITY_DN81058_c2_g1,TRINITY_DN81397_c0_g1,TRINITY_DN81514_c1_g1,TRINITY_DN83121_c0_g1,TRI…
GO:0000910	cytokinesis	biological process	3/202	833/93642	0.26824	1	TRINITY_DN83708_c0_g1,TRINITY_DN98154_c1_g1,TRINITY_DN98859_c11_g1	TRINITY_DN83708_c0_g1,TRINITY_DN98154_c1_g1,TRINITY_DN98859_c11_g1
GO:0046033	AMP metabolic process	biological process	1/202	145/93642	0.26902	1	TRINITY_DN67887_c0_g1	TRINITY_DN67887_c0_g1
GO:0042743	hydrogen peroxide metabolic process	biological process	2/202	471/93642	0.27015	1	TRINITY_DN76422_c1_g2,TRINITY_DN84975_c0_g1	TRINITY_DN76422_c1_g2,TRINITY_DN84975_c0_g1
GO:0051784	negative regulation of nuclear division	biological process	1/202	146/93642	0.27060	1	TRINITY_DN98885_c0_g1	TRINITY_DN98885_c0_g1
GO:0044770	cell cycle phase transition	biological process	3/202	842/93642	0.27347	1	TRINITY_DN72851_c1_g1,TRINITY_DN82066_c1_g2,TRINITY_DN98885_c0_g1	TRINITY_DN72851_c1_g1,TRINITY_DN82066_c1_g2,TRINITY_DN98885_c0_g1
GO:0042221	response to chemical	biological process	28/202	11487/93642	0.27366	1	TRINITY_DN69692_c0_g1,TRINITY_DN72851_c1_g1,TRINITY_DN72866_c0_g4,TRINITY_DN73122_c0_g1,TRINITY_DN74458_c0_g2,TRINITY_DN75542_c1_g1,TRINITY_DN75562_c0_g2,TRINITY_DN76248_c1_g3,TRINITY_DN76333_c0_g3,TRINITY_DN79556_c0_g1,TRINITY_DN80731_c0_g3,TRINITY_DN80987_c1_g3,TRINITY_DN82238_c0_g1,TRINITY_DN83769_c0_g3,TRINITY_DN84115_c1_g1,TRINITY_DN84751_c1_g1,TRINITY_DN84975_c0_g1,TRINITY_DN87042_c0_g1,TRI…	TRINITY_DN69692_c0_g1,TRINITY_DN72851_c1_g1,TRINITY_DN72866_c0_g4,TRINITY_DN73122_c0_g1,TRINITY_DN74458_c0_g2,TRINITY_DN75542_c1_g1,TRINITY_DN75562_c0_g2,TRINITY_DN76248_c1_g3,TRINITY_DN76333_c0_g3,TRINITY_DN79556_c0_g1,TRINITY_DN80731_c0_g3,TRINITY_DN80987_c1_g3,TRINITY_DN82238_c0_g1,TRINITY_DN83769_c0_g3,TRINITY_DN84115_c1_g1,TRINITY_DN84751_c1_g1,TRINITY_DN84975_c0_g1,TRINITY_DN87042_c0_g1,TRI…
GO:0010204	defense response signaling pathway, resistance gene-independent	biological process	1/202	148/93642	0.27375	1	TRINITY_DN98417_c2_g3	TRINITY_DN98417_c2_g3
GO:0032508	DNA duplex unwinding	biological process	1/202	148/93642	0.27375	1	TRINITY_DN72301_c1_g2	TRINITY_DN72301_c1_g2
GO:0072593	reactive oxygen species metabolic process	biological process	3/202	843/93642	0.27405	1	TRINITY_DN76422_c1_g2,TRINITY_DN84975_c0_g1,TRINITY_DN90235_c0_g2	TRINITY_DN76422_c1_g2,TRINITY_DN84975_c0_g1,TRINITY_DN90235_c0_g2
GO:0000272	polysaccharide catabolic process	biological process	6/202	2027/93642	0.27418	1	TRINITY_DN86704_c2_g2,TRINITY_DN90732_c1_g1,TRINITY_DN91536_c0_g3,TRINITY_DN94835_c0_g6,TRINITY_DN96129_c1_g1,TRINITY_DN98381_c1_g4	TRINITY_DN86704_c2_g2,TRINITY_DN90732_c1_g1,TRINITY_DN91536_c0_g3,TRINITY_DN94835_c0_g6,TRINITY_DN96129_c1_g1,TRINITY_DN98381_c1_g4
GO:0007155	cell adhesion	biological process	2/202	480/93642	0.27732	1	TRINITY_DN72492_c0_g1,TRINITY_DN94312_c1_g1	TRINITY_DN72492_c0_g1,TRINITY_DN94312_c1_g1
GO:0006814	sodium ion transport	biological process	1/202	151/93642	0.27844	1	TRINITY_DN97577_c1_g2	TRINITY_DN97577_c1_g2
GO:0045926	negative regulation of growth	biological process	1/202	151/93642	0.27844	1	TRINITY_DN98161_c2_g1	TRINITY_DN98161_c2_g1
GO:0051187	cofactor catabolic process	biological process	2/202	484/93642	0.28050	1	TRINITY_DN76422_c1_g2,TRINITY_DN84975_c0_g1	TRINITY_DN76422_c1_g2,TRINITY_DN84975_c0_g1
GO:0000003	reproduction	biological process	17/202	6722/93642	0.28339	1	TRINITY_DN69539_c0_g1,TRINITY_DN70682_c0_g1,TRINITY_DN71639_c0_g1,TRINITY_DN73767_c1_g3,TRINITY_DN74152_c2_g2,TRINITY_DN75542_c1_g1,TRINITY_DN80731_c0_g3,TRINITY_DN83631_c1_g5,TRINITY_DN84115_c1_g1,TRINITY_DN86666_c1_g1,TRINITY_DN90622_c0_g1,TRINITY_DN90641_c0_g2,TRINITY_DN91834_c1_g2,TRINITY_DN92869_c0_g4,TRINITY_DN98138_c0_g2,TRINITY_DN98161_c2_g1,TRINITY_DN98885_c0_g1	TRINITY_DN69539_c0_g1,TRINITY_DN70682_c0_g1,TRINITY_DN71639_c0_g1,TRINITY_DN73767_c1_g3,TRINITY_DN74152_c2_g2,TRINITY_DN75542_c1_g1,TRINITY_DN80731_c0_g3,TRINITY_DN83631_c1_g5,TRINITY_DN84115_c1_g1,TRINITY_DN86666_c1_g1,TRINITY_DN90622_c0_g1,TRINITY_DN90641_c0_g2,TRINITY_DN91834_c1_g2,TRINITY_DN92869_c0_g4,TRINITY_DN98138_c0_g2,TRINITY_DN98161_c2_g1,TRINITY_DN98885_c0_g1
GO:0006811	ion transport	biological process	14/202	5428/93642	0.28396	1	TRINITY_DN74620_c1_g1,TRINITY_DN77762_c0_g2,TRINITY_DN78488_c0_g3,TRINITY_DN81058_c2_g1,TRINITY_DN82238_c0_g1,TRINITY_DN84719_c0_g4,TRINITY_DN86615_c2_g2,TRINITY_DN88799_c0_g1,TRINITY_DN91103_c0_g2,TRINITY_DN91841_c2_g1,TRINITY_DN91841_c2_g3,TRINITY_DN92869_c0_g4,TRINITY_DN92893_c0_g2,TRINITY_DN97577_c1_g2	TRINITY_DN74620_c1_g1,TRINITY_DN77762_c0_g2,TRINITY_DN78488_c0_g3,TRINITY_DN81058_c2_g1,TRINITY_DN82238_c0_g1,TRINITY_DN84719_c0_g4,TRINITY_DN86615_c2_g2,TRINITY_DN88799_c0_g1,TRINITY_DN91103_c0_g2,TRINITY_DN91841_c2_g1,TRINITY_DN91841_c2_g3,TRINITY_DN92869_c0_g4,TRINITY_DN92893_c0_g2,TRINITY_DN97577_c1_g2
GO:0022904	respiratory electron transport chain	biological process	2/202	491/93642	0.28607	1	TRINITY_DN86394_c1_g6,TRINITY_DN94416_c1_g1	TRINITY_DN86394_c1_g6,TRINITY_DN94416_c1_g1
GO:0043094	cellular metabolic compound salvage	biological process	2/202	498/93642	0.29164	1	TRINITY_DN67887_c0_g1,TRINITY_DN93077_c0_g3	TRINITY_DN67887_c0_g1,TRINITY_DN93077_c0_g3
GO:0043101	purine-containing compound salvage	biological process	1/202	160/93642	0.29235	1	TRINITY_DN67887_c0_g1	TRINITY_DN67887_c0_g1
GO:0022610	biological adhesion	biological process	2/202	500/93642	0.29322	1	TRINITY_DN72492_c0_g1,TRINITY_DN94312_c1_g1	TRINITY_DN72492_c0_g1,TRINITY_DN94312_c1_g1
GO:0019856	pyrimidine nucleobase biosynthetic process	biological process	1/202	163/93642	0.29693	1	TRINITY_DN71384_c2_g2	TRINITY_DN71384_c2_g2
GO:0048582	positive regulation of post-embryonic development	biological process	1/202	163/93642	0.29693	1	TRINITY_DN82066_c1_g2	TRINITY_DN82066_c1_g2
GO:0009113	purine nucleobase biosynthetic process	biological process	1/202	164/93642	0.29845	1	TRINITY_DN67887_c0_g1	TRINITY_DN67887_c0_g1
GO:0009630	gravitropism	biological process	1/202	164/93642	0.29845	1	TRINITY_DN74517_c0_g1	TRINITY_DN74517_c0_g1
GO:0033260	nuclear DNA replication	biological process	1/202	164/93642	0.29845	1	TRINITY_DN72301_c1_g2	TRINITY_DN72301_c1_g2
GO:0009698	phenylpropanoid metabolic process	biological process	2/202	511/93642	0.30195	1	TRINITY_DN73526_c1_g1,TRINITY_DN86307_c1_g2	TRINITY_DN73526_c1_g1,TRINITY_DN86307_c1_g2
GO:0046488	phosphatidylinositol metabolic process	biological process	2/202	511/93642	0.30195	1	TRINITY_DN73447_c0_g1,TRINITY_DN86668_c1_g1	TRINITY_DN73447_c0_g1,TRINITY_DN86668_c1_g1
GO:0010410	hemicellulose metabolic process	biological process	2/202	513/93642	0.30354	1	TRINITY_DN90732_c1_g1,TRINITY_DN91536_c0_g3	TRINITY_DN90732_c1_g1,TRINITY_DN91536_c0_g3
GO:0046942	carboxylic acid transport	biological process	4/202	1290/93642	0.30383	1	TRINITY_DN78488_c0_g3,TRINITY_DN88799_c0_g1,TRINITY_DN92869_c0_g4,TRINITY_DN97577_c1_g2	TRINITY_DN78488_c0_g3,TRINITY_DN88799_c0_g1,TRINITY_DN92869_c0_g4,TRINITY_DN97577_c1_g2
GO:0010029	regulation of seed germination	biological process	1/202	168/93642	0.30450	1	TRINITY_DN91103_c0_g2	TRINITY_DN91103_c0_g2
GO:0009651	response to salt stress	biological process	4/202	1292/93642	0.30479	1	TRINITY_DN83769_c0_g3,TRINITY_DN86178_c2_g5,TRINITY_DN86668_c1_g1,TRINITY_DN93303_c1_g1	TRINITY_DN83769_c0_g3,TRINITY_DN86178_c2_g5,TRINITY_DN86668_c1_g1,TRINITY_DN93303_c1_g1
GO:0015849	organic acid transport	biological process	4/202	1294/93642	0.30576	1	TRINITY_DN78488_c0_g3,TRINITY_DN88799_c0_g1,TRINITY_DN92869_c0_g4,TRINITY_DN97577_c1_g2	TRINITY_DN78488_c0_g3,TRINITY_DN88799_c0_g1,TRINITY_DN92869_c0_g4,TRINITY_DN97577_c1_g2
GO:0009736	cytokinin-activated signaling pathway	biological process	1/202	169/93642	0.30600	1	TRINITY_DN91103_c0_g2	TRINITY_DN91103_c0_g2
GO:0048868	pollen tube development	biological process	2/202	518/93642	0.30750	1	TRINITY_DN69539_c0_g1,TRINITY_DN83631_c1_g5	TRINITY_DN69539_c0_g1,TRINITY_DN83631_c1_g5
GO:0032392	DNA geometric change	biological process	1/202	171/93642	0.30899	1	TRINITY_DN72301_c1_g2	TRINITY_DN72301_c1_g2
GO:0044003	modification by symbiont of host morphology or physiology	biological process	1/202	171/93642	0.30899	1	TRINITY_DN84115_c1_g1	TRINITY_DN84115_c1_g1
GO:0048017	inositol lipid-mediated signaling	biological process	1/202	171/93642	0.30899	1	TRINITY_DN73447_c0_g1	TRINITY_DN73447_c0_g1
GO:0043173	nucleotide salvage	biological process	1/202	172/93642	0.31049	1	TRINITY_DN67887_c0_g1	TRINITY_DN67887_c0_g1
GO:0071368	cellular response to cytokinin stimulus	biological process	1/202	172/93642	0.31049	1	TRINITY_DN91103_c0_g2	TRINITY_DN91103_c0_g2
GO:0010224	response to UV-B	biological process	1/202	174/93642	0.31346	1	TRINITY_DN91807_c0_g2	TRINITY_DN91807_c0_g2
GO:0071369	cellular response to ethylene stimulus	biological process	2/202	526/93642	0.31383	1	TRINITY_DN76248_c1_g3,TRINITY_DN79556_c0_g1	TRINITY_DN76248_c1_g3,TRINITY_DN79556_c0_g1
GO:0065004	protein-DNA complex assembly	biological process	2/202	528/93642	0.31541	1	TRINITY_DN80039_c0_g4,TRINITY_DN81514_c1_g1	TRINITY_DN80039_c0_g4,TRINITY_DN81514_c1_g1
GO:0009863	salicylic acid mediated signaling pathway	biological process	1/202	176/93642	0.31643	1	TRINITY_DN73122_c0_g1	TRINITY_DN73122_c0_g1
GO:0042446	hormone biosynthetic process	biological process	2/202	530/93642	0.31699	1	TRINITY_DN83121_c0_g1,TRINITY_DN89121_c0_g1	TRINITY_DN83121_c0_g1,TRINITY_DN89121_c0_g1
GO:0007420	brain development	biological process	1/202	177/93642	0.31791	1	TRINITY_DN84458_c1_g1	TRINITY_DN84458_c1_g1
GO:0006119	oxidative phosphorylation	biological process	2/202	538/93642	0.32330	1	TRINITY_DN86394_c1_g6,TRINITY_DN94416_c1_g1	TRINITY_DN86394_c1_g6,TRINITY_DN94416_c1_g1
GO:0006378	mRNA polyadenylation	biological process	1/202	181/93642	0.32378	1	TRINITY_DN96447_c1_g2	TRINITY_DN96447_c1_g2
GO:0060322	head development	biological process	1/202	184/93642	0.32816	1	TRINITY_DN84458_c1_g1	TRINITY_DN84458_c1_g1
GO:0080167	response to karrikin	biological process	1/202	184/93642	0.32816	1	TRINITY_DN95429_c0_g2	TRINITY_DN95429_c0_g2
GO:0044247	cellular polysaccharide catabolic process	biological process	3/202	936/93642	0.32852	1	TRINITY_DN94835_c0_g6,TRINITY_DN96129_c1_g1,TRINITY_DN98381_c1_g4	TRINITY_DN94835_c0_g6,TRINITY_DN96129_c1_g1,TRINITY_DN98381_c1_g4
GO:0009251	glucan catabolic process	biological process	3/202	939/93642	0.33028	1	TRINITY_DN94835_c0_g6,TRINITY_DN96129_c1_g1,TRINITY_DN98381_c1_g4	TRINITY_DN94835_c0_g6,TRINITY_DN96129_c1_g1,TRINITY_DN98381_c1_g4
GO:0009809	lignin biosynthetic process	biological process	1/202	186/93642	0.33106	1	TRINITY_DN86307_c1_g2	TRINITY_DN86307_c1_g2
GO:0040008	regulation of growth	biological process	4/202	1352/93642	0.33390	1	TRINITY_DN75046_c0_g1,TRINITY_DN75562_c0_g2,TRINITY_DN83631_c1_g5,TRINITY_DN98161_c2_g1	TRINITY_DN75046_c0_g1,TRINITY_DN75562_c0_g2,TRINITY_DN83631_c1_g5,TRINITY_DN98161_c2_g1
GO:0051817	modification of morphology or physiology of other organism involved in symbiotic interaction	biological process	1/202	188/93642	0.33395	1	TRINITY_DN84115_c1_g1	TRINITY_DN84115_c1_g1
GO:0006275	regulation of DNA replication	biological process	1/202	190/93642	0.33683	1	TRINITY_DN79694_c0_g1	TRINITY_DN79694_c0_g1
GO:0006972	hyperosmotic response	biological process	1/202	191/93642	0.33826	1	TRINITY_DN93303_c1_g1	TRINITY_DN93303_c1_g1
GO:0030243	cellulose metabolic process	biological process	3/202	955/93642	0.33968	1	TRINITY_DN94835_c0_g6,TRINITY_DN96129_c1_g1,TRINITY_DN98381_c1_g4	TRINITY_DN94835_c0_g6,TRINITY_DN96129_c1_g1,TRINITY_DN98381_c1_g4
GO:1900140	regulation of seedling development	biological process	1/202	192/93642	0.33969	1	TRINITY_DN91103_c0_g2	TRINITY_DN91103_c0_g2
GO:0051493	regulation of cytoskeleton organization	biological process	2/202	561/93642	0.34135	1	TRINITY_DN78747_c1_g1,TRINITY_DN93303_c1_g1	TRINITY_DN78747_c1_g1,TRINITY_DN93303_c1_g1
GO:0009629	response to gravity	biological process	1/202	194/93642	0.34254	1	TRINITY_DN74517_c0_g1	TRINITY_DN74517_c0_g1
GO:0007059	chromosome segregation	biological process	3/202	964/93642	0.34496	1	TRINITY_DN91331_c0_g1,TRINITY_DN91834_c1_g2,TRINITY_DN98885_c0_g1	TRINITY_DN91331_c0_g1,TRINITY_DN91834_c1_g2,TRINITY_DN98885_c0_g1
GO:0006835	dicarboxylic acid transport	biological process	1/202	196/93642	0.34538	1	TRINITY_DN88799_c0_g1	TRINITY_DN88799_c0_g1
GO:0071446	cellular response to salicylic acid stimulus	biological process	1/202	196/93642	0.34538	1	TRINITY_DN73122_c0_g1	TRINITY_DN73122_c0_g1
GO:0006073	cellular glucan metabolic process	biological process	5/202	1800/93642	0.34804	1	TRINITY_DN90732_c1_g1,TRINITY_DN91536_c0_g3,TRINITY_DN94835_c0_g6,TRINITY_DN96129_c1_g1,TRINITY_DN98381_c1_g4	TRINITY_DN90732_c1_g1,TRINITY_DN91536_c0_g3,TRINITY_DN94835_c0_g6,TRINITY_DN96129_c1_g1,TRINITY_DN98381_c1_g4
GO:0015711	organic anion transport	biological process	5/202	1810/93642	0.35229	1	TRINITY_DN78488_c0_g3,TRINITY_DN88799_c0_g1,TRINITY_DN92869_c0_g4,TRINITY_DN92893_c0_g2,TRINITY_DN97577_c1_g2	TRINITY_DN78488_c0_g3,TRINITY_DN88799_c0_g1,TRINITY_DN92869_c0_g4,TRINITY_DN92893_c0_g2,TRINITY_DN97577_c1_g2
GO:0051321	meiotic cell cycle	biological process	4/202	1390/93642	0.35241	1	TRINITY_DN71639_c0_g1,TRINITY_DN75542_c1_g1,TRINITY_DN91834_c1_g2,TRINITY_DN98885_c0_g1	TRINITY_DN71639_c0_g1,TRINITY_DN75542_c1_g1,TRINITY_DN91834_c1_g2,TRINITY_DN98885_c0_g1
GO:0009793	embryo development ending in seed dormancy	biological process	3/202	981/93642	0.35493	1	TRINITY_DN80731_c0_g3,TRINITY_DN86666_c1_g1,TRINITY_DN92869_c0_g4	TRINITY_DN80731_c0_g3,TRINITY_DN86666_c1_g1,TRINITY_DN92869_c0_g4
GO:0030334	regulation of cell migration	biological process	1/202	203/93642	0.35522	1	TRINITY_DN72492_c0_g1	TRINITY_DN72492_c0_g1
GO:0045860	positive regulation of protein kinase activity	biological process	1/202	204/93642	0.35662	1	TRINITY_DN78747_c1_g1	TRINITY_DN78747_c1_g1
GO:0072348	sulfur compound transport	biological process	1/202	204/93642	0.35662	1	TRINITY_DN91103_c0_g2	TRINITY_DN91103_c0_g2
GO:0030968	endoplasmic reticulum unfolded protein response	biological process	1/202	205/93642	0.35801	1	TRINITY_DN92893_c0_g2	TRINITY_DN92893_c0_g2
GO:0031122	cytoplasmic microtubule organization	biological process	1/202	205/93642	0.35801	1	TRINITY_DN83121_c0_g1	TRINITY_DN83121_c0_g1
GO:0045087	innate immune response	biological process	6/202	2250/93642	0.35801	1	TRINITY_DN73122_c0_g1,TRINITY_DN79556_c0_g1,TRINITY_DN84115_c1_g1,TRINITY_DN93095_c0_g1,TRINITY_DN97769_c2_g1,TRINITY_DN98417_c2_g3	TRINITY_DN73122_c0_g1,TRINITY_DN79556_c0_g1,TRINITY_DN84115_c1_g1,TRINITY_DN93095_c0_g1,TRINITY_DN97769_c2_g1,TRINITY_DN98417_c2_g3
GO:0044042	glucan metabolic process	biological process	5/202	1826/93642	0.35910	1	TRINITY_DN90732_c1_g1,TRINITY_DN91536_c0_g3,TRINITY_DN94835_c0_g6,TRINITY_DN96129_c1_g1,TRINITY_DN98381_c1_g4	TRINITY_DN90732_c1_g1,TRINITY_DN91536_c0_g3,TRINITY_DN94835_c0_g6,TRINITY_DN96129_c1_g1,TRINITY_DN98381_c1_g4
GO:0032989	cellular component morphogenesis	biological process	6/202	2260/93642	0.36184	1	TRINITY_DN69539_c0_g1,TRINITY_DN72290_c0_g1,TRINITY_DN73394_c0_g1,TRINITY_DN83631_c1_g5,TRINITY_DN87291_c1_g2,TRINITY_DN96750_c2_g1	TRINITY_DN69539_c0_g1,TRINITY_DN72290_c0_g1,TRINITY_DN73394_c0_g1,TRINITY_DN83631_c1_g5,TRINITY_DN87291_c1_g2,TRINITY_DN96750_c2_g1
GO:0048609	multicellular organismal reproductive process	biological process	2/202	591/93642	0.36466	1	TRINITY_DN71639_c0_g1,TRINITY_DN98138_c0_g2	TRINITY_DN71639_c0_g1,TRINITY_DN98138_c0_g2
GO:0007093	mitotic cell cycle checkpoint	biological process	1/202	210/93642	0.36492	1	TRINITY_DN98885_c0_g1	TRINITY_DN98885_c0_g1
GO:0043631	RNA polyadenylation	biological process	1/202	210/93642	0.36492	1	TRINITY_DN96447_c1_g2	TRINITY_DN96447_c1_g2
GO:0055082	cellular chemical homeostasis	biological process	5/202	1845/93642	0.36719	1	TRINITY_DN76150_c0_g1,TRINITY_DN77762_c0_g2,TRINITY_DN81058_c2_g1,TRINITY_DN84719_c0_g4,TRINITY_DN98349_c5_g2	TRINITY_DN76150_c0_g1,TRINITY_DN77762_c0_g2,TRINITY_DN81058_c2_g1,TRINITY_DN84719_c0_g4,TRINITY_DN98349_c5_g2
GO:0009790	embryo development	biological process	4/202	1422/93642	0.36800	1	TRINITY_DN80731_c0_g3,TRINITY_DN86666_c1_g1,TRINITY_DN91103_c0_g2,TRINITY_DN92869_c0_g4	TRINITY_DN80731_c0_g3,TRINITY_DN86666_c1_g1,TRINITY_DN91103_c0_g2,TRINITY_DN92869_c0_g4
GO:0030100	regulation of endocytosis	biological process	1/202	214/93642	0.37039	1	TRINITY_DN72492_c0_g1	TRINITY_DN72492_c0_g1
GO:2000145	regulation of cell motility	biological process	1/202	214/93642	0.37039	1	TRINITY_DN72492_c0_g1	TRINITY_DN72492_c0_g1
GO:0031050	dsRNA fragmentation	biological process	1/202	219/93642	0.37717	1	TRINITY_DN84115_c1_g1	TRINITY_DN84115_c1_g1
GO:0070918	production of small RNA involved in gene silencing by RNA	biological process	1/202	219/93642	0.37717	1	TRINITY_DN84115_c1_g1	TRINITY_DN84115_c1_g1
GO:0048588	developmental cell growth	biological process	2/202	613/93642	0.38156	1	TRINITY_DN69539_c0_g1,TRINITY_DN83631_c1_g5	TRINITY_DN69539_c0_g1,TRINITY_DN83631_c1_g5
GO:0009112	nucleobase metabolic process	biological process	2/202	616/93642	0.38385	1	TRINITY_DN67887_c0_g1,TRINITY_DN71384_c2_g2	TRINITY_DN67887_c0_g1,TRINITY_DN71384_c2_g2
GO:0080092	regulation of pollen tube growth	biological process	1/202	225/93642	0.38520	1	TRINITY_DN83631_c1_g5	TRINITY_DN83631_c1_g5
GO:0030155	regulation of cell adhesion	biological process	1/202	227/93642	0.38786	1	TRINITY_DN72492_c0_g1	TRINITY_DN72492_c0_g1
GO:0033674	positive regulation of kinase activity	biological process	1/202	227/93642	0.38786	1	TRINITY_DN78747_c1_g1	TRINITY_DN78747_c1_g1
GO:0048232	male gamete generation	biological process	1/202	227/93642	0.38786	1	TRINITY_DN71639_c0_g1	TRINITY_DN71639_c0_g1
GO:0032504	multicellular organism reproduction	biological process	2/202	622/93642	0.38842	1	TRINITY_DN71639_c0_g1,TRINITY_DN98138_c0_g2	TRINITY_DN71639_c0_g1,TRINITY_DN98138_c0_g2
GO:0071470	cellular response to osmotic stress	biological process	2/202	623/93642	0.38918	1	TRINITY_DN90235_c0_g2,TRINITY_DN91103_c0_g2	TRINITY_DN90235_c0_g2,TRINITY_DN91103_c0_g2
GO:0009965	leaf morphogenesis	biological process	1/202	230/93642	0.39182	1	TRINITY_DN92869_c0_g4	TRINITY_DN92869_c0_g4
GO:0034620	cellular response to unfolded protein	biological process	1/202	230/93642	0.39182	1	TRINITY_DN92893_c0_g2	TRINITY_DN92893_c0_g2
GO:0007417	central nervous system development	biological process	1/202	233/93642	0.39576	1	TRINITY_DN84458_c1_g1	TRINITY_DN84458_c1_g1
GO:0009057	macromolecule catabolic process	biological process	15/202	6353/93642	0.39706	1	TRINITY_DN69798_c1_g1,TRINITY_DN71015_c0_g1,TRINITY_DN74458_c0_g2,TRINITY_DN74519_c0_g3,TRINITY_DN83769_c0_g3,TRINITY_DN86704_c2_g2,TRINITY_DN90732_c1_g1,TRINITY_DN91234_c2_g2,TRINITY_DN91536_c0_g3,TRINITY_DN94835_c0_g6,TRINITY_DN96129_c1_g1,TRINITY_DN97213_c1_g1,TRINITY_DN97769_c2_g1,TRINITY_DN98161_c2_g1,TRINITY_DN98381_c1_g4	TRINITY_DN69798_c1_g1,TRINITY_DN71015_c0_g1,TRINITY_DN74458_c0_g2,TRINITY_DN74519_c0_g3,TRINITY_DN83769_c0_g3,TRINITY_DN86704_c2_g2,TRINITY_DN90732_c1_g1,TRINITY_DN91234_c2_g2,TRINITY_DN91536_c0_g3,TRINITY_DN94835_c0_g6,TRINITY_DN96129_c1_g1,TRINITY_DN97213_c1_g1,TRINITY_DN97769_c2_g1,TRINITY_DN98161_c2_g1,TRINITY_DN98381_c1_g4
GO:0010200	response to chitin	biological process	1/202	234/93642	0.39707	1	TRINITY_DN76248_c1_g3	TRINITY_DN76248_c1_g3
GO:0040012	regulation of locomotion	biological process	1/202	234/93642	0.39707	1	TRINITY_DN72492_c0_g1	TRINITY_DN72492_c0_g1
GO:0071359	cellular response to dsRNA	biological process	1/202	235/93642	0.39837	1	TRINITY_DN84115_c1_g1	TRINITY_DN84115_c1_g1
GO:0000724	double-strand break repair via homologous recombination	biological process	1/202	237/93642	0.40097	1	TRINITY_DN72301_c1_g2	TRINITY_DN72301_c1_g2
GO:0051270	regulation of cellular component movement	biological process	1/202	238/93642	0.40227	1	TRINITY_DN72492_c0_g1	TRINITY_DN72492_c0_g1
GO:0043331	response to dsRNA	biological process	1/202	239/93642	0.40356	1	TRINITY_DN84115_c1_g1	TRINITY_DN84115_c1_g1
GO:0016567	protein ubiquitination	biological process	5/202	1932/93642	0.40424	1	TRINITY_DN69539_c0_g1,TRINITY_DN74517_c0_g1,TRINITY_DN75192_c0_g1,TRINITY_DN80439_c0_g1,TRINITY_DN98161_c2_g1	TRINITY_DN69539_c0_g1,TRINITY_DN74517_c0_g1,TRINITY_DN75192_c0_g1,TRINITY_DN80439_c0_g1,TRINITY_DN98161_c2_g1
GO:0010565	regulation of cellular ketone metabolic process	biological process	1/202	240/93642	0.40485	1	TRINITY_DN83121_c0_g1	TRINITY_DN83121_c0_g1
GO:0006955	immune response	biological process	6/202	2388/93642	0.41092	1	TRINITY_DN73122_c0_g1,TRINITY_DN79556_c0_g1,TRINITY_DN84115_c1_g1,TRINITY_DN93095_c0_g1,TRINITY_DN97769_c2_g1,TRINITY_DN98417_c2_g3	TRINITY_DN73122_c0_g1,TRINITY_DN79556_c0_g1,TRINITY_DN84115_c1_g1,TRINITY_DN93095_c0_g1,TRINITY_DN97769_c2_g1,TRINITY_DN98417_c2_g3
GO:0000725	recombinational repair	biological process	1/202	245/93642	0.41126	1	TRINITY_DN72301_c1_g2	TRINITY_DN72301_c1_g2
GO:0006206	pyrimidine nucleobase metabolic process	biological process	1/202	247/93642	0.41380	1	TRINITY_DN71384_c2_g2	TRINITY_DN71384_c2_g2
GO:0009073	aromatic amino acid family biosynthetic process	biological process	1/202	248/93642	0.41507	1	TRINITY_DN74837_c0_g1	TRINITY_DN74837_c0_g1
GO:0071322	cellular response to carbohydrate stimulus	biological process	1/202	250/93642	0.41760	1	TRINITY_DN91103_c0_g2	TRINITY_DN91103_c0_g2
GO:0017001	antibiotic catabolic process	biological process	2/202	665/93642	0.42071	1	TRINITY_DN76422_c1_g2,TRINITY_DN84975_c0_g1	TRINITY_DN76422_c1_g2,TRINITY_DN84975_c0_g1
GO:0042546	cell wall biogenesis	biological process	3/202	1097/93642	0.42215	1	TRINITY_DN86307_c1_g2,TRINITY_DN87390_c0_g2,TRINITY_DN91892_c2_g4	TRINITY_DN86307_c1_g2,TRINITY_DN87390_c0_g2,TRINITY_DN91892_c2_g4
GO:0019722	calcium-mediated signaling	biological process	1/202	255/93642	0.42387	1	TRINITY_DN84751_c1_g1	TRINITY_DN84751_c1_g1
GO:0031124	mRNA 3'-end processing	biological process	1/202	259/93642	0.42884	1	TRINITY_DN96447_c1_g2	TRINITY_DN96447_c1_g2
GO:0009723	response to ethylene	biological process	2/202	678/93642	0.43030	1	TRINITY_DN76248_c1_g3,TRINITY_DN79556_c0_g1	TRINITY_DN76248_c1_g3,TRINITY_DN79556_c0_g1
GO:0022900	electron transport chain	biological process	2/202	678/93642	0.43030	1	TRINITY_DN86394_c1_g6,TRINITY_DN94416_c1_g1	TRINITY_DN86394_c1_g6,TRINITY_DN94416_c1_g1
GO:0022412	cellular process involved in reproduction in multicellular organism	biological process	1/202	262/93642	0.43253	1	TRINITY_DN71639_c0_g1	TRINITY_DN71639_c0_g1
GO:0006221	pyrimidine nucleotide biosynthetic process	biological process	1/202	267/93642	0.43865	1	TRINITY_DN71384_c2_g2	TRINITY_DN71384_c2_g2
GO:0000075	cell cycle checkpoint	biological process	1/202	268/93642	0.43986	1	TRINITY_DN98885_c0_g1	TRINITY_DN98885_c0_g1
GO:0030071	regulation of mitotic metaphase/anaphase transition	biological process	1/202	268/93642	0.43986	1	TRINITY_DN98885_c0_g1	TRINITY_DN98885_c0_g1
GO:1902099	regulation of metaphase/anaphase transition of cell cycle	biological process	1/202	268/93642	0.43986	1	TRINITY_DN98885_c0_g1	TRINITY_DN98885_c0_g1
GO:0008283	cell proliferation	biological process	2/202	692/93642	0.44053	1	TRINITY_DN70682_c0_g1,TRINITY_DN82066_c1_g2	TRINITY_DN70682_c0_g1,TRINITY_DN82066_c1_g2
GO:0002218	activation of innate immune response	biological process	1/202	269/93642	0.44107	1	TRINITY_DN98417_c2_g3	TRINITY_DN98417_c2_g3
GO:0007091	metaphase/anaphase transition of mitotic cell cycle	biological process	1/202	269/93642	0.44107	1	TRINITY_DN98885_c0_g1	TRINITY_DN98885_c0_g1
GO:0044784	metaphase/anaphase transition of cell cycle	biological process	1/202	269/93642	0.44107	1	TRINITY_DN98885_c0_g1	TRINITY_DN98885_c0_g1
GO:0051656	establishment of organelle localization	biological process	2/202	694/93642	0.44199	1	TRINITY_DN81397_c0_g1,TRINITY_DN91331_c0_g1	TRINITY_DN81397_c0_g1,TRINITY_DN91331_c0_g1
GO:0051607	defense response to virus	biological process	1/202	270/93642	0.44228	1	TRINITY_DN84115_c1_g1	TRINITY_DN84115_c1_g1
GO:0071824	protein-DNA complex subunit organization	biological process	2/202	696/93642	0.44344	1	TRINITY_DN80039_c0_g4,TRINITY_DN81514_c1_g1	TRINITY_DN80039_c0_g4,TRINITY_DN81514_c1_g1
GO:0006071	glycerol metabolic process	biological process	1/202	275/93642	0.44829	1	TRINITY_DN87965_c0_g2	TRINITY_DN87965_c0_g2
GO:0010053	root epidermal cell differentiation	biological process	1/202	276/93642	0.44948	1	TRINITY_DN73394_c0_g1	TRINITY_DN73394_c0_g1
GO:0010965	regulation of mitotic sister chromatid separation	biological process	1/202	276/93642	0.44948	1	TRINITY_DN98885_c0_g1	TRINITY_DN98885_c0_g1
GO:1905818	regulation of chromosome separation	biological process	1/202	276/93642	0.44948	1	TRINITY_DN98885_c0_g1	TRINITY_DN98885_c0_g1
GO:0030163	protein catabolic process	biological process	8/202	3400/93642	0.45193	1	TRINITY_DN69798_c1_g1,TRINITY_DN71015_c0_g1,TRINITY_DN74458_c0_g2,TRINITY_DN74519_c0_g3,TRINITY_DN83769_c0_g3,TRINITY_DN97213_c1_g1,TRINITY_DN97769_c2_g1,TRINITY_DN98161_c2_g1	TRINITY_DN69798_c1_g1,TRINITY_DN71015_c0_g1,TRINITY_DN74458_c0_g2,TRINITY_DN74519_c0_g3,TRINITY_DN83769_c0_g3,TRINITY_DN97213_c1_g1,TRINITY_DN97769_c2_g1,TRINITY_DN98161_c2_g1
GO:0006220	pyrimidine nucleotide metabolic process	biological process	1/202	279/93642	0.45305	1	TRINITY_DN71384_c2_g2	TRINITY_DN71384_c2_g2
GO:0051306	mitotic sister chromatid separation	biological process	1/202	282/93642	0.45659	1	TRINITY_DN98885_c0_g1	TRINITY_DN98885_c0_g1
GO:0090626	plant epidermis morphogenesis	biological process	1/202	283/93642	0.45777	1	TRINITY_DN90622_c0_g1	TRINITY_DN90622_c0_g1
GO:0051347	positive regulation of transferase activity	biological process	1/202	284/93642	0.45894	1	TRINITY_DN78747_c1_g1	TRINITY_DN78747_c1_g1
GO:0000160	phosphorelay signal transduction system	biological process	2/202	720/93642	0.46070	1	TRINITY_DN76248_c1_g3,TRINITY_DN91103_c0_g2	TRINITY_DN76248_c1_g3,TRINITY_DN91103_c0_g2
GO:0007568	aging	biological process	2/202	722/93642	0.46212	1	TRINITY_DN91841_c2_g1,TRINITY_DN91841_c2_g3	TRINITY_DN91841_c2_g1,TRINITY_DN91841_c2_g3
GO:0010073	meristem maintenance	biological process	1/202	289/93642	0.46477	1	TRINITY_DN70682_c0_g1	TRINITY_DN70682_c0_g1
GO:1901988	negative regulation of cell cycle phase transition	biological process	1/202	290/93642	0.46593	1	TRINITY_DN98885_c0_g1	TRINITY_DN98885_c0_g1
GO:1901991	negative regulation of mitotic cell cycle phase transition	biological process	1/202	290/93642	0.46593	1	TRINITY_DN98885_c0_g1	TRINITY_DN98885_c0_g1
GO:0051726	regulation of cell cycle	biological process	4/202	1626/93642	0.46606	1	TRINITY_DN72851_c1_g1,TRINITY_DN78747_c1_g1,TRINITY_DN82066_c1_g2,TRINITY_DN98885_c0_g1	TRINITY_DN72851_c1_g1,TRINITY_DN78747_c1_g1,TRINITY_DN82066_c1_g2,TRINITY_DN98885_c0_g1
GO:0071840	cellular component organization or biogenesis	biological process	44/202	19980/93642	0.46610	1	TRINITY_DN69539_c0_g1,TRINITY_DN71639_c0_g1,TRINITY_DN72290_c0_g1,TRINITY_DN72301_c1_g2,TRINITY_DN72492_c0_g1,TRINITY_DN72851_c1_g1,TRINITY_DN73394_c0_g1,TRINITY_DN73767_c1_g3,TRINITY_DN76150_c0_g1,TRINITY_DN77660_c3_g2,TRINITY_DN77762_c0_g2,TRINITY_DN78747_c1_g1,TRINITY_DN79953_c2_g1,TRINITY_DN80039_c0_g4,TRINITY_DN81058_c2_g1,TRINITY_DN81397_c0_g1,TRINITY_DN81514_c1_g1,TRINITY_DN83121_c0_g1,TRI…	TRINITY_DN69539_c0_g1,TRINITY_DN71639_c0_g1,TRINITY_DN72290_c0_g1,TRINITY_DN72301_c1_g2,TRINITY_DN72492_c0_g1,TRINITY_DN72851_c1_g1,TRINITY_DN73394_c0_g1,TRINITY_DN73767_c1_g3,TRINITY_DN76150_c0_g1,TRINITY_DN77660_c3_g2,TRINITY_DN77762_c0_g2,TRINITY_DN78747_c1_g1,TRINITY_DN79953_c2_g1,TRINITY_DN80039_c0_g4,TRINITY_DN81058_c2_g1,TRINITY_DN81397_c0_g1,TRINITY_DN81514_c1_g1,TRINITY_DN83121_c0_g1,TRI…
GO:0042391	regulation of membrane potential	biological process	1/202	292/93642	0.46823	1	TRINITY_DN74620_c1_g1	TRINITY_DN74620_c1_g1
GO:0006869	lipid transport	biological process	2/202	739/93642	0.47414	1	TRINITY_DN73122_c0_g1,TRINITY_DN98526_c5_g1	TRINITY_DN73122_c0_g1,TRINITY_DN98526_c5_g1
GO:0017148	negative regulation of translation	biological process	1/202	301/93642	0.47850	1	TRINITY_DN84115_c1_g1	TRINITY_DN84115_c1_g1
GO:0006813	potassium ion transport	biological process	1/202	302/93642	0.47963	1	TRINITY_DN74620_c1_g1	TRINITY_DN74620_c1_g1
GO:0002253	activation of immune response	biological process	1/202	306/93642	0.48412	1	TRINITY_DN98417_c2_g3	TRINITY_DN98417_c2_g3
GO:0031348	negative regulation of defense response	biological process	1/202	307/93642	0.48524	1	TRINITY_DN75562_c0_g2	TRINITY_DN75562_c0_g2
GO:0090627	plant epidermal cell differentiation	biological process	1/202	307/93642	0.48524	1	TRINITY_DN73394_c0_g1	TRINITY_DN73394_c0_g1
GO:2001251	negative regulation of chromosome organization	biological process	1/202	308/93642	0.48635	1	TRINITY_DN98885_c0_g1	TRINITY_DN98885_c0_g1
GO:0030433	ubiquitin-dependent ERAD pathway	biological process	1/202	309/93642	0.48746	1	TRINITY_DN74458_c0_g2	TRINITY_DN74458_c0_g2
GO:0034249	negative regulation of cellular amide metabolic process	biological process	1/202	311/93642	0.48968	1	TRINITY_DN84115_c1_g1	TRINITY_DN84115_c1_g1
GO:0022603	regulation of anatomical structure morphogenesis	biological process	3/202	1220/93642	0.49071	1	TRINITY_DN72851_c1_g1,TRINITY_DN75542_c1_g1,TRINITY_DN83631_c1_g5	TRINITY_DN72851_c1_g1,TRINITY_DN75542_c1_g1,TRINITY_DN83631_c1_g5
GO:0006817	phosphate ion transport	biological process	1/202	312/93642	0.49078	1	TRINITY_DN82238_c0_g1	TRINITY_DN82238_c0_g1
GO:0010769	regulation of cell morphogenesis involved in differentiation	biological process	1/202	312/93642	0.49078	1	TRINITY_DN83631_c1_g5	TRINITY_DN83631_c1_g5
GO:1901264	carbohydrate derivative transport	biological process	1/202	313/93642	0.49189	1	TRINITY_DN92893_c0_g2	TRINITY_DN92893_c0_g2
GO:0042742	defense response to bacterium	biological process	3/202	1227/93642	0.49449	1	TRINITY_DN80039_c0_g4,TRINITY_DN91103_c0_g2,TRINITY_DN98417_c2_g3	TRINITY_DN80039_c0_g4,TRINITY_DN91103_c0_g2,TRINITY_DN98417_c2_g3
GO:0006536	glutamate metabolic process	biological process	1/202	316/93642	0.49518	1	TRINITY_DN92434_c0_g2	TRINITY_DN92434_c0_g2
GO:0032446	protein modification by small protein conjugation	biological process	5/202	2151/93642	0.49577	1	TRINITY_DN69539_c0_g1,TRINITY_DN74517_c0_g1,TRINITY_DN75192_c0_g1,TRINITY_DN80439_c0_g1,TRINITY_DN98161_c2_g1	TRINITY_DN69539_c0_g1,TRINITY_DN74517_c0_g1,TRINITY_DN75192_c0_g1,TRINITY_DN80439_c0_g1,TRINITY_DN98161_c2_g1
GO:0009628	response to abiotic stimulus	biological process	13/202	5846/93642	0.49581	1	TRINITY_DN74517_c0_g1,TRINITY_DN79953_c2_g1,TRINITY_DN83769_c0_g3,TRINITY_DN86178_c2_g5,TRINITY_DN86497_c2_g1,TRINITY_DN86615_c2_g2,TRINITY_DN86668_c1_g1,TRINITY_DN90235_c0_g2,TRINITY_DN91103_c0_g2,TRINITY_DN91807_c0_g2,TRINITY_DN93303_c1_g1,TRINITY_DN93957_c0_g2,TRINITY_DN95429_c0_g2	TRINITY_DN74517_c0_g1,TRINITY_DN79953_c2_g1,TRINITY_DN83769_c0_g3,TRINITY_DN86178_c2_g5,TRINITY_DN86497_c2_g1,TRINITY_DN86615_c2_g2,TRINITY_DN86668_c1_g1,TRINITY_DN90235_c0_g2,TRINITY_DN91103_c0_g2,TRINITY_DN91807_c0_g2,TRINITY_DN93303_c1_g1,TRINITY_DN93957_c0_g2,TRINITY_DN95429_c0_g2
GO:0051273	beta-glucan metabolic process	biological process	3/202	1235/93642	0.49880	1	TRINITY_DN94835_c0_g6,TRINITY_DN96129_c1_g1,TRINITY_DN98381_c1_g4	TRINITY_DN94835_c0_g6,TRINITY_DN96129_c1_g1,TRINITY_DN98381_c1_g4
GO:0006986	response to unfolded protein	biological process	1/202	321/93642	0.50062	1	TRINITY_DN92893_c0_g2	TRINITY_DN92893_c0_g2
GO:0035194	posttranscriptional gene silencing by RNA	biological process	1/202	323/93642	0.50278	1	TRINITY_DN84115_c1_g1	TRINITY_DN84115_c1_g1
GO:0009909	regulation of flower development	biological process	1/202	325/93642	0.50493	1	TRINITY_DN84115_c1_g1	TRINITY_DN84115_c1_g1
GO:0009699	phenylpropanoid biosynthetic process	biological process	1/202	326/93642	0.50600	1	TRINITY_DN86307_c1_g2	TRINITY_DN86307_c1_g2
GO:0010383	cell wall polysaccharide metabolic process	biological process	2/202	792/93642	0.51054	1	TRINITY_DN90732_c1_g1,TRINITY_DN91536_c0_g3	TRINITY_DN90732_c1_g1,TRINITY_DN91536_c0_g3
GO:0016477	cell migration	biological process	1/202	331/93642	0.51132	1	TRINITY_DN72492_c0_g1	TRINITY_DN72492_c0_g1
GO:0044764	multi-organism cellular process	biological process	2/202	794/93642	0.51189	1	TRINITY_DN96000_c1_g2,TRINITY_DN98506_c3_g3	TRINITY_DN96000_c1_g2,TRINITY_DN98506_c3_g3
GO:0001934	positive regulation of protein phosphorylation	biological process	1/202	332/93642	0.51238	1	TRINITY_DN78747_c1_g1	TRINITY_DN78747_c1_g1
GO:0009658	chloroplast organization	biological process	1/202	333/93642	0.51344	1	TRINITY_DN81397_c0_g1	TRINITY_DN81397_c0_g1
GO:0044275	cellular carbohydrate catabolic process	biological process	3/202	1263/93642	0.51374	1	TRINITY_DN94835_c0_g6,TRINITY_DN96129_c1_g1,TRINITY_DN98381_c1_g4	TRINITY_DN94835_c0_g6,TRINITY_DN96129_c1_g1,TRINITY_DN98381_c1_g4
GO:0016441	posttranscriptional gene silencing	biological process	1/202	334/93642	0.51449	1	TRINITY_DN84115_c1_g1	TRINITY_DN84115_c1_g1
GO:0042775	mitochondrial ATP synthesis coupled electron transport	biological process	1/202	337/93642	0.51764	1	TRINITY_DN94416_c1_g1	TRINITY_DN94416_c1_g1
GO:0016129	phytosteroid biosynthetic process	biological process	1/202	341/93642	0.52180	1	TRINITY_DN89121_c0_g1	TRINITY_DN89121_c0_g1
GO:0045089	positive regulation of innate immune response	biological process	1/202	342/93642	0.52283	1	TRINITY_DN98417_c2_g3	TRINITY_DN98417_c2_g3
GO:0051304	chromosome separation	biological process	1/202	344/93642	0.52490	1	TRINITY_DN98885_c0_g1	TRINITY_DN98885_c0_g1
GO:0045490	pectin catabolic process	biological process	1/202	346/93642	0.52695	1	TRINITY_DN86704_c2_g2	TRINITY_DN86704_c2_g2
GO:0044264	cellular polysaccharide metabolic process	biological process	5/202	2230/93642	0.52757	1	TRINITY_DN90732_c1_g1,TRINITY_DN91536_c0_g3,TRINITY_DN94835_c0_g6,TRINITY_DN96129_c1_g1,TRINITY_DN98381_c1_g4	TRINITY_DN90732_c1_g1,TRINITY_DN91536_c0_g3,TRINITY_DN94835_c0_g6,TRINITY_DN96129_c1_g1,TRINITY_DN98381_c1_g4
GO:0019400	alditol metabolic process	biological process	1/202	347/93642	0.52798	1	TRINITY_DN87965_c0_g2	TRINITY_DN87965_c0_g2
GO:0042327	positive regulation of phosphorylation	biological process	1/202	350/93642	0.53104	1	TRINITY_DN78747_c1_g1	TRINITY_DN78747_c1_g1
GO:0010876	lipid localization	biological process	2/202	828/93642	0.53432	1	TRINITY_DN73122_c0_g1,TRINITY_DN98526_c5_g1	TRINITY_DN73122_c0_g1,TRINITY_DN98526_c5_g1
GO:0036503	ERAD pathway	biological process	1/202	355/93642	0.53609	1	TRINITY_DN74458_c0_g2	TRINITY_DN74458_c0_g2
GO:0042445	hormone metabolic process	biological process	2/202	831/93642	0.53626	1	TRINITY_DN83121_c0_g1,TRINITY_DN89121_c0_g1	TRINITY_DN83121_c0_g1,TRINITY_DN89121_c0_g1
GO:0072525	pyridine-containing compound biosynthetic process	biological process	2/202	832/93642	0.53691	1	TRINITY_DN73369_c1_g1,TRINITY_DN82573_c1_g1	TRINITY_DN73369_c1_g1,TRINITY_DN82573_c1_g1
GO:0007276	gamete generation	biological process	1/202	356/93642	0.53710	1	TRINITY_DN71639_c0_g1	TRINITY_DN71639_c0_g1
GO:0033047	regulation of mitotic sister chromatid segregation	biological process	1/202	357/93642	0.53810	1	TRINITY_DN98885_c0_g1	TRINITY_DN98885_c0_g1
GO:0006633	fatty acid biosynthetic process	biological process	3/202	1311/93642	0.53879	1	TRINITY_DN71353_c4_g2,TRINITY_DN78116_c0_g1,TRINITY_DN86497_c2_g1	TRINITY_DN71353_c4_g2,TRINITY_DN78116_c0_g1,TRINITY_DN86497_c2_g1
GO:0000904	cell morphogenesis involved in differentiation	biological process	2/202	836/93642	0.53949	1	TRINITY_DN69539_c0_g1,TRINITY_DN83631_c1_g5	TRINITY_DN69539_c0_g1,TRINITY_DN83631_c1_g5
GO:0051276	chromosome organization	biological process	7/202	3217/93642	0.54387	1	TRINITY_DN72301_c1_g2,TRINITY_DN72851_c1_g1,TRINITY_DN80039_c0_g4,TRINITY_DN81514_c1_g1,TRINITY_DN91331_c0_g1,TRINITY_DN91834_c1_g2,TRINITY_DN98885_c0_g1	TRINITY_DN72301_c1_g2,TRINITY_DN72851_c1_g1,TRINITY_DN80039_c0_g4,TRINITY_DN81514_c1_g1,TRINITY_DN91331_c0_g1,TRINITY_DN91834_c1_g2,TRINITY_DN98885_c0_g1
GO:0016310	phosphorylation	biological process	9/202	4161/93642	0.54424	1	TRINITY_DN72851_c1_g1,TRINITY_DN73447_c0_g1,TRINITY_DN78747_c1_g1,TRINITY_DN82573_c1_g1,TRINITY_DN83121_c0_g1,TRINITY_DN86394_c1_g6,TRINITY_DN86668_c1_g1,TRINITY_DN91103_c0_g2,TRINITY_DN94416_c1_g1	TRINITY_DN72851_c1_g1,TRINITY_DN73447_c0_g1,TRINITY_DN78747_c1_g1,TRINITY_DN82573_c1_g1,TRINITY_DN83121_c0_g1,TRINITY_DN86394_c1_g6,TRINITY_DN86668_c1_g1,TRINITY_DN91103_c0_g2,TRINITY_DN94416_c1_g1
GO:0033045	regulation of sister chromatid segregation	biological process	1/202	364/93642	0.54506	1	TRINITY_DN98885_c0_g1	TRINITY_DN98885_c0_g1
GO:0006144	purine nucleobase metabolic process	biological process	1/202	366/93642	0.54702	1	TRINITY_DN67887_c0_g1	TRINITY_DN67887_c0_g1
GO:0030258	lipid modification	biological process	2/202	852/93642	0.54973	1	TRINITY_DN73447_c0_g1,TRINITY_DN86668_c1_g1	TRINITY_DN73447_c0_g1,TRINITY_DN86668_c1_g1
GO:0009411	response to UV	biological process	1/202	371/93642	0.55191	1	TRINITY_DN91807_c0_g2	TRINITY_DN91807_c0_g2
GO:0051510	regulation of unidimensional cell growth	biological process	1/202	371/93642	0.55191	1	TRINITY_DN83631_c1_g5	TRINITY_DN83631_c1_g5
GO:0035967	cellular response to topologically incorrect protein	biological process	1/202	372/93642	0.55288	1	TRINITY_DN92893_c0_g2	TRINITY_DN92893_c0_g2
GO:0019932	second-messenger-mediated signaling	biological process	1/202	373/93642	0.55385	1	TRINITY_DN84751_c1_g1	TRINITY_DN84751_c1_g1
GO:0016128	phytosteroid metabolic process	biological process	1/202	376/93642	0.55674	1	TRINITY_DN89121_c0_g1	TRINITY_DN89121_c0_g1
GO:0055088	lipid homeostasis	biological process	1/202	376/93642	0.55674	1	TRINITY_DN89121_c0_g1	TRINITY_DN89121_c0_g1
GO:0051701	interaction with host	biological process	2/202	865/93642	0.55792	1	TRINITY_DN83708_c0_g1,TRINITY_DN84115_c1_g1	TRINITY_DN83708_c0_g1,TRINITY_DN84115_c1_g1
GO:0055065	metal ion homeostasis	biological process	3/202	1349/93642	0.55809	1	TRINITY_DN74620_c1_g1,TRINITY_DN91841_c2_g1,TRINITY_DN91841_c2_g3	TRINITY_DN74620_c1_g1,TRINITY_DN91841_c2_g1,TRINITY_DN91841_c2_g3
GO:0002376	immune system process	biological process	6/202	2789/93642	0.55957	1	TRINITY_DN73122_c0_g1,TRINITY_DN79556_c0_g1,TRINITY_DN84115_c1_g1,TRINITY_DN93095_c0_g1,TRINITY_DN97769_c2_g1,TRINITY_DN98417_c2_g3	TRINITY_DN73122_c0_g1,TRINITY_DN79556_c0_g1,TRINITY_DN84115_c1_g1,TRINITY_DN93095_c0_g1,TRINITY_DN97769_c2_g1,TRINITY_DN98417_c2_g3
GO:0051983	regulation of chromosome segregation	biological process	1/202	380/93642	0.56057	1	TRINITY_DN98885_c0_g1	TRINITY_DN98885_c0_g1
GO:0048869	cellular developmental process	biological process	11/202	5170/93642	0.56219	1	TRINITY_DN69539_c0_g1,TRINITY_DN70682_c0_g1,TRINITY_DN71639_c0_g1,TRINITY_DN72290_c0_g1,TRINITY_DN73394_c0_g1,TRINITY_DN75542_c1_g1,TRINITY_DN83631_c1_g5,TRINITY_DN84458_c1_g1,TRINITY_DN86666_c1_g1,TRINITY_DN87291_c1_g2,TRINITY_DN96750_c2_g1	TRINITY_DN69539_c0_g1,TRINITY_DN70682_c0_g1,TRINITY_DN71639_c0_g1,TRINITY_DN72290_c0_g1,TRINITY_DN73394_c0_g1,TRINITY_DN75542_c1_g1,TRINITY_DN83631_c1_g5,TRINITY_DN84458_c1_g1,TRINITY_DN86666_c1_g1,TRINITY_DN87291_c1_g2,TRINITY_DN96750_c2_g1
GO:0071407	cellular response to organic cyclic compound	biological process	2/202	873/93642	0.56291	1	TRINITY_DN73122_c0_g1,TRINITY_DN84115_c1_g1	TRINITY_DN73122_c0_g1,TRINITY_DN84115_c1_g1
GO:0006468	protein phosphorylation	biological process	6/202	2805/93642	0.56517	1	TRINITY_DN72851_c1_g1,TRINITY_DN73447_c0_g1,TRINITY_DN78747_c1_g1,TRINITY_DN83121_c0_g1,TRINITY_DN86668_c1_g1,TRINITY_DN91103_c0_g2	TRINITY_DN72851_c1_g1,TRINITY_DN73447_c0_g1,TRINITY_DN78747_c1_g1,TRINITY_DN83121_c0_g1,TRINITY_DN86668_c1_g1,TRINITY_DN91103_c0_g2
GO:0043069	negative regulation of programmed cell death	biological process	1/202	386/93642	0.56625	1	TRINITY_DN90235_c0_g2	TRINITY_DN90235_c0_g2
GO:0048870	cell motility	biological process	1/202	392/93642	0.57185	1	TRINITY_DN72492_c0_g1	TRINITY_DN72492_c0_g1
GO:0051674	localization of cell	biological process	1/202	392/93642	0.57185	1	TRINITY_DN72492_c0_g1	TRINITY_DN72492_c0_g1
GO:0002252	immune effector process	biological process	1/202	396/93642	0.57555	1	TRINITY_DN84115_c1_g1	TRINITY_DN84115_c1_g1
GO:0001101	response to acid chemical	biological process	6/202	2847/93642	0.57972	1	TRINITY_DN73122_c0_g1,TRINITY_DN82238_c0_g1,TRINITY_DN84751_c1_g1,TRINITY_DN91103_c0_g2,TRINITY_DN91841_c2_g1,TRINITY_DN91841_c2_g3	TRINITY_DN73122_c0_g1,TRINITY_DN82238_c0_g1,TRINITY_DN84751_c1_g1,TRINITY_DN91103_c0_g2,TRINITY_DN91841_c2_g1,TRINITY_DN91841_c2_g3
GO:1901657	glycosyl compound metabolic process	biological process	2/202	901/93642	0.58006	1	TRINITY_DN67887_c0_g1,TRINITY_DN98356_c2_g1	TRINITY_DN67887_c0_g1,TRINITY_DN98356_c2_g1
GO:0016052	carbohydrate catabolic process	biological process	7/202	3341/93642	0.58402	1	TRINITY_DN82573_c1_g1,TRINITY_DN86704_c2_g2,TRINITY_DN90732_c1_g1,TRINITY_DN91536_c0_g3,TRINITY_DN94835_c0_g6,TRINITY_DN96129_c1_g1,TRINITY_DN98381_c1_g4	TRINITY_DN82573_c1_g1,TRINITY_DN86704_c2_g2,TRINITY_DN90732_c1_g1,TRINITY_DN91536_c0_g3,TRINITY_DN94835_c0_g6,TRINITY_DN96129_c1_g1,TRINITY_DN98381_c1_g4
GO:0045333	cellular respiration	biological process	3/202	1402/93642	0.58420	1	TRINITY_DN86394_c1_g6,TRINITY_DN94416_c1_g1,TRINITY_DN95009_c1_g3	TRINITY_DN86394_c1_g6,TRINITY_DN94416_c1_g1,TRINITY_DN95009_c1_g3
GO:0031349	positive regulation of defense response	biological process	1/202	411/93642	0.58914	1	TRINITY_DN98417_c2_g3	TRINITY_DN98417_c2_g3
GO:0050778	positive regulation of immune response	biological process	1/202	411/93642	0.58914	1	TRINITY_DN98417_c2_g3	TRINITY_DN98417_c2_g3
GO:2000026	regulation of multicellular organismal development	biological process	3/202	1415/93642	0.59045	1	TRINITY_DN82066_c1_g2,TRINITY_DN84115_c1_g1,TRINITY_DN91103_c0_g2	TRINITY_DN82066_c1_g2,TRINITY_DN84115_c1_g1,TRINITY_DN91103_c0_g2
GO:0009615	response to virus	biological process	1/202	416/93642	0.59357	1	TRINITY_DN84115_c1_g1	TRINITY_DN84115_c1_g1
GO:0042440	pigment metabolic process	biological process	2/202	929/93642	0.59672	1	TRINITY_DN67887_c0_g1,TRINITY_DN98417_c2_g3	TRINITY_DN67887_c0_g1,TRINITY_DN98417_c2_g3
GO:0044403	symbiont process	biological process	3/202	1429/93642	0.59712	1	TRINITY_DN83708_c0_g1,TRINITY_DN84115_c1_g1,TRINITY_DN89891_c0_g3	TRINITY_DN83708_c0_g1,TRINITY_DN84115_c1_g1,TRINITY_DN89891_c0_g3
GO:0045088	regulation of innate immune response	biological process	1/202	421/93642	0.59795	1	TRINITY_DN98417_c2_g3	TRINITY_DN98417_c2_g3
GO:0009657	plastid organization	biological process	1/202	424/93642	0.60056	1	TRINITY_DN81397_c0_g1	TRINITY_DN81397_c0_g1
GO:0046323	glucose import	biological process	1/202	424/93642	0.60056	1	TRINITY_DN85465_c0_g1	TRINITY_DN85465_c0_g1
GO:0019725	cellular homeostasis	biological process	6/202	2918/93642	0.60374	1	TRINITY_DN76150_c0_g1,TRINITY_DN77762_c0_g2,TRINITY_DN81058_c2_g1,TRINITY_DN84719_c0_g4,TRINITY_DN98349_c5_g2,TRINITY_DN98474_c2_g1	TRINITY_DN76150_c0_g1,TRINITY_DN77762_c0_g2,TRINITY_DN81058_c2_g1,TRINITY_DN84719_c0_g4,TRINITY_DN98349_c5_g2,TRINITY_DN98474_c2_g1
GO:1904659	glucose transmembrane transport	biological process	1/202	430/93642	0.60573	1	TRINITY_DN85465_c0_g1	TRINITY_DN85465_c0_g1
GO:0009743	response to carbohydrate	biological process	1/202	431/93642	0.60658	1	TRINITY_DN91103_c0_g2	TRINITY_DN91103_c0_g2
GO:0051258	protein polymerization	biological process	1/202	431/93642	0.60658	1	TRINITY_DN83708_c0_g1	TRINITY_DN83708_c0_g1
GO:0007088	regulation of mitotic nuclear division	biological process	1/202	436/93642	0.61083	1	TRINITY_DN98885_c0_g1	TRINITY_DN98885_c0_g1
GO:0042737	drug catabolic process	biological process	3/202	1469/93642	0.61578	1	TRINITY_DN76422_c1_g2,TRINITY_DN84975_c0_g1,TRINITY_DN86704_c2_g2	TRINITY_DN76422_c1_g2,TRINITY_DN84975_c0_g1,TRINITY_DN86704_c2_g2
GO:0009072	aromatic amino acid family metabolic process	biological process	1/202	443/93642	0.61669	1	TRINITY_DN74837_c0_g1	TRINITY_DN74837_c0_g1
GO:0031347	regulation of defense response	biological process	2/202	964/93642	0.61684	1	TRINITY_DN75562_c0_g2,TRINITY_DN98417_c2_g3	TRINITY_DN75562_c0_g2,TRINITY_DN98417_c2_g3
GO:0070887	cellular response to chemical stimulus	biological process	12/202	5868/93642	0.61720	1	TRINITY_DN72851_c1_g1,TRINITY_DN73122_c0_g1,TRINITY_DN75542_c1_g1,TRINITY_DN76248_c1_g3,TRINITY_DN76333_c0_g3,TRINITY_DN79556_c0_g1,TRINITY_DN80731_c0_g3,TRINITY_DN84115_c1_g1,TRINITY_DN84751_c1_g1,TRINITY_DN91103_c0_g2,TRINITY_DN92869_c0_g4,TRINITY_DN92893_c0_g2	TRINITY_DN72851_c1_g1,TRINITY_DN73122_c0_g1,TRINITY_DN75542_c1_g1,TRINITY_DN76248_c1_g3,TRINITY_DN76333_c0_g3,TRINITY_DN79556_c0_g1,TRINITY_DN80731_c0_g3,TRINITY_DN84115_c1_g1,TRINITY_DN84751_c1_g1,TRINITY_DN91103_c0_g2,TRINITY_DN92869_c0_g4,TRINITY_DN92893_c0_g2
GO:1901136	carbohydrate derivative catabolic process	biological process	1/202	446/93642	0.61918	1	TRINITY_DN74519_c0_g3	TRINITY_DN74519_c0_g3
GO:0005984	disaccharide metabolic process	biological process	1/202	447/93642	0.62000	1	TRINITY_DN96312_c2_g4	TRINITY_DN96312_c2_g4
GO:0019953	sexual reproduction	biological process	3/202	1481/93642	0.62126	1	TRINITY_DN71639_c0_g1,TRINITY_DN73767_c1_g3,TRINITY_DN75542_c1_g1	TRINITY_DN71639_c0_g1,TRINITY_DN73767_c1_g3,TRINITY_DN75542_c1_g1
GO:1903046	meiotic cell cycle process	biological process	2/202	975/93642	0.62300	1	TRINITY_DN71639_c0_g1,TRINITY_DN75542_c1_g1	TRINITY_DN71639_c0_g1,TRINITY_DN75542_c1_g1
GO:0010562	positive regulation of phosphorus metabolic process	biological process	1/202	453/93642	0.62492	1	TRINITY_DN78747_c1_g1	TRINITY_DN78747_c1_g1
GO:0045937	positive regulation of phosphate metabolic process	biological process	1/202	453/93642	0.62492	1	TRINITY_DN78747_c1_g1	TRINITY_DN78747_c1_g1
GO:0051050	positive regulation of transport	biological process	1/202	454/93642	0.62573	1	TRINITY_DN72492_c0_g1	TRINITY_DN72492_c0_g1
GO:0009751	response to salicylic acid	biological process	1/202	457/93642	0.62816	1	TRINITY_DN73122_c0_g1	TRINITY_DN73122_c0_g1
GO:0022008	neurogenesis	biological process	1/202	457/93642	0.62816	1	TRINITY_DN84458_c1_g1	TRINITY_DN84458_c1_g1
GO:0042127	regulation of cell proliferation	biological process	1/202	457/93642	0.62816	1	TRINITY_DN70682_c0_g1	TRINITY_DN70682_c0_g1
GO:0032956	regulation of actin cytoskeleton organization	biological process	1/202	458/93642	0.62897	1	TRINITY_DN93303_c1_g1	TRINITY_DN93303_c1_g1
GO:0044106	cellular amine metabolic process	biological process	1/202	458/93642	0.62897	1	TRINITY_DN83121_c0_g1	TRINITY_DN83121_c0_g1
GO:0044262	cellular carbohydrate metabolic process	biological process	7/202	3491/93642	0.63020	1	TRINITY_DN87965_c0_g2,TRINITY_DN90732_c1_g1,TRINITY_DN91536_c0_g3,TRINITY_DN94835_c0_g6,TRINITY_DN96129_c1_g1,TRINITY_DN96312_c2_g4,TRINITY_DN98381_c1_g4	TRINITY_DN87965_c0_g2,TRINITY_DN90732_c1_g1,TRINITY_DN91536_c0_g3,TRINITY_DN94835_c0_g6,TRINITY_DN96129_c1_g1,TRINITY_DN96312_c2_g4,TRINITY_DN98381_c1_g4
GO:0060548	negative regulation of cell death	biological process	1/202	465/93642	0.63456	1	TRINITY_DN90235_c0_g2	TRINITY_DN90235_c0_g2
GO:0044703	multi-organism reproductive process	biological process	3/202	1523/93642	0.64003	1	TRINITY_DN71639_c0_g1,TRINITY_DN73767_c1_g3,TRINITY_DN75542_c1_g1	TRINITY_DN71639_c0_g1,TRINITY_DN73767_c1_g3,TRINITY_DN75542_c1_g1
GO:0006629	lipid metabolic process	biological process	14/202	6939/93642	0.64130	1	TRINITY_DN71353_c4_g2,TRINITY_DN73447_c0_g1,TRINITY_DN78116_c0_g1,TRINITY_DN81527_c1_g7,TRINITY_DN82307_c1_g1,TRINITY_DN83769_c0_g3,TRINITY_DN85706_c1_g1,TRINITY_DN86497_c2_g1,TRINITY_DN86525_c0_g4,TRINITY_DN86668_c1_g1,TRINITY_DN87965_c0_g2,TRINITY_DN89121_c0_g1,TRINITY_DN91847_c0_g1,TRINITY_DN94528_c0_g1	TRINITY_DN71353_c4_g2,TRINITY_DN73447_c0_g1,TRINITY_DN78116_c0_g1,TRINITY_DN81527_c1_g7,TRINITY_DN82307_c1_g1,TRINITY_DN83769_c0_g3,TRINITY_DN85706_c1_g1,TRINITY_DN86497_c2_g1,TRINITY_DN86525_c0_g4,TRINITY_DN86668_c1_g1,TRINITY_DN87965_c0_g2,TRINITY_DN89121_c0_g1,TRINITY_DN91847_c0_g1,TRINITY_DN94528_c0_g1
GO:0070647	protein modification by small protein conjugation or removal	biological process	5/202	2537/93642	0.64164	1	TRINITY_DN69539_c0_g1,TRINITY_DN74517_c0_g1,TRINITY_DN75192_c0_g1,TRINITY_DN80439_c0_g1,TRINITY_DN98161_c2_g1	TRINITY_DN69539_c0_g1,TRINITY_DN74517_c0_g1,TRINITY_DN75192_c0_g1,TRINITY_DN80439_c0_g1,TRINITY_DN98161_c2_g1
GO:0032970	regulation of actin filament-based process	biological process	1/202	477/93642	0.64396	1	TRINITY_DN93303_c1_g1	TRINITY_DN93303_c1_g1
GO:0035966	response to topologically incorrect protein	biological process	1/202	479/93642	0.64550	1	TRINITY_DN92893_c0_g2	TRINITY_DN92893_c0_g2
GO:0006650	glycerophospholipid metabolic process	biological process	2/202	1017/93642	0.64583	1	TRINITY_DN73447_c0_g1,TRINITY_DN86668_c1_g1	TRINITY_DN73447_c0_g1,TRINITY_DN86668_c1_g1
GO:0009100	glycoprotein metabolic process	biological process	2/202	1021/93642	0.64795	1	TRINITY_DN74519_c0_g3,TRINITY_DN83883_c0_g1	TRINITY_DN74519_c0_g3,TRINITY_DN83883_c0_g1
GO:0045930	negative regulation of mitotic cell cycle	biological process	1/202	483/93642	0.64856	1	TRINITY_DN98885_c0_g1	TRINITY_DN98885_c0_g1
GO:0008645	hexose transmembrane transport	biological process	1/202	485/93642	0.65009	1	TRINITY_DN85465_c0_g1	TRINITY_DN85465_c0_g1
GO:0044036	cell wall macromolecule metabolic process	biological process	2/202	1026/93642	0.65058	1	TRINITY_DN90732_c1_g1,TRINITY_DN91536_c0_g3	TRINITY_DN90732_c1_g1,TRINITY_DN91536_c0_g3
GO:0045488	pectin metabolic process	biological process	1/202	488/93642	0.65236	1	TRINITY_DN86704_c2_g2	TRINITY_DN86704_c2_g2
GO:0002684	positive regulation of immune system process	biological process	1/202	490/93642	0.65386	1	TRINITY_DN98417_c2_g3	TRINITY_DN98417_c2_g3
GO:0045859	regulation of protein kinase activity	biological process	1/202	490/93642	0.65386	1	TRINITY_DN78747_c1_g1	TRINITY_DN78747_c1_g1
GO:0031123	RNA 3'-end processing	biological process	1/202	492/93642	0.65536	1	TRINITY_DN96447_c1_g2	TRINITY_DN96447_c1_g2
GO:0140013	meiotic nuclear division	biological process	1/202	492/93642	0.65536	1	TRINITY_DN71639_c0_g1	TRINITY_DN71639_c0_g1
GO:0015749	monosaccharide transmembrane transport	biological process	1/202	494/93642	0.65686	1	TRINITY_DN85465_c0_g1	TRINITY_DN85465_c0_g1
GO:0006457	protein folding	biological process	4/202	2077/93642	0.65748	1	TRINITY_DN78741_c1_g1,TRINITY_DN96396_c1_g2,TRINITY_DN98417_c2_g3,TRINITY_DN98474_c2_g1	TRINITY_DN78741_c1_g1,TRINITY_DN96396_c1_g2,TRINITY_DN98417_c2_g3,TRINITY_DN98474_c2_g1
GO:0051093	negative regulation of developmental process	biological process	1/202	495/93642	0.65760	1	TRINITY_DN98161_c2_g1	TRINITY_DN98161_c2_g1
GO:0008643	carbohydrate transport	biological process	2/202	1040/93642	0.65786	1	TRINITY_DN80188_c0_g1,TRINITY_DN85465_c0_g1	TRINITY_DN80188_c0_g1,TRINITY_DN85465_c0_g1
GO:0009873	ethylene-activated signaling pathway	biological process	1/202	496/93642	0.65834	1	TRINITY_DN76248_c1_g3	TRINITY_DN76248_c1_g3
GO:0060284	regulation of cell development	biological process	1/202	496/93642	0.65834	1	TRINITY_DN83631_c1_g5	TRINITY_DN83631_c1_g5
GO:0010393	galacturonan metabolic process	biological process	1/202	505/93642	0.66495	1	TRINITY_DN86704_c2_g2	TRINITY_DN86704_c2_g2
GO:0016197	endosomal transport	biological process	1/202	506/93642	0.66568	1	TRINITY_DN93303_c1_g1	TRINITY_DN93303_c1_g1
GO:0009060	aerobic respiration	biological process	2/202	1064/93642	0.67007	1	TRINITY_DN94416_c1_g1,TRINITY_DN95009_c1_g3	TRINITY_DN94416_c1_g1,TRINITY_DN95009_c1_g3
GO:0071236	cellular response to antibiotic	biological process	1/202	515/93642	0.67215	1	TRINITY_DN73122_c0_g1	TRINITY_DN73122_c0_g1
GO:0050776	regulation of immune response	biological process	1/202	519/93642	0.67499	1	TRINITY_DN98417_c2_g3	TRINITY_DN98417_c2_g3
GO:0051241	negative regulation of multicellular organismal process	biological process	1/202	519/93642	0.67499	1	TRINITY_DN98161_c2_g1	TRINITY_DN98161_c2_g1
GO:0006644	phospholipid metabolic process	biological process	3/202	1606/93642	0.67519	1	TRINITY_DN73447_c0_g1,TRINITY_DN86525_c0_g4,TRINITY_DN86668_c1_g1	TRINITY_DN73447_c0_g1,TRINITY_DN86525_c0_g4,TRINITY_DN86668_c1_g1
GO:0009416	response to light stimulus	biological process	3/202	1612/93642	0.67763	1	TRINITY_DN86497_c2_g1,TRINITY_DN86615_c2_g2,TRINITY_DN91807_c0_g2	TRINITY_DN86497_c2_g1,TRINITY_DN86615_c2_g2,TRINITY_DN91807_c0_g2
GO:0097435	supramolecular fiber organization	biological process	2/202	1080/93642	0.67801	1	TRINITY_DN83121_c0_g1,TRINITY_DN83708_c0_g1	TRINITY_DN83121_c0_g1,TRINITY_DN83708_c0_g1
GO:0060627	regulation of vesicle-mediated transport	biological process	1/202	525/93642	0.67919	1	TRINITY_DN72492_c0_g1	TRINITY_DN72492_c0_g1
GO:0051240	positive regulation of multicellular organismal process	biological process	1/202	528/93642	0.68128	1	TRINITY_DN82066_c1_g2	TRINITY_DN82066_c1_g2
GO:0062012	regulation of small molecule metabolic process	biological process	1/202	530/93642	0.68266	1	TRINITY_DN83121_c0_g1	TRINITY_DN83121_c0_g1
GO:0051783	regulation of nuclear division	biological process	1/202	533/93642	0.68472	1	TRINITY_DN98885_c0_g1	TRINITY_DN98885_c0_g1
GO:0006352	DNA-templated transcription, initiation	biological process	1/202	535/93642	0.68609	1	TRINITY_DN80039_c0_g4	TRINITY_DN80039_c0_g4
GO:0009408	response to heat	biological process	2/202	1103/93642	0.68916	1	TRINITY_DN90235_c0_g2,TRINITY_DN93957_c0_g2	TRINITY_DN90235_c0_g2,TRINITY_DN93957_c0_g2
GO:0006637	acyl-CoA metabolic process	biological process	1/202	540/93642	0.68948	1	TRINITY_DN92960_c0_g1	TRINITY_DN92960_c0_g1
GO:0034219	carbohydrate transmembrane transport	biological process	1/202	540/93642	0.68948	1	TRINITY_DN85465_c0_g1	TRINITY_DN85465_c0_g1
GO:0035383	thioester metabolic process	biological process	1/202	540/93642	0.68948	1	TRINITY_DN92960_c0_g1	TRINITY_DN92960_c0_g1
GO:0043934	sporulation	biological process	2/202	1104/93642	0.68964	1	TRINITY_DN71639_c0_g1,TRINITY_DN75542_c1_g1	TRINITY_DN71639_c0_g1,TRINITY_DN75542_c1_g1
GO:0005996	monosaccharide metabolic process	biological process	3/202	1652/93642	0.69356	1	TRINITY_DN76421_c0_g1,TRINITY_DN82573_c1_g1,TRINITY_DN92174_c0_g3	TRINITY_DN76421_c0_g1,TRINITY_DN82573_c1_g1,TRINITY_DN92174_c0_g3
GO:0043549	regulation of kinase activity	biological process	1/202	547/93642	0.69416	1	TRINITY_DN78747_c1_g1	TRINITY_DN78747_c1_g1
GO:0090501	RNA phosphodiester bond hydrolysis	biological process	1/202	547/93642	0.69416	1	TRINITY_DN84115_c1_g1	TRINITY_DN84115_c1_g1
GO:0006508	proteolysis	biological process	8/202	4231/93642	0.69662	1	TRINITY_DN69798_c1_g1,TRINITY_DN70020_c0_g1,TRINITY_DN71015_c0_g1,TRINITY_DN74458_c0_g2,TRINITY_DN83769_c0_g3,TRINITY_DN97213_c1_g1,TRINITY_DN97769_c2_g1,TRINITY_DN98161_c2_g1	TRINITY_DN69798_c1_g1,TRINITY_DN70020_c0_g1,TRINITY_DN71015_c0_g1,TRINITY_DN74458_c0_g2,TRINITY_DN83769_c0_g3,TRINITY_DN97213_c1_g1,TRINITY_DN97769_c2_g1,TRINITY_DN98161_c2_g1
GO:0009617	response to bacterium	biological process	3/202	1662/93642	0.69745	1	TRINITY_DN80039_c0_g4,TRINITY_DN91103_c0_g2,TRINITY_DN98417_c2_g3	TRINITY_DN80039_c0_g4,TRINITY_DN91103_c0_g2,TRINITY_DN98417_c2_g3
GO:0031401	positive regulation of protein modification process	biological process	1/202	555/93642	0.69943	1	TRINITY_DN78747_c1_g1	TRINITY_DN78747_c1_g1
GO:0010817	regulation of hormone levels	biological process	2/202	1129/93642	0.70138	1	TRINITY_DN83121_c0_g1,TRINITY_DN89121_c0_g1	TRINITY_DN83121_c0_g1,TRINITY_DN89121_c0_g1
GO:0006281	DNA repair	biological process	4/202	2206/93642	0.70297	1	TRINITY_DN72301_c1_g2,TRINITY_DN91331_c0_g1,TRINITY_DN91592_c0_g4,TRINITY_DN91807_c0_g2	TRINITY_DN72301_c1_g2,TRINITY_DN91331_c0_g1,TRINITY_DN91592_c0_g4,TRINITY_DN91807_c0_g2
GO:0097164	ammonium ion metabolic process	biological process	1/202	564/93642	0.70525	1	TRINITY_DN87069_c0_g1	TRINITY_DN87069_c0_g1
GO:0010639	negative regulation of organelle organization	biological process	1/202	565/93642	0.70589	1	TRINITY_DN98885_c0_g1	TRINITY_DN98885_c0_g1
GO:0009126	purine nucleoside monophosphate metabolic process	biological process	4/202	2219/93642	0.70731	1	TRINITY_DN67887_c0_g1,TRINITY_DN82573_c1_g1,TRINITY_DN86394_c1_g6,TRINITY_DN94416_c1_g1	TRINITY_DN67887_c0_g1,TRINITY_DN82573_c1_g1,TRINITY_DN86394_c1_g6,TRINITY_DN94416_c1_g1
GO:0009167	purine ribonucleoside monophosphate metabolic process	biological process	4/202	2219/93642	0.70731	1	TRINITY_DN67887_c0_g1,TRINITY_DN82573_c1_g1,TRINITY_DN86394_c1_g6,TRINITY_DN94416_c1_g1	TRINITY_DN67887_c0_g1,TRINITY_DN82573_c1_g1,TRINITY_DN86394_c1_g6,TRINITY_DN94416_c1_g1
GO:0015980	energy derivation by oxidation of organic compounds	biological process	3/202	1697/93642	0.71078	1	TRINITY_DN86394_c1_g6,TRINITY_DN94416_c1_g1,TRINITY_DN95009_c1_g3	TRINITY_DN86394_c1_g6,TRINITY_DN94416_c1_g1,TRINITY_DN95009_c1_g3
GO:0010948	negative regulation of cell cycle process	biological process	1/202	573/93642	0.71096	1	TRINITY_DN98885_c0_g1	TRINITY_DN98885_c0_g1
GO:0015672	monovalent inorganic cation transport	biological process	2/202	1168/93642	0.71896	1	TRINITY_DN74620_c1_g1,TRINITY_DN97577_c1_g2	TRINITY_DN74620_c1_g1,TRINITY_DN97577_c1_g2
GO:0009308	amine metabolic process	biological process	1/202	593/93642	0.72325	1	TRINITY_DN83121_c0_g1	TRINITY_DN83121_c0_g1
GO:1901699	cellular response to nitrogen compound	biological process	1/202	595/93642	0.72445	1	TRINITY_DN84115_c1_g1	TRINITY_DN84115_c1_g1
GO:0071214	cellular response to abiotic stimulus	biological process	2/202	1188/93642	0.72763	1	TRINITY_DN90235_c0_g2,TRINITY_DN91103_c0_g2	TRINITY_DN90235_c0_g2,TRINITY_DN91103_c0_g2
GO:0104004	cellular response to environmental stimulus	biological process	2/202	1188/93642	0.72763	1	TRINITY_DN90235_c0_g2,TRINITY_DN91103_c0_g2	TRINITY_DN90235_c0_g2,TRINITY_DN91103_c0_g2
GO:0042180	cellular ketone metabolic process	biological process	1/202	604/93642	0.72979	1	TRINITY_DN83121_c0_g1	TRINITY_DN83121_c0_g1
GO:0009314	response to radiation	biological process	3/202	1750/93642	0.73009	1	TRINITY_DN86497_c2_g1,TRINITY_DN86615_c2_g2,TRINITY_DN91807_c0_g2	TRINITY_DN86497_c2_g1,TRINITY_DN86615_c2_g2,TRINITY_DN91807_c0_g2
GO:0051094	positive regulation of developmental process	biological process	1/202	606/93642	0.73096	1	TRINITY_DN82066_c1_g2	TRINITY_DN82066_c1_g2
GO:0009611	response to wounding	biological process	1/202	607/93642	0.73154	1	TRINITY_DN90235_c0_g2	TRINITY_DN90235_c0_g2
GO:0009311	oligosaccharide metabolic process	biological process	1/202	609/93642	0.73271	1	TRINITY_DN96312_c2_g4	TRINITY_DN96312_c2_g4
GO:0010243	response to organonitrogen compound	biological process	2/202	1202/93642	0.73357	1	TRINITY_DN74458_c0_g2,TRINITY_DN76248_c1_g3	TRINITY_DN74458_c0_g2,TRINITY_DN76248_c1_g3
GO:0009738	abscisic acid-activated signaling pathway	biological process	1/202	611/93642	0.73387	1	TRINITY_DN84751_c1_g1	TRINITY_DN84751_c1_g1
GO:0019751	polyol metabolic process	biological process	1/202	611/93642	0.73387	1	TRINITY_DN87965_c0_g2	TRINITY_DN87965_c0_g2
GO:0051052	regulation of DNA metabolic process	biological process	1/202	617/93642	0.73732	1	TRINITY_DN79694_c0_g1	TRINITY_DN79694_c0_g1
GO:0006096	glycolytic process	biological process	1/202	622/93642	0.74016	1	TRINITY_DN82573_c1_g1	TRINITY_DN82573_c1_g1
GO:0006757	ATP generation from ADP	biological process	1/202	622/93642	0.74016	1	TRINITY_DN82573_c1_g1	TRINITY_DN82573_c1_g1
GO:0042866	pyruvate biosynthetic process	biological process	1/202	623/93642	0.74072	1	TRINITY_DN82573_c1_g1	TRINITY_DN82573_c1_g1
GO:0009266	response to temperature stimulus	biological process	3/202	1783/93642	0.74160	1	TRINITY_DN86497_c2_g1,TRINITY_DN90235_c0_g2,TRINITY_DN93957_c0_g2	TRINITY_DN86497_c2_g1,TRINITY_DN90235_c0_g2,TRINITY_DN93957_c0_g2
GO:0009737	response to abscisic acid	biological process	2/202	1224/93642	0.74267	1	TRINITY_DN82238_c0_g1,TRINITY_DN84751_c1_g1	TRINITY_DN82238_c0_g1,TRINITY_DN84751_c1_g1
GO:0098771	inorganic ion homeostasis	biological process	3/202	1787/93642	0.74297	1	TRINITY_DN74620_c1_g1,TRINITY_DN91841_c2_g1,TRINITY_DN91841_c2_g3	TRINITY_DN74620_c1_g1,TRINITY_DN91841_c2_g1,TRINITY_DN91841_c2_g3
GO:0055080	cation homeostasis	biological process	3/202	1792/93642	0.74467	1	TRINITY_DN74620_c1_g1,TRINITY_DN91841_c2_g1,TRINITY_DN91841_c2_g3	TRINITY_DN74620_c1_g1,TRINITY_DN91841_c2_g1,TRINITY_DN91841_c2_g3
GO:0072330	monocarboxylic acid biosynthetic process	biological process	4/202	2339/93642	0.74518	1	TRINITY_DN71353_c4_g2,TRINITY_DN78116_c0_g1,TRINITY_DN82573_c1_g1,TRINITY_DN86497_c2_g1	TRINITY_DN71353_c4_g2,TRINITY_DN78116_c0_g1,TRINITY_DN82573_c1_g1,TRINITY_DN86497_c2_g1
GO:0006631	fatty acid metabolic process	biological process	4/202	2341/93642	0.74578	1	TRINITY_DN71353_c4_g2,TRINITY_DN78116_c0_g1,TRINITY_DN85706_c1_g1,TRINITY_DN86497_c2_g1	TRINITY_DN71353_c4_g2,TRINITY_DN78116_c0_g1,TRINITY_DN85706_c1_g1,TRINITY_DN86497_c2_g1
GO:0051640	organelle localization	biological process	2/202	1232/93642	0.74592	1	TRINITY_DN81397_c0_g1,TRINITY_DN91331_c0_g1	TRINITY_DN81397_c0_g1,TRINITY_DN91331_c0_g1
GO:0046486	glycerolipid metabolic process	biological process	2/202	1236/93642	0.74753	1	TRINITY_DN73447_c0_g1,TRINITY_DN86668_c1_g1	TRINITY_DN73447_c0_g1,TRINITY_DN86668_c1_g1
GO:0005976	polysaccharide metabolic process	biological process	6/202	3417/93642	0.74946	1	TRINITY_DN86704_c2_g2,TRINITY_DN90732_c1_g1,TRINITY_DN91536_c0_g3,TRINITY_DN94835_c0_g6,TRINITY_DN96129_c1_g1,TRINITY_DN98381_c1_g4	TRINITY_DN86704_c2_g2,TRINITY_DN90732_c1_g1,TRINITY_DN91536_c0_g3,TRINITY_DN94835_c0_g6,TRINITY_DN96129_c1_g1,TRINITY_DN98381_c1_g4
GO:0006165	nucleoside diphosphate phosphorylation	biological process	1/202	639/93642	0.74959	1	TRINITY_DN82573_c1_g1	TRINITY_DN82573_c1_g1
GO:0046939	nucleotide phosphorylation	biological process	1/202	639/93642	0.74959	1	TRINITY_DN82573_c1_g1	TRINITY_DN82573_c1_g1
GO:0010256	endomembrane system organization	biological process	1/202	640/93642	0.75013	1	TRINITY_DN94312_c1_g1	TRINITY_DN94312_c1_g1
GO:0009856	pollination	biological process	2/202	1244/93642	0.75072	1	TRINITY_DN69539_c0_g1,TRINITY_DN83631_c1_g5	TRINITY_DN69539_c0_g1,TRINITY_DN83631_c1_g5
GO:0071229	cellular response to acid chemical	biological process	2/202	1248/93642	0.75231	1	TRINITY_DN73122_c0_g1,TRINITY_DN84751_c1_g1	TRINITY_DN73122_c0_g1,TRINITY_DN84751_c1_g1
GO:0016311	dephosphorylation	biological process	1/202	646/93642	0.75337	1	TRINITY_DN86525_c0_g4	TRINITY_DN86525_c0_g4
GO:0001558	regulation of cell growth	biological process	1/202	648/93642	0.75444	1	TRINITY_DN83631_c1_g5	TRINITY_DN83631_c1_g5
GO:0046034	ATP metabolic process	biological process	3/202	1834/93642	0.75862	1	TRINITY_DN82573_c1_g1,TRINITY_DN86394_c1_g6,TRINITY_DN94416_c1_g1	TRINITY_DN82573_c1_g1,TRINITY_DN86394_c1_g6,TRINITY_DN94416_c1_g1
GO:0043067	regulation of programmed cell death	biological process	1/202	657/93642	0.75920	1	TRINITY_DN90235_c0_g2	TRINITY_DN90235_c0_g2
GO:0006325	chromatin organization	biological process	3/202	1840/93642	0.76056	1	TRINITY_DN72851_c1_g1,TRINITY_DN80039_c0_g4,TRINITY_DN81514_c1_g1	TRINITY_DN72851_c1_g1,TRINITY_DN80039_c0_g4,TRINITY_DN81514_c1_g1
GO:0071215	cellular response to abscisic acid stimulus	biological process	1/202	660/93642	0.76076	1	TRINITY_DN84751_c1_g1	TRINITY_DN84751_c1_g1
GO:0072524	pyridine-containing compound metabolic process	biological process	2/202	1272/93642	0.76163	1	TRINITY_DN73369_c1_g1,TRINITY_DN82573_c1_g1	TRINITY_DN73369_c1_g1,TRINITY_DN82573_c1_g1
GO:0007399	nervous system development	biological process	1/202	667/93642	0.76438	1	TRINITY_DN84458_c1_g1	TRINITY_DN84458_c1_g1
GO:0009161	ribonucleoside monophosphate metabolic process	biological process	4/202	2418/93642	0.76802	1	TRINITY_DN67887_c0_g1,TRINITY_DN82573_c1_g1,TRINITY_DN86394_c1_g6,TRINITY_DN94416_c1_g1	TRINITY_DN67887_c0_g1,TRINITY_DN82573_c1_g1,TRINITY_DN86394_c1_g6,TRINITY_DN94416_c1_g1
GO:0009116	nucleoside metabolic process	biological process	1/202	675/93642	0.76844	1	TRINITY_DN67887_c0_g1	TRINITY_DN67887_c0_g1
GO:2000241	regulation of reproductive process	biological process	2/202	1291/93642	0.76879	1	TRINITY_DN83631_c1_g5,TRINITY_DN84115_c1_g1	TRINITY_DN83631_c1_g5,TRINITY_DN84115_c1_g1
GO:0043085	positive regulation of catalytic activity	biological process	1/202	680/93642	0.77095	1	TRINITY_DN78747_c1_g1	TRINITY_DN78747_c1_g1
GO:0044706	multi-multicellular organism process	biological process	2/202	1299/93642	0.77175	1	TRINITY_DN69539_c0_g1,TRINITY_DN83631_c1_g5	TRINITY_DN69539_c0_g1,TRINITY_DN83631_c1_g5
GO:0051338	regulation of transferase activity	biological process	1/202	687/93642	0.77441	1	TRINITY_DN78747_c1_g1	TRINITY_DN78747_c1_g1
GO:0009123	nucleoside monophosphate metabolic process	biological process	4/202	2445/93642	0.77545	1	TRINITY_DN67887_c0_g1,TRINITY_DN82573_c1_g1,TRINITY_DN86394_c1_g6,TRINITY_DN94416_c1_g1	TRINITY_DN67887_c0_g1,TRINITY_DN82573_c1_g1,TRINITY_DN86394_c1_g6,TRINITY_DN94416_c1_g1
GO:0016999	antibiotic metabolic process	biological process	3/202	1890/93642	0.77626	1	TRINITY_DN76422_c1_g2,TRINITY_DN84975_c0_g1,TRINITY_DN94416_c1_g1	TRINITY_DN76422_c1_g2,TRINITY_DN84975_c0_g1,TRINITY_DN94416_c1_g1
GO:0046031	ADP metabolic process	biological process	1/202	693/93642	0.77733	1	TRINITY_DN82573_c1_g1	TRINITY_DN82573_c1_g1
GO:0033043	regulation of organelle organization	biological process	3/202	1898/93642	0.77869	1	TRINITY_DN78747_c1_g1,TRINITY_DN93303_c1_g1,TRINITY_DN98885_c0_g1	TRINITY_DN78747_c1_g1,TRINITY_DN93303_c1_g1,TRINITY_DN98885_c0_g1
GO:0009135	purine nucleoside diphosphate metabolic process	biological process	1/202	697/93642	0.77926	1	TRINITY_DN82573_c1_g1	TRINITY_DN82573_c1_g1
GO:0009179	purine ribonucleoside diphosphate metabolic process	biological process	1/202	697/93642	0.77926	1	TRINITY_DN82573_c1_g1	TRINITY_DN82573_c1_g1
GO:0009185	ribonucleoside diphosphate metabolic process	biological process	1/202	700/93642	0.78070	1	TRINITY_DN82573_c1_g1	TRINITY_DN82573_c1_g1
GO:0009205	purine ribonucleoside triphosphate metabolic process	biological process	3/202	1905/93642	0.78080	1	TRINITY_DN82573_c1_g1,TRINITY_DN86394_c1_g6,TRINITY_DN94416_c1_g1	TRINITY_DN82573_c1_g1,TRINITY_DN86394_c1_g6,TRINITY_DN94416_c1_g1
GO:1901617	organic hydroxy compound biosynthetic process	biological process	2/202	1327/93642	0.78185	1	TRINITY_DN73369_c1_g1,TRINITY_DN89121_c0_g1	TRINITY_DN73369_c1_g1,TRINITY_DN89121_c0_g1
GO:0031047	gene silencing by RNA	biological process	1/202	703/93642	0.78213	1	TRINITY_DN84115_c1_g1	TRINITY_DN84115_c1_g1
GO:0009166	nucleotide catabolic process	biological process	1/202	705/93642	0.78307	1	TRINITY_DN82573_c1_g1	TRINITY_DN82573_c1_g1
GO:0001932	regulation of protein phosphorylation	biological process	1/202	707/93642	0.78401	1	TRINITY_DN78747_c1_g1	TRINITY_DN78747_c1_g1
GO:0051129	negative regulation of cellular component organization	biological process	1/202	707/93642	0.78401	1	TRINITY_DN98885_c0_g1	TRINITY_DN98885_c0_g1
GO:0045595	regulation of cell differentiation	biological process	1/202	710/93642	0.78542	1	TRINITY_DN83631_c1_g5	TRINITY_DN83631_c1_g5
GO:0009144	purine nucleoside triphosphate metabolic process	biological process	3/202	1921/93642	0.78556	1	TRINITY_DN82573_c1_g1,TRINITY_DN86394_c1_g6,TRINITY_DN94416_c1_g1	TRINITY_DN82573_c1_g1,TRINITY_DN86394_c1_g6,TRINITY_DN94416_c1_g1
GO:0009409	response to cold	biological process	1/202	713/93642	0.78682	1	TRINITY_DN86497_c2_g1	TRINITY_DN86497_c2_g1
GO:0019748	secondary metabolic process	biological process	3/202	1930/93642	0.78820	1	TRINITY_DN73526_c1_g1,TRINITY_DN74082_c1_g3,TRINITY_DN86307_c1_g2	TRINITY_DN73526_c1_g1,TRINITY_DN74082_c1_g3,TRINITY_DN86307_c1_g2
GO:0009150	purine ribonucleotide metabolic process	biological process	4/202	2496/93642	0.78898	1	TRINITY_DN67887_c0_g1,TRINITY_DN82573_c1_g1,TRINITY_DN86394_c1_g6,TRINITY_DN94416_c1_g1	TRINITY_DN67887_c0_g1,TRINITY_DN82573_c1_g1,TRINITY_DN86394_c1_g6,TRINITY_DN94416_c1_g1
GO:0006855	drug transmembrane transport	biological process	1/202	722/93642	0.79095	1	TRINITY_DN75562_c0_g2	TRINITY_DN75562_c0_g2
GO:0006897	endocytosis	biological process	2/202	1357/93642	0.79224	1	TRINITY_DN72492_c0_g1,TRINITY_DN93303_c1_g1	TRINITY_DN72492_c0_g1,TRINITY_DN93303_c1_g1
GO:1901292	nucleoside phosphate catabolic process	biological process	1/202	728/93642	0.79366	1	TRINITY_DN82573_c1_g1	TRINITY_DN82573_c1_g1
GO:0006006	glucose metabolic process	biological process	1/202	729/93642	0.79411	1	TRINITY_DN82573_c1_g1	TRINITY_DN82573_c1_g1
GO:0050801	ion homeostasis	biological process	3/202	1951/93642	0.79426	1	TRINITY_DN74620_c1_g1,TRINITY_DN91841_c2_g1,TRINITY_DN91841_c2_g3	TRINITY_DN74620_c1_g1,TRINITY_DN91841_c2_g1,TRINITY_DN91841_c2_g3
GO:0002682	regulation of immune system process	biological process	1/202	731/93642	0.79501	1	TRINITY_DN98417_c2_g3	TRINITY_DN98417_c2_g3
GO:0006694	steroid biosynthetic process	biological process	1/202	741/93642	0.79942	1	TRINITY_DN89121_c0_g1	TRINITY_DN89121_c0_g1
GO:0006099	tricarboxylic acid cycle	biological process	1/202	742/93642	0.79986	1	TRINITY_DN94416_c1_g1	TRINITY_DN94416_c1_g1
GO:0006974	cellular response to DNA damage stimulus	biological process	4/202	2541/93642	0.80037	1	TRINITY_DN72301_c1_g2,TRINITY_DN91331_c0_g1,TRINITY_DN91592_c0_g4,TRINITY_DN91807_c0_g2	TRINITY_DN72301_c1_g2,TRINITY_DN91331_c0_g1,TRINITY_DN91592_c0_g4,TRINITY_DN91807_c0_g2
GO:0006163	purine nucleotide metabolic process	biological process	4/202	2542/93642	0.80062	1	TRINITY_DN67887_c0_g1,TRINITY_DN82573_c1_g1,TRINITY_DN86394_c1_g6,TRINITY_DN94416_c1_g1	TRINITY_DN67887_c0_g1,TRINITY_DN82573_c1_g1,TRINITY_DN86394_c1_g6,TRINITY_DN94416_c1_g1
GO:0009132	nucleoside diphosphate metabolic process	biological process	1/202	745/93642	0.80116	1	TRINITY_DN82573_c1_g1	TRINITY_DN82573_c1_g1
GO:0009267	cellular response to starvation	biological process	1/202	745/93642	0.80116	1	TRINITY_DN91103_c0_g2	TRINITY_DN91103_c0_g2
GO:0044272	sulfur compound biosynthetic process	biological process	2/202	1392/93642	0.80381	1	TRINITY_DN93815_c1_g1,TRINITY_DN98107_c1_g2	TRINITY_DN93815_c1_g1,TRINITY_DN98107_c1_g2
GO:0009199	ribonucleoside triphosphate metabolic process	biological process	3/202	1989/93642	0.80486	1	TRINITY_DN82573_c1_g1,TRINITY_DN86394_c1_g6,TRINITY_DN94416_c1_g1	TRINITY_DN82573_c1_g1,TRINITY_DN86394_c1_g6,TRINITY_DN94416_c1_g1
GO:0019359	nicotinamide nucleotide biosynthetic process	biological process	1/202	755/93642	0.80544	1	TRINITY_DN82573_c1_g1	TRINITY_DN82573_c1_g1
GO:0019439	aromatic compound catabolic process	biological process	4/202	2569/93642	0.80721	1	TRINITY_DN73526_c1_g1,TRINITY_DN82573_c1_g1,TRINITY_DN86307_c1_g2,TRINITY_DN91234_c2_g2	TRINITY_DN73526_c1_g1,TRINITY_DN82573_c1_g1,TRINITY_DN86307_c1_g2,TRINITY_DN91234_c2_g2
GO:0009414	response to water deprivation	biological process	1/202	762/93642	0.80838	1	TRINITY_DN91103_c0_g2	TRINITY_DN91103_c0_g2
GO:0019363	pyridine nucleotide biosynthetic process	biological process	1/202	762/93642	0.80838	1	TRINITY_DN82573_c1_g1	TRINITY_DN82573_c1_g1
GO:0035690	cellular response to drug	biological process	1/202	764/93642	0.80922	1	TRINITY_DN73122_c0_g1	TRINITY_DN73122_c0_g1
GO:0006101	citrate metabolic process	biological process	1/202	773/93642	0.81292	1	TRINITY_DN94416_c1_g1	TRINITY_DN94416_c1_g1
GO:0000096	sulfur amino acid metabolic process	biological process	1/202	774/93642	0.81332	1	TRINITY_DN83121_c0_g1	TRINITY_DN83121_c0_g1
GO:1901361	organic cyclic compound catabolic process	biological process	4/202	2598/93642	0.81409	1	TRINITY_DN73526_c1_g1,TRINITY_DN82573_c1_g1,TRINITY_DN86307_c1_g2,TRINITY_DN91234_c2_g2	TRINITY_DN73526_c1_g1,TRINITY_DN82573_c1_g1,TRINITY_DN86307_c1_g2,TRINITY_DN91234_c2_g2
GO:0032269	negative regulation of cellular protein metabolic process	biological process	1/202	785/93642	0.81774	1	TRINITY_DN84115_c1_g1	TRINITY_DN84115_c1_g1
GO:0065008	regulation of biological quality	biological process	14/202	7938/93642	0.81904	1	TRINITY_DN74620_c1_g1,TRINITY_DN75562_c0_g2,TRINITY_DN76150_c0_g1,TRINITY_DN77762_c0_g2,TRINITY_DN81058_c2_g1,TRINITY_DN83121_c0_g1,TRINITY_DN84719_c0_g4,TRINITY_DN89121_c0_g1,TRINITY_DN90235_c0_g2,TRINITY_DN91103_c0_g2,TRINITY_DN91841_c2_g1,TRINITY_DN91841_c2_g3,TRINITY_DN98349_c5_g2,TRINITY_DN98474_c2_g1	TRINITY_DN74620_c1_g1,TRINITY_DN75562_c0_g2,TRINITY_DN76150_c0_g1,TRINITY_DN77762_c0_g2,TRINITY_DN81058_c2_g1,TRINITY_DN83121_c0_g1,TRINITY_DN84719_c0_g4,TRINITY_DN89121_c0_g1,TRINITY_DN90235_c0_g2,TRINITY_DN91103_c0_g2,TRINITY_DN91841_c2_g1,TRINITY_DN91841_c2_g3,TRINITY_DN98349_c5_g2,TRINITY_DN98474_c2_g1
GO:0009415	response to water	biological process	1/202	791/93642	0.82011	1	TRINITY_DN91103_c0_g2	TRINITY_DN91103_c0_g2
GO:0016125	sterol metabolic process	biological process	1/202	791/93642	0.82011	1	TRINITY_DN89121_c0_g1	TRINITY_DN89121_c0_g1
GO:0042325	regulation of phosphorylation	biological process	1/202	793/93642	0.82089	1	TRINITY_DN78747_c1_g1	TRINITY_DN78747_c1_g1
GO:0046777	protein autophosphorylation	biological process	1/202	796/93642	0.82206	1	TRINITY_DN86668_c1_g1	TRINITY_DN86668_c1_g1
GO:0097306	cellular response to alcohol	biological process	1/202	799/93642	0.82322	1	TRINITY_DN84751_c1_g1	TRINITY_DN84751_c1_g1
GO:0006996	organelle organization	biological process	18/202	10008/93642	0.82358	1	TRINITY_DN71639_c0_g1,TRINITY_DN72301_c1_g2,TRINITY_DN72851_c1_g1,TRINITY_DN78747_c1_g1,TRINITY_DN79953_c2_g1,TRINITY_DN80039_c0_g4,TRINITY_DN81397_c0_g1,TRINITY_DN81514_c1_g1,TRINITY_DN83121_c0_g1,TRINITY_DN83708_c0_g1,TRINITY_DN84458_c1_g1,TRINITY_DN90796_c1_g3,TRINITY_DN91331_c0_g1,TRINITY_DN91834_c1_g2,TRINITY_DN93303_c1_g1,TRINITY_DN94312_c1_g1,TRINITY_DN97688_c2_g1,TRINITY_DN98885_c0_g1	TRINITY_DN71639_c0_g1,TRINITY_DN72301_c1_g2,TRINITY_DN72851_c1_g1,TRINITY_DN78747_c1_g1,TRINITY_DN79953_c2_g1,TRINITY_DN80039_c0_g4,TRINITY_DN81397_c0_g1,TRINITY_DN81514_c1_g1,TRINITY_DN83121_c0_g1,TRINITY_DN83708_c0_g1,TRINITY_DN84458_c1_g1,TRINITY_DN90796_c1_g3,TRINITY_DN91331_c0_g1,TRINITY_DN91834_c1_g2,TRINITY_DN93303_c1_g1,TRINITY_DN94312_c1_g1,TRINITY_DN97688_c2_g1,TRINITY_DN98885_c0_g1
GO:0072350	tricarboxylic acid metabolic process	biological process	1/202	801/93642	0.82398	1	TRINITY_DN94416_c1_g1	TRINITY_DN94416_c1_g1
GO:0016042	lipid catabolic process	biological process	2/202	1462/93642	0.82526	1	TRINITY_DN91847_c0_g1,TRINITY_DN94528_c0_g1	TRINITY_DN91847_c0_g1,TRINITY_DN94528_c0_g1
GO:0010941	regulation of cell death	biological process	1/202	807/93642	0.82627	1	TRINITY_DN90235_c0_g2	TRINITY_DN90235_c0_g2
GO:0031327	negative regulation of cellular biosynthetic process	biological process	3/202	2073/93642	0.82667	1	TRINITY_DN77807_c2_g1,TRINITY_DN83121_c0_g1,TRINITY_DN84115_c1_g1	TRINITY_DN77807_c2_g1,TRINITY_DN83121_c0_g1,TRINITY_DN84115_c1_g1
GO:0090305	nucleic acid phosphodiester bond hydrolysis	biological process	1/202	810/93642	0.82740	1	TRINITY_DN84115_c1_g1	TRINITY_DN84115_c1_g1
GO:0006090	pyruvate metabolic process	biological process	1/202	811/93642	0.82778	1	TRINITY_DN82573_c1_g1	TRINITY_DN82573_c1_g1
GO:0030001	metal ion transport	biological process	2/202	1476/93642	0.82928	1	TRINITY_DN74620_c1_g1,TRINITY_DN97577_c1_g2	TRINITY_DN74620_c1_g1,TRINITY_DN97577_c1_g2
GO:0009890	negative regulation of biosynthetic process	biological process	3/202	2087/93642	0.83010	1	TRINITY_DN77807_c2_g1,TRINITY_DN83121_c0_g1,TRINITY_DN84115_c1_g1	TRINITY_DN77807_c2_g1,TRINITY_DN83121_c0_g1,TRINITY_DN84115_c1_g1
GO:1901565	organonitrogen compound catabolic process	biological process	8/202	4884/93642	0.83164	1	TRINITY_DN69798_c1_g1,TRINITY_DN71015_c0_g1,TRINITY_DN74458_c0_g2,TRINITY_DN74519_c0_g3,TRINITY_DN83769_c0_g3,TRINITY_DN97213_c1_g1,TRINITY_DN97769_c2_g1,TRINITY_DN98161_c2_g1	TRINITY_DN69798_c1_g1,TRINITY_DN71015_c0_g1,TRINITY_DN74458_c0_g2,TRINITY_DN74519_c0_g3,TRINITY_DN83769_c0_g3,TRINITY_DN97213_c1_g1,TRINITY_DN97769_c2_g1,TRINITY_DN98161_c2_g1
GO:0046148	pigment biosynthetic process	biological process	1/202	829/93642	0.83440	1	TRINITY_DN67887_c0_g1	TRINITY_DN67887_c0_g1
GO:0009259	ribonucleotide metabolic process	biological process	4/202	2693/93642	0.83523	1	TRINITY_DN67887_c0_g1,TRINITY_DN82573_c1_g1,TRINITY_DN86394_c1_g6,TRINITY_DN94416_c1_g1	TRINITY_DN67887_c0_g1,TRINITY_DN82573_c1_g1,TRINITY_DN86394_c1_g6,TRINITY_DN94416_c1_g1
GO:0009141	nucleoside triphosphate metabolic process	biological process	3/202	2109/93642	0.83537	1	TRINITY_DN82573_c1_g1,TRINITY_DN86394_c1_g6,TRINITY_DN94416_c1_g1	TRINITY_DN82573_c1_g1,TRINITY_DN86394_c1_g6,TRINITY_DN94416_c1_g1
GO:0043161	proteasome-mediated ubiquitin-dependent protein catabolic process	biological process	2/202	1510/93642	0.83872	1	TRINITY_DN74458_c0_g2,TRINITY_DN98161_c2_g1	TRINITY_DN74458_c0_g2,TRINITY_DN98161_c2_g1
GO:0044550	secondary metabolite biosynthetic process	biological process	2/202	1510/93642	0.83872	1	TRINITY_DN74082_c1_g3,TRINITY_DN86307_c1_g2	TRINITY_DN74082_c1_g3,TRINITY_DN86307_c1_g2
GO:0098657	import into cell	biological process	2/202	1513/93642	0.83953	1	TRINITY_DN72492_c0_g1,TRINITY_DN93303_c1_g1	TRINITY_DN72492_c0_g1,TRINITY_DN93303_c1_g1
GO:0045786	negative regulation of cell cycle	biological process	1/202	848/93642	0.84112	1	TRINITY_DN98885_c0_g1	TRINITY_DN98885_c0_g1
GO:0042594	response to starvation	biological process	1/202	849/93642	0.84146	1	TRINITY_DN91103_c0_g2	TRINITY_DN91103_c0_g2
GO:0044093	positive regulation of molecular function	biological process	1/202	858/93642	0.84454	1	TRINITY_DN78747_c1_g1	TRINITY_DN78747_c1_g1
GO:0014070	response to organic cyclic compound	biological process	2/202	1542/93642	0.84717	1	TRINITY_DN73122_c0_g1,TRINITY_DN84115_c1_g1	TRINITY_DN73122_c0_g1,TRINITY_DN84115_c1_g1
GO:0030154	cell differentiation	biological process	6/202	3890/93642	0.84795	1	TRINITY_DN69539_c0_g1,TRINITY_DN70682_c0_g1,TRINITY_DN73394_c0_g1,TRINITY_DN83631_c1_g5,TRINITY_DN84458_c1_g1,TRINITY_DN86666_c1_g1	TRINITY_DN69539_c0_g1,TRINITY_DN70682_c0_g1,TRINITY_DN73394_c0_g1,TRINITY_DN83631_c1_g5,TRINITY_DN84458_c1_g1,TRINITY_DN86666_c1_g1
GO:0006790	sulfur compound metabolic process	biological process	4/202	2763/93642	0.84951	1	TRINITY_DN83121_c0_g1,TRINITY_DN92960_c0_g1,TRINITY_DN93815_c1_g1,TRINITY_DN98107_c1_g2	TRINITY_DN83121_c0_g1,TRINITY_DN92960_c0_g1,TRINITY_DN93815_c1_g1,TRINITY_DN98107_c1_g2
GO:0097305	response to alcohol	biological process	2/202	1552/93642	0.84973	1	TRINITY_DN82238_c0_g1,TRINITY_DN84751_c1_g1	TRINITY_DN82238_c0_g1,TRINITY_DN84751_c1_g1
GO:0033044	regulation of chromosome organization	biological process	1/202	876/93642	0.85052	1	TRINITY_DN98885_c0_g1	TRINITY_DN98885_c0_g1
GO:0006081	cellular aldehyde metabolic process	biological process	1/202	881/93642	0.85214	1	TRINITY_DN73369_c1_g1	TRINITY_DN73369_c1_g1
GO:0006091	generation of precursor metabolites and energy	biological process	4/202	2792/93642	0.85511	1	TRINITY_DN82573_c1_g1,TRINITY_DN86394_c1_g6,TRINITY_DN94416_c1_g1,TRINITY_DN95009_c1_g3	TRINITY_DN82573_c1_g1,TRINITY_DN86394_c1_g6,TRINITY_DN94416_c1_g1,TRINITY_DN95009_c1_g3
GO:1901575	organic substance catabolic process	biological process	20/202	11307/93642	0.85588	1	TRINITY_DN69798_c1_g1,TRINITY_DN71015_c0_g1,TRINITY_DN73526_c1_g1,TRINITY_DN74458_c0_g2,TRINITY_DN74519_c0_g3,TRINITY_DN82573_c1_g1,TRINITY_DN83769_c0_g3,TRINITY_DN86307_c1_g2,TRINITY_DN86704_c2_g2,TRINITY_DN90732_c1_g1,TRINITY_DN91234_c2_g2,TRINITY_DN91536_c0_g3,TRINITY_DN91847_c0_g1,TRINITY_DN94528_c0_g1,TRINITY_DN94835_c0_g6,TRINITY_DN96129_c1_g1,TRINITY_DN97213_c1_g1,TRINITY_DN97769_c2_g1,TRI…	TRINITY_DN69798_c1_g1,TRINITY_DN71015_c0_g1,TRINITY_DN73526_c1_g1,TRINITY_DN74458_c0_g2,TRINITY_DN74519_c0_g3,TRINITY_DN82573_c1_g1,TRINITY_DN83769_c0_g3,TRINITY_DN86307_c1_g2,TRINITY_DN86704_c2_g2,TRINITY_DN90732_c1_g1,TRINITY_DN91234_c2_g2,TRINITY_DN91536_c0_g3,TRINITY_DN91847_c0_g1,TRINITY_DN94528_c0_g1,TRINITY_DN94835_c0_g6,TRINITY_DN96129_c1_g1,TRINITY_DN97213_c1_g1,TRINITY_DN97769_c2_g1,TRI…
GO:0010498	proteasomal protein catabolic process	biological process	2/202	1578/93642	0.85620	1	TRINITY_DN74458_c0_g2,TRINITY_DN98161_c2_g1	TRINITY_DN74458_c0_g2,TRINITY_DN98161_c2_g1
GO:0009101	glycoprotein biosynthetic process	biological process	1/202	894/93642	0.85627	1	TRINITY_DN83883_c0_g1	TRINITY_DN83883_c0_g1
GO:0055085	transmembrane transport	biological process	10/202	6154/93642	0.86059	1	TRINITY_DN75562_c0_g2,TRINITY_DN77762_c0_g2,TRINITY_DN78488_c0_g3,TRINITY_DN81058_c2_g1,TRINITY_DN84719_c0_g4,TRINITY_DN85465_c0_g1,TRINITY_DN88799_c0_g1,TRINITY_DN92869_c0_g4,TRINITY_DN92893_c0_g2,TRINITY_DN97577_c1_g2	TRINITY_DN75562_c0_g2,TRINITY_DN77762_c0_g2,TRINITY_DN78488_c0_g3,TRINITY_DN81058_c2_g1,TRINITY_DN84719_c0_g4,TRINITY_DN85465_c0_g1,TRINITY_DN88799_c0_g1,TRINITY_DN92869_c0_g4,TRINITY_DN92893_c0_g2,TRINITY_DN97577_c1_g2
GO:0009127	purine nucleoside monophosphate biosynthetic process	biological process	2/202	1621/93642	0.86635	1	TRINITY_DN67887_c0_g1,TRINITY_DN82573_c1_g1	TRINITY_DN67887_c0_g1,TRINITY_DN82573_c1_g1
GO:0009168	purine ribonucleoside monophosphate biosynthetic process	biological process	2/202	1621/93642	0.86635	1	TRINITY_DN67887_c0_g1,TRINITY_DN82573_c1_g1	TRINITY_DN67887_c0_g1,TRINITY_DN82573_c1_g1
GO:0032787	monocarboxylic acid metabolic process	biological process	7/202	4605/93642	0.87225	1	TRINITY_DN71353_c4_g2,TRINITY_DN76421_c0_g1,TRINITY_DN78116_c0_g1,TRINITY_DN82573_c1_g1,TRINITY_DN85706_c1_g1,TRINITY_DN86497_c2_g1,TRINITY_DN92174_c0_g3	TRINITY_DN71353_c4_g2,TRINITY_DN76421_c0_g1,TRINITY_DN78116_c0_g1,TRINITY_DN82573_c1_g1,TRINITY_DN85706_c1_g1,TRINITY_DN86497_c2_g1,TRINITY_DN92174_c0_g3
GO:0031669	cellular response to nutrient levels	biological process	1/202	950/93642	0.87280	1	TRINITY_DN91103_c0_g2	TRINITY_DN91103_c0_g2
GO:0046434	organophosphate catabolic process	biological process	1/202	954/93642	0.87390	1	TRINITY_DN82573_c1_g1	TRINITY_DN82573_c1_g1
GO:0051248	negative regulation of protein metabolic process	biological process	1/202	957/93642	0.87473	1	TRINITY_DN84115_c1_g1	TRINITY_DN84115_c1_g1
GO:1901701	cellular response to oxygen-containing compound	biological process	3/202	2301/93642	0.87567	1	TRINITY_DN73122_c0_g1,TRINITY_DN84751_c1_g1,TRINITY_DN91103_c0_g2	TRINITY_DN73122_c0_g1,TRINITY_DN84751_c1_g1,TRINITY_DN91103_c0_g2
GO:0019637	organophosphate metabolic process	biological process	9/202	5734/93642	0.87584	1	TRINITY_DN67887_c0_g1,TRINITY_DN71384_c2_g2,TRINITY_DN73369_c1_g1,TRINITY_DN73447_c0_g1,TRINITY_DN82573_c1_g1,TRINITY_DN86394_c1_g6,TRINITY_DN86525_c0_g4,TRINITY_DN86668_c1_g1,TRINITY_DN94416_c1_g1	TRINITY_DN67887_c0_g1,TRINITY_DN71384_c2_g2,TRINITY_DN73369_c1_g1,TRINITY_DN73447_c0_g1,TRINITY_DN82573_c1_g1,TRINITY_DN86394_c1_g6,TRINITY_DN86525_c0_g4,TRINITY_DN86668_c1_g1,TRINITY_DN94416_c1_g1
GO:0072521	purine-containing compound metabolic process	biological process	4/202	2912/93642	0.87646	1	TRINITY_DN67887_c0_g1,TRINITY_DN82573_c1_g1,TRINITY_DN86394_c1_g6,TRINITY_DN94416_c1_g1	TRINITY_DN67887_c0_g1,TRINITY_DN82573_c1_g1,TRINITY_DN86394_c1_g6,TRINITY_DN94416_c1_g1
GO:0008202	steroid metabolic process	biological process	1/202	967/93642	0.87743	1	TRINITY_DN89121_c0_g1	TRINITY_DN89121_c0_g1
GO:0016570	histone modification	biological process	1/202	968/93642	0.87770	1	TRINITY_DN72851_c1_g1	TRINITY_DN72851_c1_g1
GO:0022604	regulation of cell morphogenesis	biological process	1/202	980/93642	0.88086	1	TRINITY_DN83631_c1_g5	TRINITY_DN83631_c1_g5
GO:0034655	nucleobase-containing compound catabolic process	biological process	2/202	1695/93642	0.88229	1	TRINITY_DN82573_c1_g1,TRINITY_DN91234_c2_g2	TRINITY_DN82573_c1_g1,TRINITY_DN91234_c2_g2
GO:0040029	regulation of gene expression, epigenetic	biological process	1/202	986/93642	0.88241	1	TRINITY_DN84115_c1_g1	TRINITY_DN84115_c1_g1
GO:0016569	covalent chromatin modification	biological process	1/202	990/93642	0.88343	1	TRINITY_DN72851_c1_g1	TRINITY_DN72851_c1_g1
GO:0009165	nucleotide biosynthetic process	biological process	3/202	2354/93642	0.88515	1	TRINITY_DN67887_c0_g1,TRINITY_DN71384_c2_g2,TRINITY_DN82573_c1_g1	TRINITY_DN67887_c0_g1,TRINITY_DN71384_c2_g2,TRINITY_DN82573_c1_g1
GO:0043900	regulation of multi-organism process	biological process	1/202	1002/93642	0.88644	1	TRINITY_DN83631_c1_g5	TRINITY_DN83631_c1_g5
GO:0009108	coenzyme biosynthetic process	biological process	2/202	1719/93642	0.88707	1	TRINITY_DN73369_c1_g1,TRINITY_DN82573_c1_g1	TRINITY_DN73369_c1_g1,TRINITY_DN82573_c1_g1
GO:0009117	nucleotide metabolic process	biological process	5/202	3577/93642	0.88789	1	TRINITY_DN67887_c0_g1,TRINITY_DN71384_c2_g2,TRINITY_DN82573_c1_g1,TRINITY_DN86394_c1_g6,TRINITY_DN94416_c1_g1	TRINITY_DN67887_c0_g1,TRINITY_DN71384_c2_g2,TRINITY_DN82573_c1_g1,TRINITY_DN86394_c1_g6,TRINITY_DN94416_c1_g1
GO:0017144	drug metabolic process	biological process	10/202	6388/93642	0.88852	1	TRINITY_DN67887_c0_g1,TRINITY_DN73369_c1_g1,TRINITY_DN76422_c1_g2,TRINITY_DN82573_c1_g1,TRINITY_DN84975_c0_g1,TRINITY_DN86394_c1_g6,TRINITY_DN86704_c2_g2,TRINITY_DN93815_c1_g1,TRINITY_DN94416_c1_g1,TRINITY_DN98107_c1_g2	TRINITY_DN67887_c0_g1,TRINITY_DN73369_c1_g1,TRINITY_DN76422_c1_g2,TRINITY_DN82573_c1_g1,TRINITY_DN84975_c0_g1,TRINITY_DN86394_c1_g6,TRINITY_DN86704_c2_g2,TRINITY_DN93815_c1_g1,TRINITY_DN94416_c1_g1,TRINITY_DN98107_c1_g2
GO:0032270	positive regulation of cellular protein metabolic process	biological process	1/202	1012/93642	0.88890	1	TRINITY_DN78747_c1_g1	TRINITY_DN78747_c1_g1
GO:1901700	response to oxygen-containing compound	biological process	7/202	4739/93642	0.88978	1	TRINITY_DN73122_c0_g1,TRINITY_DN76248_c1_g3,TRINITY_DN82238_c0_g1,TRINITY_DN84751_c1_g1,TRINITY_DN91103_c0_g2,TRINITY_DN91841_c2_g1,TRINITY_DN91841_c2_g3	TRINITY_DN73122_c0_g1,TRINITY_DN76248_c1_g3,TRINITY_DN82238_c0_g1,TRINITY_DN84751_c1_g1,TRINITY_DN91103_c0_g2,TRINITY_DN91841_c2_g1,TRINITY_DN91841_c2_g3
GO:0080134	regulation of response to stress	biological process	2/202	1734/93642	0.88997	1	TRINITY_DN75562_c0_g2,TRINITY_DN98417_c2_g3	TRINITY_DN75562_c0_g2,TRINITY_DN98417_c2_g3
GO:0051128	regulation of cellular component organization	biological process	5/202	3593/93642	0.89013	1	TRINITY_DN72492_c0_g1,TRINITY_DN78747_c1_g1,TRINITY_DN83631_c1_g5,TRINITY_DN93303_c1_g1,TRINITY_DN98885_c0_g1	TRINITY_DN72492_c0_g1,TRINITY_DN78747_c1_g1,TRINITY_DN83631_c1_g5,TRINITY_DN93303_c1_g1,TRINITY_DN98885_c0_g1
GO:0008654	phospholipid biosynthetic process	biological process	1/202	1023/93642	0.89153	1	TRINITY_DN86525_c0_g4	TRINITY_DN86525_c0_g4
GO:0019693	ribose phosphate metabolic process	biological process	4/202	3011/93642	0.89198	1	TRINITY_DN67887_c0_g1,TRINITY_DN82573_c1_g1,TRINITY_DN86394_c1_g6,TRINITY_DN94416_c1_g1	TRINITY_DN67887_c0_g1,TRINITY_DN82573_c1_g1,TRINITY_DN86394_c1_g6,TRINITY_DN94416_c1_g1
GO:1901293	nucleoside phosphate biosynthetic process	biological process	3/202	2401/93642	0.89301	1	TRINITY_DN67887_c0_g1,TRINITY_DN71384_c2_g2,TRINITY_DN82573_c1_g1	TRINITY_DN67887_c0_g1,TRINITY_DN71384_c2_g2,TRINITY_DN82573_c1_g1
GO:0009056	catabolic process	biological process	22/202	12737/93642	0.89306	1	TRINITY_DN69798_c1_g1,TRINITY_DN71015_c0_g1,TRINITY_DN73526_c1_g1,TRINITY_DN74458_c0_g2,TRINITY_DN74519_c0_g3,TRINITY_DN76422_c1_g2,TRINITY_DN82573_c1_g1,TRINITY_DN83769_c0_g3,TRINITY_DN84975_c0_g1,TRINITY_DN86307_c1_g2,TRINITY_DN86704_c2_g2,TRINITY_DN90732_c1_g1,TRINITY_DN91234_c2_g2,TRINITY_DN91536_c0_g3,TRINITY_DN91847_c0_g1,TRINITY_DN94528_c0_g1,TRINITY_DN94835_c0_g6,TRINITY_DN96129_c1_g1,TRI…	TRINITY_DN69798_c1_g1,TRINITY_DN71015_c0_g1,TRINITY_DN73526_c1_g1,TRINITY_DN74458_c0_g2,TRINITY_DN74519_c0_g3,TRINITY_DN76422_c1_g2,TRINITY_DN82573_c1_g1,TRINITY_DN83769_c0_g3,TRINITY_DN84975_c0_g1,TRINITY_DN86307_c1_g2,TRINITY_DN86704_c2_g2,TRINITY_DN90732_c1_g1,TRINITY_DN91234_c2_g2,TRINITY_DN91536_c0_g3,TRINITY_DN91847_c0_g1,TRINITY_DN94528_c0_g1,TRINITY_DN94835_c0_g6,TRINITY_DN96129_c1_g1,TRI…
GO:0019318	hexose metabolic process	biological process	1/202	1031/93642	0.89341	1	TRINITY_DN82573_c1_g1	TRINITY_DN82573_c1_g1
GO:0006753	nucleoside phosphate metabolic process	biological process	5/202	3640/93642	0.89648	1	TRINITY_DN67887_c0_g1,TRINITY_DN71384_c2_g2,TRINITY_DN82573_c1_g1,TRINITY_DN86394_c1_g6,TRINITY_DN94416_c1_g1	TRINITY_DN67887_c0_g1,TRINITY_DN71384_c2_g2,TRINITY_DN82573_c1_g1,TRINITY_DN86394_c1_g6,TRINITY_DN94416_c1_g1
GO:0009064	glutamine family amino acid metabolic process	biological process	1/202	1045/93642	0.89662	1	TRINITY_DN92434_c0_g2	TRINITY_DN92434_c0_g2
GO:0031668	cellular response to extracellular stimulus	biological process	1/202	1045/93642	0.89662	1	TRINITY_DN91103_c0_g2	TRINITY_DN91103_c0_g2
GO:0051247	positive regulation of protein metabolic process	biological process	1/202	1049/93642	0.89752	1	TRINITY_DN78747_c1_g1	TRINITY_DN78747_c1_g1
GO:0045454	cell redox homeostasis	biological process	1/202	1050/93642	0.89774	1	TRINITY_DN98474_c2_g1	TRINITY_DN98474_c2_g1
GO:0009152	purine ribonucleotide biosynthetic process	biological process	2/202	1784/93642	0.89914	1	TRINITY_DN67887_c0_g1,TRINITY_DN82573_c1_g1	TRINITY_DN67887_c0_g1,TRINITY_DN82573_c1_g1
GO:0007165	signal transduction	biological process	14/202	8656/93642	0.90005	1	TRINITY_DN72851_c1_g1,TRINITY_DN73122_c0_g1,TRINITY_DN73447_c0_g1,TRINITY_DN75542_c1_g1,TRINITY_DN76248_c1_g3,TRINITY_DN76333_c0_g3,TRINITY_DN80731_c0_g3,TRINITY_DN84751_c1_g1,TRINITY_DN90235_c0_g2,TRINITY_DN91103_c0_g2,TRINITY_DN92699_c0_g4,TRINITY_DN92869_c0_g4,TRINITY_DN92893_c0_g2,TRINITY_DN98417_c2_g3	TRINITY_DN72851_c1_g1,TRINITY_DN73122_c0_g1,TRINITY_DN73447_c0_g1,TRINITY_DN75542_c1_g1,TRINITY_DN76248_c1_g3,TRINITY_DN76333_c0_g3,TRINITY_DN80731_c0_g3,TRINITY_DN84751_c1_g1,TRINITY_DN90235_c0_g2,TRINITY_DN91103_c0_g2,TRINITY_DN92699_c0_g4,TRINITY_DN92869_c0_g4,TRINITY_DN92893_c0_g2,TRINITY_DN98417_c2_g3
GO:0015893	drug transport	biological process	1/202	1074/93642	0.90297	1	TRINITY_DN75562_c0_g2	TRINITY_DN75562_c0_g2
GO:0006164	purine nucleotide biosynthetic process	biological process	2/202	1807/93642	0.90312	1	TRINITY_DN67887_c0_g1,TRINITY_DN82573_c1_g1	TRINITY_DN67887_c0_g1,TRINITY_DN82573_c1_g1
GO:0009156	ribonucleoside monophosphate biosynthetic process	biological process	2/202	1816/93642	0.90463	1	TRINITY_DN67887_c0_g1,TRINITY_DN82573_c1_g1	TRINITY_DN67887_c0_g1,TRINITY_DN82573_c1_g1
GO:0048513	animal organ development	biological process	1/202	1091/93642	0.90650	1	TRINITY_DN84458_c1_g1	TRINITY_DN84458_c1_g1
GO:0090407	organophosphate biosynthetic process	biological process	5/202	3738/93642	0.90871	1	TRINITY_DN67887_c0_g1,TRINITY_DN71384_c2_g2,TRINITY_DN73369_c1_g1,TRINITY_DN82573_c1_g1,TRINITY_DN86525_c0_g4	TRINITY_DN67887_c0_g1,TRINITY_DN71384_c2_g2,TRINITY_DN73369_c1_g1,TRINITY_DN82573_c1_g1,TRINITY_DN86525_c0_g4
GO:0009124	nucleoside monophosphate biosynthetic process	biological process	2/202	1843/93642	0.90905	1	TRINITY_DN67887_c0_g1,TRINITY_DN82573_c1_g1	TRINITY_DN67887_c0_g1,TRINITY_DN82573_c1_g1
GO:0009626	plant-type hypersensitive response	biological process	1/202	1104/93642	0.90912	1	TRINITY_DN98417_c2_g3	TRINITY_DN98417_c2_g3
GO:0034050	host programmed cell death induced by symbiont	biological process	1/202	1104/93642	0.90912	1	TRINITY_DN98417_c2_g3	TRINITY_DN98417_c2_g3
GO:0019220	regulation of phosphate metabolic process	biological process	1/202	1106/93642	0.90952	1	TRINITY_DN78747_c1_g1	TRINITY_DN78747_c1_g1
GO:0051174	regulation of phosphorus metabolic process	biological process	1/202	1108/93642	0.90991	1	TRINITY_DN78747_c1_g1	TRINITY_DN78747_c1_g1
GO:0071496	cellular response to external stimulus	biological process	1/202	1113/93642	0.91089	1	TRINITY_DN91103_c0_g2	TRINITY_DN91103_c0_g2
GO:0007264	small GTPase mediated signal transduction	biological process	1/202	1120/93642	0.91224	1	TRINITY_DN92699_c0_g4	TRINITY_DN92699_c0_g4
GO:0023052	signaling	biological process	14/202	8805/93642	0.91251	1	TRINITY_DN72851_c1_g1,TRINITY_DN73122_c0_g1,TRINITY_DN73447_c0_g1,TRINITY_DN75542_c1_g1,TRINITY_DN76248_c1_g3,TRINITY_DN76333_c0_g3,TRINITY_DN80731_c0_g3,TRINITY_DN84751_c1_g1,TRINITY_DN90235_c0_g2,TRINITY_DN91103_c0_g2,TRINITY_DN92699_c0_g4,TRINITY_DN92869_c0_g4,TRINITY_DN92893_c0_g2,TRINITY_DN98417_c2_g3	TRINITY_DN72851_c1_g1,TRINITY_DN73122_c0_g1,TRINITY_DN73447_c0_g1,TRINITY_DN75542_c1_g1,TRINITY_DN76248_c1_g3,TRINITY_DN76333_c0_g3,TRINITY_DN80731_c0_g3,TRINITY_DN84751_c1_g1,TRINITY_DN90235_c0_g2,TRINITY_DN91103_c0_g2,TRINITY_DN92699_c0_g4,TRINITY_DN92869_c0_g4,TRINITY_DN92893_c0_g2,TRINITY_DN98417_c2_g3
GO:2000113	negative regulation of cellular macromolecule biosynthetic process	biological process	2/202	1916/93642	0.92005	1	TRINITY_DN77807_c2_g1,TRINITY_DN84115_c1_g1	TRINITY_DN77807_c2_g1,TRINITY_DN84115_c1_g1
GO:0008610	lipid biosynthetic process	biological process	5/202	3850/93642	0.92113	1	TRINITY_DN71353_c4_g2,TRINITY_DN78116_c0_g1,TRINITY_DN86497_c2_g1,TRINITY_DN86525_c0_g4,TRINITY_DN89121_c0_g1	TRINITY_DN71353_c4_g2,TRINITY_DN78116_c0_g1,TRINITY_DN86497_c2_g1,TRINITY_DN86525_c0_g4,TRINITY_DN89121_c0_g1
GO:0035556	intracellular signal transduction	biological process	5/202	3854/93642	0.92155	1	TRINITY_DN73447_c0_g1,TRINITY_DN76248_c1_g3,TRINITY_DN84751_c1_g1,TRINITY_DN91103_c0_g2,TRINITY_DN92699_c0_g4	TRINITY_DN73447_c0_g1,TRINITY_DN76248_c1_g3,TRINITY_DN84751_c1_g1,TRINITY_DN91103_c0_g2,TRINITY_DN92699_c0_g4
GO:0031399	regulation of protein modification process	biological process	1/202	1177/93642	0.92253	1	TRINITY_DN78747_c1_g1	TRINITY_DN78747_c1_g1
GO:0034404	nucleobase-containing small molecule biosynthetic process	biological process	1/202	1177/93642	0.92253	1	TRINITY_DN82573_c1_g1	TRINITY_DN82573_c1_g1
GO:0072522	purine-containing compound biosynthetic process	biological process	2/202	1935/93642	0.92270	1	TRINITY_DN67887_c0_g1,TRINITY_DN82573_c1_g1	TRINITY_DN67887_c0_g1,TRINITY_DN82573_c1_g1
GO:0006732	coenzyme metabolic process	biological process	3/202	2628/93642	0.92460	1	TRINITY_DN73369_c1_g1,TRINITY_DN82573_c1_g1,TRINITY_DN92960_c0_g1	TRINITY_DN73369_c1_g1,TRINITY_DN82573_c1_g1,TRINITY_DN92960_c0_g1
GO:0046496	nicotinamide nucleotide metabolic process	biological process	1/202	1190/93642	0.92470	1	TRINITY_DN82573_c1_g1	TRINITY_DN82573_c1_g1
GO:0019362	pyridine nucleotide metabolic process	biological process	1/202	1195/93642	0.92552	1	TRINITY_DN82573_c1_g1	TRINITY_DN82573_c1_g1
GO:0010558	negative regulation of macromolecule biosynthetic process	biological process	2/202	1960/93642	0.92607	1	TRINITY_DN77807_c2_g1,TRINITY_DN84115_c1_g1	TRINITY_DN77807_c2_g1,TRINITY_DN84115_c1_g1
GO:0009260	ribonucleotide biosynthetic process	biological process	2/202	1975/93642	0.92802	1	TRINITY_DN67887_c0_g1,TRINITY_DN82573_c1_g1	TRINITY_DN67887_c0_g1,TRINITY_DN82573_c1_g1
GO:0016458	gene silencing	biological process	1/202	1217/93642	0.92902	1	TRINITY_DN84115_c1_g1	TRINITY_DN84115_c1_g1
GO:0043648	dicarboxylic acid metabolic process	biological process	1/202	1219/93642	0.92933	1	TRINITY_DN92434_c0_g2	TRINITY_DN92434_c0_g2
GO:0006310	DNA recombination	biological process	2/202	1992/93642	0.93017	1	TRINITY_DN72301_c1_g2,TRINITY_DN91807_c0_g2	TRINITY_DN72301_c1_g2,TRINITY_DN91807_c0_g2
GO:0044265	cellular macromolecule catabolic process	biological process	5/202	3954/93642	0.93131	1	TRINITY_DN69798_c1_g1,TRINITY_DN74458_c0_g2,TRINITY_DN74519_c0_g3,TRINITY_DN91234_c2_g2,TRINITY_DN98161_c2_g1	TRINITY_DN69798_c1_g1,TRINITY_DN74458_c0_g2,TRINITY_DN74519_c0_g3,TRINITY_DN91234_c2_g2,TRINITY_DN98161_c2_g1
GO:0006351	transcription, DNA-templated	biological process	16/202	10146/93642	0.93143	1	TRINITY_DN70682_c0_g1,TRINITY_DN71639_c0_g1,TRINITY_DN74458_c0_g2,TRINITY_DN75046_c0_g1,TRINITY_DN76248_c1_g3,TRINITY_DN76333_c0_g3,TRINITY_DN77807_c2_g1,TRINITY_DN80039_c0_g4,TRINITY_DN80731_c0_g3,TRINITY_DN86666_c1_g1,TRINITY_DN88163_c1_g1,TRINITY_DN88801_c0_g1,TRINITY_DN95543_c1_g1,TRINITY_DN96000_c1_g2,TRINITY_DN98506_c3_g3,TRINITY_DN98604_c1_g1	TRINITY_DN70682_c0_g1,TRINITY_DN71639_c0_g1,TRINITY_DN74458_c0_g2,TRINITY_DN75046_c0_g1,TRINITY_DN76248_c1_g3,TRINITY_DN76333_c0_g3,TRINITY_DN77807_c2_g1,TRINITY_DN80039_c0_g4,TRINITY_DN80731_c0_g3,TRINITY_DN86666_c1_g1,TRINITY_DN88163_c1_g1,TRINITY_DN88801_c0_g1,TRINITY_DN95543_c1_g1,TRINITY_DN96000_c1_g2,TRINITY_DN98506_c3_g3,TRINITY_DN98604_c1_g1
GO:0097659	nucleic acid-templated transcription	biological process	16/202	10148/93642	0.93155	1	TRINITY_DN70682_c0_g1,TRINITY_DN71639_c0_g1,TRINITY_DN74458_c0_g2,TRINITY_DN75046_c0_g1,TRINITY_DN76248_c1_g3,TRINITY_DN76333_c0_g3,TRINITY_DN77807_c2_g1,TRINITY_DN80039_c0_g4,TRINITY_DN80731_c0_g3,TRINITY_DN86666_c1_g1,TRINITY_DN88163_c1_g1,TRINITY_DN88801_c0_g1,TRINITY_DN95543_c1_g1,TRINITY_DN96000_c1_g2,TRINITY_DN98506_c3_g3,TRINITY_DN98604_c1_g1	TRINITY_DN70682_c0_g1,TRINITY_DN71639_c0_g1,TRINITY_DN74458_c0_g2,TRINITY_DN75046_c0_g1,TRINITY_DN76248_c1_g3,TRINITY_DN76333_c0_g3,TRINITY_DN77807_c2_g1,TRINITY_DN80039_c0_g4,TRINITY_DN80731_c0_g3,TRINITY_DN86666_c1_g1,TRINITY_DN88163_c1_g1,TRINITY_DN88801_c0_g1,TRINITY_DN95543_c1_g1,TRINITY_DN96000_c1_g2,TRINITY_DN98506_c3_g3,TRINITY_DN98604_c1_g1
GO:0006754	ATP biosynthetic process	biological process	1/202	1236/93642	0.93191	1	TRINITY_DN82573_c1_g1	TRINITY_DN82573_c1_g1
GO:0031667	response to nutrient levels	biological process	1/202	1237/93642	0.93206	1	TRINITY_DN91103_c0_g2	TRINITY_DN91103_c0_g2
GO:0048468	cell development	biological process	2/202	2018/93642	0.93335	1	TRINITY_DN69539_c0_g1,TRINITY_DN83631_c1_g5	TRINITY_DN69539_c0_g1,TRINITY_DN83631_c1_g5
GO:0032774	RNA biosynthetic process	biological process	16/202	10188/93642	0.93398	1	TRINITY_DN70682_c0_g1,TRINITY_DN71639_c0_g1,TRINITY_DN74458_c0_g2,TRINITY_DN75046_c0_g1,TRINITY_DN76248_c1_g3,TRINITY_DN76333_c0_g3,TRINITY_DN77807_c2_g1,TRINITY_DN80039_c0_g4,TRINITY_DN80731_c0_g3,TRINITY_DN86666_c1_g1,TRINITY_DN88163_c1_g1,TRINITY_DN88801_c0_g1,TRINITY_DN95543_c1_g1,TRINITY_DN96000_c1_g2,TRINITY_DN98506_c3_g3,TRINITY_DN98604_c1_g1	TRINITY_DN70682_c0_g1,TRINITY_DN71639_c0_g1,TRINITY_DN74458_c0_g2,TRINITY_DN75046_c0_g1,TRINITY_DN76248_c1_g3,TRINITY_DN76333_c0_g3,TRINITY_DN77807_c2_g1,TRINITY_DN80039_c0_g4,TRINITY_DN80731_c0_g3,TRINITY_DN86666_c1_g1,TRINITY_DN88163_c1_g1,TRINITY_DN88801_c0_g1,TRINITY_DN95543_c1_g1,TRINITY_DN96000_c1_g2,TRINITY_DN98506_c3_g3,TRINITY_DN98604_c1_g1
GO:0031324	negative regulation of cellular metabolic process	biological process	3/202	2713/93642	0.93406	1	TRINITY_DN77807_c2_g1,TRINITY_DN83121_c0_g1,TRINITY_DN84115_c1_g1	TRINITY_DN77807_c2_g1,TRINITY_DN83121_c0_g1,TRINITY_DN84115_c1_g1
GO:0046390	ribose phosphate biosynthetic process	biological process	2/202	2027/93642	0.93442	1	TRINITY_DN67887_c0_g1,TRINITY_DN82573_c1_g1	TRINITY_DN67887_c0_g1,TRINITY_DN82573_c1_g1
GO:0051172	negative regulation of nitrogen compound metabolic process	biological process	3/202	2717/93642	0.93448	1	TRINITY_DN77807_c2_g1,TRINITY_DN83121_c0_g1,TRINITY_DN84115_c1_g1	TRINITY_DN77807_c2_g1,TRINITY_DN83121_c0_g1,TRINITY_DN84115_c1_g1
GO:0071396	cellular response to lipid	biological process	1/202	1261/93642	0.93553	1	TRINITY_DN84751_c1_g1	TRINITY_DN84751_c1_g1
GO:0033993	response to lipid	biological process	2/202	2042/93642	0.93616	1	TRINITY_DN82238_c0_g1,TRINITY_DN84751_c1_g1	TRINITY_DN82238_c0_g1,TRINITY_DN84751_c1_g1
GO:0009206	purine ribonucleoside triphosphate biosynthetic process	biological process	1/202	1270/93642	0.93679	1	TRINITY_DN82573_c1_g1	TRINITY_DN82573_c1_g1
GO:0009145	purine nucleoside triphosphate biosynthetic process	biological process	1/202	1271/93642	0.93693	1	TRINITY_DN82573_c1_g1	TRINITY_DN82573_c1_g1
GO:0006913	nucleocytoplasmic transport	biological process	1/202	1274/93642	0.93734	1	TRINITY_DN92699_c0_g4	TRINITY_DN92699_c0_g4
GO:0051169	nuclear transport	biological process	1/202	1274/93642	0.93734	1	TRINITY_DN92699_c0_g4	TRINITY_DN92699_c0_g4
GO:0051049	regulation of transport	biological process	1/202	1277/93642	0.93775	1	TRINITY_DN72492_c0_g1	TRINITY_DN72492_c0_g1
GO:0030036	actin cytoskeleton organization	biological process	1/202	1280/93642	0.93816	1	TRINITY_DN93303_c1_g1	TRINITY_DN93303_c1_g1
GO:0048523	negative regulation of cellular process	biological process	6/202	4641/93642	0.93822	1	TRINITY_DN72492_c0_g1,TRINITY_DN77807_c2_g1,TRINITY_DN83121_c0_g1,TRINITY_DN84115_c1_g1,TRINITY_DN90235_c0_g2,TRINITY_DN98885_c0_g1	TRINITY_DN72492_c0_g1,TRINITY_DN77807_c2_g1,TRINITY_DN83121_c0_g1,TRINITY_DN84115_c1_g1,TRINITY_DN90235_c0_g2,TRINITY_DN98885_c0_g1
GO:0070925	organelle assembly	biological process	1/202	1285/93642	0.93883	1	TRINITY_DN84458_c1_g1	TRINITY_DN84458_c1_g1
GO:0048584	positive regulation of response to stimulus	biological process	1/202	1289/93642	0.93937	1	TRINITY_DN98417_c2_g3	TRINITY_DN98417_c2_g3
GO:0051130	positive regulation of cellular component organization	biological process	1/202	1296/93642	0.94029	1	TRINITY_DN72492_c0_g1	TRINITY_DN72492_c0_g1
GO:0040011	locomotion	biological process	1/202	1303/93642	0.94120	1	TRINITY_DN72492_c0_g1	TRINITY_DN72492_c0_g1
GO:0006733	oxidoreduction coenzyme metabolic process	biological process	1/202	1309/93642	0.94197	1	TRINITY_DN82573_c1_g1	TRINITY_DN82573_c1_g1
GO:0065003	protein-containing complex assembly	biological process	5/202	4100/93642	0.94364	1	TRINITY_DN80039_c0_g4,TRINITY_DN81514_c1_g1,TRINITY_DN83708_c0_g1,TRINITY_DN93303_c1_g1,TRINITY_DN98320_c3_g2	TRINITY_DN80039_c0_g4,TRINITY_DN81514_c1_g1,TRINITY_DN83708_c0_g1,TRINITY_DN93303_c1_g1,TRINITY_DN98320_c3_g2
GO:1901615	organic hydroxy compound metabolic process	biological process	3/202	2813/93642	0.94379	1	TRINITY_DN73369_c1_g1,TRINITY_DN87965_c0_g2,TRINITY_DN89121_c0_g1	TRINITY_DN73369_c1_g1,TRINITY_DN87965_c0_g2,TRINITY_DN89121_c0_g1
GO:0009991	response to extracellular stimulus	biological process	1/202	1333/93642	0.94494	1	TRINITY_DN91103_c0_g2	TRINITY_DN91103_c0_g2
GO:0044270	cellular nitrogen compound catabolic process	biological process	2/202	2128/93642	0.94534	1	TRINITY_DN82573_c1_g1,TRINITY_DN91234_c2_g2	TRINITY_DN82573_c1_g1,TRINITY_DN91234_c2_g2
GO:0046700	heterocycle catabolic process	biological process	2/202	2132/93642	0.94574	1	TRINITY_DN82573_c1_g1,TRINITY_DN91234_c2_g2	TRINITY_DN82573_c1_g1,TRINITY_DN91234_c2_g2
GO:0012501	programmed cell death	biological process	2/202	2139/93642	0.94642	1	TRINITY_DN90235_c0_g2,TRINITY_DN98417_c2_g3	TRINITY_DN90235_c0_g2,TRINITY_DN98417_c2_g3
GO:0051188	cofactor biosynthetic process	biological process	2/202	2147/93642	0.94719	1	TRINITY_DN73369_c1_g1,TRINITY_DN82573_c1_g1	TRINITY_DN73369_c1_g1,TRINITY_DN82573_c1_g1
GO:0009201	ribonucleoside triphosphate biosynthetic process	biological process	1/202	1354/93642	0.94741	1	TRINITY_DN82573_c1_g1	TRINITY_DN82573_c1_g1
GO:0048585	negative regulation of response to stimulus	biological process	1/202	1357/93642	0.94776	1	TRINITY_DN75562_c0_g2	TRINITY_DN75562_c0_g2
GO:0030029	actin filament-based process	biological process	1/202	1367/93642	0.94889	1	TRINITY_DN93303_c1_g1	TRINITY_DN93303_c1_g1
GO:0006812	cation transport	biological process	3/202	2901/93642	0.95123	1	TRINITY_DN74620_c1_g1,TRINITY_DN88799_c0_g1,TRINITY_DN97577_c1_g2	TRINITY_DN74620_c1_g1,TRINITY_DN88799_c0_g1,TRINITY_DN97577_c1_g2
GO:0042493	response to drug	biological process	3/202	2923/93642	0.95295	1	TRINITY_DN73122_c0_g1,TRINITY_DN75562_c0_g2,TRINITY_DN76248_c1_g3	TRINITY_DN73122_c0_g1,TRINITY_DN75562_c0_g2,TRINITY_DN76248_c1_g3
GO:0033554	cellular response to stress	biological process	10/202	7219/93642	0.95335	1	TRINITY_DN72301_c1_g2,TRINITY_DN74458_c0_g2,TRINITY_DN90235_c0_g2,TRINITY_DN91103_c0_g2,TRINITY_DN91331_c0_g1,TRINITY_DN91592_c0_g4,TRINITY_DN91807_c0_g2,TRINITY_DN92893_c0_g2,TRINITY_DN98417_c2_g3,TRINITY_DN98474_c2_g1	TRINITY_DN72301_c1_g2,TRINITY_DN74458_c0_g2,TRINITY_DN90235_c0_g2,TRINITY_DN91103_c0_g2,TRINITY_DN91331_c0_g1,TRINITY_DN91592_c0_g4,TRINITY_DN91807_c0_g2,TRINITY_DN92893_c0_g2,TRINITY_DN98417_c2_g3,TRINITY_DN98474_c2_g1
GO:0006796	phosphate-containing compound metabolic process	biological process	13/202	8934/93642	0.95442	1	TRINITY_DN67887_c0_g1,TRINITY_DN71384_c2_g2,TRINITY_DN72851_c1_g1,TRINITY_DN73369_c1_g1,TRINITY_DN73447_c0_g1,TRINITY_DN78747_c1_g1,TRINITY_DN82573_c1_g1,TRINITY_DN83121_c0_g1,TRINITY_DN86394_c1_g6,TRINITY_DN86525_c0_g4,TRINITY_DN86668_c1_g1,TRINITY_DN91103_c0_g2,TRINITY_DN94416_c1_g1	TRINITY_DN67887_c0_g1,TRINITY_DN71384_c2_g2,TRINITY_DN72851_c1_g1,TRINITY_DN73369_c1_g1,TRINITY_DN73447_c0_g1,TRINITY_DN78747_c1_g1,TRINITY_DN82573_c1_g1,TRINITY_DN83121_c0_g1,TRINITY_DN86394_c1_g6,TRINITY_DN86525_c0_g4,TRINITY_DN86668_c1_g1,TRINITY_DN91103_c0_g2,TRINITY_DN94416_c1_g1
GO:0009142	nucleoside triphosphate biosynthetic process	biological process	1/202	1423/93642	0.95479	1	TRINITY_DN82573_c1_g1	TRINITY_DN82573_c1_g1
GO:0051603	proteolysis involved in cellular protein catabolic process	biological process	3/202	2954/93642	0.95527	1	TRINITY_DN69798_c1_g1,TRINITY_DN74458_c0_g2,TRINITY_DN98161_c2_g1	TRINITY_DN69798_c1_g1,TRINITY_DN74458_c0_g2,TRINITY_DN98161_c2_g1
GO:0055114	oxidation-reduction process	biological process	4/202	3626/93642	0.95536	1	TRINITY_DN86394_c1_g6,TRINITY_DN94416_c1_g1,TRINITY_DN95009_c1_g3,TRINITY_DN97323_c1_g1	TRINITY_DN86394_c1_g6,TRINITY_DN94416_c1_g1,TRINITY_DN95009_c1_g3,TRINITY_DN97323_c1_g1
GO:0050790	regulation of catalytic activity	biological process	1/202	1434/93642	0.95587	1	TRINITY_DN78747_c1_g1	TRINITY_DN78747_c1_g1
GO:0006979	response to oxidative stress	biological process	2/202	2269/93642	0.95774	1	TRINITY_DN76422_c1_g2,TRINITY_DN84975_c0_g1	TRINITY_DN76422_c1_g2,TRINITY_DN84975_c0_g1
GO:0046677	response to antibiotic	biological process	1/202	1456/93642	0.95795	1	TRINITY_DN73122_c0_g1	TRINITY_DN73122_c0_g1
GO:0051186	cofactor metabolic process	biological process	5/202	4318/93642	0.95837	1	TRINITY_DN73369_c1_g1,TRINITY_DN76422_c1_g2,TRINITY_DN82573_c1_g1,TRINITY_DN84975_c0_g1,TRINITY_DN92960_c0_g1	TRINITY_DN73369_c1_g1,TRINITY_DN76422_c1_g2,TRINITY_DN82573_c1_g1,TRINITY_DN84975_c0_g1,TRINITY_DN92960_c0_g1
GO:0006793	phosphorus metabolic process	biological process	14/202	9586/93642	0.95869	1	TRINITY_DN67887_c0_g1,TRINITY_DN71384_c2_g2,TRINITY_DN72851_c1_g1,TRINITY_DN73369_c1_g1,TRINITY_DN73447_c0_g1,TRINITY_DN78747_c1_g1,TRINITY_DN82573_c1_g1,TRINITY_DN83121_c0_g1,TRINITY_DN86394_c1_g6,TRINITY_DN86525_c0_g4,TRINITY_DN86668_c1_g1,TRINITY_DN91103_c0_g2,TRINITY_DN92960_c0_g1,TRINITY_DN94416_c1_g1	TRINITY_DN67887_c0_g1,TRINITY_DN71384_c2_g2,TRINITY_DN72851_c1_g1,TRINITY_DN73369_c1_g1,TRINITY_DN73447_c0_g1,TRINITY_DN78747_c1_g1,TRINITY_DN82573_c1_g1,TRINITY_DN83121_c0_g1,TRINITY_DN86394_c1_g6,TRINITY_DN86525_c0_g4,TRINITY_DN86668_c1_g1,TRINITY_DN91103_c0_g2,TRINITY_DN92960_c0_g1,TRINITY_DN94416_c1_g1
GO:0045892	negative regulation of transcription, DNA-templated	biological process	1/202	1473/93642	0.95949	1	TRINITY_DN77807_c2_g1	TRINITY_DN77807_c2_g1
GO:0044255	cellular lipid metabolic process	biological process	7/202	5589/93642	0.96020	1	TRINITY_DN71353_c4_g2,TRINITY_DN73447_c0_g1,TRINITY_DN78116_c0_g1,TRINITY_DN85706_c1_g1,TRINITY_DN86497_c2_g1,TRINITY_DN86525_c0_g4,TRINITY_DN86668_c1_g1	TRINITY_DN71353_c4_g2,TRINITY_DN73447_c0_g1,TRINITY_DN78116_c0_g1,TRINITY_DN85706_c1_g1,TRINITY_DN86497_c2_g1,TRINITY_DN86525_c0_g4,TRINITY_DN86668_c1_g1
GO:0019438	aromatic compound biosynthetic process	biological process	24/202	15010/93642	0.96023	1	TRINITY_DN67887_c0_g1,TRINITY_DN70682_c0_g1,TRINITY_DN71384_c2_g2,TRINITY_DN71639_c0_g1,TRINITY_DN73369_c1_g1,TRINITY_DN74458_c0_g2,TRINITY_DN74837_c0_g1,TRINITY_DN75046_c0_g1,TRINITY_DN76248_c1_g3,TRINITY_DN76333_c0_g3,TRINITY_DN77807_c2_g1,TRINITY_DN80039_c0_g4,TRINITY_DN80731_c0_g3,TRINITY_DN82573_c1_g1,TRINITY_DN86307_c1_g2,TRINITY_DN86666_c1_g1,TRINITY_DN88163_c1_g1,TRINITY_DN88801_c0_g1,TRI…	TRINITY_DN67887_c0_g1,TRINITY_DN70682_c0_g1,TRINITY_DN71384_c2_g2,TRINITY_DN71639_c0_g1,TRINITY_DN73369_c1_g1,TRINITY_DN74458_c0_g2,TRINITY_DN74837_c0_g1,TRINITY_DN75046_c0_g1,TRINITY_DN76248_c1_g3,TRINITY_DN76333_c0_g3,TRINITY_DN77807_c2_g1,TRINITY_DN80039_c0_g4,TRINITY_DN80731_c0_g3,TRINITY_DN82573_c1_g1,TRINITY_DN86307_c1_g2,TRINITY_DN86666_c1_g1,TRINITY_DN88163_c1_g1,TRINITY_DN88801_c0_g1,TRI…
GO:0015931	nucleobase-containing compound transport	biological process	1/202	1492/93642	0.96114	1	TRINITY_DN92893_c0_g2	TRINITY_DN92893_c0_g2
GO:0044257	cellular protein catabolic process	biological process	3/202	3046/93642	0.96154	1	TRINITY_DN69798_c1_g1,TRINITY_DN74458_c0_g2,TRINITY_DN98161_c2_g1	TRINITY_DN69798_c1_g1,TRINITY_DN74458_c0_g2,TRINITY_DN98161_c2_g1
GO:1902679	negative regulation of RNA biosynthetic process	biological process	1/202	1503/93642	0.96207	1	TRINITY_DN77807_c2_g1	TRINITY_DN77807_c2_g1
GO:1903507	negative regulation of nucleic acid-templated transcription	biological process	1/202	1503/93642	0.96207	1	TRINITY_DN77807_c2_g1	TRINITY_DN77807_c2_g1
GO:0006417	regulation of translation	biological process	1/202	1505/93642	0.96224	1	TRINITY_DN84115_c1_g1	TRINITY_DN84115_c1_g1
GO:0008219	cell death	biological process	2/202	2334/93642	0.96251	1	TRINITY_DN90235_c0_g2,TRINITY_DN98417_c2_g3	TRINITY_DN90235_c0_g2,TRINITY_DN98417_c2_g3
GO:0006511	ubiquitin-dependent protein catabolic process	biological process	2/202	2365/93642	0.96460	1	TRINITY_DN74458_c0_g2,TRINITY_DN98161_c2_g1	TRINITY_DN74458_c0_g2,TRINITY_DN98161_c2_g1
GO:0034248	regulation of cellular amide metabolic process	biological process	1/202	1559/93642	0.96646	1	TRINITY_DN84115_c1_g1	TRINITY_DN84115_c1_g1
GO:0055086	nucleobase-containing small molecule metabolic process	biological process	5/202	4506/93642	0.96817	1	TRINITY_DN67887_c0_g1,TRINITY_DN71384_c2_g2,TRINITY_DN82573_c1_g1,TRINITY_DN86394_c1_g6,TRINITY_DN94416_c1_g1	TRINITY_DN67887_c0_g1,TRINITY_DN71384_c2_g2,TRINITY_DN82573_c1_g1,TRINITY_DN86394_c1_g6,TRINITY_DN94416_c1_g1
GO:0019941	modification-dependent protein catabolic process	biological process	2/202	2423/93642	0.96821	1	TRINITY_DN74458_c0_g2,TRINITY_DN98161_c2_g1	TRINITY_DN74458_c0_g2,TRINITY_DN98161_c2_g1
GO:0051253	negative regulation of RNA metabolic process	biological process	1/202	1598/93642	0.96921	1	TRINITY_DN77807_c2_g1	TRINITY_DN77807_c2_g1
GO:0032879	regulation of localization	biological process	1/202	1602/93642	0.96948	1	TRINITY_DN72492_c0_g1	TRINITY_DN72492_c0_g1
GO:0048519	negative regulation of biological process	biological process	8/202	6404/93642	0.96952	1	TRINITY_DN72492_c0_g1,TRINITY_DN75562_c0_g2,TRINITY_DN77807_c2_g1,TRINITY_DN83121_c0_g1,TRINITY_DN84115_c1_g1,TRINITY_DN90235_c0_g2,TRINITY_DN98161_c2_g1,TRINITY_DN98885_c0_g1	TRINITY_DN72492_c0_g1,TRINITY_DN75562_c0_g2,TRINITY_DN77807_c2_g1,TRINITY_DN83121_c0_g1,TRINITY_DN84115_c1_g1,TRINITY_DN90235_c0_g2,TRINITY_DN98161_c2_g1,TRINITY_DN98885_c0_g1
GO:0006066	alcohol metabolic process	biological process	1/202	1627/93642	0.97111	1	TRINITY_DN87965_c0_g2	TRINITY_DN87965_c0_g2
GO:0043632	modification-dependent macromolecule catabolic process	biological process	2/202	2496/93642	0.97226	1	TRINITY_DN74458_c0_g2,TRINITY_DN98161_c2_g1	TRINITY_DN74458_c0_g2,TRINITY_DN98161_c2_g1
GO:0044283	small molecule biosynthetic process	biological process	8/202	6507/93642	0.97325	1	TRINITY_DN71353_c4_g2,TRINITY_DN73369_c1_g1,TRINITY_DN74837_c0_g1,TRINITY_DN78116_c0_g1,TRINITY_DN82573_c1_g1,TRINITY_DN86497_c2_g1,TRINITY_DN93815_c1_g1,TRINITY_DN98107_c1_g2	TRINITY_DN71353_c4_g2,TRINITY_DN73369_c1_g1,TRINITY_DN74837_c0_g1,TRINITY_DN78116_c0_g1,TRINITY_DN82573_c1_g1,TRINITY_DN86497_c2_g1,TRINITY_DN93815_c1_g1,TRINITY_DN98107_c1_g2
GO:0043933	protein-containing complex subunit organization	biological process	5/202	4660/93642	0.97456	1	TRINITY_DN80039_c0_g4,TRINITY_DN81514_c1_g1,TRINITY_DN83708_c0_g1,TRINITY_DN93303_c1_g1,TRINITY_DN98320_c3_g2	TRINITY_DN80039_c0_g4,TRINITY_DN81514_c1_g1,TRINITY_DN83708_c0_g1,TRINITY_DN93303_c1_g1,TRINITY_DN98320_c3_g2
GO:0006464	cellular protein modification process	biological process	11/202	8337/93642	0.97478	1	TRINITY_DN69539_c0_g1,TRINITY_DN72851_c1_g1,TRINITY_DN73447_c0_g1,TRINITY_DN74517_c0_g1,TRINITY_DN75192_c0_g1,TRINITY_DN78747_c1_g1,TRINITY_DN80439_c0_g1,TRINITY_DN83121_c0_g1,TRINITY_DN86668_c1_g1,TRINITY_DN91103_c0_g2,TRINITY_DN98161_c2_g1	TRINITY_DN69539_c0_g1,TRINITY_DN72851_c1_g1,TRINITY_DN73447_c0_g1,TRINITY_DN74517_c0_g1,TRINITY_DN75192_c0_g1,TRINITY_DN78747_c1_g1,TRINITY_DN80439_c0_g1,TRINITY_DN83121_c0_g1,TRINITY_DN86668_c1_g1,TRINITY_DN91103_c0_g2,TRINITY_DN98161_c2_g1
GO:0036211	protein modification process	biological process	11/202	8337/93642	0.97478	1	TRINITY_DN69539_c0_g1,TRINITY_DN72851_c1_g1,TRINITY_DN73447_c0_g1,TRINITY_DN74517_c0_g1,TRINITY_DN75192_c0_g1,TRINITY_DN78747_c1_g1,TRINITY_DN80439_c0_g1,TRINITY_DN83121_c0_g1,TRINITY_DN86668_c1_g1,TRINITY_DN91103_c0_g2,TRINITY_DN98161_c2_g1	TRINITY_DN69539_c0_g1,TRINITY_DN72851_c1_g1,TRINITY_DN73447_c0_g1,TRINITY_DN74517_c0_g1,TRINITY_DN75192_c0_g1,TRINITY_DN78747_c1_g1,TRINITY_DN80439_c0_g1,TRINITY_DN83121_c0_g1,TRINITY_DN86668_c1_g1,TRINITY_DN91103_c0_g2,TRINITY_DN98161_c2_g1
GO:1901135	carbohydrate derivative metabolic process	biological process	7/202	5952/93642	0.97522	1	TRINITY_DN67887_c0_g1,TRINITY_DN74519_c0_g3,TRINITY_DN82573_c1_g1,TRINITY_DN83883_c0_g1,TRINITY_DN86394_c1_g6,TRINITY_DN94416_c1_g1,TRINITY_DN98356_c2_g1	TRINITY_DN67887_c0_g1,TRINITY_DN74519_c0_g3,TRINITY_DN82573_c1_g1,TRINITY_DN83883_c0_g1,TRINITY_DN86394_c1_g6,TRINITY_DN94416_c1_g1,TRINITY_DN98356_c2_g1
GO:0007154	cell communication	biological process	14/202	10189/93642	0.97813	1	TRINITY_DN72851_c1_g1,TRINITY_DN73122_c0_g1,TRINITY_DN73447_c0_g1,TRINITY_DN75542_c1_g1,TRINITY_DN76248_c1_g3,TRINITY_DN76333_c0_g3,TRINITY_DN80731_c0_g3,TRINITY_DN84751_c1_g1,TRINITY_DN90235_c0_g2,TRINITY_DN91103_c0_g2,TRINITY_DN92699_c0_g4,TRINITY_DN92869_c0_g4,TRINITY_DN92893_c0_g2,TRINITY_DN98417_c2_g3	TRINITY_DN72851_c1_g1,TRINITY_DN73122_c0_g1,TRINITY_DN73447_c0_g1,TRINITY_DN75542_c1_g1,TRINITY_DN76248_c1_g3,TRINITY_DN76333_c0_g3,TRINITY_DN80731_c0_g3,TRINITY_DN84751_c1_g1,TRINITY_DN90235_c0_g2,TRINITY_DN91103_c0_g2,TRINITY_DN92699_c0_g4,TRINITY_DN92869_c0_g4,TRINITY_DN92893_c0_g2,TRINITY_DN98417_c2_g3
GO:0010608	posttranscriptional regulation of gene expression	biological process	1/202	1793/93642	0.97995	1	TRINITY_DN84115_c1_g1	TRINITY_DN84115_c1_g1
GO:0046394	carboxylic acid biosynthetic process	biological process	5/202	4832/93642	0.98029	1	TRINITY_DN71353_c4_g2,TRINITY_DN74837_c0_g1,TRINITY_DN78116_c0_g1,TRINITY_DN82573_c1_g1,TRINITY_DN86497_c2_g1	TRINITY_DN71353_c4_g2,TRINITY_DN74837_c0_g1,TRINITY_DN78116_c0_g1,TRINITY_DN82573_c1_g1,TRINITY_DN86497_c2_g1
GO:0016053	organic acid biosynthetic process	biological process	5/202	4836/93642	0.98041	1	TRINITY_DN71353_c4_g2,TRINITY_DN74837_c0_g1,TRINITY_DN78116_c0_g1,TRINITY_DN82573_c1_g1,TRINITY_DN86497_c2_g1	TRINITY_DN71353_c4_g2,TRINITY_DN74837_c0_g1,TRINITY_DN78116_c0_g1,TRINITY_DN82573_c1_g1,TRINITY_DN86497_c2_g1
GO:1901362	organic cyclic compound biosynthetic process	biological process	25/202	16392/93642	0.98151	1	TRINITY_DN67887_c0_g1,TRINITY_DN70682_c0_g1,TRINITY_DN71384_c2_g2,TRINITY_DN71639_c0_g1,TRINITY_DN73369_c1_g1,TRINITY_DN74458_c0_g2,TRINITY_DN74837_c0_g1,TRINITY_DN75046_c0_g1,TRINITY_DN76248_c1_g3,TRINITY_DN76333_c0_g3,TRINITY_DN77807_c2_g1,TRINITY_DN80039_c0_g4,TRINITY_DN80731_c0_g3,TRINITY_DN82573_c1_g1,TRINITY_DN86307_c1_g2,TRINITY_DN86666_c1_g1,TRINITY_DN88163_c1_g1,TRINITY_DN88801_c0_g1,TRI…	TRINITY_DN67887_c0_g1,TRINITY_DN70682_c0_g1,TRINITY_DN71384_c2_g2,TRINITY_DN71639_c0_g1,TRINITY_DN73369_c1_g1,TRINITY_DN74458_c0_g2,TRINITY_DN74837_c0_g1,TRINITY_DN75046_c0_g1,TRINITY_DN76248_c1_g3,TRINITY_DN76333_c0_g3,TRINITY_DN77807_c2_g1,TRINITY_DN80039_c0_g4,TRINITY_DN80731_c0_g3,TRINITY_DN82573_c1_g1,TRINITY_DN86307_c1_g2,TRINITY_DN86666_c1_g1,TRINITY_DN88163_c1_g1,TRINITY_DN88801_c0_g1,TRI…
GO:0045934	negative regulation of nucleobase-containing compound metabolic process	biological process	1/202	1845/93642	0.98212	1	TRINITY_DN77807_c2_g1	TRINITY_DN77807_c2_g1
GO:0065009	regulation of molecular function	biological process	1/202	1847/93642	0.98220	1	TRINITY_DN78747_c1_g1	TRINITY_DN78747_c1_g1
GO:0018130	heterocycle biosynthetic process	biological process	22/202	14998/93642	0.98508	1	TRINITY_DN67887_c0_g1,TRINITY_DN70682_c0_g1,TRINITY_DN71384_c2_g2,TRINITY_DN71639_c0_g1,TRINITY_DN73369_c1_g1,TRINITY_DN74458_c0_g2,TRINITY_DN75046_c0_g1,TRINITY_DN76248_c1_g3,TRINITY_DN76333_c0_g3,TRINITY_DN77807_c2_g1,TRINITY_DN80039_c0_g4,TRINITY_DN80731_c0_g3,TRINITY_DN82573_c1_g1,TRINITY_DN86666_c1_g1,TRINITY_DN88163_c1_g1,TRINITY_DN88801_c0_g1,TRINITY_DN93815_c1_g1,TRINITY_DN95543_c1_g1,TRI…	TRINITY_DN67887_c0_g1,TRINITY_DN70682_c0_g1,TRINITY_DN71384_c2_g2,TRINITY_DN71639_c0_g1,TRINITY_DN73369_c1_g1,TRINITY_DN74458_c0_g2,TRINITY_DN75046_c0_g1,TRINITY_DN76248_c1_g3,TRINITY_DN76333_c0_g3,TRINITY_DN77807_c2_g1,TRINITY_DN80039_c0_g4,TRINITY_DN80731_c0_g3,TRINITY_DN82573_c1_g1,TRINITY_DN86666_c1_g1,TRINITY_DN88163_c1_g1,TRINITY_DN88801_c0_g1,TRINITY_DN93815_c1_g1,TRINITY_DN95543_c1_g1,TRI…
GO:0034654	nucleobase-containing compound biosynthetic process	biological process	19/202	13382/93642	0.98555	1	TRINITY_DN67887_c0_g1,TRINITY_DN70682_c0_g1,TRINITY_DN71384_c2_g2,TRINITY_DN71639_c0_g1,TRINITY_DN74458_c0_g2,TRINITY_DN75046_c0_g1,TRINITY_DN76248_c1_g3,TRINITY_DN76333_c0_g3,TRINITY_DN77807_c2_g1,TRINITY_DN80039_c0_g4,TRINITY_DN80731_c0_g3,TRINITY_DN82573_c1_g1,TRINITY_DN86666_c1_g1,TRINITY_DN88163_c1_g1,TRINITY_DN88801_c0_g1,TRINITY_DN95543_c1_g1,TRINITY_DN96000_c1_g2,TRINITY_DN98506_c3_g3,TRI…	TRINITY_DN67887_c0_g1,TRINITY_DN70682_c0_g1,TRINITY_DN71384_c2_g2,TRINITY_DN71639_c0_g1,TRINITY_DN74458_c0_g2,TRINITY_DN75046_c0_g1,TRINITY_DN76248_c1_g3,TRINITY_DN76333_c0_g3,TRINITY_DN77807_c2_g1,TRINITY_DN80039_c0_g4,TRINITY_DN80731_c0_g3,TRINITY_DN82573_c1_g1,TRINITY_DN86666_c1_g1,TRINITY_DN88163_c1_g1,TRINITY_DN88801_c0_g1,TRINITY_DN95543_c1_g1,TRINITY_DN96000_c1_g2,TRINITY_DN98506_c3_g3,TRI…
GO:0034622	cellular protein-containing complex assembly	biological process	3/202	3631/93642	0.98576	1	TRINITY_DN80039_c0_g4,TRINITY_DN81514_c1_g1,TRINITY_DN83708_c0_g1	TRINITY_DN80039_c0_g4,TRINITY_DN81514_c1_g1,TRINITY_DN83708_c0_g1
GO:0032268	regulation of cellular protein metabolic process	biological process	2/202	2895/93642	0.98698	1	TRINITY_DN78747_c1_g1,TRINITY_DN84115_c1_g1	TRINITY_DN78747_c1_g1,TRINITY_DN84115_c1_g1
GO:0044248	cellular catabolic process	biological process	14/202	10724/93642	0.98804	1	TRINITY_DN69798_c1_g1,TRINITY_DN73526_c1_g1,TRINITY_DN74458_c0_g2,TRINITY_DN74519_c0_g3,TRINITY_DN76422_c1_g2,TRINITY_DN82573_c1_g1,TRINITY_DN84975_c0_g1,TRINITY_DN86307_c1_g2,TRINITY_DN86704_c2_g2,TRINITY_DN91234_c2_g2,TRINITY_DN94835_c0_g6,TRINITY_DN96129_c1_g1,TRINITY_DN98161_c2_g1,TRINITY_DN98381_c1_g4	TRINITY_DN69798_c1_g1,TRINITY_DN73526_c1_g1,TRINITY_DN74458_c0_g2,TRINITY_DN74519_c0_g3,TRINITY_DN76422_c1_g2,TRINITY_DN82573_c1_g1,TRINITY_DN84975_c0_g1,TRINITY_DN86307_c1_g2,TRINITY_DN86704_c2_g2,TRINITY_DN91234_c2_g2,TRINITY_DN94835_c0_g6,TRINITY_DN96129_c1_g1,TRINITY_DN98161_c2_g1,TRINITY_DN98381_c1_g4
GO:0051716	cellular response to stimulus	biological process	22/202	15319/93642	0.98922	1	TRINITY_DN72301_c1_g2,TRINITY_DN72851_c1_g1,TRINITY_DN73122_c0_g1,TRINITY_DN73447_c0_g1,TRINITY_DN74458_c0_g2,TRINITY_DN75542_c1_g1,TRINITY_DN76248_c1_g3,TRINITY_DN76333_c0_g3,TRINITY_DN79556_c0_g1,TRINITY_DN80731_c0_g3,TRINITY_DN84115_c1_g1,TRINITY_DN84751_c1_g1,TRINITY_DN90235_c0_g2,TRINITY_DN91103_c0_g2,TRINITY_DN91331_c0_g1,TRINITY_DN91592_c0_g4,TRINITY_DN91807_c0_g2,TRINITY_DN92699_c0_g4,TRI…	TRINITY_DN72301_c1_g2,TRINITY_DN72851_c1_g1,TRINITY_DN73122_c0_g1,TRINITY_DN73447_c0_g1,TRINITY_DN74458_c0_g2,TRINITY_DN75542_c1_g1,TRINITY_DN76248_c1_g3,TRINITY_DN76333_c0_g3,TRINITY_DN79556_c0_g1,TRINITY_DN80731_c0_g3,TRINITY_DN84115_c1_g1,TRINITY_DN84751_c1_g1,TRINITY_DN90235_c0_g2,TRINITY_DN91103_c0_g2,TRINITY_DN91331_c0_g1,TRINITY_DN91592_c0_g4,TRINITY_DN91807_c0_g2,TRINITY_DN92699_c0_g4,TRI…
GO:0010629	negative regulation of gene expression	biological process	2/202	2995/93642	0.98926	1	TRINITY_DN77807_c2_g1,TRINITY_DN84115_c1_g1	TRINITY_DN77807_c2_g1,TRINITY_DN84115_c1_g1
GO:0022607	cellular component assembly	biological process	6/202	5912/93642	0.98939	1	TRINITY_DN80039_c0_g4,TRINITY_DN81514_c1_g1,TRINITY_DN83708_c0_g1,TRINITY_DN84458_c1_g1,TRINITY_DN93303_c1_g1,TRINITY_DN98320_c3_g2	TRINITY_DN80039_c0_g4,TRINITY_DN81514_c1_g1,TRINITY_DN83708_c0_g1,TRINITY_DN84458_c1_g1,TRINITY_DN93303_c1_g1,TRINITY_DN98320_c3_g2
GO:0006355	regulation of transcription, DNA-templated	biological process	9/202	7867/93642	0.98987	1	TRINITY_DN71639_c0_g1,TRINITY_DN74458_c0_g2,TRINITY_DN75046_c0_g1,TRINITY_DN76333_c0_g3,TRINITY_DN77807_c2_g1,TRINITY_DN80731_c0_g3,TRINITY_DN88801_c0_g1,TRINITY_DN96000_c1_g2,TRINITY_DN98506_c3_g3	TRINITY_DN71639_c0_g1,TRINITY_DN74458_c0_g2,TRINITY_DN75046_c0_g1,TRINITY_DN76333_c0_g3,TRINITY_DN77807_c2_g1,TRINITY_DN80731_c0_g3,TRINITY_DN88801_c0_g1,TRINITY_DN96000_c1_g2,TRINITY_DN98506_c3_g3
GO:1903506	regulation of nucleic acid-templated transcription	biological process	9/202	7870/93642	0.98991	1	TRINITY_DN71639_c0_g1,TRINITY_DN74458_c0_g2,TRINITY_DN75046_c0_g1,TRINITY_DN76333_c0_g3,TRINITY_DN77807_c2_g1,TRINITY_DN80731_c0_g3,TRINITY_DN88801_c0_g1,TRINITY_DN96000_c1_g2,TRINITY_DN98506_c3_g3	TRINITY_DN71639_c0_g1,TRINITY_DN74458_c0_g2,TRINITY_DN75046_c0_g1,TRINITY_DN76333_c0_g3,TRINITY_DN77807_c2_g1,TRINITY_DN80731_c0_g3,TRINITY_DN88801_c0_g1,TRINITY_DN96000_c1_g2,TRINITY_DN98506_c3_g3
GO:2001141	regulation of RNA biosynthetic process	biological process	9/202	7883/93642	0.99009	1	TRINITY_DN71639_c0_g1,TRINITY_DN74458_c0_g2,TRINITY_DN75046_c0_g1,TRINITY_DN76333_c0_g3,TRINITY_DN77807_c2_g1,TRINITY_DN80731_c0_g3,TRINITY_DN88801_c0_g1,TRINITY_DN96000_c1_g2,TRINITY_DN98506_c3_g3	TRINITY_DN71639_c0_g1,TRINITY_DN74458_c0_g2,TRINITY_DN75046_c0_g1,TRINITY_DN76333_c0_g3,TRINITY_DN77807_c2_g1,TRINITY_DN80731_c0_g3,TRINITY_DN88801_c0_g1,TRINITY_DN96000_c1_g2,TRINITY_DN98506_c3_g3
GO:0051234	establishment of localization	biological process	27/202	18256/93642	0.99140	1	TRINITY_DN72492_c0_g1,TRINITY_DN73122_c0_g1,TRINITY_DN74620_c1_g1,TRINITY_DN75562_c0_g2,TRINITY_DN77762_c0_g2,TRINITY_DN78488_c0_g3,TRINITY_DN80188_c0_g1,TRINITY_DN81058_c2_g1,TRINITY_DN81397_c0_g1,TRINITY_DN82238_c0_g1,TRINITY_DN84719_c0_g4,TRINITY_DN85465_c0_g1,TRINITY_DN86615_c2_g2,TRINITY_DN88799_c0_g1,TRINITY_DN91103_c0_g2,TRINITY_DN91331_c0_g1,TRINITY_DN91841_c2_g1,TRINITY_DN91841_c2_g3,TRI…	TRINITY_DN72492_c0_g1,TRINITY_DN73122_c0_g1,TRINITY_DN74620_c1_g1,TRINITY_DN75562_c0_g2,TRINITY_DN77762_c0_g2,TRINITY_DN78488_c0_g3,TRINITY_DN80188_c0_g1,TRINITY_DN81058_c2_g1,TRINITY_DN81397_c0_g1,TRINITY_DN82238_c0_g1,TRINITY_DN84719_c0_g4,TRINITY_DN85465_c0_g1,TRINITY_DN86615_c2_g2,TRINITY_DN88799_c0_g1,TRINITY_DN91103_c0_g2,TRINITY_DN91331_c0_g1,TRINITY_DN91841_c2_g1,TRINITY_DN91841_c2_g3,TRI…
GO:0031326	regulation of cellular biosynthetic process	biological process	12/202	9864/93642	0.99184	1	TRINITY_DN71639_c0_g1,TRINITY_DN74458_c0_g2,TRINITY_DN75046_c0_g1,TRINITY_DN76333_c0_g3,TRINITY_DN77807_c2_g1,TRINITY_DN79694_c0_g1,TRINITY_DN80731_c0_g3,TRINITY_DN83121_c0_g1,TRINITY_DN84115_c1_g1,TRINITY_DN88801_c0_g1,TRINITY_DN96000_c1_g2,TRINITY_DN98506_c3_g3	TRINITY_DN71639_c0_g1,TRINITY_DN74458_c0_g2,TRINITY_DN75046_c0_g1,TRINITY_DN76333_c0_g3,TRINITY_DN77807_c2_g1,TRINITY_DN79694_c0_g1,TRINITY_DN80731_c0_g3,TRINITY_DN83121_c0_g1,TRINITY_DN84115_c1_g1,TRINITY_DN88801_c0_g1,TRINITY_DN96000_c1_g2,TRINITY_DN98506_c3_g3
GO:0051246	regulation of protein metabolic process	biological process	2/202	3163/93642	0.99225	1	TRINITY_DN78747_c1_g1,TRINITY_DN84115_c1_g1	TRINITY_DN78747_c1_g1,TRINITY_DN84115_c1_g1
GO:0009889	regulation of biosynthetic process	biological process	12/202	9921/93642	0.99241	1	TRINITY_DN71639_c0_g1,TRINITY_DN74458_c0_g2,TRINITY_DN75046_c0_g1,TRINITY_DN76333_c0_g3,TRINITY_DN77807_c2_g1,TRINITY_DN79694_c0_g1,TRINITY_DN80731_c0_g3,TRINITY_DN83121_c0_g1,TRINITY_DN84115_c1_g1,TRINITY_DN88801_c0_g1,TRINITY_DN96000_c1_g2,TRINITY_DN98506_c3_g3	TRINITY_DN71639_c0_g1,TRINITY_DN74458_c0_g2,TRINITY_DN75046_c0_g1,TRINITY_DN76333_c0_g3,TRINITY_DN77807_c2_g1,TRINITY_DN79694_c0_g1,TRINITY_DN80731_c0_g3,TRINITY_DN83121_c0_g1,TRINITY_DN84115_c1_g1,TRINITY_DN88801_c0_g1,TRINITY_DN96000_c1_g2,TRINITY_DN98506_c3_g3
GO:0019219	regulation of nucleobase-containing compound metabolic process	biological process	10/202	8704/93642	0.99241	1	TRINITY_DN71639_c0_g1,TRINITY_DN74458_c0_g2,TRINITY_DN75046_c0_g1,TRINITY_DN76333_c0_g3,TRINITY_DN77807_c2_g1,TRINITY_DN79694_c0_g1,TRINITY_DN80731_c0_g3,TRINITY_DN88801_c0_g1,TRINITY_DN96000_c1_g2,TRINITY_DN98506_c3_g3	TRINITY_DN71639_c0_g1,TRINITY_DN74458_c0_g2,TRINITY_DN75046_c0_g1,TRINITY_DN76333_c0_g3,TRINITY_DN77807_c2_g1,TRINITY_DN79694_c0_g1,TRINITY_DN80731_c0_g3,TRINITY_DN88801_c0_g1,TRINITY_DN96000_c1_g2,TRINITY_DN98506_c3_g3
GO:0009892	negative regulation of metabolic process	biological process	3/202	4021/93642	0.99285	1	TRINITY_DN77807_c2_g1,TRINITY_DN83121_c0_g1,TRINITY_DN84115_c1_g1	TRINITY_DN77807_c2_g1,TRINITY_DN83121_c0_g1,TRINITY_DN84115_c1_g1
GO:0008652	cellular amino acid biosynthetic process	biological process	1/202	2269/93642	0.99299	1	TRINITY_DN74837_c0_g1	TRINITY_DN74837_c0_g1
GO:0016071	mRNA metabolic process	biological process	2/202	3252/93642	0.99348	1	TRINITY_DN84115_c1_g1,TRINITY_DN96447_c1_g2	TRINITY_DN84115_c1_g1,TRINITY_DN96447_c1_g2
GO:0043412	macromolecule modification	biological process	11/202	9437/93642	0.99350	1	TRINITY_DN69539_c0_g1,TRINITY_DN72851_c1_g1,TRINITY_DN73447_c0_g1,TRINITY_DN74517_c0_g1,TRINITY_DN75192_c0_g1,TRINITY_DN78747_c1_g1,TRINITY_DN80439_c0_g1,TRINITY_DN83121_c0_g1,TRINITY_DN86668_c1_g1,TRINITY_DN91103_c0_g2,TRINITY_DN98161_c2_g1	TRINITY_DN69539_c0_g1,TRINITY_DN72851_c1_g1,TRINITY_DN73447_c0_g1,TRINITY_DN74517_c0_g1,TRINITY_DN75192_c0_g1,TRINITY_DN78747_c1_g1,TRINITY_DN80439_c0_g1,TRINITY_DN83121_c0_g1,TRINITY_DN86668_c1_g1,TRINITY_DN91103_c0_g2,TRINITY_DN98161_c2_g1
GO:0051252	regulation of RNA metabolic process	biological process	9/202	8196/93642	0.99351	1	TRINITY_DN71639_c0_g1,TRINITY_DN74458_c0_g2,TRINITY_DN75046_c0_g1,TRINITY_DN76333_c0_g3,TRINITY_DN77807_c2_g1,TRINITY_DN80731_c0_g3,TRINITY_DN88801_c0_g1,TRINITY_DN96000_c1_g2,TRINITY_DN98506_c3_g3	TRINITY_DN71639_c0_g1,TRINITY_DN74458_c0_g2,TRINITY_DN75046_c0_g1,TRINITY_DN76333_c0_g3,TRINITY_DN77807_c2_g1,TRINITY_DN80731_c0_g3,TRINITY_DN88801_c0_g1,TRINITY_DN96000_c1_g2,TRINITY_DN98506_c3_g3
GO:1901137	carbohydrate derivative biosynthetic process	biological process	3/202	4083/93642	0.99361	1	TRINITY_DN67887_c0_g1,TRINITY_DN82573_c1_g1,TRINITY_DN83883_c0_g1	TRINITY_DN67887_c0_g1,TRINITY_DN82573_c1_g1,TRINITY_DN83883_c0_g1
GO:2000112	regulation of cellular macromolecule biosynthetic process	biological process	11/202	9513/93642	0.99412	1	TRINITY_DN71639_c0_g1,TRINITY_DN74458_c0_g2,TRINITY_DN75046_c0_g1,TRINITY_DN76333_c0_g3,TRINITY_DN77807_c2_g1,TRINITY_DN79694_c0_g1,TRINITY_DN80731_c0_g3,TRINITY_DN84115_c1_g1,TRINITY_DN88801_c0_g1,TRINITY_DN96000_c1_g2,TRINITY_DN98506_c3_g3	TRINITY_DN71639_c0_g1,TRINITY_DN74458_c0_g2,TRINITY_DN75046_c0_g1,TRINITY_DN76333_c0_g3,TRINITY_DN77807_c2_g1,TRINITY_DN79694_c0_g1,TRINITY_DN80731_c0_g3,TRINITY_DN84115_c1_g1,TRINITY_DN88801_c0_g1,TRINITY_DN96000_c1_g2,TRINITY_DN98506_c3_g3
GO:0010556	regulation of macromolecule biosynthetic process	biological process	11/202	9568/93642	0.99453	1	TRINITY_DN71639_c0_g1,TRINITY_DN74458_c0_g2,TRINITY_DN75046_c0_g1,TRINITY_DN76333_c0_g3,TRINITY_DN77807_c2_g1,TRINITY_DN79694_c0_g1,TRINITY_DN80731_c0_g3,TRINITY_DN84115_c1_g1,TRINITY_DN88801_c0_g1,TRINITY_DN96000_c1_g2,TRINITY_DN98506_c3_g3	TRINITY_DN71639_c0_g1,TRINITY_DN74458_c0_g2,TRINITY_DN75046_c0_g1,TRINITY_DN76333_c0_g3,TRINITY_DN77807_c2_g1,TRINITY_DN79694_c0_g1,TRINITY_DN80731_c0_g3,TRINITY_DN84115_c1_g1,TRINITY_DN88801_c0_g1,TRINITY_DN96000_c1_g2,TRINITY_DN98506_c3_g3
GO:0019752	carboxylic acid metabolic process	biological process	11/202	9608/93642	0.99481	1	TRINITY_DN71353_c4_g2,TRINITY_DN74837_c0_g1,TRINITY_DN76421_c0_g1,TRINITY_DN78116_c0_g1,TRINITY_DN82573_c1_g1,TRINITY_DN83121_c0_g1,TRINITY_DN85706_c1_g1,TRINITY_DN86497_c2_g1,TRINITY_DN92174_c0_g3,TRINITY_DN92434_c0_g2,TRINITY_DN94416_c1_g1	TRINITY_DN71353_c4_g2,TRINITY_DN74837_c0_g1,TRINITY_DN76421_c0_g1,TRINITY_DN78116_c0_g1,TRINITY_DN82573_c1_g1,TRINITY_DN83121_c0_g1,TRINITY_DN85706_c1_g1,TRINITY_DN86497_c2_g1,TRINITY_DN92174_c0_g3,TRINITY_DN92434_c0_g2,TRINITY_DN94416_c1_g1
GO:0048583	regulation of response to stimulus	biological process	2/202	3399/93642	0.99512	1	TRINITY_DN75562_c0_g2,TRINITY_DN98417_c2_g3	TRINITY_DN75562_c0_g2,TRINITY_DN98417_c2_g3
GO:0006520	cellular amino acid metabolic process	biological process	3/202	4282/93642	0.99554	1	TRINITY_DN74837_c0_g1,TRINITY_DN83121_c0_g1,TRINITY_DN92434_c0_g2	TRINITY_DN74837_c0_g1,TRINITY_DN83121_c0_g1,TRINITY_DN92434_c0_g2
GO:0051179	localization	biological process	28/202	19447/93642	0.99558	1	TRINITY_DN72492_c0_g1,TRINITY_DN73122_c0_g1,TRINITY_DN74620_c1_g1,TRINITY_DN75562_c0_g2,TRINITY_DN77762_c0_g2,TRINITY_DN78488_c0_g3,TRINITY_DN80188_c0_g1,TRINITY_DN81058_c2_g1,TRINITY_DN81397_c0_g1,TRINITY_DN82238_c0_g1,TRINITY_DN84719_c0_g4,TRINITY_DN85465_c0_g1,TRINITY_DN86615_c2_g2,TRINITY_DN88799_c0_g1,TRINITY_DN91103_c0_g2,TRINITY_DN91331_c0_g1,TRINITY_DN91841_c2_g1,TRINITY_DN91841_c2_g3,TRI…	TRINITY_DN72492_c0_g1,TRINITY_DN73122_c0_g1,TRINITY_DN74620_c1_g1,TRINITY_DN75562_c0_g2,TRINITY_DN77762_c0_g2,TRINITY_DN78488_c0_g3,TRINITY_DN80188_c0_g1,TRINITY_DN81058_c2_g1,TRINITY_DN81397_c0_g1,TRINITY_DN82238_c0_g1,TRINITY_DN84719_c0_g4,TRINITY_DN85465_c0_g1,TRINITY_DN86615_c2_g2,TRINITY_DN88799_c0_g1,TRINITY_DN91103_c0_g2,TRINITY_DN91331_c0_g1,TRINITY_DN91841_c2_g1,TRINITY_DN91841_c2_g3,TRI…
GO:0006397	mRNA processing	biological process	1/202	2479/93642	0.99560	1	TRINITY_DN96447_c1_g2	TRINITY_DN96447_c1_g2
GO:0071705	nitrogen compound transport	biological process	9/202	8619/93642	0.99641	1	TRINITY_DN78488_c0_g3,TRINITY_DN88799_c0_g1,TRINITY_DN91841_c2_g1,TRINITY_DN91841_c2_g3,TRINITY_DN92699_c0_g4,TRINITY_DN92869_c0_g4,TRINITY_DN92893_c0_g2,TRINITY_DN93739_c0_g3,TRINITY_DN97577_c1_g2	TRINITY_DN78488_c0_g3,TRINITY_DN88799_c0_g1,TRINITY_DN91841_c2_g1,TRINITY_DN91841_c2_g3,TRINITY_DN92699_c0_g4,TRINITY_DN92869_c0_g4,TRINITY_DN92893_c0_g2,TRINITY_DN93739_c0_g3,TRINITY_DN97577_c1_g2
GO:0006810	transport	biological process	25/202	18077/93642	0.99669	1	TRINITY_DN72492_c0_g1,TRINITY_DN73122_c0_g1,TRINITY_DN74620_c1_g1,TRINITY_DN75562_c0_g2,TRINITY_DN77762_c0_g2,TRINITY_DN78488_c0_g3,TRINITY_DN80188_c0_g1,TRINITY_DN81058_c2_g1,TRINITY_DN82238_c0_g1,TRINITY_DN84719_c0_g4,TRINITY_DN85465_c0_g1,TRINITY_DN86615_c2_g2,TRINITY_DN88799_c0_g1,TRINITY_DN91103_c0_g2,TRINITY_DN91841_c2_g1,TRINITY_DN91841_c2_g3,TRINITY_DN92699_c0_g4,TRINITY_DN92869_c0_g4,TRI…	TRINITY_DN72492_c0_g1,TRINITY_DN73122_c0_g1,TRINITY_DN74620_c1_g1,TRINITY_DN75562_c0_g2,TRINITY_DN77762_c0_g2,TRINITY_DN78488_c0_g3,TRINITY_DN80188_c0_g1,TRINITY_DN81058_c2_g1,TRINITY_DN82238_c0_g1,TRINITY_DN84719_c0_g4,TRINITY_DN85465_c0_g1,TRINITY_DN86615_c2_g2,TRINITY_DN88799_c0_g1,TRINITY_DN91103_c0_g2,TRINITY_DN91841_c2_g1,TRINITY_DN91841_c2_g3,TRINITY_DN92699_c0_g4,TRINITY_DN92869_c0_g4,TRI…
GO:0050794	regulation of cellular process	biological process	32/202	21898/93642	0.99677	1	TRINITY_DN70682_c0_g1,TRINITY_DN71639_c0_g1,TRINITY_DN72492_c0_g1,TRINITY_DN72851_c1_g1,TRINITY_DN73122_c0_g1,TRINITY_DN73447_c0_g1,TRINITY_DN74458_c0_g2,TRINITY_DN75046_c0_g1,TRINITY_DN75542_c1_g1,TRINITY_DN76248_c1_g3,TRINITY_DN76333_c0_g3,TRINITY_DN77807_c2_g1,TRINITY_DN78747_c1_g1,TRINITY_DN79694_c0_g1,TRINITY_DN80731_c0_g3,TRINITY_DN82066_c1_g2,TRINITY_DN83121_c0_g1,TRINITY_DN83631_c1_g5,TRI…	TRINITY_DN70682_c0_g1,TRINITY_DN71639_c0_g1,TRINITY_DN72492_c0_g1,TRINITY_DN72851_c1_g1,TRINITY_DN73122_c0_g1,TRINITY_DN73447_c0_g1,TRINITY_DN74458_c0_g2,TRINITY_DN75046_c0_g1,TRINITY_DN75542_c1_g1,TRINITY_DN76248_c1_g3,TRINITY_DN76333_c0_g3,TRINITY_DN77807_c2_g1,TRINITY_DN78747_c1_g1,TRINITY_DN79694_c0_g1,TRINITY_DN80731_c0_g3,TRINITY_DN82066_c1_g2,TRINITY_DN83121_c0_g1,TRINITY_DN83631_c1_g5,TRI…
GO:0051173	positive regulation of nitrogen compound metabolic process	biological process	1/202	2621/93642	0.99679	1	TRINITY_DN78747_c1_g1	TRINITY_DN78747_c1_g1
GO:0051171	regulation of nitrogen compound metabolic process	biological process	13/202	11230/93642	0.99692	1	TRINITY_DN71639_c0_g1,TRINITY_DN74458_c0_g2,TRINITY_DN75046_c0_g1,TRINITY_DN76333_c0_g3,TRINITY_DN77807_c2_g1,TRINITY_DN78747_c1_g1,TRINITY_DN79694_c0_g1,TRINITY_DN80731_c0_g3,TRINITY_DN83121_c0_g1,TRINITY_DN84115_c1_g1,TRINITY_DN88801_c0_g1,TRINITY_DN96000_c1_g2,TRINITY_DN98506_c3_g3	TRINITY_DN71639_c0_g1,TRINITY_DN74458_c0_g2,TRINITY_DN75046_c0_g1,TRINITY_DN76333_c0_g3,TRINITY_DN77807_c2_g1,TRINITY_DN78747_c1_g1,TRINITY_DN79694_c0_g1,TRINITY_DN80731_c0_g3,TRINITY_DN83121_c0_g1,TRINITY_DN84115_c1_g1,TRINITY_DN88801_c0_g1,TRINITY_DN96000_c1_g2,TRINITY_DN98506_c3_g3
GO:0043436	oxoacid metabolic process	biological process	11/202	10020/93642	0.99702	1	TRINITY_DN71353_c4_g2,TRINITY_DN74837_c0_g1,TRINITY_DN76421_c0_g1,TRINITY_DN78116_c0_g1,TRINITY_DN82573_c1_g1,TRINITY_DN83121_c0_g1,TRINITY_DN85706_c1_g1,TRINITY_DN86497_c2_g1,TRINITY_DN92174_c0_g3,TRINITY_DN92434_c0_g2,TRINITY_DN94416_c1_g1	TRINITY_DN71353_c4_g2,TRINITY_DN74837_c0_g1,TRINITY_DN76421_c0_g1,TRINITY_DN78116_c0_g1,TRINITY_DN82573_c1_g1,TRINITY_DN83121_c0_g1,TRINITY_DN85706_c1_g1,TRINITY_DN86497_c2_g1,TRINITY_DN92174_c0_g3,TRINITY_DN92434_c0_g2,TRINITY_DN94416_c1_g1
GO:0051649	establishment of localization in cell	biological process	4/202	5307/93642	0.99713	1	TRINITY_DN81397_c0_g1,TRINITY_DN91331_c0_g1,TRINITY_DN92699_c0_g4,TRINITY_DN93303_c1_g1	TRINITY_DN81397_c0_g1,TRINITY_DN91331_c0_g1,TRINITY_DN92699_c0_g4,TRINITY_DN93303_c1_g1
GO:0006082	organic acid metabolic process	biological process	11/202	10122/93642	0.99741	1	TRINITY_DN71353_c4_g2,TRINITY_DN74837_c0_g1,TRINITY_DN76421_c0_g1,TRINITY_DN78116_c0_g1,TRINITY_DN82573_c1_g1,TRINITY_DN83121_c0_g1,TRINITY_DN85706_c1_g1,TRINITY_DN86497_c2_g1,TRINITY_DN92174_c0_g3,TRINITY_DN92434_c0_g2,TRINITY_DN94416_c1_g1	TRINITY_DN71353_c4_g2,TRINITY_DN74837_c0_g1,TRINITY_DN76421_c0_g1,TRINITY_DN78116_c0_g1,TRINITY_DN82573_c1_g1,TRINITY_DN83121_c0_g1,TRINITY_DN85706_c1_g1,TRINITY_DN86497_c2_g1,TRINITY_DN92174_c0_g3,TRINITY_DN92434_c0_g2,TRINITY_DN94416_c1_g1
GO:0010605	negative regulation of macromolecule metabolic process	biological process	2/202	3783/93642	0.99772	1	TRINITY_DN77807_c2_g1,TRINITY_DN84115_c1_g1	TRINITY_DN77807_c2_g1,TRINITY_DN84115_c1_g1
GO:0010604	positive regulation of macromolecule metabolic process	biological process	1/202	2791/93642	0.99780	1	TRINITY_DN78747_c1_g1	TRINITY_DN78747_c1_g1
GO:0080090	regulation of primary metabolic process	biological process	13/202	11491/93642	0.99782	1	TRINITY_DN71639_c0_g1,TRINITY_DN74458_c0_g2,TRINITY_DN75046_c0_g1,TRINITY_DN76333_c0_g3,TRINITY_DN77807_c2_g1,TRINITY_DN78747_c1_g1,TRINITY_DN79694_c0_g1,TRINITY_DN80731_c0_g3,TRINITY_DN83121_c0_g1,TRINITY_DN84115_c1_g1,TRINITY_DN88801_c0_g1,TRINITY_DN96000_c1_g2,TRINITY_DN98506_c3_g3	TRINITY_DN71639_c0_g1,TRINITY_DN74458_c0_g2,TRINITY_DN75046_c0_g1,TRINITY_DN76333_c0_g3,TRINITY_DN77807_c2_g1,TRINITY_DN78747_c1_g1,TRINITY_DN79694_c0_g1,TRINITY_DN80731_c0_g3,TRINITY_DN83121_c0_g1,TRINITY_DN84115_c1_g1,TRINITY_DN88801_c0_g1,TRINITY_DN96000_c1_g2,TRINITY_DN98506_c3_g3
GO:0065007	biological regulation	biological process	43/202	28076/93642	0.99789	1	TRINITY_DN70682_c0_g1,TRINITY_DN71639_c0_g1,TRINITY_DN72492_c0_g1,TRINITY_DN72851_c1_g1,TRINITY_DN73122_c0_g1,TRINITY_DN73447_c0_g1,TRINITY_DN74458_c0_g2,TRINITY_DN74620_c1_g1,TRINITY_DN75046_c0_g1,TRINITY_DN75542_c1_g1,TRINITY_DN75562_c0_g2,TRINITY_DN76150_c0_g1,TRINITY_DN76248_c1_g3,TRINITY_DN76333_c0_g3,TRINITY_DN77762_c0_g2,TRINITY_DN77807_c2_g1,TRINITY_DN78747_c1_g1,TRINITY_DN79694_c0_g1,TRI…	TRINITY_DN70682_c0_g1,TRINITY_DN71639_c0_g1,TRINITY_DN72492_c0_g1,TRINITY_DN72851_c1_g1,TRINITY_DN73122_c0_g1,TRINITY_DN73447_c0_g1,TRINITY_DN74458_c0_g2,TRINITY_DN74620_c1_g1,TRINITY_DN75046_c0_g1,TRINITY_DN75542_c1_g1,TRINITY_DN75562_c0_g2,TRINITY_DN76150_c0_g1,TRINITY_DN76248_c1_g3,TRINITY_DN76333_c0_g3,TRINITY_DN77762_c0_g2,TRINITY_DN77807_c2_g1,TRINITY_DN78747_c1_g1,TRINITY_DN79694_c0_g1,TRI…
GO:0031325	positive regulation of cellular metabolic process	biological process	1/202	2867/93642	0.99814	1	TRINITY_DN78747_c1_g1	TRINITY_DN78747_c1_g1
GO:0031323	regulation of cellular metabolic process	biological process	13/202	11774/93642	0.99851	1	TRINITY_DN71639_c0_g1,TRINITY_DN74458_c0_g2,TRINITY_DN75046_c0_g1,TRINITY_DN76333_c0_g3,TRINITY_DN77807_c2_g1,TRINITY_DN78747_c1_g1,TRINITY_DN79694_c0_g1,TRINITY_DN80731_c0_g3,TRINITY_DN83121_c0_g1,TRINITY_DN84115_c1_g1,TRINITY_DN88801_c0_g1,TRINITY_DN96000_c1_g2,TRINITY_DN98506_c3_g3	TRINITY_DN71639_c0_g1,TRINITY_DN74458_c0_g2,TRINITY_DN75046_c0_g1,TRINITY_DN76333_c0_g3,TRINITY_DN77807_c2_g1,TRINITY_DN78747_c1_g1,TRINITY_DN79694_c0_g1,TRINITY_DN80731_c0_g3,TRINITY_DN83121_c0_g1,TRINITY_DN84115_c1_g1,TRINITY_DN88801_c0_g1,TRINITY_DN96000_c1_g2,TRINITY_DN98506_c3_g3
GO:0048518	positive regulation of biological process	biological process	4/202	5750/93642	0.99869	1	TRINITY_DN72492_c0_g1,TRINITY_DN78747_c1_g1,TRINITY_DN82066_c1_g2,TRINITY_DN98417_c2_g3	TRINITY_DN72492_c0_g1,TRINITY_DN78747_c1_g1,TRINITY_DN82066_c1_g2,TRINITY_DN98417_c2_g3
GO:0071702	organic substance transport	biological process	11/202	10646/93642	0.99876	1	TRINITY_DN73122_c0_g1,TRINITY_DN78488_c0_g3,TRINITY_DN80188_c0_g1,TRINITY_DN85465_c0_g1,TRINITY_DN88799_c0_g1,TRINITY_DN92699_c0_g4,TRINITY_DN92869_c0_g4,TRINITY_DN92893_c0_g2,TRINITY_DN93739_c0_g3,TRINITY_DN97577_c1_g2,TRINITY_DN98526_c5_g1	TRINITY_DN73122_c0_g1,TRINITY_DN78488_c0_g3,TRINITY_DN80188_c0_g1,TRINITY_DN85465_c0_g1,TRINITY_DN88799_c0_g1,TRINITY_DN92699_c0_g4,TRINITY_DN92869_c0_g4,TRINITY_DN92893_c0_g2,TRINITY_DN93739_c0_g3,TRINITY_DN97577_c1_g2,TRINITY_DN98526_c5_g1
GO:0044085	cellular component biogenesis	biological process	9/202	9386/93642	0.99884	1	TRINITY_DN80039_c0_g4,TRINITY_DN81514_c1_g1,TRINITY_DN83708_c0_g1,TRINITY_DN84458_c1_g1,TRINITY_DN86307_c1_g2,TRINITY_DN87390_c0_g2,TRINITY_DN91892_c2_g4,TRINITY_DN93303_c1_g1,TRINITY_DN98320_c3_g2	TRINITY_DN80039_c0_g4,TRINITY_DN81514_c1_g1,TRINITY_DN83708_c0_g1,TRINITY_DN84458_c1_g1,TRINITY_DN86307_c1_g2,TRINITY_DN87390_c0_g2,TRINITY_DN91892_c2_g4,TRINITY_DN93303_c1_g1,TRINITY_DN98320_c3_g2
GO:0009893	positive regulation of metabolic process	biological process	1/202	3146/93642	0.99900	1	TRINITY_DN78747_c1_g1	TRINITY_DN78747_c1_g1
GO:0016192	vesicle-mediated transport	biological process	2/202	4195/93642	0.99901	1	TRINITY_DN72492_c0_g1,TRINITY_DN93303_c1_g1	TRINITY_DN72492_c0_g1,TRINITY_DN93303_c1_g1
GO:1901605	alpha-amino acid metabolic process	biological process	1/202	3160/93642	0.99903	1	TRINITY_DN92434_c0_g2	TRINITY_DN92434_c0_g2
GO:0051641	cellular localization	biological process	5/202	6697/93642	0.99904	1	TRINITY_DN81397_c0_g1,TRINITY_DN91331_c0_g1,TRINITY_DN92699_c0_g4,TRINITY_DN93303_c1_g1,TRINITY_DN93957_c0_g2	TRINITY_DN81397_c0_g1,TRINITY_DN91331_c0_g1,TRINITY_DN92699_c0_g4,TRINITY_DN93303_c1_g1,TRINITY_DN93957_c0_g2
GO:0050789	regulation of biological process	biological process	34/202	24233/93642	0.99918	1	TRINITY_DN70682_c0_g1,TRINITY_DN71639_c0_g1,TRINITY_DN72492_c0_g1,TRINITY_DN72851_c1_g1,TRINITY_DN73122_c0_g1,TRINITY_DN73447_c0_g1,TRINITY_DN74458_c0_g2,TRINITY_DN75046_c0_g1,TRINITY_DN75542_c1_g1,TRINITY_DN75562_c0_g2,TRINITY_DN76248_c1_g3,TRINITY_DN76333_c0_g3,TRINITY_DN77807_c2_g1,TRINITY_DN78747_c1_g1,TRINITY_DN79694_c0_g1,TRINITY_DN80731_c0_g3,TRINITY_DN82066_c1_g2,TRINITY_DN83121_c0_g1,TRI…	TRINITY_DN70682_c0_g1,TRINITY_DN71639_c0_g1,TRINITY_DN72492_c0_g1,TRINITY_DN72851_c1_g1,TRINITY_DN73122_c0_g1,TRINITY_DN73447_c0_g1,TRINITY_DN74458_c0_g2,TRINITY_DN75046_c0_g1,TRINITY_DN75542_c1_g1,TRINITY_DN75562_c0_g2,TRINITY_DN76248_c1_g3,TRINITY_DN76333_c0_g3,TRINITY_DN77807_c2_g1,TRINITY_DN78747_c1_g1,TRINITY_DN79694_c0_g1,TRINITY_DN80731_c0_g3,TRINITY_DN82066_c1_g2,TRINITY_DN83121_c0_g1,TRI…
GO:0006259	DNA metabolic process	biological process	8/202	8985/93642	0.99924	1	TRINITY_DN72301_c1_g2,TRINITY_DN79694_c0_g1,TRINITY_DN82066_c1_g2,TRINITY_DN90099_c1_g3,TRINITY_DN91234_c2_g2,TRINITY_DN91331_c0_g1,TRINITY_DN91592_c0_g4,TRINITY_DN91807_c0_g2	TRINITY_DN72301_c1_g2,TRINITY_DN79694_c0_g1,TRINITY_DN82066_c1_g2,TRINITY_DN90099_c1_g3,TRINITY_DN91234_c2_g2,TRINITY_DN91331_c0_g1,TRINITY_DN91592_c0_g4,TRINITY_DN91807_c0_g2
GO:0010468	regulation of gene expression	biological process	10/202	10537/93642	0.99944	1	TRINITY_DN71639_c0_g1,TRINITY_DN74458_c0_g2,TRINITY_DN75046_c0_g1,TRINITY_DN76333_c0_g3,TRINITY_DN77807_c2_g1,TRINITY_DN80731_c0_g3,TRINITY_DN84115_c1_g1,TRINITY_DN88801_c0_g1,TRINITY_DN96000_c1_g2,TRINITY_DN98506_c3_g3	TRINITY_DN71639_c0_g1,TRINITY_DN74458_c0_g2,TRINITY_DN75046_c0_g1,TRINITY_DN76333_c0_g3,TRINITY_DN77807_c2_g1,TRINITY_DN80731_c0_g3,TRINITY_DN84115_c1_g1,TRINITY_DN88801_c0_g1,TRINITY_DN96000_c1_g2,TRINITY_DN98506_c3_g3
GO:0016070	RNA metabolic process	biological process	19/202	16446/93642	0.99963	1	TRINITY_DN70682_c0_g1,TRINITY_DN71639_c0_g1,TRINITY_DN74458_c0_g2,TRINITY_DN75046_c0_g1,TRINITY_DN76248_c1_g3,TRINITY_DN76333_c0_g3,TRINITY_DN77807_c2_g1,TRINITY_DN80039_c0_g4,TRINITY_DN80731_c0_g3,TRINITY_DN84115_c1_g1,TRINITY_DN86666_c1_g1,TRINITY_DN88163_c1_g1,TRINITY_DN88801_c0_g1,TRINITY_DN91592_c0_g4,TRINITY_DN95543_c1_g1,TRINITY_DN96000_c1_g2,TRINITY_DN96447_c1_g2,TRINITY_DN98506_c3_g3,TRI…	TRINITY_DN70682_c0_g1,TRINITY_DN71639_c0_g1,TRINITY_DN74458_c0_g2,TRINITY_DN75046_c0_g1,TRINITY_DN76248_c1_g3,TRINITY_DN76333_c0_g3,TRINITY_DN77807_c2_g1,TRINITY_DN80039_c0_g4,TRINITY_DN80731_c0_g3,TRINITY_DN84115_c1_g1,TRINITY_DN86666_c1_g1,TRINITY_DN88163_c1_g1,TRINITY_DN88801_c0_g1,TRINITY_DN91592_c0_g4,TRINITY_DN95543_c1_g1,TRINITY_DN96000_c1_g2,TRINITY_DN96447_c1_g2,TRINITY_DN98506_c3_g3,TRI…
GO:0060255	regulation of macromolecule metabolic process	biological process	12/202	12132/93642	0.99964	1	TRINITY_DN71639_c0_g1,TRINITY_DN74458_c0_g2,TRINITY_DN75046_c0_g1,TRINITY_DN76333_c0_g3,TRINITY_DN77807_c2_g1,TRINITY_DN78747_c1_g1,TRINITY_DN79694_c0_g1,TRINITY_DN80731_c0_g3,TRINITY_DN84115_c1_g1,TRINITY_DN88801_c0_g1,TRINITY_DN96000_c1_g2,TRINITY_DN98506_c3_g3	TRINITY_DN71639_c0_g1,TRINITY_DN74458_c0_g2,TRINITY_DN75046_c0_g1,TRINITY_DN76333_c0_g3,TRINITY_DN77807_c2_g1,TRINITY_DN78747_c1_g1,TRINITY_DN79694_c0_g1,TRINITY_DN80731_c0_g3,TRINITY_DN84115_c1_g1,TRINITY_DN88801_c0_g1,TRINITY_DN96000_c1_g2,TRINITY_DN98506_c3_g3
GO:0044281	small molecule metabolic process	biological process	18/202	15906/93642	0.99966	1	TRINITY_DN67887_c0_g1,TRINITY_DN71353_c4_g2,TRINITY_DN71384_c2_g2,TRINITY_DN73369_c1_g1,TRINITY_DN74837_c0_g1,TRINITY_DN76421_c0_g1,TRINITY_DN78116_c0_g1,TRINITY_DN82573_c1_g1,TRINITY_DN83121_c0_g1,TRINITY_DN85706_c1_g1,TRINITY_DN86394_c1_g6,TRINITY_DN86497_c2_g1,TRINITY_DN87965_c0_g2,TRINITY_DN92174_c0_g3,TRINITY_DN92434_c0_g2,TRINITY_DN93815_c1_g1,TRINITY_DN94416_c1_g1,TRINITY_DN98107_c1_g2	TRINITY_DN67887_c0_g1,TRINITY_DN71353_c4_g2,TRINITY_DN71384_c2_g2,TRINITY_DN73369_c1_g1,TRINITY_DN74837_c0_g1,TRINITY_DN76421_c0_g1,TRINITY_DN78116_c0_g1,TRINITY_DN82573_c1_g1,TRINITY_DN83121_c0_g1,TRINITY_DN85706_c1_g1,TRINITY_DN86394_c1_g6,TRINITY_DN86497_c2_g1,TRINITY_DN87965_c0_g2,TRINITY_DN92174_c0_g3,TRINITY_DN92434_c0_g2,TRINITY_DN93815_c1_g1,TRINITY_DN94416_c1_g1,TRINITY_DN98107_c1_g2
GO:0048522	positive regulation of cellular process	biological process	2/202	4721/93642	0.99966	1	TRINITY_DN72492_c0_g1,TRINITY_DN78747_c1_g1	TRINITY_DN72492_c0_g1,TRINITY_DN78747_c1_g1
GO:0019222	regulation of metabolic process	biological process	13/202	13096/93642	0.99978	1	TRINITY_DN71639_c0_g1,TRINITY_DN74458_c0_g2,TRINITY_DN75046_c0_g1,TRINITY_DN76333_c0_g3,TRINITY_DN77807_c2_g1,TRINITY_DN78747_c1_g1,TRINITY_DN79694_c0_g1,TRINITY_DN80731_c0_g3,TRINITY_DN83121_c0_g1,TRINITY_DN84115_c1_g1,TRINITY_DN88801_c0_g1,TRINITY_DN96000_c1_g2,TRINITY_DN98506_c3_g3	TRINITY_DN71639_c0_g1,TRINITY_DN74458_c0_g2,TRINITY_DN75046_c0_g1,TRINITY_DN76333_c0_g3,TRINITY_DN77807_c2_g1,TRINITY_DN78747_c1_g1,TRINITY_DN79694_c0_g1,TRINITY_DN80731_c0_g3,TRINITY_DN83121_c0_g1,TRINITY_DN84115_c1_g1,TRINITY_DN88801_c0_g1,TRINITY_DN96000_c1_g2,TRINITY_DN98506_c3_g3
GO:0019538	protein metabolic process	biological process	21/202	18063/93642	0.99979	1	TRINITY_DN69539_c0_g1,TRINITY_DN69798_c1_g1,TRINITY_DN70020_c0_g1,TRINITY_DN71015_c0_g1,TRINITY_DN72851_c1_g1,TRINITY_DN73447_c0_g1,TRINITY_DN74458_c0_g2,TRINITY_DN74517_c0_g1,TRINITY_DN74519_c0_g3,TRINITY_DN75192_c0_g1,TRINITY_DN78747_c1_g1,TRINITY_DN80439_c0_g1,TRINITY_DN83121_c0_g1,TRINITY_DN83769_c0_g3,TRINITY_DN83883_c0_g1,TRINITY_DN84115_c1_g1,TRINITY_DN86668_c1_g1,TRINITY_DN91103_c0_g2,TRI…	TRINITY_DN69539_c0_g1,TRINITY_DN69798_c1_g1,TRINITY_DN70020_c0_g1,TRINITY_DN71015_c0_g1,TRINITY_DN72851_c1_g1,TRINITY_DN73447_c0_g1,TRINITY_DN74458_c0_g2,TRINITY_DN74517_c0_g1,TRINITY_DN74519_c0_g3,TRINITY_DN75192_c0_g1,TRINITY_DN78747_c1_g1,TRINITY_DN80439_c0_g1,TRINITY_DN83121_c0_g1,TRINITY_DN83769_c0_g3,TRINITY_DN83883_c0_g1,TRINITY_DN84115_c1_g1,TRINITY_DN86668_c1_g1,TRINITY_DN91103_c0_g2,TRI…
GO:0046907	intracellular transport	biological process	2/202	5017/93642	0.99982	1	TRINITY_DN92699_c0_g4,TRINITY_DN93303_c1_g1	TRINITY_DN92699_c0_g4,TRINITY_DN93303_c1_g1
GO:0009059	macromolecule biosynthetic process	biological process	24/202	19933/93642	0.99983	1	TRINITY_DN70682_c0_g1,TRINITY_DN71639_c0_g1,TRINITY_DN72301_c1_g2,TRINITY_DN74458_c0_g2,TRINITY_DN75046_c0_g1,TRINITY_DN76248_c1_g3,TRINITY_DN76333_c0_g3,TRINITY_DN77807_c2_g1,TRINITY_DN79694_c0_g1,TRINITY_DN80039_c0_g4,TRINITY_DN80731_c0_g3,TRINITY_DN82066_c1_g2,TRINITY_DN83883_c0_g1,TRINITY_DN84115_c1_g1,TRINITY_DN86525_c0_g4,TRINITY_DN86666_c1_g1,TRINITY_DN88163_c1_g1,TRINITY_DN88801_c0_g1,TRI…	TRINITY_DN70682_c0_g1,TRINITY_DN71639_c0_g1,TRINITY_DN72301_c1_g2,TRINITY_DN74458_c0_g2,TRINITY_DN75046_c0_g1,TRINITY_DN76248_c1_g3,TRINITY_DN76333_c0_g3,TRINITY_DN77807_c2_g1,TRINITY_DN79694_c0_g1,TRINITY_DN80039_c0_g4,TRINITY_DN80731_c0_g3,TRINITY_DN82066_c1_g2,TRINITY_DN83883_c0_g1,TRINITY_DN84115_c1_g1,TRINITY_DN86525_c0_g4,TRINITY_DN86666_c1_g1,TRINITY_DN88163_c1_g1,TRINITY_DN88801_c0_g1,TRI…
GO:0006886	intracellular protein transport	biological process	1/202	3941/93642	0.99983	1	TRINITY_DN92699_c0_g4	TRINITY_DN92699_c0_g4
GO:0070727	cellular macromolecule localization	biological process	2/202	5114/93642	0.99985	1	TRINITY_DN92699_c0_g4,TRINITY_DN93957_c0_g2	TRINITY_DN92699_c0_g4,TRINITY_DN93957_c0_g2
GO:0034645	cellular macromolecule biosynthetic process	biological process	23/202	19645/93642	0.99988	1	TRINITY_DN70682_c0_g1,TRINITY_DN71639_c0_g1,TRINITY_DN72301_c1_g2,TRINITY_DN74458_c0_g2,TRINITY_DN75046_c0_g1,TRINITY_DN76248_c1_g3,TRINITY_DN76333_c0_g3,TRINITY_DN77807_c2_g1,TRINITY_DN79694_c0_g1,TRINITY_DN80039_c0_g4,TRINITY_DN80731_c0_g3,TRINITY_DN82066_c1_g2,TRINITY_DN83883_c0_g1,TRINITY_DN84115_c1_g1,TRINITY_DN86666_c1_g1,TRINITY_DN88163_c1_g1,TRINITY_DN88801_c0_g1,TRINITY_DN91592_c0_g4,TRI…	TRINITY_DN70682_c0_g1,TRINITY_DN71639_c0_g1,TRINITY_DN72301_c1_g2,TRINITY_DN74458_c0_g2,TRINITY_DN75046_c0_g1,TRINITY_DN76248_c1_g3,TRINITY_DN76333_c0_g3,TRINITY_DN77807_c2_g1,TRINITY_DN79694_c0_g1,TRINITY_DN80039_c0_g4,TRINITY_DN80731_c0_g3,TRINITY_DN82066_c1_g2,TRINITY_DN83883_c0_g1,TRINITY_DN84115_c1_g1,TRINITY_DN86666_c1_g1,TRINITY_DN88163_c1_g1,TRINITY_DN88801_c0_g1,TRINITY_DN91592_c0_g4,TRI…
GO:0006396	RNA processing	biological process	2/202	5483/93642	0.99993	1	TRINITY_DN84115_c1_g1,TRINITY_DN96447_c1_g2	TRINITY_DN84115_c1_g1,TRINITY_DN96447_c1_g2
GO:0033036	macromolecule localization	biological process	5/202	8565/93642	0.99997	1	TRINITY_DN73122_c0_g1,TRINITY_DN92699_c0_g4,TRINITY_DN93739_c0_g3,TRINITY_DN93957_c0_g2,TRINITY_DN98526_c5_g1	TRINITY_DN73122_c0_g1,TRINITY_DN92699_c0_g4,TRINITY_DN93739_c0_g3,TRINITY_DN93957_c0_g2,TRINITY_DN98526_c5_g1
GO:0034613	cellular protein localization	biological process	1/202	4962/93642	0.99998	1	TRINITY_DN92699_c0_g4	TRINITY_DN92699_c0_g4
GO:0044271	cellular nitrogen compound biosynthetic process	biological process	23/202	21051/93642	0.99998	1	TRINITY_DN67887_c0_g1,TRINITY_DN70682_c0_g1,TRINITY_DN71384_c2_g2,TRINITY_DN71639_c0_g1,TRINITY_DN73369_c1_g1,TRINITY_DN74458_c0_g2,TRINITY_DN75046_c0_g1,TRINITY_DN76248_c1_g3,TRINITY_DN76333_c0_g3,TRINITY_DN77807_c2_g1,TRINITY_DN80039_c0_g4,TRINITY_DN80731_c0_g3,TRINITY_DN82573_c1_g1,TRINITY_DN84115_c1_g1,TRINITY_DN86666_c1_g1,TRINITY_DN88163_c1_g1,TRINITY_DN88801_c0_g1,TRINITY_DN93815_c1_g1,TRI…	TRINITY_DN67887_c0_g1,TRINITY_DN70682_c0_g1,TRINITY_DN71384_c2_g2,TRINITY_DN71639_c0_g1,TRINITY_DN73369_c1_g1,TRINITY_DN74458_c0_g2,TRINITY_DN75046_c0_g1,TRINITY_DN76248_c1_g3,TRINITY_DN76333_c0_g3,TRINITY_DN77807_c2_g1,TRINITY_DN80039_c0_g4,TRINITY_DN80731_c0_g3,TRINITY_DN82573_c1_g1,TRINITY_DN84115_c1_g1,TRINITY_DN86666_c1_g1,TRINITY_DN88163_c1_g1,TRINITY_DN88801_c0_g1,TRINITY_DN93815_c1_g1,TRI…
GO:0015074	DNA integration	biological process	1/202	5159/93642	0.99999	1	TRINITY_DN90099_c1_g3	TRINITY_DN90099_c1_g3
GO:1901576	organic substance biosynthetic process	biological process	41/202	31490/93642	0.99999	1	TRINITY_DN67887_c0_g1,TRINITY_DN70682_c0_g1,TRINITY_DN71353_c4_g2,TRINITY_DN71384_c2_g2,TRINITY_DN71639_c0_g1,TRINITY_DN72301_c1_g2,TRINITY_DN73369_c1_g1,TRINITY_DN74458_c0_g2,TRINITY_DN74837_c0_g1,TRINITY_DN75046_c0_g1,TRINITY_DN76248_c1_g3,TRINITY_DN76333_c0_g3,TRINITY_DN76421_c0_g1,TRINITY_DN77807_c2_g1,TRINITY_DN78116_c0_g1,TRINITY_DN79694_c0_g1,TRINITY_DN80039_c0_g4,TRINITY_DN80731_c0_g3,TRI…	TRINITY_DN67887_c0_g1,TRINITY_DN70682_c0_g1,TRINITY_DN71353_c4_g2,TRINITY_DN71384_c2_g2,TRINITY_DN71639_c0_g1,TRINITY_DN72301_c1_g2,TRINITY_DN73369_c1_g1,TRINITY_DN74458_c0_g2,TRINITY_DN74837_c0_g1,TRINITY_DN75046_c0_g1,TRINITY_DN76248_c1_g3,TRINITY_DN76333_c0_g3,TRINITY_DN76421_c0_g1,TRINITY_DN77807_c2_g1,TRINITY_DN78116_c0_g1,TRINITY_DN79694_c0_g1,TRINITY_DN80039_c0_g4,TRINITY_DN80731_c0_g3,TRI…
GO:0009058	biosynthetic process	biological process	42/202	32143/93642	0.99999	1	TRINITY_DN67887_c0_g1,TRINITY_DN70682_c0_g1,TRINITY_DN71353_c4_g2,TRINITY_DN71384_c2_g2,TRINITY_DN71639_c0_g1,TRINITY_DN72301_c1_g2,TRINITY_DN73369_c1_g1,TRINITY_DN74082_c1_g3,TRINITY_DN74458_c0_g2,TRINITY_DN74837_c0_g1,TRINITY_DN75046_c0_g1,TRINITY_DN76248_c1_g3,TRINITY_DN76333_c0_g3,TRINITY_DN76421_c0_g1,TRINITY_DN77807_c2_g1,TRINITY_DN78116_c0_g1,TRINITY_DN79694_c0_g1,TRINITY_DN80039_c0_g4,TRI…	TRINITY_DN67887_c0_g1,TRINITY_DN70682_c0_g1,TRINITY_DN71353_c4_g2,TRINITY_DN71384_c2_g2,TRINITY_DN71639_c0_g1,TRINITY_DN72301_c1_g2,TRINITY_DN73369_c1_g1,TRINITY_DN74082_c1_g3,TRINITY_DN74458_c0_g2,TRINITY_DN74837_c0_g1,TRINITY_DN75046_c0_g1,TRINITY_DN76248_c1_g3,TRINITY_DN76333_c0_g3,TRINITY_DN76421_c0_g1,TRINITY_DN77807_c2_g1,TRINITY_DN78116_c0_g1,TRINITY_DN79694_c0_g1,TRINITY_DN80039_c0_g4,TRI…
GO:1901564	organonitrogen compound metabolic process	biological process	34/202	27839/93642	0.99999	1	TRINITY_DN67887_c0_g1,TRINITY_DN69539_c0_g1,TRINITY_DN69798_c1_g1,TRINITY_DN70020_c0_g1,TRINITY_DN71015_c0_g1,TRINITY_DN71384_c2_g2,TRINITY_DN72851_c1_g1,TRINITY_DN73369_c1_g1,TRINITY_DN73447_c0_g1,TRINITY_DN74458_c0_g2,TRINITY_DN74517_c0_g1,TRINITY_DN74519_c0_g3,TRINITY_DN74837_c0_g1,TRINITY_DN75192_c0_g1,TRINITY_DN78747_c1_g1,TRINITY_DN80439_c0_g1,TRINITY_DN82573_c1_g1,TRINITY_DN83121_c0_g1,TRI…	TRINITY_DN67887_c0_g1,TRINITY_DN69539_c0_g1,TRINITY_DN69798_c1_g1,TRINITY_DN70020_c0_g1,TRINITY_DN71015_c0_g1,TRINITY_DN71384_c2_g2,TRINITY_DN72851_c1_g1,TRINITY_DN73369_c1_g1,TRINITY_DN73447_c0_g1,TRINITY_DN74458_c0_g2,TRINITY_DN74517_c0_g1,TRINITY_DN74519_c0_g3,TRINITY_DN74837_c0_g1,TRINITY_DN75192_c0_g1,TRINITY_DN78747_c1_g1,TRINITY_DN80439_c0_g1,TRINITY_DN82573_c1_g1,TRINITY_DN83121_c0_g1,TRI…
GO:0015031	protein transport	biological process	2/202	6626/93642	0.99999	1	TRINITY_DN92699_c0_g4,TRINITY_DN93739_c0_g3	TRINITY_DN92699_c0_g4,TRINITY_DN93739_c0_g3
GO:0045184	establishment of protein localization	biological process	2/202	6724/93642	1.00000	1	TRINITY_DN92699_c0_g4,TRINITY_DN93739_c0_g3	TRINITY_DN92699_c0_g4,TRINITY_DN93739_c0_g3
GO:0015833	peptide transport	biological process	2/202	6785/93642	1.00000	1	TRINITY_DN92699_c0_g4,TRINITY_DN93739_c0_g3	TRINITY_DN92699_c0_g4,TRINITY_DN93739_c0_g3
GO:0042886	amide transport	biological process	2/202	6868/93642	1.00000	1	TRINITY_DN92699_c0_g4,TRINITY_DN93739_c0_g3	TRINITY_DN92699_c0_g4,TRINITY_DN93739_c0_g3
GO:0090304	nucleic acid metabolic process	biological process	26/202	24020/93642	1.00000	1	TRINITY_DN70682_c0_g1,TRINITY_DN71639_c0_g1,TRINITY_DN72301_c1_g2,TRINITY_DN74458_c0_g2,TRINITY_DN75046_c0_g1,TRINITY_DN76248_c1_g3,TRINITY_DN76333_c0_g3,TRINITY_DN77807_c2_g1,TRINITY_DN79694_c0_g1,TRINITY_DN80039_c0_g4,TRINITY_DN80731_c0_g3,TRINITY_DN82066_c1_g2,TRINITY_DN84115_c1_g1,TRINITY_DN86666_c1_g1,TRINITY_DN88163_c1_g1,TRINITY_DN88801_c0_g1,TRINITY_DN90099_c1_g3,TRINITY_DN91234_c2_g2,TRI…	TRINITY_DN70682_c0_g1,TRINITY_DN71639_c0_g1,TRINITY_DN72301_c1_g2,TRINITY_DN74458_c0_g2,TRINITY_DN75046_c0_g1,TRINITY_DN76248_c1_g3,TRINITY_DN76333_c0_g3,TRINITY_DN77807_c2_g1,TRINITY_DN79694_c0_g1,TRINITY_DN80039_c0_g4,TRINITY_DN80731_c0_g3,TRINITY_DN82066_c1_g2,TRINITY_DN84115_c1_g1,TRINITY_DN86666_c1_g1,TRINITY_DN88163_c1_g1,TRINITY_DN88801_c0_g1,TRINITY_DN90099_c1_g3,TRINITY_DN91234_c2_g2,TRI…
GO:0006725	cellular aromatic compound metabolic process	biological process	38/202	30938/93642	1.00000	1	TRINITY_DN67887_c0_g1,TRINITY_DN70682_c0_g1,TRINITY_DN71384_c2_g2,TRINITY_DN71639_c0_g1,TRINITY_DN72301_c1_g2,TRINITY_DN73369_c1_g1,TRINITY_DN73526_c1_g1,TRINITY_DN74458_c0_g2,TRINITY_DN74837_c0_g1,TRINITY_DN75046_c0_g1,TRINITY_DN76248_c1_g3,TRINITY_DN76333_c0_g3,TRINITY_DN77807_c2_g1,TRINITY_DN79694_c0_g1,TRINITY_DN80039_c0_g4,TRINITY_DN80731_c0_g3,TRINITY_DN82066_c1_g2,TRINITY_DN82573_c1_g1,TRI…	TRINITY_DN67887_c0_g1,TRINITY_DN70682_c0_g1,TRINITY_DN71384_c2_g2,TRINITY_DN71639_c0_g1,TRINITY_DN72301_c1_g2,TRINITY_DN73369_c1_g1,TRINITY_DN73526_c1_g1,TRINITY_DN74458_c0_g2,TRINITY_DN74837_c0_g1,TRINITY_DN75046_c0_g1,TRINITY_DN76248_c1_g3,TRINITY_DN76333_c0_g3,TRINITY_DN77807_c2_g1,TRINITY_DN79694_c0_g1,TRINITY_DN80039_c0_g4,TRINITY_DN80731_c0_g3,TRINITY_DN82066_c1_g2,TRINITY_DN82573_c1_g1,TRI…
GO:0044267	cellular protein metabolic process	biological process	14/202	16927/93642	1.00000	1	TRINITY_DN69539_c0_g1,TRINITY_DN69798_c1_g1,TRINITY_DN72851_c1_g1,TRINITY_DN73447_c0_g1,TRINITY_DN74458_c0_g2,TRINITY_DN74517_c0_g1,TRINITY_DN75192_c0_g1,TRINITY_DN78747_c1_g1,TRINITY_DN80439_c0_g1,TRINITY_DN83121_c0_g1,TRINITY_DN84115_c1_g1,TRINITY_DN86668_c1_g1,TRINITY_DN91103_c0_g2,TRINITY_DN98161_c2_g1	TRINITY_DN69539_c0_g1,TRINITY_DN69798_c1_g1,TRINITY_DN72851_c1_g1,TRINITY_DN73447_c0_g1,TRINITY_DN74458_c0_g2,TRINITY_DN74517_c0_g1,TRINITY_DN75192_c0_g1,TRINITY_DN78747_c1_g1,TRINITY_DN80439_c0_g1,TRINITY_DN83121_c0_g1,TRINITY_DN84115_c1_g1,TRINITY_DN86668_c1_g1,TRINITY_DN91103_c0_g2,TRINITY_DN98161_c2_g1
GO:0008152	metabolic process	biological process	113/202	66761/93642	1.00000	1	TRINITY_DN67887_c0_g1,TRINITY_DN69539_c0_g1,TRINITY_DN69798_c1_g1,TRINITY_DN70020_c0_g1,TRINITY_DN70682_c0_g1,TRINITY_DN71015_c0_g1,TRINITY_DN71353_c4_g2,TRINITY_DN71384_c2_g2,TRINITY_DN71639_c0_g1,TRINITY_DN72301_c1_g2,TRINITY_DN72851_c1_g1,TRINITY_DN73369_c1_g1,TRINITY_DN73447_c0_g1,TRINITY_DN73526_c1_g1,TRINITY_DN73937_c2_g1,TRINITY_DN74082_c1_g3,TRINITY_DN74427_c0_g1,TRINITY_DN74458_c0_g2,TRI…	TRINITY_DN67887_c0_g1,TRINITY_DN69539_c0_g1,TRINITY_DN69798_c1_g1,TRINITY_DN70020_c0_g1,TRINITY_DN70682_c0_g1,TRINITY_DN71015_c0_g1,TRINITY_DN71353_c4_g2,TRINITY_DN71384_c2_g2,TRINITY_DN71639_c0_g1,TRINITY_DN72301_c1_g2,TRINITY_DN72851_c1_g1,TRINITY_DN73369_c1_g1,TRINITY_DN73447_c0_g1,TRINITY_DN73526_c1_g1,TRINITY_DN73937_c2_g1,TRINITY_DN74082_c1_g3,TRINITY_DN74427_c0_g1,TRINITY_DN74458_c0_g2,TRI…
GO:0008104	protein localization	biological process	2/202	7498/93642	1.00000	1	TRINITY_DN92699_c0_g4,TRINITY_DN93739_c0_g3	TRINITY_DN92699_c0_g4,TRINITY_DN93739_c0_g3
GO:0044249	cellular biosynthetic process	biological process	36/202	30513/93642	1.00000	1	TRINITY_DN67887_c0_g1,TRINITY_DN70682_c0_g1,TRINITY_DN71353_c4_g2,TRINITY_DN71384_c2_g2,TRINITY_DN71639_c0_g1,TRINITY_DN72301_c1_g2,TRINITY_DN73369_c1_g1,TRINITY_DN74458_c0_g2,TRINITY_DN74837_c0_g1,TRINITY_DN75046_c0_g1,TRINITY_DN76248_c1_g3,TRINITY_DN76333_c0_g3,TRINITY_DN77807_c2_g1,TRINITY_DN78116_c0_g1,TRINITY_DN79694_c0_g1,TRINITY_DN80039_c0_g4,TRINITY_DN80731_c0_g3,TRINITY_DN82066_c1_g2,TRI…	TRINITY_DN67887_c0_g1,TRINITY_DN70682_c0_g1,TRINITY_DN71353_c4_g2,TRINITY_DN71384_c2_g2,TRINITY_DN71639_c0_g1,TRINITY_DN72301_c1_g2,TRINITY_DN73369_c1_g1,TRINITY_DN74458_c0_g2,TRINITY_DN74837_c0_g1,TRINITY_DN75046_c0_g1,TRINITY_DN76248_c1_g3,TRINITY_DN76333_c0_g3,TRINITY_DN77807_c2_g1,TRINITY_DN78116_c0_g1,TRINITY_DN79694_c0_g1,TRINITY_DN80039_c0_g4,TRINITY_DN80731_c0_g3,TRINITY_DN82066_c1_g2,TRI…
GO:1901360	organic cyclic compound metabolic process	biological process	39/202	32295/93642	1.00000	1	TRINITY_DN67887_c0_g1,TRINITY_DN70682_c0_g1,TRINITY_DN71384_c2_g2,TRINITY_DN71639_c0_g1,TRINITY_DN72301_c1_g2,TRINITY_DN73369_c1_g1,TRINITY_DN73526_c1_g1,TRINITY_DN74458_c0_g2,TRINITY_DN74837_c0_g1,TRINITY_DN75046_c0_g1,TRINITY_DN76248_c1_g3,TRINITY_DN76333_c0_g3,TRINITY_DN77807_c2_g1,TRINITY_DN79694_c0_g1,TRINITY_DN80039_c0_g4,TRINITY_DN80731_c0_g3,TRINITY_DN82066_c1_g2,TRINITY_DN82573_c1_g1,TRI…	TRINITY_DN67887_c0_g1,TRINITY_DN70682_c0_g1,TRINITY_DN71384_c2_g2,TRINITY_DN71639_c0_g1,TRINITY_DN72301_c1_g2,TRINITY_DN73369_c1_g1,TRINITY_DN73526_c1_g1,TRINITY_DN74458_c0_g2,TRINITY_DN74837_c0_g1,TRINITY_DN75046_c0_g1,TRINITY_DN76248_c1_g3,TRINITY_DN76333_c0_g3,TRINITY_DN77807_c2_g1,TRINITY_DN79694_c0_g1,TRINITY_DN80039_c0_g4,TRINITY_DN80731_c0_g3,TRINITY_DN82066_c1_g2,TRINITY_DN82573_c1_g1,TRI…
GO:0006412	translation	biological process	1/202	6463/93642	1.00000	1	TRINITY_DN84115_c1_g1	TRINITY_DN84115_c1_g1
GO:0046483	heterocycle metabolic process	biological process	35/202	30227/93642	1.00000	1	TRINITY_DN67887_c0_g1,TRINITY_DN70682_c0_g1,TRINITY_DN71384_c2_g2,TRINITY_DN71639_c0_g1,TRINITY_DN72301_c1_g2,TRINITY_DN73369_c1_g1,TRINITY_DN74458_c0_g2,TRINITY_DN75046_c0_g1,TRINITY_DN76248_c1_g3,TRINITY_DN76333_c0_g3,TRINITY_DN77807_c2_g1,TRINITY_DN79694_c0_g1,TRINITY_DN80039_c0_g4,TRINITY_DN80731_c0_g3,TRINITY_DN82066_c1_g2,TRINITY_DN82573_c1_g1,TRINITY_DN84115_c1_g1,TRINITY_DN86394_c1_g6,TRI…	TRINITY_DN67887_c0_g1,TRINITY_DN70682_c0_g1,TRINITY_DN71384_c2_g2,TRINITY_DN71639_c0_g1,TRINITY_DN72301_c1_g2,TRINITY_DN73369_c1_g1,TRINITY_DN74458_c0_g2,TRINITY_DN75046_c0_g1,TRINITY_DN76248_c1_g3,TRINITY_DN76333_c0_g3,TRINITY_DN77807_c2_g1,TRINITY_DN79694_c0_g1,TRINITY_DN80039_c0_g4,TRINITY_DN80731_c0_g3,TRINITY_DN82066_c1_g2,TRINITY_DN82573_c1_g1,TRINITY_DN84115_c1_g1,TRINITY_DN86394_c1_g6,TRI…
GO:0071704	organic substance metabolic process	biological process	102/202	62658/93642	1.00000	1	TRINITY_DN67887_c0_g1,TRINITY_DN69539_c0_g1,TRINITY_DN69798_c1_g1,TRINITY_DN70020_c0_g1,TRINITY_DN70682_c0_g1,TRINITY_DN71015_c0_g1,TRINITY_DN71353_c4_g2,TRINITY_DN71384_c2_g2,TRINITY_DN71639_c0_g1,TRINITY_DN72301_c1_g2,TRINITY_DN72851_c1_g1,TRINITY_DN73369_c1_g1,TRINITY_DN73447_c0_g1,TRINITY_DN73526_c1_g1,TRINITY_DN73937_c2_g1,TRINITY_DN74458_c0_g2,TRINITY_DN74517_c0_g1,TRINITY_DN74519_c0_g3,TRI…	TRINITY_DN67887_c0_g1,TRINITY_DN69539_c0_g1,TRINITY_DN69798_c1_g1,TRINITY_DN70020_c0_g1,TRINITY_DN70682_c0_g1,TRINITY_DN71015_c0_g1,TRINITY_DN71353_c4_g2,TRINITY_DN71384_c2_g2,TRINITY_DN71639_c0_g1,TRINITY_DN72301_c1_g2,TRINITY_DN72851_c1_g1,TRINITY_DN73369_c1_g1,TRINITY_DN73447_c0_g1,TRINITY_DN73526_c1_g1,TRINITY_DN73937_c2_g1,TRINITY_DN74458_c0_g2,TRINITY_DN74517_c0_g1,TRINITY_DN74519_c0_g3,TRI…
GO:0043043	peptide biosynthetic process	biological process	1/202	6579/93642	1.00000	1	TRINITY_DN84115_c1_g1	TRINITY_DN84115_c1_g1
GO:0044238	primary metabolic process	biological process	90/202	57607/93642	1.00000	1	TRINITY_DN67887_c0_g1,TRINITY_DN69539_c0_g1,TRINITY_DN69798_c1_g1,TRINITY_DN70020_c0_g1,TRINITY_DN70682_c0_g1,TRINITY_DN71015_c0_g1,TRINITY_DN71353_c4_g2,TRINITY_DN71384_c2_g2,TRINITY_DN71639_c0_g1,TRINITY_DN72301_c1_g2,TRINITY_DN72851_c1_g1,TRINITY_DN73447_c0_g1,TRINITY_DN73937_c2_g1,TRINITY_DN74458_c0_g2,TRINITY_DN74517_c0_g1,TRINITY_DN74519_c0_g3,TRINITY_DN74837_c0_g1,TRINITY_DN75046_c0_g1,TRI…	TRINITY_DN67887_c0_g1,TRINITY_DN69539_c0_g1,TRINITY_DN69798_c1_g1,TRINITY_DN70020_c0_g1,TRINITY_DN70682_c0_g1,TRINITY_DN71015_c0_g1,TRINITY_DN71353_c4_g2,TRINITY_DN71384_c2_g2,TRINITY_DN71639_c0_g1,TRINITY_DN72301_c1_g2,TRINITY_DN72851_c1_g1,TRINITY_DN73447_c0_g1,TRINITY_DN73937_c2_g1,TRINITY_DN74458_c0_g2,TRINITY_DN74517_c0_g1,TRINITY_DN74519_c0_g3,TRINITY_DN74837_c0_g1,TRINITY_DN75046_c0_g1,TRI…
GO:1901566	organonitrogen compound biosynthetic process	biological process	9/202	14102/93642	1.00000	1	TRINITY_DN67887_c0_g1,TRINITY_DN71384_c2_g2,TRINITY_DN73369_c1_g1,TRINITY_DN74837_c0_g1,TRINITY_DN82573_c1_g1,TRINITY_DN83883_c0_g1,TRINITY_DN84115_c1_g1,TRINITY_DN93815_c1_g1,TRINITY_DN98107_c1_g2	TRINITY_DN67887_c0_g1,TRINITY_DN71384_c2_g2,TRINITY_DN73369_c1_g1,TRINITY_DN74837_c0_g1,TRINITY_DN82573_c1_g1,TRINITY_DN83883_c0_g1,TRINITY_DN84115_c1_g1,TRINITY_DN93815_c1_g1,TRINITY_DN98107_c1_g2
GO:0006139	nucleobase-containing compound metabolic process	biological process	31/202	28326/93642	1.00000	1	TRINITY_DN67887_c0_g1,TRINITY_DN70682_c0_g1,TRINITY_DN71384_c2_g2,TRINITY_DN71639_c0_g1,TRINITY_DN72301_c1_g2,TRINITY_DN74458_c0_g2,TRINITY_DN75046_c0_g1,TRINITY_DN76248_c1_g3,TRINITY_DN76333_c0_g3,TRINITY_DN77807_c2_g1,TRINITY_DN79694_c0_g1,TRINITY_DN80039_c0_g4,TRINITY_DN80731_c0_g3,TRINITY_DN82066_c1_g2,TRINITY_DN82573_c1_g1,TRINITY_DN84115_c1_g1,TRINITY_DN86394_c1_g6,TRINITY_DN86666_c1_g1,TRI…	TRINITY_DN67887_c0_g1,TRINITY_DN70682_c0_g1,TRINITY_DN71384_c2_g2,TRINITY_DN71639_c0_g1,TRINITY_DN72301_c1_g2,TRINITY_DN74458_c0_g2,TRINITY_DN75046_c0_g1,TRINITY_DN76248_c1_g3,TRINITY_DN76333_c0_g3,TRINITY_DN77807_c2_g1,TRINITY_DN79694_c0_g1,TRINITY_DN80039_c0_g4,TRINITY_DN80731_c0_g3,TRINITY_DN82066_c1_g2,TRINITY_DN82573_c1_g1,TRINITY_DN84115_c1_g1,TRINITY_DN86394_c1_g6,TRINITY_DN86666_c1_g1,TRI…
GO:0044260	cellular macromolecule metabolic process	biological process	44/202	35915/93642	1.00000	1	TRINITY_DN69539_c0_g1,TRINITY_DN69798_c1_g1,TRINITY_DN70682_c0_g1,TRINITY_DN71639_c0_g1,TRINITY_DN72301_c1_g2,TRINITY_DN72851_c1_g1,TRINITY_DN73447_c0_g1,TRINITY_DN74458_c0_g2,TRINITY_DN74517_c0_g1,TRINITY_DN74519_c0_g3,TRINITY_DN75046_c0_g1,TRINITY_DN75192_c0_g1,TRINITY_DN76248_c1_g3,TRINITY_DN76333_c0_g3,TRINITY_DN77807_c2_g1,TRINITY_DN78747_c1_g1,TRINITY_DN79694_c0_g1,TRINITY_DN80039_c0_g4,TRI…	TRINITY_DN69539_c0_g1,TRINITY_DN69798_c1_g1,TRINITY_DN70682_c0_g1,TRINITY_DN71639_c0_g1,TRINITY_DN72301_c1_g2,TRINITY_DN72851_c1_g1,TRINITY_DN73447_c0_g1,TRINITY_DN74458_c0_g2,TRINITY_DN74517_c0_g1,TRINITY_DN74519_c0_g3,TRINITY_DN75046_c0_g1,TRINITY_DN75192_c0_g1,TRINITY_DN76248_c1_g3,TRINITY_DN76333_c0_g3,TRINITY_DN77807_c2_g1,TRINITY_DN78747_c1_g1,TRINITY_DN79694_c0_g1,TRINITY_DN80039_c0_g4,TRI…
GO:0043604	amide biosynthetic process	biological process	1/202	7016/93642	1.00000	1	TRINITY_DN84115_c1_g1	TRINITY_DN84115_c1_g1
GO:0006518	peptide metabolic process	biological process	1/202	7208/93642	1.00000	1	TRINITY_DN84115_c1_g1	TRINITY_DN84115_c1_g1
GO:0009987	cellular process	biological process	135/202	76764/93642	1.00000	1	TRINITY_DN67458_c0_g1,TRINITY_DN67887_c0_g1,TRINITY_DN69539_c0_g1,TRINITY_DN69798_c1_g1,TRINITY_DN70682_c0_g1,TRINITY_DN71353_c4_g2,TRINITY_DN71384_c2_g2,TRINITY_DN71639_c0_g1,TRINITY_DN72290_c0_g1,TRINITY_DN72301_c1_g2,TRINITY_DN72492_c0_g1,TRINITY_DN72811_c0_g1,TRINITY_DN72851_c1_g1,TRINITY_DN73122_c0_g1,TRINITY_DN73369_c1_g1,TRINITY_DN73394_c0_g1,TRINITY_DN73447_c0_g1,TRINITY_DN73526_c1_g1,TRI…	TRINITY_DN67458_c0_g1,TRINITY_DN67887_c0_g1,TRINITY_DN69539_c0_g1,TRINITY_DN69798_c1_g1,TRINITY_DN70682_c0_g1,TRINITY_DN71353_c4_g2,TRINITY_DN71384_c2_g2,TRINITY_DN71639_c0_g1,TRINITY_DN72290_c0_g1,TRINITY_DN72301_c1_g2,TRINITY_DN72492_c0_g1,TRINITY_DN72811_c0_g1,TRINITY_DN72851_c1_g1,TRINITY_DN73122_c0_g1,TRINITY_DN73369_c1_g1,TRINITY_DN73394_c0_g1,TRINITY_DN73447_c0_g1,TRINITY_DN73526_c1_g1,TRI…
GO:0043603	cellular amide metabolic process	biological process	1/202	7937/93642	1.00000	1	TRINITY_DN84115_c1_g1	TRINITY_DN84115_c1_g1
GO:0010467	gene expression	biological process	18/202	22112/93642	1.00000	1	TRINITY_DN70682_c0_g1,TRINITY_DN71639_c0_g1,TRINITY_DN74458_c0_g2,TRINITY_DN75046_c0_g1,TRINITY_DN76248_c1_g3,TRINITY_DN76333_c0_g3,TRINITY_DN77807_c2_g1,TRINITY_DN80039_c0_g4,TRINITY_DN80731_c0_g3,TRINITY_DN84115_c1_g1,TRINITY_DN86666_c1_g1,TRINITY_DN88163_c1_g1,TRINITY_DN88801_c0_g1,TRINITY_DN95543_c1_g1,TRINITY_DN96000_c1_g2,TRINITY_DN96447_c1_g2,TRINITY_DN98506_c3_g3,TRINITY_DN98604_c1_g1	TRINITY_DN70682_c0_g1,TRINITY_DN71639_c0_g1,TRINITY_DN74458_c0_g2,TRINITY_DN75046_c0_g1,TRINITY_DN76248_c1_g3,TRINITY_DN76333_c0_g3,TRINITY_DN77807_c2_g1,TRINITY_DN80039_c0_g4,TRINITY_DN80731_c0_g3,TRINITY_DN84115_c1_g1,TRINITY_DN86666_c1_g1,TRINITY_DN88163_c1_g1,TRINITY_DN88801_c0_g1,TRINITY_DN95543_c1_g1,TRINITY_DN96000_c1_g2,TRINITY_DN96447_c1_g2,TRINITY_DN98506_c3_g3,TRINITY_DN98604_c1_g1
GO:0043170	macromolecule metabolic process	biological process	52/202	41967/93642	1.00000	1	TRINITY_DN69539_c0_g1,TRINITY_DN69798_c1_g1,TRINITY_DN70020_c0_g1,TRINITY_DN70682_c0_g1,TRINITY_DN71015_c0_g1,TRINITY_DN71639_c0_g1,TRINITY_DN72301_c1_g2,TRINITY_DN72851_c1_g1,TRINITY_DN73447_c0_g1,TRINITY_DN74458_c0_g2,TRINITY_DN74517_c0_g1,TRINITY_DN74519_c0_g3,TRINITY_DN75046_c0_g1,TRINITY_DN75192_c0_g1,TRINITY_DN76248_c1_g3,TRINITY_DN76333_c0_g3,TRINITY_DN77807_c2_g1,TRINITY_DN78747_c1_g1,TRI…	TRINITY_DN69539_c0_g1,TRINITY_DN69798_c1_g1,TRINITY_DN70020_c0_g1,TRINITY_DN70682_c0_g1,TRINITY_DN71015_c0_g1,TRINITY_DN71639_c0_g1,TRINITY_DN72301_c1_g2,TRINITY_DN72851_c1_g1,TRINITY_DN73447_c0_g1,TRINITY_DN74458_c0_g2,TRINITY_DN74517_c0_g1,TRINITY_DN74519_c0_g3,TRINITY_DN75046_c0_g1,TRINITY_DN75192_c0_g1,TRINITY_DN76248_c1_g3,TRINITY_DN76333_c0_g3,TRINITY_DN77807_c2_g1,TRINITY_DN78747_c1_g1,TRI…
GO:0034641	cellular nitrogen compound metabolic process	biological process	36/202	35624/93642	1.00000	1	TRINITY_DN67887_c0_g1,TRINITY_DN70682_c0_g1,TRINITY_DN71384_c2_g2,TRINITY_DN71639_c0_g1,TRINITY_DN72301_c1_g2,TRINITY_DN73369_c1_g1,TRINITY_DN74458_c0_g2,TRINITY_DN75046_c0_g1,TRINITY_DN76248_c1_g3,TRINITY_DN76333_c0_g3,TRINITY_DN77807_c2_g1,TRINITY_DN79694_c0_g1,TRINITY_DN80039_c0_g4,TRINITY_DN80731_c0_g3,TRINITY_DN82066_c1_g2,TRINITY_DN82573_c1_g1,TRINITY_DN83121_c0_g1,TRINITY_DN84115_c1_g1,TRI…	TRINITY_DN67887_c0_g1,TRINITY_DN70682_c0_g1,TRINITY_DN71384_c2_g2,TRINITY_DN71639_c0_g1,TRINITY_DN72301_c1_g2,TRINITY_DN73369_c1_g1,TRINITY_DN74458_c0_g2,TRINITY_DN75046_c0_g1,TRINITY_DN76248_c1_g3,TRINITY_DN76333_c0_g3,TRINITY_DN77807_c2_g1,TRINITY_DN79694_c0_g1,TRINITY_DN80039_c0_g4,TRINITY_DN80731_c0_g3,TRINITY_DN82066_c1_g2,TRINITY_DN82573_c1_g1,TRINITY_DN83121_c0_g1,TRINITY_DN84115_c1_g1,TRI…
GO:0006807	nitrogen compound metabolic process	biological process	58/202	48330/93642	1.00000	1	TRINITY_DN67887_c0_g1,TRINITY_DN69539_c0_g1,TRINITY_DN69798_c1_g1,TRINITY_DN70020_c0_g1,TRINITY_DN70682_c0_g1,TRINITY_DN71015_c0_g1,TRINITY_DN71384_c2_g2,TRINITY_DN71639_c0_g1,TRINITY_DN72301_c1_g2,TRINITY_DN72851_c1_g1,TRINITY_DN73369_c1_g1,TRINITY_DN73447_c0_g1,TRINITY_DN74458_c0_g2,TRINITY_DN74517_c0_g1,TRINITY_DN74519_c0_g3,TRINITY_DN74837_c0_g1,TRINITY_DN75046_c0_g1,TRINITY_DN75192_c0_g1,TRI…	TRINITY_DN67887_c0_g1,TRINITY_DN69539_c0_g1,TRINITY_DN69798_c1_g1,TRINITY_DN70020_c0_g1,TRINITY_DN70682_c0_g1,TRINITY_DN71015_c0_g1,TRINITY_DN71384_c2_g2,TRINITY_DN71639_c0_g1,TRINITY_DN72301_c1_g2,TRINITY_DN72851_c1_g1,TRINITY_DN73369_c1_g1,TRINITY_DN73447_c0_g1,TRINITY_DN74458_c0_g2,TRINITY_DN74517_c0_g1,TRINITY_DN74519_c0_g3,TRINITY_DN74837_c0_g1,TRINITY_DN75046_c0_g1,TRINITY_DN75192_c0_g1,TRI…
GO:0044237	cellular metabolic process	biological process	75/202	60230/93642	1.00000	1	TRINITY_DN67887_c0_g1,TRINITY_DN69539_c0_g1,TRINITY_DN69798_c1_g1,TRINITY_DN70682_c0_g1,TRINITY_DN71353_c4_g2,TRINITY_DN71384_c2_g2,TRINITY_DN71639_c0_g1,TRINITY_DN72301_c1_g2,TRINITY_DN72851_c1_g1,TRINITY_DN73369_c1_g1,TRINITY_DN73447_c0_g1,TRINITY_DN73526_c1_g1,TRINITY_DN74458_c0_g2,TRINITY_DN74517_c0_g1,TRINITY_DN74519_c0_g3,TRINITY_DN74837_c0_g1,TRINITY_DN75046_c0_g1,TRINITY_DN75192_c0_g1,TRI…	TRINITY_DN67887_c0_g1,TRINITY_DN69539_c0_g1,TRINITY_DN69798_c1_g1,TRINITY_DN70682_c0_g1,TRINITY_DN71353_c4_g2,TRINITY_DN71384_c2_g2,TRINITY_DN71639_c0_g1,TRINITY_DN72301_c1_g2,TRINITY_DN72851_c1_g1,TRINITY_DN73369_c1_g1,TRINITY_DN73447_c0_g1,TRINITY_DN73526_c1_g1,TRINITY_DN74458_c0_g2,TRINITY_DN74517_c0_g1,TRINITY_DN74519_c0_g3,TRINITY_DN74837_c0_g1,TRINITY_DN75046_c0_g1,TRINITY_DN75192_c0_g1,TRI…
GO:0008150	biological_process	biological process	202/202	93642/93642	1.00000	1	TRINITY_DN67458_c0_g1,TRINITY_DN67887_c0_g1,TRINITY_DN69539_c0_g1,TRINITY_DN69692_c0_g1,TRINITY_DN69798_c1_g1,TRINITY_DN69969_c0_g1,TRINITY_DN70020_c0_g1,TRINITY_DN70682_c0_g1,TRINITY_DN71015_c0_g1,TRINITY_DN71353_c4_g2,TRINITY_DN71384_c2_g2,TRINITY_DN71639_c0_g1,TRINITY_DN72290_c0_g1,TRINITY_DN72301_c1_g2,TRINITY_DN72492_c0_g1,TRINITY_DN72550_c0_g4,TRINITY_DN72811_c0_g1,TRINITY_DN72851_c1_g1,TRI…	TRINITY_DN67458_c0_g1,TRINITY_DN67887_c0_g1,TRINITY_DN69539_c0_g1,TRINITY_DN69692_c0_g1,TRINITY_DN69798_c1_g1,TRINITY_DN69969_c0_g1,TRINITY_DN70020_c0_g1,TRINITY_DN70682_c0_g1,TRINITY_DN71015_c0_g1,TRINITY_DN71353_c4_g2,TRINITY_DN71384_c2_g2,TRINITY_DN71639_c0_g1,TRINITY_DN72290_c0_g1,TRINITY_DN72301_c1_g2,TRINITY_DN72492_c0_g1,TRINITY_DN72550_c0_g4,TRINITY_DN72811_c0_g1,TRINITY_DN72851_c1_g1,TRI…
GO:1990298	bub1-bub3 complex	cellular component	1/249	10/96716	0.02545	1	TRINITY_DN98885_c0_g1	TRINITY_DN98885_c0_g1
GO:0000785	chromatin	cellular component	8/249	1392/96716	0.02889	1	TRINITY_DN68697_c0_g1,TRINITY_DN75819_c0_g2,TRINITY_DN79799_c2_g2,TRINITY_DN80039_c0_g4,TRINITY_DN81514_c1_g1,TRINITY_DN88992_c1_g3,TRINITY_DN91106_c0_g1,TRINITY_DN91331_c0_g1	TRINITY_DN68697_c0_g1,TRINITY_DN75819_c0_g2,TRINITY_DN79799_c2_g2,TRINITY_DN80039_c0_g4,TRINITY_DN81514_c1_g1,TRINITY_DN88992_c1_g3,TRINITY_DN91106_c0_g1,TRINITY_DN91331_c0_g1
GO:0005828	kinetochore microtubule	cellular component	1/249	15/96716	0.03793	1	TRINITY_DN98885_c0_g1	TRINITY_DN98885_c0_g1
GO:0005913	cell-cell adherens junction	cellular component	1/249	18/96716	0.04535	1	TRINITY_DN94312_c1_g1	TRINITY_DN94312_c1_g1
GO:0005658	alpha DNA polymerase:primase complex	cellular component	1/249	19/96716	0.04780	1	TRINITY_DN91592_c0_g4	TRINITY_DN91592_c0_g4
GO:0005813	centrosome	cellular component	2/249	139/96716	0.05030	1	TRINITY_DN84458_c1_g1,TRINITY_DN94312_c1_g1	TRINITY_DN84458_c1_g1,TRINITY_DN94312_c1_g1
GO:0005694	chromosome	cellular component	12/249	2717/96716	0.05034	1	TRINITY_DN68697_c0_g1,TRINITY_DN72301_c1_g2,TRINITY_DN75819_c0_g2,TRINITY_DN79799_c2_g2,TRINITY_DN80039_c0_g4,TRINITY_DN81514_c1_g1,TRINITY_DN88992_c1_g3,TRINITY_DN91106_c0_g1,TRINITY_DN91331_c0_g1,TRINITY_DN91592_c0_g4,TRINITY_DN91834_c1_g2,TRINITY_DN98885_c0_g1	TRINITY_DN68697_c0_g1,TRINITY_DN72301_c1_g2,TRINITY_DN75819_c0_g2,TRINITY_DN79799_c2_g2,TRINITY_DN80039_c0_g4,TRINITY_DN81514_c1_g1,TRINITY_DN88992_c1_g3,TRINITY_DN91106_c0_g1,TRINITY_DN91331_c0_g1,TRINITY_DN91592_c0_g4,TRINITY_DN91834_c1_g2,TRINITY_DN98885_c0_g1
GO:0005814	centriole	cellular component	1/249	21/96716	0.05270	1	TRINITY_DN84458_c1_g1	TRINITY_DN84458_c1_g1
GO:0000796	condensin complex	cellular component	1/249	22/96716	0.05514	1	TRINITY_DN91834_c1_g2	TRINITY_DN91834_c1_g2
GO:0043596	nuclear replication fork	cellular component	2/249	154/96716	0.06027	1	TRINITY_DN72301_c1_g2,TRINITY_DN91592_c0_g4	TRINITY_DN72301_c1_g2,TRINITY_DN91592_c0_g4
GO:0000788	nuclear nucleosome	cellular component	1/249	27/96716	0.06724	1	TRINITY_DN81514_c1_g1	TRINITY_DN81514_c1_g1
GO:0033597	mitotic checkpoint complex	cellular component	1/249	27/96716	0.06724	1	TRINITY_DN98885_c0_g1	TRINITY_DN98885_c0_g1
GO:0043296	apical junction complex	cellular component	1/249	28/96716	0.06965	1	TRINITY_DN94312_c1_g1	TRINITY_DN94312_c1_g1
GO:0031261	DNA replication preinitiation complex	cellular component	1/249	32/96716	0.07919	1	TRINITY_DN72301_c1_g2	TRINITY_DN72301_c1_g2
GO:0044432	endoplasmic reticulum part	cellular component	18/249	4947/96716	0.08971	1	TRINITY_DN71104_c0_g1,TRINITY_DN71353_c4_g2,TRINITY_DN72866_c0_g4,TRINITY_DN74458_c0_g2,TRINITY_DN80685_c0_g3,TRINITY_DN85658_c0_g4,TRINITY_DN86497_c2_g1,TRINITY_DN87069_c0_g1,TRINITY_DN88349_c0_g3,TRINITY_DN88349_c1_g1,TRINITY_DN91103_c0_g2,TRINITY_DN92818_c0_g2,TRINITY_DN92893_c0_g2,TRINITY_DN93723_c1_g2,TRINITY_DN93906_c3_g5,TRINITY_DN95553_c0_g1,TRINITY_DN98417_c2_g3,TRINITY_DN98474_c2_g1	TRINITY_DN71104_c0_g1,TRINITY_DN71353_c4_g2,TRINITY_DN72866_c0_g4,TRINITY_DN74458_c0_g2,TRINITY_DN80685_c0_g3,TRINITY_DN85658_c0_g4,TRINITY_DN86497_c2_g1,TRINITY_DN87069_c0_g1,TRINITY_DN88349_c0_g3,TRINITY_DN88349_c1_g1,TRINITY_DN91103_c0_g2,TRINITY_DN92818_c0_g2,TRINITY_DN92893_c0_g2,TRINITY_DN93723_c1_g2,TRINITY_DN93906_c3_g5,TRINITY_DN95553_c0_g1,TRINITY_DN98417_c2_g3,TRINITY_DN98474_c2_g1
GO:0000326	protein storage vacuole	cellular component	1/249	41/96716	0.10032	1	TRINITY_DN98349_c5_g2	TRINITY_DN98349_c5_g2
GO:0031298	replication fork protection complex	cellular component	1/249	43/96716	0.10495	1	TRINITY_DN72301_c1_g2	TRINITY_DN72301_c1_g2
GO:0046861	glyoxysomal membrane	cellular component	1/249	44/96716	0.10725	1	TRINITY_DN84975_c0_g1	TRINITY_DN84975_c0_g1
GO:0005912	adherens junction	cellular component	2/249	223/96716	0.11312	1	TRINITY_DN91331_c0_g1,TRINITY_DN94312_c1_g1	TRINITY_DN91331_c0_g1,TRINITY_DN94312_c1_g1
GO:0070161	anchoring junction	cellular component	2/249	226/96716	0.11563	1	TRINITY_DN91331_c0_g1,TRINITY_DN94312_c1_g1	TRINITY_DN91331_c0_g1,TRINITY_DN94312_c1_g1
GO:0009574	preprophase band	cellular component	1/249	53/96716	0.12774	1	TRINITY_DN83708_c0_g1	TRINITY_DN83708_c0_g1
GO:0030288	outer membrane-bounded periplasmic space	cellular component	1/249	62/96716	0.14775	1	TRINITY_DN94898_c1_g2	TRINITY_DN94898_c1_g2
GO:0043601	nuclear replisome	cellular component	1/249	65/96716	0.15432	1	TRINITY_DN91592_c0_g4	TRINITY_DN91592_c0_g4
GO:0009705	plant-type vacuole membrane	cellular component	2/249	277/96716	0.16011	1	TRINITY_DN76150_c0_g1,TRINITY_DN98349_c5_g2	TRINITY_DN76150_c0_g1,TRINITY_DN98349_c5_g2
GO:0005657	replication fork	cellular component	2/249	278/96716	0.16102	1	TRINITY_DN72301_c1_g2,TRINITY_DN91592_c0_g4	TRINITY_DN72301_c1_g2,TRINITY_DN91592_c0_g4
GO:0005876	spindle microtubule	cellular component	1/249	71/96716	0.16731	1	TRINITY_DN98885_c0_g1	TRINITY_DN98885_c0_g1
GO:0005887	integral component of plasma membrane	cellular component	10/249	2725/96716	0.16792	1	TRINITY_DN74620_c1_g1,TRINITY_DN76150_c0_g1,TRINITY_DN76439_c0_g2,TRINITY_DN77762_c0_g2,TRINITY_DN81058_c2_g1,TRINITY_DN82238_c0_g1,TRINITY_DN84719_c0_g4,TRINITY_DN85465_c0_g1,TRINITY_DN97577_c1_g2,TRINITY_DN98349_c5_g2	TRINITY_DN74620_c1_g1,TRINITY_DN76150_c0_g1,TRINITY_DN76439_c0_g2,TRINITY_DN77762_c0_g2,TRINITY_DN81058_c2_g1,TRINITY_DN82238_c0_g1,TRINITY_DN84719_c0_g4,TRINITY_DN85465_c0_g1,TRINITY_DN97577_c1_g2,TRINITY_DN98349_c5_g2
GO:0005749	mitochondrial respiratory chain complex II, succinate dehydrogenase complex (ubiquinone)	cellular component	1/249	78/96716	0.18221	1	TRINITY_DN94416_c1_g1	TRINITY_DN94416_c1_g1
GO:0045257	succinate dehydrogenase complex (ubiquinone)	cellular component	1/249	78/96716	0.18221	1	TRINITY_DN94416_c1_g1	TRINITY_DN94416_c1_g1
GO:0045283	fumarate reductase complex	cellular component	1/249	78/96716	0.18221	1	TRINITY_DN94416_c1_g1	TRINITY_DN94416_c1_g1
GO:0055028	cortical microtubule	cellular component	1/249	79/96716	0.18432	1	TRINITY_DN83708_c0_g1	TRINITY_DN83708_c0_g1
GO:0005774	vacuolar membrane	cellular component	11/249	3143/96716	0.18985	1	TRINITY_DN72290_c0_g1,TRINITY_DN74458_c0_g2,TRINITY_DN76150_c0_g1,TRINITY_DN84975_c0_g1,TRINITY_DN87069_c0_g1,TRINITY_DN87291_c1_g2,TRINITY_DN93095_c0_g1,TRINITY_DN96396_c1_g2,TRINITY_DN96750_c2_g1,TRINITY_DN97429_c0_g3,TRINITY_DN98349_c5_g2	TRINITY_DN72290_c0_g1,TRINITY_DN74458_c0_g2,TRINITY_DN76150_c0_g1,TRINITY_DN84975_c0_g1,TRINITY_DN87069_c0_g1,TRINITY_DN87291_c1_g2,TRINITY_DN93095_c0_g1,TRINITY_DN96396_c1_g2,TRINITY_DN96750_c2_g1,TRINITY_DN97429_c0_g3,TRINITY_DN98349_c5_g2
GO:0030894	replisome	cellular component	1/249	83/96716	0.19270	1	TRINITY_DN91592_c0_g4	TRINITY_DN91592_c0_g4
GO:0045281	succinate dehydrogenase complex	cellular component	1/249	83/96716	0.19270	1	TRINITY_DN94416_c1_g1	TRINITY_DN94416_c1_g1
GO:0044450	microtubule organizing center part	cellular component	1/249	84/96716	0.19478	1	TRINITY_DN84458_c1_g1	TRINITY_DN84458_c1_g1
GO:0045273	respiratory chain complex II	cellular component	1/249	87/96716	0.20098	1	TRINITY_DN94416_c1_g1	TRINITY_DN94416_c1_g1
GO:0000793	condensed chromosome	cellular component	2/249	325/96716	0.20429	1	TRINITY_DN91834_c1_g2,TRINITY_DN98885_c0_g1	TRINITY_DN91834_c1_g2,TRINITY_DN98885_c0_g1
GO:0000307	cyclin-dependent protein kinase holoenzyme complex	cellular component	1/249	92/96716	0.21123	1	TRINITY_DN72851_c1_g1	TRINITY_DN72851_c1_g1
GO:0031902	late endosome membrane	cellular component	2/249	337/96716	0.21555	1	TRINITY_DN75562_c0_g2,TRINITY_DN93906_c3_g5	TRINITY_DN75562_c0_g2,TRINITY_DN93906_c3_g5
GO:0000922	spindle pole	cellular component	1/249	95/96716	0.21731	1	TRINITY_DN84458_c1_g1	TRINITY_DN84458_c1_g1
GO:0030981	cortical microtubule cytoskeleton	cellular component	1/249	97/96716	0.22134	1	TRINITY_DN83708_c0_g1	TRINITY_DN83708_c0_g1
GO:0044437	vacuolar part	cellular component	11/249	3261/96716	0.22198	1	TRINITY_DN72290_c0_g1,TRINITY_DN74458_c0_g2,TRINITY_DN76150_c0_g1,TRINITY_DN84975_c0_g1,TRINITY_DN87069_c0_g1,TRINITY_DN87291_c1_g2,TRINITY_DN93095_c0_g1,TRINITY_DN96396_c1_g2,TRINITY_DN96750_c2_g1,TRINITY_DN97429_c0_g3,TRINITY_DN98349_c5_g2	TRINITY_DN72290_c0_g1,TRINITY_DN74458_c0_g2,TRINITY_DN76150_c0_g1,TRINITY_DN84975_c0_g1,TRINITY_DN87069_c0_g1,TRINITY_DN87291_c1_g2,TRINITY_DN93095_c0_g1,TRINITY_DN96396_c1_g2,TRINITY_DN96750_c2_g1,TRINITY_DN97429_c0_g3,TRINITY_DN98349_c5_g2
GO:0000777	condensed chromosome kinetochore	cellular component	1/249	104/96716	0.23528	1	TRINITY_DN98885_c0_g1	TRINITY_DN98885_c0_g1
GO:0005881	cytoplasmic microtubule	cellular component	1/249	107/96716	0.24117	1	TRINITY_DN83708_c0_g1	TRINITY_DN83708_c0_g1
GO:0030313	cell envelope	cellular component	1/249	115/96716	0.25668	1	TRINITY_DN94898_c1_g2	TRINITY_DN94898_c1_g2
GO:0000779	condensed chromosome, centromeric region	cellular component	1/249	124/96716	0.27375	1	TRINITY_DN98885_c0_g1	TRINITY_DN98885_c0_g1
GO:0000776	kinetochore	cellular component	1/249	126/96716	0.27749	1	TRINITY_DN98885_c0_g1	TRINITY_DN98885_c0_g1
GO:0000325	plant-type vacuole	cellular component	2/249	444/96716	0.31690	1	TRINITY_DN76150_c0_g1,TRINITY_DN98349_c5_g2	TRINITY_DN76150_c0_g1,TRINITY_DN98349_c5_g2
GO:0009707	chloroplast outer membrane	cellular component	1/249	158/96716	0.33478	1	TRINITY_DN81397_c0_g1	TRINITY_DN81397_c0_g1
GO:0009527	plastid outer membrane	cellular component	1/249	164/96716	0.34500	1	TRINITY_DN81397_c0_g1	TRINITY_DN81397_c0_g1
GO:0005615	extracellular space	cellular component	6/249	1858/96716	0.34569	1	TRINITY_DN73054_c1_g3,TRINITY_DN73937_c2_g1,TRINITY_DN75046_c0_g1,TRINITY_DN91056_c0_g2,TRINITY_DN91076_c0_g2,TRINITY_DN94312_c1_g1	TRINITY_DN73054_c1_g3,TRINITY_DN73937_c2_g1,TRINITY_DN75046_c0_g1,TRINITY_DN91056_c0_g2,TRINITY_DN91076_c0_g2,TRINITY_DN94312_c1_g1
GO:0016324	apical plasma membrane	cellular component	1/249	166/96716	0.34838	1	TRINITY_DN83631_c1_g5	TRINITY_DN83631_c1_g5
GO:0009514	glyoxysome	cellular component	1/249	168/96716	0.35174	1	TRINITY_DN84975_c0_g1	TRINITY_DN84975_c0_g1
GO:1902554	serine/threonine protein kinase complex	cellular component	1/249	171/96716	0.35674	1	TRINITY_DN72851_c1_g1	TRINITY_DN72851_c1_g1
GO:0010008	endosome membrane	cellular component	4/249	1181/96716	0.36191	1	TRINITY_DN71959_c1_g3,TRINITY_DN75562_c0_g2,TRINITY_DN93303_c1_g1,TRINITY_DN93906_c3_g5	TRINITY_DN71959_c1_g3,TRINITY_DN75562_c0_g2,TRINITY_DN93303_c1_g1,TRINITY_DN93906_c3_g5
GO:0044433	cytoplasmic vesicle part	cellular component	7/249	2255/96716	0.36208	1	TRINITY_DN71959_c1_g3,TRINITY_DN75562_c0_g2,TRINITY_DN89121_c0_g1,TRINITY_DN92818_c0_g2,TRINITY_DN93303_c1_g1,TRINITY_DN93906_c3_g5,TRINITY_DN94312_c1_g1	TRINITY_DN71959_c1_g3,TRINITY_DN75562_c0_g2,TRINITY_DN89121_c0_g1,TRINITY_DN92818_c0_g2,TRINITY_DN93303_c1_g1,TRINITY_DN93906_c3_g5,TRINITY_DN94312_c1_g1
GO:0042597	periplasmic space	cellular component	1/249	187/96716	0.38278	1	TRINITY_DN94898_c1_g2	TRINITY_DN94898_c1_g2
GO:0090406	pollen tube	cellular component	1/249	190/96716	0.38754	1	TRINITY_DN83823_c0_g1	TRINITY_DN83823_c0_g1
GO:0044440	endosomal part	cellular component	4/249	1232/96716	0.39150	1	TRINITY_DN71959_c1_g3,TRINITY_DN75562_c0_g2,TRINITY_DN93303_c1_g1,TRINITY_DN93906_c3_g5	TRINITY_DN71959_c1_g3,TRINITY_DN75562_c0_g2,TRINITY_DN93303_c1_g1,TRINITY_DN93906_c3_g5
GO:0044421	extracellular region part	cellular component	6/249	1976/96716	0.39952	1	TRINITY_DN73054_c1_g3,TRINITY_DN73937_c2_g1,TRINITY_DN75046_c0_g1,TRINITY_DN91056_c0_g2,TRINITY_DN91076_c0_g2,TRINITY_DN94312_c1_g1	TRINITY_DN73054_c1_g3,TRINITY_DN73937_c2_g1,TRINITY_DN75046_c0_g1,TRINITY_DN91056_c0_g2,TRINITY_DN91076_c0_g2,TRINITY_DN94312_c1_g1
GO:0005925	focal adhesion	cellular component	1/249	200/96716	0.40316	1	TRINITY_DN91331_c0_g1	TRINITY_DN91331_c0_g1
GO:1902911	protein kinase complex	cellular component	1/249	200/96716	0.40316	1	TRINITY_DN72851_c1_g1	TRINITY_DN72851_c1_g1
GO:0005924	cell-substrate adherens junction	cellular component	1/249	201/96716	0.40470	1	TRINITY_DN91331_c0_g1	TRINITY_DN91331_c0_g1
GO:0030055	cell-substrate junction	cellular component	1/249	204/96716	0.40929	1	TRINITY_DN91331_c0_g1	TRINITY_DN91331_c0_g1
GO:0045177	apical part of cell	cellular component	1/249	207/96716	0.41386	1	TRINITY_DN83631_c1_g5	TRINITY_DN83631_c1_g5
GO:0016592	mediator complex	cellular component	1/249	214/96716	0.42436	1	TRINITY_DN74458_c0_g2	TRINITY_DN74458_c0_g2
GO:0080008	Cul4-RING E3 ubiquitin ligase complex	cellular component	1/249	220/96716	0.43321	1	TRINITY_DN98885_c0_g1	TRINITY_DN98885_c0_g1
GO:0030173	integral component of Golgi membrane	cellular component	1/249	224/96716	0.43904	1	TRINITY_DN92893_c0_g2	TRINITY_DN92893_c0_g2
GO:0031228	intrinsic component of Golgi membrane	cellular component	1/249	225/96716	0.44049	1	TRINITY_DN92893_c0_g2	TRINITY_DN92893_c0_g2
GO:0072686	mitotic spindle	cellular component	1/249	233/96716	0.45194	1	TRINITY_DN91331_c0_g1	TRINITY_DN91331_c0_g1
GO:0005783	endoplasmic reticulum	cellular component	19/249	7104/96716	0.46587	1	TRINITY_DN71104_c0_g1,TRINITY_DN71353_c4_g2,TRINITY_DN72866_c0_g4,TRINITY_DN73122_c0_g1,TRINITY_DN74458_c0_g2,TRINITY_DN80685_c0_g3,TRINITY_DN85658_c0_g4,TRINITY_DN86497_c2_g1,TRINITY_DN87069_c0_g1,TRINITY_DN88349_c0_g3,TRINITY_DN88349_c1_g1,TRINITY_DN91103_c0_g2,TRINITY_DN92818_c0_g2,TRINITY_DN92893_c0_g2,TRINITY_DN93723_c1_g2,TRINITY_DN93906_c3_g5,TRINITY_DN95553_c0_g1,TRINITY_DN98417_c2_g3,TRI…	TRINITY_DN71104_c0_g1,TRINITY_DN71353_c4_g2,TRINITY_DN72866_c0_g4,TRINITY_DN73122_c0_g1,TRINITY_DN74458_c0_g2,TRINITY_DN80685_c0_g3,TRINITY_DN85658_c0_g4,TRINITY_DN86497_c2_g1,TRINITY_DN87069_c0_g1,TRINITY_DN88349_c0_g3,TRINITY_DN88349_c1_g1,TRINITY_DN91103_c0_g2,TRINITY_DN92818_c0_g2,TRINITY_DN92893_c0_g2,TRINITY_DN93723_c1_g2,TRINITY_DN93906_c3_g5,TRINITY_DN95553_c0_g1,TRINITY_DN98417_c2_g3,TRI…
GO:0098805	whole membrane	cellular component	16/249	5993/96716	0.47723	1	TRINITY_DN71959_c1_g3,TRINITY_DN72290_c0_g1,TRINITY_DN74458_c0_g2,TRINITY_DN75562_c0_g2,TRINITY_DN76150_c0_g1,TRINITY_DN81397_c0_g1,TRINITY_DN84975_c0_g1,TRINITY_DN87069_c0_g1,TRINITY_DN87291_c1_g2,TRINITY_DN93095_c0_g1,TRINITY_DN93303_c1_g1,TRINITY_DN93906_c3_g5,TRINITY_DN96396_c1_g2,TRINITY_DN96750_c2_g1,TRINITY_DN97429_c0_g3,TRINITY_DN98349_c5_g2	TRINITY_DN71959_c1_g3,TRINITY_DN72290_c0_g1,TRINITY_DN74458_c0_g2,TRINITY_DN75562_c0_g2,TRINITY_DN76150_c0_g1,TRINITY_DN81397_c0_g1,TRINITY_DN84975_c0_g1,TRINITY_DN87069_c0_g1,TRINITY_DN87291_c1_g2,TRINITY_DN93095_c0_g1,TRINITY_DN93303_c1_g1,TRINITY_DN93906_c3_g5,TRINITY_DN96396_c1_g2,TRINITY_DN96750_c2_g1,TRINITY_DN97429_c0_g3,TRINITY_DN98349_c5_g2
GO:0009570	chloroplast stroma	cellular component	4/249	1386/96716	0.47907	1	TRINITY_DN81514_c1_g1,TRINITY_DN93815_c1_g1,TRINITY_DN96396_c1_g2,TRINITY_DN98107_c1_g2	TRINITY_DN81514_c1_g1,TRINITY_DN93815_c1_g1,TRINITY_DN96396_c1_g2,TRINITY_DN98107_c1_g2
GO:0005770	late endosome	cellular component	2/249	626/96716	0.47972	1	TRINITY_DN75562_c0_g2,TRINITY_DN93906_c3_g5	TRINITY_DN75562_c0_g2,TRINITY_DN93906_c3_g5
GO:0043232	intracellular non-membrane-bounded organelle	cellular component	34/249	12979/96716	0.48466	1	TRINITY_DN68697_c0_g1,TRINITY_DN69859_c0_g1,TRINITY_DN72301_c1_g2,TRINITY_DN75819_c0_g2,TRINITY_DN78747_c1_g1,TRINITY_DN79799_c2_g2,TRINITY_DN79953_c2_g1,TRINITY_DN80039_c0_g4,TRINITY_DN80627_c1_g4,TRINITY_DN81310_c0_g2,TRINITY_DN81514_c1_g1,TRINITY_DN83708_c0_g1,TRINITY_DN84458_c1_g1,TRINITY_DN86363_c0_g1,TRINITY_DN86497_c2_g1,TRINITY_DN87508_c1_g1,TRINITY_DN87508_c2_g1,TRINITY_DN88992_c1_g3,TRI…	TRINITY_DN68697_c0_g1,TRINITY_DN69859_c0_g1,TRINITY_DN72301_c1_g2,TRINITY_DN75819_c0_g2,TRINITY_DN78747_c1_g1,TRINITY_DN79799_c2_g2,TRINITY_DN79953_c2_g1,TRINITY_DN80039_c0_g4,TRINITY_DN80627_c1_g4,TRINITY_DN81310_c0_g2,TRINITY_DN81514_c1_g1,TRINITY_DN83708_c0_g1,TRINITY_DN84458_c1_g1,TRINITY_DN86363_c0_g1,TRINITY_DN86497_c2_g1,TRINITY_DN87508_c1_g1,TRINITY_DN87508_c2_g1,TRINITY_DN88992_c1_g3,TRI…
GO:0005789	endoplasmic reticulum membrane	cellular component	12/249	4477/96716	0.48484	1	TRINITY_DN71104_c0_g1,TRINITY_DN71353_c4_g2,TRINITY_DN72866_c0_g4,TRINITY_DN86497_c2_g1,TRINITY_DN87069_c0_g1,TRINITY_DN91103_c0_g2,TRINITY_DN92818_c0_g2,TRINITY_DN92893_c0_g2,TRINITY_DN93723_c1_g2,TRINITY_DN93906_c3_g5,TRINITY_DN95553_c0_g1,TRINITY_DN98417_c2_g3	TRINITY_DN71104_c0_g1,TRINITY_DN71353_c4_g2,TRINITY_DN72866_c0_g4,TRINITY_DN86497_c2_g1,TRINITY_DN87069_c0_g1,TRINITY_DN91103_c0_g2,TRINITY_DN92818_c0_g2,TRINITY_DN92893_c0_g2,TRINITY_DN93723_c1_g2,TRINITY_DN93906_c3_g5,TRINITY_DN95553_c0_g1,TRINITY_DN98417_c2_g3
GO:0043228	non-membrane-bounded organelle	cellular component	34/249	12983/96716	0.48542	1	TRINITY_DN68697_c0_g1,TRINITY_DN69859_c0_g1,TRINITY_DN72301_c1_g2,TRINITY_DN75819_c0_g2,TRINITY_DN78747_c1_g1,TRINITY_DN79799_c2_g2,TRINITY_DN79953_c2_g1,TRINITY_DN80039_c0_g4,TRINITY_DN80627_c1_g4,TRINITY_DN81310_c0_g2,TRINITY_DN81514_c1_g1,TRINITY_DN83708_c0_g1,TRINITY_DN84458_c1_g1,TRINITY_DN86363_c0_g1,TRINITY_DN86497_c2_g1,TRINITY_DN87508_c1_g1,TRINITY_DN87508_c2_g1,TRINITY_DN88992_c1_g3,TRI…	TRINITY_DN68697_c0_g1,TRINITY_DN69859_c0_g1,TRINITY_DN72301_c1_g2,TRINITY_DN75819_c0_g2,TRINITY_DN78747_c1_g1,TRINITY_DN79799_c2_g2,TRINITY_DN79953_c2_g1,TRINITY_DN80039_c0_g4,TRINITY_DN80627_c1_g4,TRINITY_DN81310_c0_g2,TRINITY_DN81514_c1_g1,TRINITY_DN83708_c0_g1,TRINITY_DN84458_c1_g1,TRINITY_DN86363_c0_g1,TRINITY_DN86497_c2_g1,TRINITY_DN87508_c1_g1,TRINITY_DN87508_c2_g1,TRINITY_DN88992_c1_g3,TRI…
GO:0009532	plastid stroma	cellular component	4/249	1410/96716	0.49231	1	TRINITY_DN81514_c1_g1,TRINITY_DN93815_c1_g1,TRINITY_DN96396_c1_g2,TRINITY_DN98107_c1_g2	TRINITY_DN81514_c1_g1,TRINITY_DN93815_c1_g1,TRINITY_DN96396_c1_g2,TRINITY_DN98107_c1_g2
GO:0042175	nuclear outer membrane-endoplasmic reticulum membrane network	cellular component	12/249	4525/96716	0.49975	1	TRINITY_DN71104_c0_g1,TRINITY_DN71353_c4_g2,TRINITY_DN72866_c0_g4,TRINITY_DN86497_c2_g1,TRINITY_DN87069_c0_g1,TRINITY_DN91103_c0_g2,TRINITY_DN92818_c0_g2,TRINITY_DN92893_c0_g2,TRINITY_DN93723_c1_g2,TRINITY_DN93906_c3_g5,TRINITY_DN95553_c0_g1,TRINITY_DN98417_c2_g3	TRINITY_DN71104_c0_g1,TRINITY_DN71353_c4_g2,TRINITY_DN72866_c0_g4,TRINITY_DN86497_c2_g1,TRINITY_DN87069_c0_g1,TRINITY_DN91103_c0_g2,TRINITY_DN92818_c0_g2,TRINITY_DN92893_c0_g2,TRINITY_DN93723_c1_g2,TRINITY_DN93906_c3_g5,TRINITY_DN95553_c0_g1,TRINITY_DN98417_c2_g3
GO:0009507	chloroplast	cellular component	15/249	5696/96716	0.50184	1	TRINITY_DN74427_c0_g1,TRINITY_DN74458_c0_g2,TRINITY_DN81397_c0_g1,TRINITY_DN81514_c1_g1,TRINITY_DN84975_c0_g1,TRINITY_DN86197_c2_g6,TRINITY_DN90732_c1_g1,TRINITY_DN91536_c0_g3,TRINITY_DN93815_c1_g1,TRINITY_DN94835_c0_g6,TRINITY_DN96396_c1_g2,TRINITY_DN98107_c1_g2,TRINITY_DN98320_c3_g2,TRINITY_DN98349_c5_g2,TRINITY_DN98356_c2_g1	TRINITY_DN74427_c0_g1,TRINITY_DN74458_c0_g2,TRINITY_DN81397_c0_g1,TRINITY_DN81514_c1_g1,TRINITY_DN84975_c0_g1,TRINITY_DN86197_c2_g6,TRINITY_DN90732_c1_g1,TRINITY_DN91536_c0_g3,TRINITY_DN93815_c1_g1,TRINITY_DN94835_c0_g6,TRINITY_DN96396_c1_g2,TRINITY_DN98107_c1_g2,TRINITY_DN98320_c3_g2,TRINITY_DN98349_c5_g2,TRINITY_DN98356_c2_g1
GO:0098827	endoplasmic reticulum subcompartment	cellular component	12/249	4537/96716	0.50346	1	TRINITY_DN71104_c0_g1,TRINITY_DN71353_c4_g2,TRINITY_DN72866_c0_g4,TRINITY_DN86497_c2_g1,TRINITY_DN87069_c0_g1,TRINITY_DN91103_c0_g2,TRINITY_DN92818_c0_g2,TRINITY_DN92893_c0_g2,TRINITY_DN93723_c1_g2,TRINITY_DN93906_c3_g5,TRINITY_DN95553_c0_g1,TRINITY_DN98417_c2_g3	TRINITY_DN71104_c0_g1,TRINITY_DN71353_c4_g2,TRINITY_DN72866_c0_g4,TRINITY_DN86497_c2_g1,TRINITY_DN87069_c0_g1,TRINITY_DN91103_c0_g2,TRINITY_DN92818_c0_g2,TRINITY_DN92893_c0_g2,TRINITY_DN93723_c1_g2,TRINITY_DN93906_c3_g5,TRINITY_DN95553_c0_g1,TRINITY_DN98417_c2_g3
GO:0044434	chloroplast part	cellular component	8/249	2989/96716	0.50547	1	TRINITY_DN81397_c0_g1,TRINITY_DN81514_c1_g1,TRINITY_DN84975_c0_g1,TRINITY_DN86197_c2_g6,TRINITY_DN93815_c1_g1,TRINITY_DN96396_c1_g2,TRINITY_DN98107_c1_g2,TRINITY_DN98349_c5_g2	TRINITY_DN81397_c0_g1,TRINITY_DN81514_c1_g1,TRINITY_DN84975_c0_g1,TRINITY_DN86197_c2_g6,TRINITY_DN93815_c1_g1,TRINITY_DN96396_c1_g2,TRINITY_DN98107_c1_g2,TRINITY_DN98349_c5_g2
GO:0009941	chloroplast envelope	cellular component	4/249	1446/96716	0.51192	1	TRINITY_DN81397_c0_g1,TRINITY_DN84975_c0_g1,TRINITY_DN86197_c2_g6,TRINITY_DN98349_c5_g2	TRINITY_DN81397_c0_g1,TRINITY_DN84975_c0_g1,TRINITY_DN86197_c2_g6,TRINITY_DN98349_c5_g2
GO:0030659	cytoplasmic vesicle membrane	cellular component	3/249	1063/96716	0.51655	1	TRINITY_DN89121_c0_g1,TRINITY_DN92818_c0_g2,TRINITY_DN94312_c1_g1	TRINITY_DN89121_c0_g1,TRINITY_DN92818_c0_g2,TRINITY_DN94312_c1_g1
GO:0044435	plastid part	cellular component	8/249	3032/96716	0.52163	1	TRINITY_DN81397_c0_g1,TRINITY_DN81514_c1_g1,TRINITY_DN84975_c0_g1,TRINITY_DN86197_c2_g6,TRINITY_DN93815_c1_g1,TRINITY_DN96396_c1_g2,TRINITY_DN98107_c1_g2,TRINITY_DN98349_c5_g2	TRINITY_DN81397_c0_g1,TRINITY_DN81514_c1_g1,TRINITY_DN84975_c0_g1,TRINITY_DN86197_c2_g6,TRINITY_DN93815_c1_g1,TRINITY_DN96396_c1_g2,TRINITY_DN98107_c1_g2,TRINITY_DN98349_c5_g2
GO:0005815	microtubule organizing center	cellular component	2/249	678/96716	0.52186	1	TRINITY_DN84458_c1_g1,TRINITY_DN94312_c1_g1	TRINITY_DN84458_c1_g1,TRINITY_DN94312_c1_g1
GO:0012506	vesicle membrane	cellular component	3/249	1077/96716	0.52531	1	TRINITY_DN89121_c0_g1,TRINITY_DN92818_c0_g2,TRINITY_DN94312_c1_g1	TRINITY_DN89121_c0_g1,TRINITY_DN92818_c0_g2,TRINITY_DN94312_c1_g1
GO:0009526	plastid envelope	cellular component	4/249	1504/96716	0.54276	1	TRINITY_DN81397_c0_g1,TRINITY_DN84975_c0_g1,TRINITY_DN86197_c2_g6,TRINITY_DN98349_c5_g2	TRINITY_DN81397_c0_g1,TRINITY_DN84975_c0_g1,TRINITY_DN86197_c2_g6,TRINITY_DN98349_c5_g2
GO:0009536	plastid	cellular component	15/249	5858/96716	0.54629	1	TRINITY_DN74427_c0_g1,TRINITY_DN74458_c0_g2,TRINITY_DN81397_c0_g1,TRINITY_DN81514_c1_g1,TRINITY_DN84975_c0_g1,TRINITY_DN86197_c2_g6,TRINITY_DN90732_c1_g1,TRINITY_DN91536_c0_g3,TRINITY_DN93815_c1_g1,TRINITY_DN94835_c0_g6,TRINITY_DN96396_c1_g2,TRINITY_DN98107_c1_g2,TRINITY_DN98320_c3_g2,TRINITY_DN98349_c5_g2,TRINITY_DN98356_c2_g1	TRINITY_DN74427_c0_g1,TRINITY_DN74458_c0_g2,TRINITY_DN81397_c0_g1,TRINITY_DN81514_c1_g1,TRINITY_DN84975_c0_g1,TRINITY_DN86197_c2_g6,TRINITY_DN90732_c1_g1,TRINITY_DN91536_c0_g3,TRINITY_DN93815_c1_g1,TRINITY_DN94835_c0_g6,TRINITY_DN96396_c1_g2,TRINITY_DN98107_c1_g2,TRINITY_DN98320_c3_g2,TRINITY_DN98349_c5_g2,TRINITY_DN98356_c2_g1
GO:0005778	peroxisomal membrane	cellular component	1/249	333/96716	0.57680	1	TRINITY_DN84975_c0_g1	TRINITY_DN84975_c0_g1
GO:0031903	microbody membrane	cellular component	1/249	333/96716	0.57680	1	TRINITY_DN84975_c0_g1	TRINITY_DN84975_c0_g1
GO:0009534	chloroplast thylakoid	cellular component	2/249	845/96716	0.64106	1	TRINITY_DN81514_c1_g1,TRINITY_DN86197_c2_g6	TRINITY_DN81514_c1_g1,TRINITY_DN86197_c2_g6
GO:0031976	plastid thylakoid	cellular component	2/249	845/96716	0.64106	1	TRINITY_DN81514_c1_g1,TRINITY_DN86197_c2_g6	TRINITY_DN81514_c1_g1,TRINITY_DN86197_c2_g6
GO:0000775	chromosome, centromeric region	cellular component	1/249	400/96716	0.64416	1	TRINITY_DN98885_c0_g1	TRINITY_DN98885_c0_g1
GO:0044454	nuclear chromosome part	cellular component	3/249	1321/96716	0.66265	1	TRINITY_DN72301_c1_g2,TRINITY_DN81514_c1_g1,TRINITY_DN91592_c0_g4	TRINITY_DN72301_c1_g2,TRINITY_DN81514_c1_g1,TRINITY_DN91592_c0_g4
GO:0012505	endomembrane system	cellular component	34/249	13956/96716	0.66326	1	TRINITY_DN71104_c0_g1,TRINITY_DN71353_c4_g2,TRINITY_DN71959_c1_g3,TRINITY_DN72866_c0_g4,TRINITY_DN73122_c0_g1,TRINITY_DN74458_c0_g2,TRINITY_DN75562_c0_g2,TRINITY_DN79556_c0_g1,TRINITY_DN80188_c0_g1,TRINITY_DN80685_c0_g3,TRINITY_DN80979_c0_g1,TRINITY_DN82238_c0_g1,TRINITY_DN83883_c0_g1,TRINITY_DN85658_c0_g4,TRINITY_DN85706_c1_g1,TRINITY_DN86178_c2_g5,TRINITY_DN86497_c2_g1,TRINITY_DN87069_c0_g1,TRI…	TRINITY_DN71104_c0_g1,TRINITY_DN71353_c4_g2,TRINITY_DN71959_c1_g3,TRINITY_DN72866_c0_g4,TRINITY_DN73122_c0_g1,TRINITY_DN74458_c0_g2,TRINITY_DN75562_c0_g2,TRINITY_DN79556_c0_g1,TRINITY_DN80188_c0_g1,TRINITY_DN80685_c0_g3,TRINITY_DN80979_c0_g1,TRINITY_DN82238_c0_g1,TRINITY_DN83883_c0_g1,TRINITY_DN85658_c0_g4,TRINITY_DN85706_c1_g1,TRINITY_DN86178_c2_g5,TRINITY_DN86497_c2_g1,TRINITY_DN87069_c0_g1,TRI…
GO:0005746	mitochondrial respiratory chain	cellular component	1/249	434/96716	0.67415	1	TRINITY_DN94416_c1_g1	TRINITY_DN94416_c1_g1
GO:0070469	respiratory chain	cellular component	2/249	961/96716	0.70928	1	TRINITY_DN86394_c1_g6,TRINITY_DN94416_c1_g1	TRINITY_DN86394_c1_g6,TRINITY_DN94416_c1_g1
GO:0098803	respiratory chain complex	cellular component	1/249	481/96716	0.71150	1	TRINITY_DN94416_c1_g1	TRINITY_DN94416_c1_g1
GO:0009579	thylakoid	cellular component	2/249	969/96716	0.71356	1	TRINITY_DN81514_c1_g1,TRINITY_DN86197_c2_g6	TRINITY_DN81514_c1_g1,TRINITY_DN86197_c2_g6
GO:0031410	cytoplasmic vesicle	cellular component	9/249	4078/96716	0.72625	1	TRINITY_DN71959_c1_g3,TRINITY_DN75562_c0_g2,TRINITY_DN80979_c0_g1,TRINITY_DN86178_c2_g5,TRINITY_DN89121_c0_g1,TRINITY_DN92818_c0_g2,TRINITY_DN93303_c1_g1,TRINITY_DN93906_c3_g5,TRINITY_DN94312_c1_g1	TRINITY_DN71959_c1_g3,TRINITY_DN75562_c0_g2,TRINITY_DN80979_c0_g1,TRINITY_DN86178_c2_g5,TRINITY_DN89121_c0_g1,TRINITY_DN92818_c0_g2,TRINITY_DN93303_c1_g1,TRINITY_DN93906_c3_g5,TRINITY_DN94312_c1_g1
GO:0097708	intracellular vesicle	cellular component	9/249	4078/96716	0.72625	1	TRINITY_DN71959_c1_g3,TRINITY_DN75562_c0_g2,TRINITY_DN80979_c0_g1,TRINITY_DN86178_c2_g5,TRINITY_DN89121_c0_g1,TRINITY_DN92818_c0_g2,TRINITY_DN93303_c1_g1,TRINITY_DN93906_c3_g5,TRINITY_DN94312_c1_g1	TRINITY_DN71959_c1_g3,TRINITY_DN75562_c0_g2,TRINITY_DN80979_c0_g1,TRINITY_DN86178_c2_g5,TRINITY_DN89121_c0_g1,TRINITY_DN92818_c0_g2,TRINITY_DN93303_c1_g1,TRINITY_DN93906_c3_g5,TRINITY_DN94312_c1_g1
GO:0061695	transferase complex, transferring phosphorus-containing groups	cellular component	2/249	1004/96716	0.73168	1	TRINITY_DN72851_c1_g1,TRINITY_DN91592_c0_g4	TRINITY_DN72851_c1_g1,TRINITY_DN91592_c0_g4
GO:0005667	transcription factor complex	cellular component	1/249	514/96716	0.73514	1	TRINITY_DN75046_c0_g1	TRINITY_DN75046_c0_g1
GO:0005794	Golgi apparatus	cellular component	13/249	5804/96716	0.73558	1	TRINITY_DN71959_c1_g3,TRINITY_DN74458_c0_g2,TRINITY_DN80188_c0_g1,TRINITY_DN82238_c0_g1,TRINITY_DN83883_c0_g1,TRINITY_DN85706_c1_g1,TRINITY_DN86178_c2_g5,TRINITY_DN90235_c0_g2,TRINITY_DN92893_c0_g2,TRINITY_DN94222_c0_g1,TRINITY_DN94312_c1_g1,TRINITY_DN96396_c1_g2,TRINITY_DN98349_c5_g2	TRINITY_DN71959_c1_g3,TRINITY_DN74458_c0_g2,TRINITY_DN80188_c0_g1,TRINITY_DN82238_c0_g1,TRINITY_DN83883_c0_g1,TRINITY_DN85706_c1_g1,TRINITY_DN86178_c2_g5,TRINITY_DN90235_c0_g2,TRINITY_DN92893_c0_g2,TRINITY_DN94222_c0_g1,TRINITY_DN94312_c1_g1,TRINITY_DN96396_c1_g2,TRINITY_DN98349_c5_g2
GO:0098588	bounding membrane of organelle	cellular component	18/249	7889/96716	0.73656	1	TRINITY_DN71959_c1_g3,TRINITY_DN72290_c0_g1,TRINITY_DN74458_c0_g2,TRINITY_DN75562_c0_g2,TRINITY_DN76150_c0_g1,TRINITY_DN81397_c0_g1,TRINITY_DN83883_c0_g1,TRINITY_DN84975_c0_g1,TRINITY_DN87069_c0_g1,TRINITY_DN87291_c1_g2,TRINITY_DN92893_c0_g2,TRINITY_DN93095_c0_g1,TRINITY_DN93303_c1_g1,TRINITY_DN93906_c3_g5,TRINITY_DN96396_c1_g2,TRINITY_DN96750_c2_g1,TRINITY_DN97429_c0_g3,TRINITY_DN98349_c5_g2	TRINITY_DN71959_c1_g3,TRINITY_DN72290_c0_g1,TRINITY_DN74458_c0_g2,TRINITY_DN75562_c0_g2,TRINITY_DN76150_c0_g1,TRINITY_DN81397_c0_g1,TRINITY_DN83883_c0_g1,TRINITY_DN84975_c0_g1,TRINITY_DN87069_c0_g1,TRINITY_DN87291_c1_g2,TRINITY_DN92893_c0_g2,TRINITY_DN93095_c0_g1,TRINITY_DN93303_c1_g1,TRINITY_DN93906_c3_g5,TRINITY_DN96396_c1_g2,TRINITY_DN96750_c2_g1,TRINITY_DN97429_c0_g3,TRINITY_DN98349_c5_g2
GO:0000228	nuclear chromosome	cellular component	3/249	1484/96716	0.73704	1	TRINITY_DN72301_c1_g2,TRINITY_DN81514_c1_g1,TRINITY_DN91592_c0_g4	TRINITY_DN72301_c1_g2,TRINITY_DN81514_c1_g1,TRINITY_DN91592_c0_g4
GO:0030176	integral component of endoplasmic reticulum membrane	cellular component	1/249	519/96716	0.73855	1	TRINITY_DN92893_c0_g2	TRINITY_DN92893_c0_g2
GO:0031227	intrinsic component of endoplasmic reticulum membrane	cellular component	1/249	528/96716	0.74458	1	TRINITY_DN92893_c0_g2	TRINITY_DN92893_c0_g2
GO:0044438	microbody part	cellular component	1/249	530/96716	0.74590	1	TRINITY_DN84975_c0_g1	TRINITY_DN84975_c0_g1
GO:0044439	peroxisomal part	cellular component	1/249	530/96716	0.74590	1	TRINITY_DN84975_c0_g1	TRINITY_DN84975_c0_g1
GO:0030133	transport vesicle	cellular component	1/249	554/96716	0.76123	1	TRINITY_DN80979_c0_g1	TRINITY_DN80979_c0_g1
GO:0005768	endosome	cellular component	5/249	2484/96716	0.76835	1	TRINITY_DN71959_c1_g3,TRINITY_DN75562_c0_g2,TRINITY_DN86178_c2_g5,TRINITY_DN93303_c1_g1,TRINITY_DN93906_c3_g5	TRINITY_DN71959_c1_g3,TRINITY_DN75562_c0_g2,TRINITY_DN86178_c2_g5,TRINITY_DN93303_c1_g1,TRINITY_DN93906_c3_g5
GO:0048471	perinuclear region of cytoplasm	cellular component	1/249	585/96716	0.77967	1	TRINITY_DN73447_c0_g1	TRINITY_DN73447_c0_g1
GO:0098590	plasma membrane region	cellular component	1/249	601/96716	0.78863	1	TRINITY_DN83631_c1_g5	TRINITY_DN83631_c1_g5
GO:0030863	cortical cytoskeleton	cellular component	1/249	626/96716	0.80190	1	TRINITY_DN83708_c0_g1	TRINITY_DN83708_c0_g1
GO:0031984	organelle subcompartment	cellular component	17/249	7851/96716	0.80371	1	TRINITY_DN71104_c0_g1,TRINITY_DN71353_c4_g2,TRINITY_DN71959_c1_g3,TRINITY_DN72866_c0_g4,TRINITY_DN81514_c1_g1,TRINITY_DN83883_c0_g1,TRINITY_DN86178_c2_g5,TRINITY_DN86197_c2_g6,TRINITY_DN86497_c2_g1,TRINITY_DN87069_c0_g1,TRINITY_DN91103_c0_g2,TRINITY_DN92818_c0_g2,TRINITY_DN92893_c0_g2,TRINITY_DN93723_c1_g2,TRINITY_DN93906_c3_g5,TRINITY_DN95553_c0_g1,TRINITY_DN98417_c2_g3	TRINITY_DN71104_c0_g1,TRINITY_DN71353_c4_g2,TRINITY_DN71959_c1_g3,TRINITY_DN72866_c0_g4,TRINITY_DN81514_c1_g1,TRINITY_DN83883_c0_g1,TRINITY_DN86178_c2_g5,TRINITY_DN86197_c2_g6,TRINITY_DN86497_c2_g1,TRINITY_DN87069_c0_g1,TRINITY_DN91103_c0_g2,TRINITY_DN92818_c0_g2,TRINITY_DN92893_c0_g2,TRINITY_DN93723_c1_g2,TRINITY_DN93906_c3_g5,TRINITY_DN95553_c0_g1,TRINITY_DN98417_c2_g3
GO:0098687	chromosomal region	cellular component	1/249	671/96716	0.82374	1	TRINITY_DN98885_c0_g1	TRINITY_DN98885_c0_g1
GO:0055029	nuclear DNA-directed RNA polymerase complex	cellular component	1/249	699/96716	0.83610	1	TRINITY_DN91592_c0_g4	TRINITY_DN91592_c0_g4
GO:0000428	DNA-directed RNA polymerase complex	cellular component	1/249	708/96716	0.83988	1	TRINITY_DN91592_c0_g4	TRINITY_DN91592_c0_g4
GO:0030880	RNA polymerase complex	cellular component	1/249	710/96716	0.84071	1	TRINITY_DN91592_c0_g4	TRINITY_DN91592_c0_g4
GO:0070062	extracellular exosome	cellular component	2/249	1286/96716	0.84494	1	TRINITY_DN75046_c0_g1,TRINITY_DN94312_c1_g1	TRINITY_DN75046_c0_g1,TRINITY_DN94312_c1_g1
GO:1903561	extracellular vesicle	cellular component	2/249	1299/96716	0.84893	1	TRINITY_DN75046_c0_g1,TRINITY_DN94312_c1_g1	TRINITY_DN75046_c0_g1,TRINITY_DN94312_c1_g1
GO:0043230	extracellular organelle	cellular component	2/249	1302/96716	0.84984	1	TRINITY_DN75046_c0_g1,TRINITY_DN94312_c1_g1	TRINITY_DN75046_c0_g1,TRINITY_DN94312_c1_g1
GO:0031982	vesicle	cellular component	10/249	5122/96716	0.85355	1	TRINITY_DN71959_c1_g3,TRINITY_DN75046_c0_g1,TRINITY_DN75562_c0_g2,TRINITY_DN80979_c0_g1,TRINITY_DN86178_c2_g5,TRINITY_DN89121_c0_g1,TRINITY_DN92818_c0_g2,TRINITY_DN93303_c1_g1,TRINITY_DN93906_c3_g5,TRINITY_DN94312_c1_g1	TRINITY_DN71959_c1_g3,TRINITY_DN75046_c0_g1,TRINITY_DN75562_c0_g2,TRINITY_DN80979_c0_g1,TRINITY_DN86178_c2_g5,TRINITY_DN89121_c0_g1,TRINITY_DN92818_c0_g2,TRINITY_DN93303_c1_g1,TRINITY_DN93906_c3_g5,TRINITY_DN94312_c1_g1
GO:0031461	cullin-RING ubiquitin ligase complex	cellular component	1/249	766/96716	0.86228	1	TRINITY_DN98885_c0_g1	TRINITY_DN98885_c0_g1
GO:0031969	chloroplast membrane	cellular component	1/249	793/96716	0.87161	1	TRINITY_DN81397_c0_g1	TRINITY_DN81397_c0_g1
GO:0031968	organelle outer membrane	cellular component	1/249	808/96716	0.87652	1	TRINITY_DN81397_c0_g1	TRINITY_DN81397_c0_g1
GO:0042170	plastid membrane	cellular component	1/249	817/96716	0.87937	1	TRINITY_DN81397_c0_g1	TRINITY_DN81397_c0_g1
GO:0019867	outer membrane	cellular component	1/249	851/96716	0.88958	1	TRINITY_DN81397_c0_g1	TRINITY_DN81397_c0_g1
GO:0031301	integral component of organelle membrane	cellular component	1/249	861/96716	0.89242	1	TRINITY_DN92893_c0_g2	TRINITY_DN92893_c0_g2
GO:1990204	oxidoreductase complex	cellular component	1/249	862/96716	0.89270	1	TRINITY_DN94416_c1_g1	TRINITY_DN94416_c1_g1
GO:0098800	inner mitochondrial membrane protein complex	cellular component	1/249	865/96716	0.89353	1	TRINITY_DN94416_c1_g1	TRINITY_DN94416_c1_g1
GO:0031300	intrinsic component of organelle membrane	cellular component	1/249	879/96716	0.89734	1	TRINITY_DN92893_c0_g2	TRINITY_DN92893_c0_g2
GO:0000790	nuclear chromatin	cellular component	1/249	982/96716	0.92148	1	TRINITY_DN81514_c1_g1	TRINITY_DN81514_c1_g1
GO:0005777	peroxisome	cellular component	2/249	1662/96716	0.92876	1	TRINITY_DN84975_c0_g1,TRINITY_DN93077_c0_g3	TRINITY_DN84975_c0_g1,TRINITY_DN93077_c0_g3
GO:0042579	microbody	cellular component	2/249	1662/96716	0.92876	1	TRINITY_DN84975_c0_g1,TRINITY_DN93077_c0_g3	TRINITY_DN84975_c0_g1,TRINITY_DN93077_c0_g3
GO:0000151	ubiquitin ligase complex	cellular component	1/249	1031/96716	0.93089	1	TRINITY_DN98885_c0_g1	TRINITY_DN98885_c0_g1
GO:0120025	plasma membrane bounded cell projection	cellular component	1/249	1073/96716	0.93806	1	TRINITY_DN83823_c0_g1	TRINITY_DN83823_c0_g1
GO:0005802	trans-Golgi network	cellular component	1/249	1088/96716	0.94043	1	TRINITY_DN86178_c2_g5	TRINITY_DN86178_c2_g5
GO:0044448	cell cortex part	cellular component	1/249	1099/96716	0.94212	1	TRINITY_DN83708_c0_g1	TRINITY_DN83708_c0_g1
GO:0042995	cell projection	cellular component	1/249	1123/96716	0.94563	1	TRINITY_DN83823_c0_g1	TRINITY_DN83823_c0_g1
GO:0000139	Golgi membrane	cellular component	3/249	2562/96716	0.96189	1	TRINITY_DN71959_c1_g3,TRINITY_DN83883_c0_g1,TRINITY_DN92893_c0_g2	TRINITY_DN71959_c1_g3,TRINITY_DN83883_c0_g1,TRINITY_DN92893_c0_g2
GO:0098791	Golgi subcompartment	cellular component	4/249	3151/96716	0.96311	1	TRINITY_DN71959_c1_g3,TRINITY_DN83883_c0_g1,TRINITY_DN86178_c2_g5,TRINITY_DN92893_c0_g2	TRINITY_DN71959_c1_g3,TRINITY_DN83883_c0_g1,TRINITY_DN86178_c2_g5,TRINITY_DN92893_c0_g2
GO:0000322	storage vacuole	cellular component	1/249	1275/96716	0.96343	1	TRINITY_DN98349_c5_g2	TRINITY_DN98349_c5_g2
GO:0044451	nucleoplasm part	cellular component	2/249	2022/96716	0.96736	1	TRINITY_DN72301_c1_g2,TRINITY_DN74458_c0_g2	TRINITY_DN72301_c1_g2,TRINITY_DN74458_c0_g2
GO:0005938	cell cortex	cellular component	1/249	1339/96716	0.96907	1	TRINITY_DN83708_c0_g1	TRINITY_DN83708_c0_g1
GO:0044455	mitochondrial membrane part	cellular component	1/249	1356/96716	0.97041	1	TRINITY_DN94416_c1_g1	TRINITY_DN94416_c1_g1
GO:0099568	cytoplasmic region	cellular component	1/249	1379/96716	0.97214	1	TRINITY_DN83708_c0_g1	TRINITY_DN83708_c0_g1
GO:0031090	organelle membrane	cellular component	23/249	12608/96716	0.97421	1	TRINITY_DN71959_c1_g3,TRINITY_DN72290_c0_g1,TRINITY_DN74458_c0_g2,TRINITY_DN75562_c0_g2,TRINITY_DN76150_c0_g1,TRINITY_DN81397_c0_g1,TRINITY_DN83883_c0_g1,TRINITY_DN84975_c0_g1,TRINITY_DN86394_c1_g6,TRINITY_DN87069_c0_g1,TRINITY_DN87291_c1_g2,TRINITY_DN89121_c0_g1,TRINITY_DN92818_c0_g2,TRINITY_DN92893_c0_g2,TRINITY_DN93095_c0_g1,TRINITY_DN93303_c1_g1,TRINITY_DN93906_c3_g5,TRINITY_DN94312_c1_g1,TRI…	TRINITY_DN71959_c1_g3,TRINITY_DN72290_c0_g1,TRINITY_DN74458_c0_g2,TRINITY_DN75562_c0_g2,TRINITY_DN76150_c0_g1,TRINITY_DN81397_c0_g1,TRINITY_DN83883_c0_g1,TRINITY_DN84975_c0_g1,TRINITY_DN86394_c1_g6,TRINITY_DN87069_c0_g1,TRINITY_DN87291_c1_g2,TRINITY_DN89121_c0_g1,TRINITY_DN92818_c0_g2,TRINITY_DN92893_c0_g2,TRINITY_DN93095_c0_g1,TRINITY_DN93303_c1_g1,TRINITY_DN93906_c3_g5,TRINITY_DN94312_c1_g1,TRI…
GO:0098798	mitochondrial protein complex	cellular component	1/249	1440/96716	0.97625	1	TRINITY_DN94416_c1_g1	TRINITY_DN94416_c1_g1
GO:0044431	Golgi apparatus part	cellular component	4/249	3564/96716	0.98286	1	TRINITY_DN71959_c1_g3,TRINITY_DN83883_c0_g1,TRINITY_DN86178_c2_g5,TRINITY_DN92893_c0_g2	TRINITY_DN71959_c1_g3,TRINITY_DN83883_c0_g1,TRINITY_DN86178_c2_g5,TRINITY_DN92893_c0_g2
GO:1990234	transferase complex	cellular component	3/249	3245/96716	0.99051	1	TRINITY_DN72851_c1_g1,TRINITY_DN91592_c0_g4,TRINITY_DN98885_c0_g1	TRINITY_DN72851_c1_g1,TRINITY_DN91592_c0_g4,TRINITY_DN98885_c0_g1
GO:0005654	nucleoplasm	cellular component	3/249	3253/96716	0.99067	1	TRINITY_DN72301_c1_g2,TRINITY_DN74458_c0_g2,TRINITY_DN78747_c1_g1	TRINITY_DN72301_c1_g2,TRINITY_DN74458_c0_g2,TRINITY_DN78747_c1_g1
GO:0044446	intracellular organelle part	cellular component	70/249	34025/96716	0.99270	1	TRINITY_DN68697_c0_g1,TRINITY_DN71104_c0_g1,TRINITY_DN71353_c4_g2,TRINITY_DN71959_c1_g3,TRINITY_DN72290_c0_g1,TRINITY_DN72301_c1_g2,TRINITY_DN72866_c0_g4,TRINITY_DN74458_c0_g2,TRINITY_DN75562_c0_g2,TRINITY_DN75819_c0_g2,TRINITY_DN76150_c0_g1,TRINITY_DN78747_c1_g1,TRINITY_DN79799_c2_g2,TRINITY_DN79953_c2_g1,TRINITY_DN80039_c0_g4,TRINITY_DN80627_c1_g4,TRINITY_DN80685_c0_g3,TRINITY_DN81310_c0_g2,TRI…	TRINITY_DN68697_c0_g1,TRINITY_DN71104_c0_g1,TRINITY_DN71353_c4_g2,TRINITY_DN71959_c1_g3,TRINITY_DN72290_c0_g1,TRINITY_DN72301_c1_g2,TRINITY_DN72866_c0_g4,TRINITY_DN74458_c0_g2,TRINITY_DN75562_c0_g2,TRINITY_DN75819_c0_g2,TRINITY_DN76150_c0_g1,TRINITY_DN78747_c1_g1,TRINITY_DN79799_c2_g2,TRINITY_DN79953_c2_g1,TRINITY_DN80039_c0_g4,TRINITY_DN80627_c1_g4,TRINITY_DN80685_c0_g3,TRINITY_DN81310_c0_g2,TRI…
GO:0044422	organelle part	cellular component	70/249	34175/96716	0.99366	1	TRINITY_DN68697_c0_g1,TRINITY_DN71104_c0_g1,TRINITY_DN71353_c4_g2,TRINITY_DN71959_c1_g3,TRINITY_DN72290_c0_g1,TRINITY_DN72301_c1_g2,TRINITY_DN72866_c0_g4,TRINITY_DN74458_c0_g2,TRINITY_DN75562_c0_g2,TRINITY_DN75819_c0_g2,TRINITY_DN76150_c0_g1,TRINITY_DN78747_c1_g1,TRINITY_DN79799_c2_g2,TRINITY_DN79953_c2_g1,TRINITY_DN80039_c0_g4,TRINITY_DN80627_c1_g4,TRINITY_DN80685_c0_g3,TRINITY_DN81310_c0_g2,TRI…	TRINITY_DN68697_c0_g1,TRINITY_DN71104_c0_g1,TRINITY_DN71353_c4_g2,TRINITY_DN71959_c1_g3,TRINITY_DN72290_c0_g1,TRINITY_DN72301_c1_g2,TRINITY_DN72866_c0_g4,TRINITY_DN74458_c0_g2,TRINITY_DN75562_c0_g2,TRINITY_DN75819_c0_g2,TRINITY_DN76150_c0_g1,TRINITY_DN78747_c1_g1,TRINITY_DN79799_c2_g2,TRINITY_DN79953_c2_g1,TRINITY_DN80039_c0_g4,TRINITY_DN80627_c1_g4,TRINITY_DN80685_c0_g3,TRINITY_DN81310_c0_g2,TRI…
GO:0022626	cytosolic ribosome	cellular component	1/249	2124/96716	0.99606	1	TRINITY_DN86497_c2_g1	TRINITY_DN86497_c2_g1
GO:0005730	nucleolus	cellular component	2/249	3147/96716	0.99754	1	TRINITY_DN79953_c2_g1,TRINITY_DN81514_c1_g1	TRINITY_DN79953_c2_g1,TRINITY_DN81514_c1_g1
GO:0044445	cytosolic part	cellular component	1/249	2818/96716	0.99937	1	TRINITY_DN86497_c2_g1	TRINITY_DN86497_c2_g1
GO:0070013	intracellular organelle lumen	cellular component	12/249	10058/96716	0.99950	1	TRINITY_DN72301_c1_g2,TRINITY_DN74458_c0_g2,TRINITY_DN78747_c1_g1,TRINITY_DN79953_c2_g1,TRINITY_DN80685_c0_g3,TRINITY_DN81514_c1_g1,TRINITY_DN85658_c0_g4,TRINITY_DN88349_c0_g3,TRINITY_DN88349_c1_g1,TRINITY_DN91592_c0_g4,TRINITY_DN98417_c2_g3,TRINITY_DN98474_c2_g1	TRINITY_DN72301_c1_g2,TRINITY_DN74458_c0_g2,TRINITY_DN78747_c1_g1,TRINITY_DN79953_c2_g1,TRINITY_DN80685_c0_g3,TRINITY_DN81514_c1_g1,TRINITY_DN85658_c0_g4,TRINITY_DN88349_c0_g3,TRINITY_DN88349_c1_g1,TRINITY_DN91592_c0_g4,TRINITY_DN98417_c2_g3,TRINITY_DN98474_c2_g1
GO:0031974	membrane-enclosed lumen	cellular component	12/249	10067/96716	0.99951	1	TRINITY_DN72301_c1_g2,TRINITY_DN74458_c0_g2,TRINITY_DN78747_c1_g1,TRINITY_DN79953_c2_g1,TRINITY_DN80685_c0_g3,TRINITY_DN81514_c1_g1,TRINITY_DN85658_c0_g4,TRINITY_DN88349_c0_g3,TRINITY_DN88349_c1_g1,TRINITY_DN91592_c0_g4,TRINITY_DN98417_c2_g3,TRINITY_DN98474_c2_g1	TRINITY_DN72301_c1_g2,TRINITY_DN74458_c0_g2,TRINITY_DN78747_c1_g1,TRINITY_DN79953_c2_g1,TRINITY_DN80685_c0_g3,TRINITY_DN81514_c1_g1,TRINITY_DN85658_c0_g4,TRINITY_DN88349_c0_g3,TRINITY_DN88349_c1_g1,TRINITY_DN91592_c0_g4,TRINITY_DN98417_c2_g3,TRINITY_DN98474_c2_g1
GO:0043233	organelle lumen	cellular component	12/249	10067/96716	0.99951	1	TRINITY_DN72301_c1_g2,TRINITY_DN74458_c0_g2,TRINITY_DN78747_c1_g1,TRINITY_DN79953_c2_g1,TRINITY_DN80685_c0_g3,TRINITY_DN81514_c1_g1,TRINITY_DN85658_c0_g4,TRINITY_DN88349_c0_g3,TRINITY_DN88349_c1_g1,TRINITY_DN91592_c0_g4,TRINITY_DN98417_c2_g3,TRINITY_DN98474_c2_g1	TRINITY_DN72301_c1_g2,TRINITY_DN74458_c0_g2,TRINITY_DN78747_c1_g1,TRINITY_DN79953_c2_g1,TRINITY_DN80685_c0_g3,TRINITY_DN81514_c1_g1,TRINITY_DN85658_c0_g4,TRINITY_DN88349_c0_g3,TRINITY_DN88349_c1_g1,TRINITY_DN91592_c0_g4,TRINITY_DN98417_c2_g3,TRINITY_DN98474_c2_g1
GO:0031975	envelope	cellular component	7/249	7233/96716	0.99953	1	TRINITY_DN81397_c0_g1,TRINITY_DN84975_c0_g1,TRINITY_DN86197_c2_g6,TRINITY_DN86394_c1_g6,TRINITY_DN94416_c1_g1,TRINITY_DN94898_c1_g2,TRINITY_DN98349_c5_g2	TRINITY_DN81397_c0_g1,TRINITY_DN84975_c0_g1,TRINITY_DN86197_c2_g6,TRINITY_DN86394_c1_g6,TRINITY_DN94416_c1_g1,TRINITY_DN94898_c1_g2,TRINITY_DN98349_c5_g2
GO:0031966	mitochondrial membrane	cellular component	2/249	4053/96716	0.99972	1	TRINITY_DN86394_c1_g6,TRINITY_DN94416_c1_g1	TRINITY_DN86394_c1_g6,TRINITY_DN94416_c1_g1
GO:0005743	mitochondrial inner membrane	cellular component	1/249	3143/96716	0.99974	1	TRINITY_DN94416_c1_g1	TRINITY_DN94416_c1_g1
GO:0005634	nucleus	cellular component	49/249	28188/96716	0.99975	1	TRINITY_DN67458_c0_g1,TRINITY_DN68697_c0_g1,TRINITY_DN70682_c0_g1,TRINITY_DN71384_c2_g2,TRINITY_DN72301_c1_g2,TRINITY_DN72811_c0_g1,TRINITY_DN74152_c2_g2,TRINITY_DN74458_c0_g2,TRINITY_DN75819_c0_g2,TRINITY_DN76248_c1_g3,TRINITY_DN76333_c0_g3,TRINITY_DN77807_c2_g1,TRINITY_DN78747_c1_g1,TRINITY_DN79556_c0_g1,TRINITY_DN79694_c0_g1,TRINITY_DN79799_c2_g2,TRINITY_DN79953_c2_g1,TRINITY_DN80039_c0_g4,TRI…	TRINITY_DN67458_c0_g1,TRINITY_DN68697_c0_g1,TRINITY_DN70682_c0_g1,TRINITY_DN71384_c2_g2,TRINITY_DN72301_c1_g2,TRINITY_DN72811_c0_g1,TRINITY_DN74152_c2_g2,TRINITY_DN74458_c0_g2,TRINITY_DN75819_c0_g2,TRINITY_DN76248_c1_g3,TRINITY_DN76333_c0_g3,TRINITY_DN77807_c2_g1,TRINITY_DN78747_c1_g1,TRINITY_DN79556_c0_g1,TRINITY_DN79694_c0_g1,TRINITY_DN79799_c2_g2,TRINITY_DN79953_c2_g1,TRINITY_DN80039_c0_g4,TRI…
GO:0031981	nuclear lumen	cellular component	6/249	7065/96716	0.99981	1	TRINITY_DN72301_c1_g2,TRINITY_DN74458_c0_g2,TRINITY_DN78747_c1_g1,TRINITY_DN79953_c2_g1,TRINITY_DN81514_c1_g1,TRINITY_DN91592_c0_g4	TRINITY_DN72301_c1_g2,TRINITY_DN74458_c0_g2,TRINITY_DN78747_c1_g1,TRINITY_DN79953_c2_g1,TRINITY_DN81514_c1_g1,TRINITY_DN91592_c0_g4
GO:0031967	organelle envelope	cellular component	6/249	7118/96716	0.99983	1	TRINITY_DN81397_c0_g1,TRINITY_DN84975_c0_g1,TRINITY_DN86197_c2_g6,TRINITY_DN86394_c1_g6,TRINITY_DN94416_c1_g1,TRINITY_DN98349_c5_g2	TRINITY_DN81397_c0_g1,TRINITY_DN84975_c0_g1,TRINITY_DN86197_c2_g6,TRINITY_DN86394_c1_g6,TRINITY_DN94416_c1_g1,TRINITY_DN98349_c5_g2
GO:0005740	mitochondrial envelope	cellular component	2/249	4343/96716	0.99987	1	TRINITY_DN86394_c1_g6,TRINITY_DN94416_c1_g1	TRINITY_DN86394_c1_g6,TRINITY_DN94416_c1_g1
GO:0019866	organelle inner membrane	cellular component	1/249	3462/96716	0.99989	1	TRINITY_DN94416_c1_g1	TRINITY_DN94416_c1_g1
GO:0005840	ribosome	cellular component	1/249	3629/96716	0.99993	1	TRINITY_DN86497_c2_g1	TRINITY_DN86497_c2_g1
GO:0044464	cell part	cellular component	196/249	84369/96716	0.99994	1	TRINITY_DN66593_c1_g2,TRINITY_DN67458_c0_g1,TRINITY_DN67887_c0_g1,TRINITY_DN68697_c0_g1,TRINITY_DN69859_c0_g1,TRINITY_DN70020_c0_g1,TRINITY_DN70682_c0_g1,TRINITY_DN71104_c0_g1,TRINITY_DN71353_c4_g2,TRINITY_DN71384_c2_g2,TRINITY_DN71959_c1_g3,TRINITY_DN72290_c0_g1,TRINITY_DN72301_c1_g2,TRINITY_DN72811_c0_g1,TRINITY_DN72848_c0_g4,TRINITY_DN72851_c1_g1,TRINITY_DN72866_c0_g4,TRINITY_DN73122_c0_g1,TRI…	TRINITY_DN66593_c1_g2,TRINITY_DN67458_c0_g1,TRINITY_DN67887_c0_g1,TRINITY_DN68697_c0_g1,TRINITY_DN69859_c0_g1,TRINITY_DN70020_c0_g1,TRINITY_DN70682_c0_g1,TRINITY_DN71104_c0_g1,TRINITY_DN71353_c4_g2,TRINITY_DN71384_c2_g2,TRINITY_DN71959_c1_g3,TRINITY_DN72290_c0_g1,TRINITY_DN72301_c1_g2,TRINITY_DN72811_c0_g1,TRINITY_DN72848_c0_g4,TRINITY_DN72851_c1_g1,TRINITY_DN72866_c0_g4,TRINITY_DN73122_c0_g1,TRI…
GO:0098796	membrane protein complex	cellular component	1/249	3836/96716	0.99996	1	TRINITY_DN94416_c1_g1	TRINITY_DN94416_c1_g1
GO:1902494	catalytic complex	cellular component	4/249	6511/96716	0.99997	1	TRINITY_DN72851_c1_g1,TRINITY_DN91592_c0_g4,TRINITY_DN94416_c1_g1,TRINITY_DN98885_c0_g1	TRINITY_DN72851_c1_g1,TRINITY_DN91592_c0_g4,TRINITY_DN94416_c1_g1,TRINITY_DN98885_c0_g1
GO:0005623	cell	cellular component	196/249	84684/96716	0.99997	1	TRINITY_DN66593_c1_g2,TRINITY_DN67458_c0_g1,TRINITY_DN67887_c0_g1,TRINITY_DN68697_c0_g1,TRINITY_DN69859_c0_g1,TRINITY_DN70020_c0_g1,TRINITY_DN70682_c0_g1,TRINITY_DN71104_c0_g1,TRINITY_DN71353_c4_g2,TRINITY_DN71384_c2_g2,TRINITY_DN71959_c1_g3,TRINITY_DN72290_c0_g1,TRINITY_DN72301_c1_g2,TRINITY_DN72811_c0_g1,TRINITY_DN72848_c0_g4,TRINITY_DN72851_c1_g1,TRINITY_DN72866_c0_g4,TRINITY_DN73122_c0_g1,TRI…	TRINITY_DN66593_c1_g2,TRINITY_DN67458_c0_g1,TRINITY_DN67887_c0_g1,TRINITY_DN68697_c0_g1,TRINITY_DN69859_c0_g1,TRINITY_DN70020_c0_g1,TRINITY_DN70682_c0_g1,TRINITY_DN71104_c0_g1,TRINITY_DN71353_c4_g2,TRINITY_DN71384_c2_g2,TRINITY_DN71959_c1_g3,TRINITY_DN72290_c0_g1,TRINITY_DN72301_c1_g2,TRINITY_DN72811_c0_g1,TRINITY_DN72848_c0_g4,TRINITY_DN72851_c1_g1,TRINITY_DN72866_c0_g4,TRINITY_DN73122_c0_g1,TRI…
GO:0043226	organelle	cellular component	130/249	62359/96716	0.99997	1	TRINITY_DN66593_c1_g2,TRINITY_DN67458_c0_g1,TRINITY_DN68697_c0_g1,TRINITY_DN69859_c0_g1,TRINITY_DN70682_c0_g1,TRINITY_DN71104_c0_g1,TRINITY_DN71353_c4_g2,TRINITY_DN71384_c2_g2,TRINITY_DN71959_c1_g3,TRINITY_DN72290_c0_g1,TRINITY_DN72301_c1_g2,TRINITY_DN72811_c0_g1,TRINITY_DN72866_c0_g4,TRINITY_DN73122_c0_g1,TRINITY_DN74152_c2_g2,TRINITY_DN74427_c0_g1,TRINITY_DN74458_c0_g2,TRINITY_DN74519_c0_g3,TRI…	TRINITY_DN66593_c1_g2,TRINITY_DN67458_c0_g1,TRINITY_DN68697_c0_g1,TRINITY_DN69859_c0_g1,TRINITY_DN70682_c0_g1,TRINITY_DN71104_c0_g1,TRINITY_DN71353_c4_g2,TRINITY_DN71384_c2_g2,TRINITY_DN71959_c1_g3,TRINITY_DN72290_c0_g1,TRINITY_DN72301_c1_g2,TRINITY_DN72811_c0_g1,TRINITY_DN72866_c0_g4,TRINITY_DN73122_c0_g1,TRINITY_DN74152_c2_g2,TRINITY_DN74427_c0_g1,TRINITY_DN74458_c0_g2,TRINITY_DN74519_c0_g3,TRI…
GO:0043229	intracellular organelle	cellular component	129/249	62005/96716	0.99997	1	TRINITY_DN66593_c1_g2,TRINITY_DN67458_c0_g1,TRINITY_DN68697_c0_g1,TRINITY_DN69859_c0_g1,TRINITY_DN70682_c0_g1,TRINITY_DN71104_c0_g1,TRINITY_DN71353_c4_g2,TRINITY_DN71384_c2_g2,TRINITY_DN71959_c1_g3,TRINITY_DN72290_c0_g1,TRINITY_DN72301_c1_g2,TRINITY_DN72811_c0_g1,TRINITY_DN72866_c0_g4,TRINITY_DN73122_c0_g1,TRINITY_DN74152_c2_g2,TRINITY_DN74427_c0_g1,TRINITY_DN74458_c0_g2,TRINITY_DN74519_c0_g3,TRI…	TRINITY_DN66593_c1_g2,TRINITY_DN67458_c0_g1,TRINITY_DN68697_c0_g1,TRINITY_DN69859_c0_g1,TRINITY_DN70682_c0_g1,TRINITY_DN71104_c0_g1,TRINITY_DN71353_c4_g2,TRINITY_DN71384_c2_g2,TRINITY_DN71959_c1_g3,TRINITY_DN72290_c0_g1,TRINITY_DN72301_c1_g2,TRINITY_DN72811_c0_g1,TRINITY_DN72866_c0_g4,TRINITY_DN73122_c0_g1,TRINITY_DN74152_c2_g2,TRINITY_DN74427_c0_g1,TRINITY_DN74458_c0_g2,TRINITY_DN74519_c0_g3,TRI…
GO:0043227	membrane-bounded organelle	cellular component	115/249	57861/96716	0.99999	1	TRINITY_DN66593_c1_g2,TRINITY_DN67458_c0_g1,TRINITY_DN68697_c0_g1,TRINITY_DN70682_c0_g1,TRINITY_DN71104_c0_g1,TRINITY_DN71353_c4_g2,TRINITY_DN71384_c2_g2,TRINITY_DN71959_c1_g3,TRINITY_DN72290_c0_g1,TRINITY_DN72301_c1_g2,TRINITY_DN72811_c0_g1,TRINITY_DN72866_c0_g4,TRINITY_DN73122_c0_g1,TRINITY_DN74152_c2_g2,TRINITY_DN74427_c0_g1,TRINITY_DN74458_c0_g2,TRINITY_DN74519_c0_g3,TRINITY_DN75046_c0_g1,TRI…	TRINITY_DN66593_c1_g2,TRINITY_DN67458_c0_g1,TRINITY_DN68697_c0_g1,TRINITY_DN70682_c0_g1,TRINITY_DN71104_c0_g1,TRINITY_DN71353_c4_g2,TRINITY_DN71384_c2_g2,TRINITY_DN71959_c1_g3,TRINITY_DN72290_c0_g1,TRINITY_DN72301_c1_g2,TRINITY_DN72811_c0_g1,TRINITY_DN72866_c0_g4,TRINITY_DN73122_c0_g1,TRINITY_DN74152_c2_g2,TRINITY_DN74427_c0_g1,TRINITY_DN74458_c0_g2,TRINITY_DN74519_c0_g3,TRINITY_DN75046_c0_g1,TRI…
GO:0043231	intracellular membrane-bounded organelle	cellular component	111/249	56518/96716	1.00000	1	TRINITY_DN66593_c1_g2,TRINITY_DN67458_c0_g1,TRINITY_DN68697_c0_g1,TRINITY_DN70682_c0_g1,TRINITY_DN71104_c0_g1,TRINITY_DN71353_c4_g2,TRINITY_DN71384_c2_g2,TRINITY_DN71959_c1_g3,TRINITY_DN72290_c0_g1,TRINITY_DN72301_c1_g2,TRINITY_DN72811_c0_g1,TRINITY_DN72866_c0_g4,TRINITY_DN73122_c0_g1,TRINITY_DN74152_c2_g2,TRINITY_DN74427_c0_g1,TRINITY_DN74458_c0_g2,TRINITY_DN74519_c0_g3,TRINITY_DN75819_c0_g2,TRI…	TRINITY_DN66593_c1_g2,TRINITY_DN67458_c0_g1,TRINITY_DN68697_c0_g1,TRINITY_DN70682_c0_g1,TRINITY_DN71104_c0_g1,TRINITY_DN71353_c4_g2,TRINITY_DN71384_c2_g2,TRINITY_DN71959_c1_g3,TRINITY_DN72290_c0_g1,TRINITY_DN72301_c1_g2,TRINITY_DN72811_c0_g1,TRINITY_DN72866_c0_g4,TRINITY_DN73122_c0_g1,TRINITY_DN74152_c2_g2,TRINITY_DN74427_c0_g1,TRINITY_DN74458_c0_g2,TRINITY_DN74519_c0_g3,TRINITY_DN75819_c0_g2,TRI…
GO:0044429	mitochondrial part	cellular component	2/249	5885/96716	1.00000	1	TRINITY_DN86394_c1_g6,TRINITY_DN94416_c1_g1	TRINITY_DN86394_c1_g6,TRINITY_DN94416_c1_g1
GO:0044428	nuclear part	cellular component	7/249	10005/96716	1.00000	1	TRINITY_DN72301_c1_g2,TRINITY_DN74458_c0_g2,TRINITY_DN78747_c1_g1,TRINITY_DN79953_c2_g1,TRINITY_DN81514_c1_g1,TRINITY_DN91592_c0_g4,TRINITY_DN98885_c0_g1	TRINITY_DN72301_c1_g2,TRINITY_DN74458_c0_g2,TRINITY_DN78747_c1_g1,TRINITY_DN79953_c2_g1,TRINITY_DN81514_c1_g1,TRINITY_DN91592_c0_g4,TRINITY_DN98885_c0_g1
GO:0044444	cytoplasmic part	cellular component	86/249	48067/96716	1.00000	1	TRINITY_DN66593_c1_g2,TRINITY_DN71104_c0_g1,TRINITY_DN71353_c4_g2,TRINITY_DN71959_c1_g3,TRINITY_DN72290_c0_g1,TRINITY_DN72866_c0_g4,TRINITY_DN73122_c0_g1,TRINITY_DN73369_c1_g1,TRINITY_DN73447_c0_g1,TRINITY_DN74427_c0_g1,TRINITY_DN74458_c0_g2,TRINITY_DN74519_c0_g3,TRINITY_DN75562_c0_g2,TRINITY_DN76150_c0_g1,TRINITY_DN77762_c0_g2,TRINITY_DN78747_c1_g1,TRINITY_DN79556_c0_g1,TRINITY_DN79953_c2_g1,TRI…	TRINITY_DN66593_c1_g2,TRINITY_DN71104_c0_g1,TRINITY_DN71353_c4_g2,TRINITY_DN71959_c1_g3,TRINITY_DN72290_c0_g1,TRINITY_DN72866_c0_g4,TRINITY_DN73122_c0_g1,TRINITY_DN73369_c1_g1,TRINITY_DN73447_c0_g1,TRINITY_DN74427_c0_g1,TRINITY_DN74458_c0_g2,TRINITY_DN74519_c0_g3,TRINITY_DN75562_c0_g2,TRINITY_DN76150_c0_g1,TRINITY_DN77762_c0_g2,TRINITY_DN78747_c1_g1,TRINITY_DN79556_c0_g1,TRINITY_DN79953_c2_g1,TRI…
GO:0032991	protein-containing complex	cellular component	22/249	19939/96716	1.00000	1	TRINITY_DN68697_c0_g1,TRINITY_DN72301_c1_g2,TRINITY_DN72851_c1_g1,TRINITY_DN74458_c0_g2,TRINITY_DN75046_c0_g1,TRINITY_DN75819_c0_g2,TRINITY_DN79799_c2_g2,TRINITY_DN80039_c0_g4,TRINITY_DN81514_c1_g1,TRINITY_DN86363_c0_g1,TRINITY_DN86497_c2_g1,TRINITY_DN88992_c1_g3,TRINITY_DN90796_c1_g3,TRINITY_DN91106_c0_g1,TRINITY_DN91331_c0_g1,TRINITY_DN91592_c0_g4,TRINITY_DN91834_c1_g2,TRINITY_DN94312_c1_g1,TRI…	TRINITY_DN68697_c0_g1,TRINITY_DN72301_c1_g2,TRINITY_DN72851_c1_g1,TRINITY_DN74458_c0_g2,TRINITY_DN75046_c0_g1,TRINITY_DN75819_c0_g2,TRINITY_DN79799_c2_g2,TRINITY_DN80039_c0_g4,TRINITY_DN81514_c1_g1,TRINITY_DN86363_c0_g1,TRINITY_DN86497_c2_g1,TRINITY_DN88992_c1_g3,TRINITY_DN90796_c1_g3,TRINITY_DN91106_c0_g1,TRINITY_DN91331_c0_g1,TRINITY_DN91592_c0_g4,TRINITY_DN91834_c1_g2,TRINITY_DN94312_c1_g1,TRI…
GO:0005829	cytosol	cellular component	15/249	16126/96716	1.00000	1	TRINITY_DN73369_c1_g1,TRINITY_DN74458_c0_g2,TRINITY_DN79556_c0_g1,TRINITY_DN80987_c1_g3,TRINITY_DN83631_c1_g5,TRINITY_DN83769_c0_g3,TRINITY_DN85766_c2_g1,TRINITY_DN86497_c2_g1,TRINITY_DN86668_c1_g1,TRINITY_DN87042_c0_g1,TRINITY_DN90473_c0_g1,TRINITY_DN92434_c0_g2,TRINITY_DN93815_c1_g1,TRINITY_DN96396_c1_g2,TRINITY_DN98107_c1_g2	TRINITY_DN73369_c1_g1,TRINITY_DN74458_c0_g2,TRINITY_DN79556_c0_g1,TRINITY_DN80987_c1_g3,TRINITY_DN83631_c1_g5,TRINITY_DN83769_c0_g3,TRINITY_DN85766_c2_g1,TRINITY_DN86497_c2_g1,TRINITY_DN86668_c1_g1,TRINITY_DN87042_c0_g1,TRINITY_DN90473_c0_g1,TRINITY_DN92434_c0_g2,TRINITY_DN93815_c1_g1,TRINITY_DN96396_c1_g2,TRINITY_DN98107_c1_g2
GO:1990904	ribonucleoprotein complex	cellular component	1/249	6911/96716	1.00000	1	TRINITY_DN86497_c2_g1	TRINITY_DN86497_c2_g1
GO:0044424	intracellular part	cellular component	147/249	73630/96716	1.00000	1	TRINITY_DN66593_c1_g2,TRINITY_DN67458_c0_g1,TRINITY_DN67887_c0_g1,TRINITY_DN68697_c0_g1,TRINITY_DN69859_c0_g1,TRINITY_DN70020_c0_g1,TRINITY_DN70682_c0_g1,TRINITY_DN71104_c0_g1,TRINITY_DN71353_c4_g2,TRINITY_DN71384_c2_g2,TRINITY_DN71959_c1_g3,TRINITY_DN72290_c0_g1,TRINITY_DN72301_c1_g2,TRINITY_DN72811_c0_g1,TRINITY_DN72851_c1_g1,TRINITY_DN72866_c0_g4,TRINITY_DN73122_c0_g1,TRINITY_DN73369_c1_g1,TRI…	TRINITY_DN66593_c1_g2,TRINITY_DN67458_c0_g1,TRINITY_DN67887_c0_g1,TRINITY_DN68697_c0_g1,TRINITY_DN69859_c0_g1,TRINITY_DN70020_c0_g1,TRINITY_DN70682_c0_g1,TRINITY_DN71104_c0_g1,TRINITY_DN71353_c4_g2,TRINITY_DN71384_c2_g2,TRINITY_DN71959_c1_g3,TRINITY_DN72290_c0_g1,TRINITY_DN72301_c1_g2,TRINITY_DN72811_c0_g1,TRINITY_DN72851_c1_g1,TRINITY_DN72866_c0_g4,TRINITY_DN73122_c0_g1,TRINITY_DN73369_c1_g1,TRI…
GO:0005737	cytoplasm	cellular component	108/249	60054/96716	1.00000	1	TRINITY_DN66593_c1_g2,TRINITY_DN67887_c0_g1,TRINITY_DN69859_c0_g1,TRINITY_DN70020_c0_g1,TRINITY_DN71104_c0_g1,TRINITY_DN71353_c4_g2,TRINITY_DN71384_c2_g2,TRINITY_DN71959_c1_g3,TRINITY_DN72290_c0_g1,TRINITY_DN72866_c0_g4,TRINITY_DN73122_c0_g1,TRINITY_DN73369_c1_g1,TRINITY_DN73394_c0_g1,TRINITY_DN73447_c0_g1,TRINITY_DN74427_c0_g1,TRINITY_DN74458_c0_g2,TRINITY_DN74519_c0_g3,TRINITY_DN75562_c0_g2,TRI…	TRINITY_DN66593_c1_g2,TRINITY_DN67887_c0_g1,TRINITY_DN69859_c0_g1,TRINITY_DN70020_c0_g1,TRINITY_DN71104_c0_g1,TRINITY_DN71353_c4_g2,TRINITY_DN71384_c2_g2,TRINITY_DN71959_c1_g3,TRINITY_DN72290_c0_g1,TRINITY_DN72866_c0_g4,TRINITY_DN73122_c0_g1,TRINITY_DN73369_c1_g1,TRINITY_DN73394_c0_g1,TRINITY_DN73447_c0_g1,TRINITY_DN74427_c0_g1,TRINITY_DN74458_c0_g2,TRINITY_DN74519_c0_g3,TRINITY_DN75562_c0_g2,TRI…
GO:0005739	mitochondrion	cellular component	4/249	11463/96716	1.00000	1	TRINITY_DN84975_c0_g1,TRINITY_DN86394_c1_g6,TRINITY_DN94416_c1_g1,TRINITY_DN95009_c1_g3	TRINITY_DN84975_c0_g1,TRINITY_DN86394_c1_g6,TRINITY_DN94416_c1_g1,TRINITY_DN95009_c1_g3
GO:0005622	intracellular	cellular component	148/249	74926/96716	1.00000	1	TRINITY_DN66593_c1_g2,TRINITY_DN67458_c0_g1,TRINITY_DN67887_c0_g1,TRINITY_DN68697_c0_g1,TRINITY_DN69859_c0_g1,TRINITY_DN70020_c0_g1,TRINITY_DN70682_c0_g1,TRINITY_DN71104_c0_g1,TRINITY_DN71353_c4_g2,TRINITY_DN71384_c2_g2,TRINITY_DN71959_c1_g3,TRINITY_DN72290_c0_g1,TRINITY_DN72301_c1_g2,TRINITY_DN72811_c0_g1,TRINITY_DN72851_c1_g1,TRINITY_DN72866_c0_g4,TRINITY_DN73122_c0_g1,TRINITY_DN73369_c1_g1,TRI…	TRINITY_DN66593_c1_g2,TRINITY_DN67458_c0_g1,TRINITY_DN67887_c0_g1,TRINITY_DN68697_c0_g1,TRINITY_DN69859_c0_g1,TRINITY_DN70020_c0_g1,TRINITY_DN70682_c0_g1,TRINITY_DN71104_c0_g1,TRINITY_DN71353_c4_g2,TRINITY_DN71384_c2_g2,TRINITY_DN71959_c1_g3,TRINITY_DN72290_c0_g1,TRINITY_DN72301_c1_g2,TRINITY_DN72811_c0_g1,TRINITY_DN72851_c1_g1,TRINITY_DN72866_c0_g4,TRINITY_DN73122_c0_g1,TRINITY_DN73369_c1_g1,TRI…
GO:0005575	cellular_component	cellular component	249/249	96716/96716	1.00000	1	TRINITY_DN53144_c0_g1,TRINITY_DN66593_c1_g2,TRINITY_DN67458_c0_g1,TRINITY_DN67887_c0_g1,TRINITY_DN68697_c0_g1,TRINITY_DN69798_c1_g1,TRINITY_DN69859_c0_g1,TRINITY_DN69969_c0_g1,TRINITY_DN70020_c0_g1,TRINITY_DN70682_c0_g1,TRINITY_DN71104_c0_g1,TRINITY_DN71353_c4_g2,TRINITY_DN71384_c2_g2,TRINITY_DN71959_c1_g3,TRINITY_DN72290_c0_g1,TRINITY_DN72301_c1_g2,TRINITY_DN72550_c0_g4,TRINITY_DN72811_c0_g1,TRI…	TRINITY_DN53144_c0_g1,TRINITY_DN66593_c1_g2,TRINITY_DN67458_c0_g1,TRINITY_DN67887_c0_g1,TRINITY_DN68697_c0_g1,TRINITY_DN69798_c1_g1,TRINITY_DN69859_c0_g1,TRINITY_DN69969_c0_g1,TRINITY_DN70020_c0_g1,TRINITY_DN70682_c0_g1,TRINITY_DN71104_c0_g1,TRINITY_DN71353_c4_g2,TRINITY_DN71384_c2_g2,TRINITY_DN71959_c1_g3,TRINITY_DN72290_c0_g1,TRINITY_DN72301_c1_g2,TRINITY_DN72550_c0_g4,TRINITY_DN72811_c0_g1,TRI…
GO:0003886	DNA (cytosine-5-)-methyltransferase activity	molecular function	2/226	63/102170	0.00871	1	TRINITY_DN96000_c1_g2,TRINITY_DN98506_c3_g3	TRINITY_DN96000_c1_g2,TRINITY_DN98506_c3_g3
GO:0005275	amine transmembrane transporter activity	molecular function	2/226	64/102170	0.00897	1	TRINITY_DN76150_c0_g1,TRINITY_DN98349_c5_g2	TRINITY_DN76150_c0_g1,TRINITY_DN98349_c5_g2
GO:0004558	alpha-1,4-glucosidase activity	molecular function	2/226	65/102170	0.00925	1	TRINITY_DN90732_c1_g1,TRINITY_DN91536_c0_g3	TRINITY_DN90732_c1_g1,TRINITY_DN91536_c0_g3
GO:0009044	xylan 1,4-beta-xylosidase activity	molecular function	2/226	67/102170	0.00980	1	TRINITY_DN90732_c1_g1,TRINITY_DN91536_c0_g3	TRINITY_DN90732_c1_g1,TRINITY_DN91536_c0_g3
GO:0001871	pattern binding	molecular function	6/226	831/102170	0.01095	1	TRINITY_DN77660_c3_g2,TRINITY_DN91056_c1_g1,TRINITY_DN93095_c0_g1,TRINITY_DN93957_c0_g2,TRINITY_DN95976_c0_g2,TRINITY_DN95976_c0_g3	TRINITY_DN77660_c3_g2,TRINITY_DN91056_c1_g1,TRINITY_DN93095_c0_g1,TRINITY_DN93957_c0_g2,TRINITY_DN95976_c0_g2,TRINITY_DN95976_c0_g3
GO:0030247	polysaccharide binding	molecular function	6/226	831/102170	0.01095	1	TRINITY_DN77660_c3_g2,TRINITY_DN91056_c1_g1,TRINITY_DN93095_c0_g1,TRINITY_DN93957_c0_g2,TRINITY_DN95976_c0_g2,TRINITY_DN95976_c0_g3	TRINITY_DN77660_c3_g2,TRINITY_DN91056_c1_g1,TRINITY_DN93095_c0_g1,TRINITY_DN93957_c0_g2,TRINITY_DN95976_c0_g2,TRINITY_DN95976_c0_g3
GO:0034002	(R)-limonene synthase activity	molecular function	1/226	5/102170	0.01101	1	TRINITY_DN95925_c0_g2	TRINITY_DN95925_c0_g2
GO:0004430	1-phosphatidylinositol 4-kinase activity	molecular function	2/226	74/102170	0.01185	1	TRINITY_DN73447_c0_g1,TRINITY_DN86668_c1_g1	TRINITY_DN73447_c0_g1,TRINITY_DN86668_c1_g1
GO:0009008	DNA-methyltransferase activity	molecular function	2/226	74/102170	0.01185	1	TRINITY_DN96000_c1_g2,TRINITY_DN98506_c3_g3	TRINITY_DN96000_c1_g2,TRINITY_DN98506_c3_g3
GO:0016838	carbon-oxygen lyase activity, acting on phosphates	molecular function	3/226	213/102170	0.01207	1	TRINITY_DN74427_c0_g1,TRINITY_DN74837_c0_g1,TRINITY_DN95925_c0_g2	TRINITY_DN74427_c0_g1,TRINITY_DN74837_c0_g1,TRINITY_DN95925_c0_g2
GO:0004557	alpha-galactosidase activity	molecular function	2/226	75/102170	0.01216	1	TRINITY_DN93413_c0_g1,TRINITY_DN93413_c1_g1	TRINITY_DN93413_c0_g1,TRINITY_DN93413_c1_g1
GO:0052692	raffinose alpha-galactosidase activity	molecular function	2/226	75/102170	0.01216	1	TRINITY_DN93413_c0_g1,TRINITY_DN93413_c1_g1	TRINITY_DN93413_c0_g1,TRINITY_DN93413_c1_g1
GO:0050551	myrcene synthase activity	molecular function	1/226	6/102170	0.01320	1	TRINITY_DN74427_c0_g1	TRINITY_DN74427_c0_g1
GO:0015267	channel activity	molecular function	6/226	880/102170	0.01416	1	TRINITY_DN74620_c1_g1,TRINITY_DN76150_c0_g1,TRINITY_DN77762_c0_g2,TRINITY_DN81058_c2_g1,TRINITY_DN84719_c0_g4,TRINITY_DN98349_c5_g2	TRINITY_DN74620_c1_g1,TRINITY_DN76150_c0_g1,TRINITY_DN77762_c0_g2,TRINITY_DN81058_c2_g1,TRINITY_DN84719_c0_g4,TRINITY_DN98349_c5_g2
GO:0022803	passive transmembrane transporter activity	molecular function	6/226	880/102170	0.01416	1	TRINITY_DN74620_c1_g1,TRINITY_DN76150_c0_g1,TRINITY_DN77762_c0_g2,TRINITY_DN81058_c2_g1,TRINITY_DN84719_c0_g4,TRINITY_DN98349_c5_g2	TRINITY_DN74620_c1_g1,TRINITY_DN76150_c0_g1,TRINITY_DN77762_c0_g2,TRINITY_DN81058_c2_g1,TRINITY_DN84719_c0_g4,TRINITY_DN98349_c5_g2
GO:0009885	transmembrane histidine kinase cytokinin receptor activity	molecular function	1/226	8/102170	0.01756	1	TRINITY_DN91103_c0_g2	TRINITY_DN91103_c0_g2
GO:0052742	phosphatidylinositol kinase activity	molecular function	2/226	93/102170	0.01826	1	TRINITY_DN73447_c0_g1,TRINITY_DN86668_c1_g1	TRINITY_DN73447_c0_g1,TRINITY_DN86668_c1_g1
GO:0008569	ATP-dependent microtubule motor activity, minus-end-directed	molecular function	1/226	9/102170	0.01973	1	TRINITY_DN94312_c1_g1	TRINITY_DN94312_c1_g1
GO:0050468	reticuline oxidase activity	molecular function	1/226	10/102170	0.02190	1	TRINITY_DN94881_c1_g2	TRINITY_DN94881_c1_g2
GO:0022838	substrate-specific channel activity	molecular function	5/226	714/102170	0.02197	1	TRINITY_DN74620_c1_g1,TRINITY_DN76150_c0_g1,TRINITY_DN77762_c0_g2,TRINITY_DN84719_c0_g4,TRINITY_DN98349_c5_g2	TRINITY_DN74620_c1_g1,TRINITY_DN76150_c0_g1,TRINITY_DN77762_c0_g2,TRINITY_DN84719_c0_g4,TRINITY_DN98349_c5_g2
GO:0009784	transmembrane receptor histidine kinase activity	molecular function	1/226	11/102170	0.02407	1	TRINITY_DN91103_c0_g2	TRINITY_DN91103_c0_g2
GO:0015271	outward rectifier potassium channel activity	molecular function	1/226	11/102170	0.02407	1	TRINITY_DN74620_c1_g1	TRINITY_DN74620_c1_g1
GO:0016835	carbon-oxygen lyase activity	molecular function	7/226	1276/102170	0.02437	1	TRINITY_DN74427_c0_g1,TRINITY_DN74837_c0_g1,TRINITY_DN83906_c0_g1,TRINITY_DN84150_c1_g1,TRINITY_DN86704_c2_g2,TRINITY_DN87069_c0_g1,TRINITY_DN95925_c0_g2	TRINITY_DN74427_c0_g1,TRINITY_DN74837_c0_g1,TRINITY_DN83906_c0_g1,TRINITY_DN84150_c1_g1,TRINITY_DN86704_c2_g2,TRINITY_DN87069_c0_g1,TRINITY_DN95925_c0_g2
GO:0030337	DNA polymerase processivity factor activity	molecular function	1/226	12/102170	0.02622	1	TRINITY_DN79694_c0_g1	TRINITY_DN79694_c0_g1
GO:0046993	oxidoreductase activity, acting on X-H and Y-H to form an X-Y bond, with oxygen as acceptor	molecular function	1/226	12/102170	0.02622	1	TRINITY_DN94881_c1_g2	TRINITY_DN94881_c1_g2
GO:0016711	flavonoid 3'-monooxygenase activity	molecular function	1/226	13/102170	0.02838	1	TRINITY_DN95553_c0_g1	TRINITY_DN95553_c0_g1
GO:0008810	cellulase activity	molecular function	3/226	297/102170	0.02873	1	TRINITY_DN94835_c0_g6,TRINITY_DN96129_c1_g1,TRINITY_DN98381_c1_g4	TRINITY_DN94835_c0_g6,TRINITY_DN96129_c1_g1,TRINITY_DN98381_c1_g4
GO:0009884	cytokinin receptor activity	molecular function	1/226	14/102170	0.03053	1	TRINITY_DN91103_c0_g2	TRINITY_DN91103_c0_g2
GO:0052716	hydroquinone:oxygen oxidoreductase activity	molecular function	2/226	130/102170	0.03394	1	TRINITY_DN73526_c1_g1,TRINITY_DN86307_c1_g2	TRINITY_DN73526_c1_g1,TRINITY_DN86307_c1_g2
GO:0019955	cytokine binding	molecular function	1/226	16/102170	0.03481	1	TRINITY_DN91103_c0_g2	TRINITY_DN91103_c0_g2
GO:0004672	protein kinase activity	molecular function	22/226	6571/102170	0.03518	1	TRINITY_DN72851_c1_g1,TRINITY_DN79556_c0_g1,TRINITY_DN80528_c2_g2,TRINITY_DN83121_c0_g1,TRINITY_DN83376_c1_g2,TRINITY_DN83596_c0_g2,TRINITY_DN83823_c0_g1,TRINITY_DN84751_c1_g1,TRINITY_DN86391_c0_g1,TRINITY_DN86668_c1_g1,TRINITY_DN86680_c0_g1,TRINITY_DN87317_c0_g2,TRINITY_DN87390_c0_g2,TRINITY_DN90053_c0_g1,TRINITY_DN90622_c0_g1,TRINITY_DN91103_c0_g2,TRINITY_DN91892_c2_g4,TRINITY_DN93464_c1_g1,TRI…	TRINITY_DN72851_c1_g1,TRINITY_DN79556_c0_g1,TRINITY_DN80528_c2_g2,TRINITY_DN83121_c0_g1,TRINITY_DN83376_c1_g2,TRINITY_DN83596_c0_g2,TRINITY_DN83823_c0_g1,TRINITY_DN84751_c1_g1,TRINITY_DN86391_c0_g1,TRINITY_DN86668_c1_g1,TRINITY_DN86680_c0_g1,TRINITY_DN87317_c0_g2,TRINITY_DN87390_c0_g2,TRINITY_DN90053_c0_g1,TRINITY_DN90622_c0_g1,TRINITY_DN91103_c0_g2,TRINITY_DN91892_c2_g4,TRINITY_DN93464_c1_g1,TRI…
GO:0015112	nitrate transmembrane transporter activity	molecular function	2/226	136/102170	0.03684	1	TRINITY_DN91841_c2_g1,TRINITY_DN91841_c2_g3	TRINITY_DN91841_c2_g1,TRINITY_DN91841_c2_g3
GO:0097599	xylanase activity	molecular function	2/226	140/102170	0.03883	1	TRINITY_DN90732_c1_g1,TRINITY_DN91536_c0_g3	TRINITY_DN90732_c1_g1,TRINITY_DN91536_c0_g3
GO:0005460	UDP-glucose transmembrane transporter activity	molecular function	1/226	18/102170	0.03908	1	TRINITY_DN92893_c0_g2	TRINITY_DN92893_c0_g2
GO:0010333	terpene synthase activity	molecular function	2/226	142/102170	0.03984	1	TRINITY_DN74427_c0_g1,TRINITY_DN95925_c0_g2	TRINITY_DN74427_c0_g1,TRINITY_DN95925_c0_g2
GO:0046556	alpha-L-arabinofuranosidase activity	molecular function	2/226	143/102170	0.04035	1	TRINITY_DN90732_c1_g1,TRINITY_DN91536_c0_g3	TRINITY_DN90732_c1_g1,TRINITY_DN91536_c0_g3
GO:0090447	glycerol-3-phosphate 2-O-acyltransferase activity	molecular function	1/226	19/102170	0.04121	1	TRINITY_DN86525_c0_g4	TRINITY_DN86525_c0_g4
GO:0090599	alpha-glucosidase activity	molecular function	2/226	145/102170	0.04137	1	TRINITY_DN90732_c1_g1,TRINITY_DN91536_c0_g3	TRINITY_DN90732_c1_g1,TRINITY_DN91536_c0_g3
GO:0005085	guanyl-nucleotide exchange factor activity	molecular function	3/226	356/102170	0.04515	1	TRINITY_DN83631_c1_g5,TRINITY_DN95492_c0_g1,TRINITY_DN96932_c2_g2	TRINITY_DN83631_c1_g5,TRINITY_DN95492_c0_g1,TRINITY_DN96932_c2_g2
GO:0004127	cytidylate kinase activity	molecular function	1/226	21/102170	0.04544	1	TRINITY_DN71384_c2_g2	TRINITY_DN71384_c2_g2
GO:0046027	phospholipid:diacylglycerol acyltransferase activity	molecular function	1/226	21/102170	0.04544	1	TRINITY_DN87965_c0_g2	TRINITY_DN87965_c0_g2
GO:0046992	oxidoreductase activity, acting on X-H and Y-H to form an X-Y bond	molecular function	1/226	21/102170	0.04544	1	TRINITY_DN94881_c1_g2	TRINITY_DN94881_c1_g2
GO:0080044	quercetin 7-O-glucosyltransferase activity	molecular function	2/226	155/102170	0.04662	1	TRINITY_DN76421_c0_g1,TRINITY_DN92174_c0_g3	TRINITY_DN76421_c0_g1,TRINITY_DN92174_c0_g3
GO:0080043	quercetin 3-O-glucosyltransferase activity	molecular function	2/226	157/102170	0.04770	1	TRINITY_DN76421_c0_g1,TRINITY_DN92174_c0_g3	TRINITY_DN76421_c0_g1,TRINITY_DN92174_c0_g3
GO:0016301	kinase activity	molecular function	26/226	8387/102170	0.05110	1	TRINITY_DN70433_c0_g1,TRINITY_DN71384_c2_g2,TRINITY_DN72851_c1_g1,TRINITY_DN73447_c0_g1,TRINITY_DN79556_c0_g1,TRINITY_DN80528_c2_g2,TRINITY_DN83121_c0_g1,TRINITY_DN83376_c1_g2,TRINITY_DN83596_c0_g2,TRINITY_DN83823_c0_g1,TRINITY_DN84751_c1_g1,TRINITY_DN86391_c0_g1,TRINITY_DN86668_c1_g1,TRINITY_DN86680_c0_g1,TRINITY_DN87317_c0_g2,TRINITY_DN87390_c0_g2,TRINITY_DN90053_c0_g1,TRINITY_DN90622_c0_g1,TRI…	TRINITY_DN70433_c0_g1,TRINITY_DN71384_c2_g2,TRINITY_DN72851_c1_g1,TRINITY_DN73447_c0_g1,TRINITY_DN79556_c0_g1,TRINITY_DN80528_c2_g2,TRINITY_DN83121_c0_g1,TRINITY_DN83376_c1_g2,TRINITY_DN83596_c0_g2,TRINITY_DN83823_c0_g1,TRINITY_DN84751_c1_g1,TRINITY_DN86391_c0_g1,TRINITY_DN86668_c1_g1,TRINITY_DN86680_c0_g1,TRINITY_DN87317_c0_g2,TRINITY_DN87390_c0_g2,TRINITY_DN90053_c0_g1,TRINITY_DN90622_c0_g1,TRI…
GO:0016773	phosphotransferase activity, alcohol group as acceptor	molecular function	24/226	7635/102170	0.05246	1	TRINITY_DN70433_c0_g1,TRINITY_DN72851_c1_g1,TRINITY_DN73447_c0_g1,TRINITY_DN79556_c0_g1,TRINITY_DN80528_c2_g2,TRINITY_DN83121_c0_g1,TRINITY_DN83376_c1_g2,TRINITY_DN83596_c0_g2,TRINITY_DN83823_c0_g1,TRINITY_DN84751_c1_g1,TRINITY_DN86391_c0_g1,TRINITY_DN86668_c1_g1,TRINITY_DN86680_c0_g1,TRINITY_DN87317_c0_g2,TRINITY_DN87390_c0_g2,TRINITY_DN90053_c0_g1,TRINITY_DN90622_c0_g1,TRINITY_DN91103_c0_g2,TRI…	TRINITY_DN70433_c0_g1,TRINITY_DN72851_c1_g1,TRINITY_DN73447_c0_g1,TRINITY_DN79556_c0_g1,TRINITY_DN80528_c2_g2,TRINITY_DN83121_c0_g1,TRINITY_DN83376_c1_g2,TRINITY_DN83596_c0_g2,TRINITY_DN83823_c0_g1,TRINITY_DN84751_c1_g1,TRINITY_DN86391_c0_g1,TRINITY_DN86668_c1_g1,TRINITY_DN86680_c0_g1,TRINITY_DN87317_c0_g2,TRINITY_DN87390_c0_g2,TRINITY_DN90053_c0_g1,TRINITY_DN90622_c0_g1,TRINITY_DN91103_c0_g2,TRI…
GO:0008017	microtubule binding	molecular function	2/226	166/102170	0.05267	1	TRINITY_DN79953_c2_g1,TRINITY_DN83708_c0_g1	TRINITY_DN79953_c2_g1,TRINITY_DN83708_c0_g1
GO:0003924	GTPase activity	molecular function	7/226	1515/102170	0.05286	1	TRINITY_DN81310_c0_g2,TRINITY_DN87508_c1_g1,TRINITY_DN87508_c2_g1,TRINITY_DN91245_c2_g1,TRINITY_DN91380_c0_g1,TRINITY_DN92699_c0_g4,TRINITY_DN96644_c2_g2	TRINITY_DN81310_c0_g2,TRINITY_DN87508_c1_g1,TRINITY_DN87508_c2_g1,TRINITY_DN91245_c2_g1,TRINITY_DN91380_c0_g1,TRINITY_DN92699_c0_g4,TRINITY_DN96644_c2_g2
GO:0098772	molecular function regulator	molecular function	9/226	2188/102170	0.05592	1	TRINITY_DN67458_c0_g1,TRINITY_DN73394_c0_g1,TRINITY_DN79694_c0_g1,TRINITY_DN83631_c1_g5,TRINITY_DN90388_c4_g2,TRINITY_DN91212_c0_g1,TRINITY_DN92666_c1_g2,TRINITY_DN95492_c0_g1,TRINITY_DN96932_c2_g2	TRINITY_DN67458_c0_g1,TRINITY_DN73394_c0_g1,TRINITY_DN79694_c0_g1,TRINITY_DN83631_c1_g5,TRINITY_DN90388_c4_g2,TRINITY_DN91212_c0_g1,TRINITY_DN92666_c1_g2,TRINITY_DN95492_c0_g1,TRINITY_DN96932_c2_g2
GO:0016688	L-ascorbate peroxidase activity	molecular function	1/226	26/102170	0.05596	1	TRINITY_DN84975_c0_g1	TRINITY_DN84975_c0_g1
GO:0052852	very-long-chain-(S)-2-hydroxy-acid oxidase activity	molecular function	1/226	26/102170	0.05596	1	TRINITY_DN93077_c0_g3	TRINITY_DN93077_c0_g3
GO:0052853	long-chain-(S)-2-hydroxy-long-chain-acid oxidase activity	molecular function	1/226	26/102170	0.05596	1	TRINITY_DN93077_c0_g3	TRINITY_DN93077_c0_g3
GO:0052854	medium-chain-(S)-2-hydroxy-acid oxidase activity	molecular function	1/226	26/102170	0.05596	1	TRINITY_DN93077_c0_g3	TRINITY_DN93077_c0_g3
GO:0017016	Ras GTPase binding	molecular function	3/226	389/102170	0.05597	1	TRINITY_DN83631_c1_g5,TRINITY_DN95492_c0_g1,TRINITY_DN96932_c2_g2	TRINITY_DN83631_c1_g5,TRINITY_DN95492_c0_g1,TRINITY_DN96932_c2_g2
GO:0031267	small GTPase binding	molecular function	3/226	393/102170	0.05736	1	TRINITY_DN83631_c1_g5,TRINITY_DN95492_c0_g1,TRINITY_DN96932_c2_g2	TRINITY_DN83631_c1_g5,TRINITY_DN95492_c0_g1,TRINITY_DN96932_c2_g2
GO:0004560	alpha-L-fucosidase activity	molecular function	1/226	27/102170	0.05804	1	TRINITY_DN74519_c0_g3	TRINITY_DN74519_c0_g3
GO:0003856	3-dehydroquinate synthase activity	molecular function	1/226	28/102170	0.06013	1	TRINITY_DN74837_c0_g1	TRINITY_DN74837_c0_g1
GO:0005094	Rho GDP-dissociation inhibitor activity	molecular function	1/226	28/102170	0.06013	1	TRINITY_DN73394_c0_g1	TRINITY_DN73394_c0_g1
GO:0015928	fucosidase activity	molecular function	1/226	28/102170	0.06013	1	TRINITY_DN74519_c0_g3	TRINITY_DN74519_c0_g3
GO:0051020	GTPase binding	molecular function	4/226	669/102170	0.06231	1	TRINITY_DN79556_c0_g1,TRINITY_DN83631_c1_g5,TRINITY_DN95492_c0_g1,TRINITY_DN96932_c2_g2	TRINITY_DN79556_c0_g1,TRINITY_DN83631_c1_g5,TRINITY_DN95492_c0_g1,TRINITY_DN96932_c2_g2
GO:0001872	(1->3)-beta-D-glucan binding	molecular function	1/226	30/102170	0.06428	1	TRINITY_DN93957_c0_g2	TRINITY_DN93957_c0_g2
GO:0009922	fatty acid elongase activity	molecular function	1/226	30/102170	0.06428	1	TRINITY_DN86497_c2_g1	TRINITY_DN86497_c2_g1
GO:0009041	uridylate kinase activity	molecular function	1/226	31/102170	0.06635	1	TRINITY_DN71384_c2_g2	TRINITY_DN71384_c2_g2
GO:0016174	NAD(P)H oxidase activity	molecular function	1/226	31/102170	0.06635	1	TRINITY_DN90235_c0_g2	TRINITY_DN90235_c0_g2
GO:0003896	DNA primase activity	molecular function	1/226	34/102170	0.07254	1	TRINITY_DN91592_c0_g4	TRINITY_DN91592_c0_g4
GO:0004650	polygalacturonase activity	molecular function	2/226	200/102170	0.07294	1	TRINITY_DN92372_c0_g1,TRINITY_DN92372_c0_g3	TRINITY_DN92372_c0_g1,TRINITY_DN92372_c0_g3
GO:0015101	organic cation transmembrane transporter activity	molecular function	2/226	205/102170	0.07610	1	TRINITY_DN76150_c0_g1,TRINITY_DN98349_c5_g2	TRINITY_DN76150_c0_g1,TRINITY_DN98349_c5_g2
GO:0008146	sulfotransferase activity	molecular function	1/226	38/102170	0.08072	1	TRINITY_DN83883_c0_g1	TRINITY_DN83883_c0_g1
GO:0016709	oxidoreductase activity, acting on paired donors, with incorporation or reduction of molecular oxyge...	molecular function	4/226	735/102170	0.08150	1	TRINITY_DN72866_c0_g4,TRINITY_DN74082_c1_g3,TRINITY_DN92960_c0_g1,TRINITY_DN95553_c0_g1	TRINITY_DN72866_c0_g4,TRINITY_DN74082_c1_g3,TRINITY_DN92960_c0_g1,TRINITY_DN95553_c0_g1
GO:0003999	adenine phosphoribosyltransferase activity	molecular function	1/226	39/102170	0.08275	1	TRINITY_DN67887_c0_g1	TRINITY_DN67887_c0_g1
GO:0015171	amino acid transmembrane transporter activity	molecular function	4/226	746/102170	0.08495	1	TRINITY_DN78488_c0_g3,TRINITY_DN88799_c0_g1,TRINITY_DN92869_c0_g4,TRINITY_DN97577_c1_g2	TRINITY_DN78488_c0_g3,TRINITY_DN88799_c0_g1,TRINITY_DN92869_c0_g4,TRINITY_DN97577_c1_g2
GO:0005459	UDP-galactose transmembrane transporter activity	molecular function	1/226	41/102170	0.08681	1	TRINITY_DN92893_c0_g2	TRINITY_DN92893_c0_g2
GO:0003973	(S)-2-hydroxy-acid oxidase activity	molecular function	1/226	43/102170	0.09085	1	TRINITY_DN93077_c0_g3	TRINITY_DN93077_c0_g3
GO:0004040	amidase activity	molecular function	1/226	43/102170	0.09085	1	TRINITY_DN90473_c0_g1	TRINITY_DN90473_c0_g1
GO:0004351	glutamate decarboxylase activity	molecular function	1/226	43/102170	0.09085	1	TRINITY_DN92434_c0_g2	TRINITY_DN92434_c0_g2
GO:0015631	tubulin binding	molecular function	2/226	228/102170	0.09118	1	TRINITY_DN79953_c2_g1,TRINITY_DN83708_c0_g1	TRINITY_DN79953_c2_g1,TRINITY_DN83708_c0_g1
GO:0016682	oxidoreductase activity, acting on diphenols and related substances as donors, oxygen as acceptor	molecular function	2/226	229/102170	0.09186	1	TRINITY_DN73526_c1_g1,TRINITY_DN86307_c1_g2	TRINITY_DN73526_c1_g1,TRINITY_DN86307_c1_g2
GO:0000293	ferric-chelate reductase activity	molecular function	1/226	44/102170	0.09286	1	TRINITY_DN86615_c2_g2	TRINITY_DN86615_c2_g2
GO:0016157	sucrose synthase activity	molecular function	1/226	44/102170	0.09286	1	TRINITY_DN96312_c2_g4	TRINITY_DN96312_c2_g4
GO:0005504	fatty acid binding	molecular function	1/226	45/102170	0.09487	1	TRINITY_DN73122_c0_g1	TRINITY_DN73122_c0_g1
GO:0008509	anion transmembrane transporter activity	molecular function	8/226	2100/102170	0.09661	1	TRINITY_DN76439_c0_g2,TRINITY_DN78488_c0_g3,TRINITY_DN88799_c0_g1,TRINITY_DN91841_c2_g1,TRINITY_DN91841_c2_g3,TRINITY_DN92869_c0_g4,TRINITY_DN92893_c0_g2,TRINITY_DN97577_c1_g2	TRINITY_DN76439_c0_g2,TRINITY_DN78488_c0_g3,TRINITY_DN88799_c0_g1,TRINITY_DN91841_c2_g1,TRINITY_DN91841_c2_g3,TRINITY_DN92869_c0_g4,TRINITY_DN92893_c0_g2,TRINITY_DN97577_c1_g2
GO:0008574	ATP-dependent microtubule motor activity, plus-end-directed	molecular function	1/226	47/102170	0.09887	1	TRINITY_DN86363_c0_g1	TRINITY_DN86363_c0_g1
GO:0008092	cytoskeletal protein binding	molecular function	4/226	789/102170	0.09911	1	TRINITY_DN73447_c0_g1,TRINITY_DN79953_c2_g1,TRINITY_DN80979_c0_g1,TRINITY_DN83708_c0_g1	TRINITY_DN73447_c0_g1,TRINITY_DN79953_c2_g1,TRINITY_DN80979_c0_g1,TRINITY_DN83708_c0_g1
GO:0004198	calcium-dependent cysteine-type endopeptidase activity	molecular function	1/226	48/102170	0.10086	1	TRINITY_DN70020_c0_g1	TRINITY_DN70020_c0_g1
GO:0015103	inorganic anion transmembrane transporter activity	molecular function	3/226	505/102170	0.10239	1	TRINITY_DN76439_c0_g2,TRINITY_DN91841_c2_g1,TRINITY_DN91841_c2_g3	TRINITY_DN76439_c0_g2,TRINITY_DN91841_c2_g1,TRINITY_DN91841_c2_g3
GO:0008374	O-acyltransferase activity	molecular function	3/226	510/102170	0.10466	1	TRINITY_DN86525_c0_g4,TRINITY_DN87965_c0_g2,TRINITY_DN94222_c0_g1	TRINITY_DN86525_c0_g4,TRINITY_DN87965_c0_g2,TRINITY_DN94222_c0_g1
GO:0015291	secondary active transmembrane transporter activity	molecular function	9/226	2521/102170	0.10934	1	TRINITY_DN75562_c0_g2,TRINITY_DN76439_c0_g2,TRINITY_DN82238_c0_g1,TRINITY_DN85465_c0_g1,TRINITY_DN88799_c0_g1,TRINITY_DN91841_c2_g1,TRINITY_DN91841_c2_g3,TRINITY_DN92869_c0_g4,TRINITY_DN97577_c1_g2	TRINITY_DN75562_c0_g2,TRINITY_DN76439_c0_g2,TRINITY_DN82238_c0_g1,TRINITY_DN85465_c0_g1,TRINITY_DN88799_c0_g1,TRINITY_DN91841_c2_g1,TRINITY_DN91841_c2_g3,TRINITY_DN92869_c0_g4,TRINITY_DN97577_c1_g2
GO:0015165	pyrimidine nucleotide-sugar transmembrane transporter activity	molecular function	1/226	54/102170	0.11273	1	TRINITY_DN92893_c0_g2	TRINITY_DN92893_c0_g2
GO:0005199	structural constituent of cell wall	molecular function	1/226	57/102170	0.11861	1	TRINITY_DN94664_c1_g3	TRINITY_DN94664_c1_g3
GO:0004857	enzyme inhibitor activity	molecular function	3/226	571/102170	0.13381	1	TRINITY_DN67458_c0_g1,TRINITY_DN90388_c4_g2,TRINITY_DN91212_c0_g1	TRINITY_DN67458_c0_g1,TRINITY_DN90388_c4_g2,TRINITY_DN91212_c0_g1
[truncated: 290 more rows]
