# Supplementary material for: De novo Transcriptome Sequencing Coupled With Co-expression Analysis Reveal the Transcriptional Regulation of Key Genes Involved in the Formation of Active Ingredients in Peucedanum praeruptorum Dunn Under Bolting Period
Source: Front Genet. 2021 Jun 14;12:683037. doi: 10.3389/fgene.2021.683037 (PMC8236723; doi:10.3389/fgene.2021.683037)
Supplement: Supplementary Table 9 — The functional GO enrichment of seven modules obtained by co-expression analysis. [file Data_Sheet_9.zip › table s9/gene_co-express_module.yellow_GO_enrichment.xls]

GO.ID	Term	Ontology	Significant	Annotated	Pvalue	Qvalue	Signi_id	Signi_symbol
GO:0010200	response to chitin	biological process	26/240	234/93642	1e-30	1.3663e-26	TRINITY_DN69540_c1_g2,TRINITY_DN75945_c0_g1,TRINITY_DN75990_c1_g1,TRINITY_DN77268_c0_g7,TRINITY_DN82021_c1_g2,TRINITY_DN82021_c1_g3,TRINITY_DN82021_c1_g5,TRINITY_DN83131_c1_g2,TRINITY_DN83492_c1_g8,TRINITY_DN85765_c0_g1,TRINITY_DN86124_c0_g1,TRINITY_DN86439_c2_g4,TRINITY_DN87724_c1_g3,TRINITY_DN88604_c0_g1,TRINITY_DN88820_c1_g3,TRINITY_DN89345_c0_g1,TRINITY_DN90466_c0_g1,TRINITY_DN90650_c1_g2,TRI…	TRINITY_DN69540_c1_g2,TRINITY_DN75945_c0_g1,TRINITY_DN75990_c1_g1,TRINITY_DN77268_c0_g7,TRINITY_DN82021_c1_g2,TRINITY_DN82021_c1_g3,TRINITY_DN82021_c1_g5,TRINITY_DN83131_c1_g2,TRINITY_DN83492_c1_g8,TRINITY_DN85765_c0_g1,TRINITY_DN86124_c0_g1,TRINITY_DN86439_c2_g4,TRINITY_DN87724_c1_g3,TRINITY_DN88604_c0_g1,TRINITY_DN88820_c1_g3,TRINITY_DN89345_c0_g1,TRINITY_DN90466_c0_g1,TRINITY_DN90650_c1_g2,TRI…
GO:0010033	response to organic substance	biological process	73/240	6558/93642	1.6e-27	1.09304e-23	TRINITY_DN69540_c1_g2,TRINITY_DN69952_c1_g3,TRINITY_DN70537_c1_g1,TRINITY_DN71754_c3_g7,TRINITY_DN72497_c0_g1,TRINITY_DN72607_c0_g1,TRINITY_DN73035_c0_g1,TRINITY_DN73895_c0_g1,TRINITY_DN74165_c1_g1,TRINITY_DN75945_c0_g1,TRINITY_DN75990_c1_g1,TRINITY_DN76663_c0_g1,TRINITY_DN76663_c0_g3,TRINITY_DN76849_c1_g2,TRINITY_DN77268_c0_g7,TRINITY_DN77331_c1_g1,TRINITY_DN77430_c4_g3,TRINITY_DN77983_c0_g6,TRI…	TRINITY_DN69540_c1_g2,TRINITY_DN69952_c1_g3,TRINITY_DN70537_c1_g1,TRINITY_DN71754_c3_g7,TRINITY_DN72497_c0_g1,TRINITY_DN72607_c0_g1,TRINITY_DN73035_c0_g1,TRINITY_DN73895_c0_g1,TRINITY_DN74165_c1_g1,TRINITY_DN75945_c0_g1,TRINITY_DN75990_c1_g1,TRINITY_DN76663_c0_g1,TRINITY_DN76663_c0_g3,TRINITY_DN76849_c1_g2,TRINITY_DN77268_c0_g7,TRINITY_DN77331_c1_g1,TRINITY_DN77430_c4_g3,TRINITY_DN77983_c0_g6,TRI…
GO:0009725	response to hormone	biological process	55/240	4015/93642	1.3e-24	5.92063333333333e-21	TRINITY_DN69540_c1_g2,TRINITY_DN69952_c1_g3,TRINITY_DN70537_c1_g1,TRINITY_DN71754_c3_g7,TRINITY_DN72497_c0_g1,TRINITY_DN72607_c0_g1,TRINITY_DN73035_c0_g1,TRINITY_DN73895_c0_g1,TRINITY_DN74165_c1_g1,TRINITY_DN76849_c1_g2,TRINITY_DN77268_c0_g7,TRINITY_DN77331_c1_g1,TRINITY_DN77430_c4_g3,TRINITY_DN77983_c0_g6,TRINITY_DN78172_c2_g2,TRINITY_DN78181_c1_g1,TRINITY_DN78532_c1_g3,TRINITY_DN78659_c3_g1,TRI…	TRINITY_DN69540_c1_g2,TRINITY_DN69952_c1_g3,TRINITY_DN70537_c1_g1,TRINITY_DN71754_c3_g7,TRINITY_DN72497_c0_g1,TRINITY_DN72607_c0_g1,TRINITY_DN73035_c0_g1,TRINITY_DN73895_c0_g1,TRINITY_DN74165_c1_g1,TRINITY_DN76849_c1_g2,TRINITY_DN77268_c0_g7,TRINITY_DN77331_c1_g1,TRINITY_DN77430_c4_g3,TRINITY_DN77983_c0_g6,TRINITY_DN78172_c2_g2,TRINITY_DN78181_c1_g1,TRINITY_DN78532_c1_g3,TRINITY_DN78659_c3_g1,TRI…
GO:0003700	DNA binding transcription factor activity	molecular function	54/268	3823/102170	4.2e-24	1.9341e-20	TRINITY_DN69540_c1_g2,TRINITY_DN71754_c3_g7,TRINITY_DN72497_c0_g1,TRINITY_DN72607_c0_g1,TRINITY_DN73895_c0_g1,TRINITY_DN74211_c0_g1,TRINITY_DN74852_c1_g4,TRINITY_DN77268_c0_g7,TRINITY_DN77331_c1_g1,TRINITY_DN77430_c4_g3,TRINITY_DN77983_c0_g6,TRINITY_DN78659_c3_g1,TRINITY_DN79291_c2_g4,TRINITY_DN80680_c2_g1,TRINITY_DN80680_c2_g2,TRINITY_DN81287_c0_g2,TRINITY_DN81287_c0_g4,TRINITY_DN82021_c1_g2,TRI…	TRINITY_DN69540_c1_g2,TRINITY_DN71754_c3_g7,TRINITY_DN72497_c0_g1,TRINITY_DN72607_c0_g1,TRINITY_DN73895_c0_g1,TRINITY_DN74211_c0_g1,TRINITY_DN74852_c1_g4,TRINITY_DN77268_c0_g7,TRINITY_DN77331_c1_g1,TRINITY_DN77430_c4_g3,TRINITY_DN77983_c0_g6,TRINITY_DN78659_c3_g1,TRINITY_DN79291_c2_g4,TRINITY_DN80680_c2_g1,TRINITY_DN80680_c2_g2,TRINITY_DN81287_c0_g2,TRINITY_DN81287_c0_g4,TRINITY_DN82021_c1_g2,TRI…
GO:0009719	response to endogenous stimulus	biological process	56/240	4322/93642	6.3e-24	2.1519225e-20	TRINITY_DN69540_c1_g2,TRINITY_DN69952_c1_g3,TRINITY_DN70537_c1_g1,TRINITY_DN71754_c3_g7,TRINITY_DN72497_c0_g1,TRINITY_DN72607_c0_g1,TRINITY_DN73035_c0_g1,TRINITY_DN73895_c0_g1,TRINITY_DN74165_c1_g1,TRINITY_DN76849_c1_g2,TRINITY_DN77268_c0_g7,TRINITY_DN77331_c1_g1,TRINITY_DN77430_c4_g3,TRINITY_DN77983_c0_g6,TRINITY_DN78172_c2_g2,TRINITY_DN78181_c1_g1,TRINITY_DN78532_c1_g3,TRINITY_DN78659_c3_g1,TRI…	TRINITY_DN69540_c1_g2,TRINITY_DN69952_c1_g3,TRINITY_DN70537_c1_g1,TRINITY_DN71754_c3_g7,TRINITY_DN72497_c0_g1,TRINITY_DN72607_c0_g1,TRINITY_DN73035_c0_g1,TRINITY_DN73895_c0_g1,TRINITY_DN74165_c1_g1,TRINITY_DN76849_c1_g2,TRINITY_DN77268_c0_g7,TRINITY_DN77331_c1_g1,TRINITY_DN77430_c4_g3,TRINITY_DN77983_c0_g6,TRINITY_DN78172_c2_g2,TRINITY_DN78181_c1_g1,TRINITY_DN78532_c1_g3,TRINITY_DN78659_c3_g1,TRI…
GO:1901700	response to oxygen-containing compound	biological process	57/240	4739/93642	8.2e-23	2.240732e-19	TRINITY_DN69540_c1_g2,TRINITY_DN72497_c0_g1,TRINITY_DN73035_c0_g1,TRINITY_DN75945_c0_g1,TRINITY_DN75990_c1_g1,TRINITY_DN77268_c0_g7,TRINITY_DN77331_c1_g1,TRINITY_DN78181_c1_g1,TRINITY_DN78532_c1_g3,TRINITY_DN78648_c2_g2,TRINITY_DN78659_c3_g1,TRINITY_DN79560_c0_g1,TRINITY_DN82021_c1_g2,TRINITY_DN82021_c1_g3,TRINITY_DN82021_c1_g5,TRINITY_DN82838_c1_g2,TRINITY_DN83131_c1_g2,TRINITY_DN83210_c1_g1,TRI…	TRINITY_DN69540_c1_g2,TRINITY_DN72497_c0_g1,TRINITY_DN73035_c0_g1,TRINITY_DN75945_c0_g1,TRINITY_DN75990_c1_g1,TRINITY_DN77268_c0_g7,TRINITY_DN77331_c1_g1,TRINITY_DN78181_c1_g1,TRINITY_DN78532_c1_g3,TRINITY_DN78648_c2_g2,TRINITY_DN78659_c3_g1,TRINITY_DN79560_c0_g1,TRINITY_DN82021_c1_g2,TRINITY_DN82021_c1_g3,TRINITY_DN82021_c1_g5,TRINITY_DN82838_c1_g2,TRINITY_DN83131_c1_g2,TRINITY_DN83210_c1_g1,TRI…
GO:0140110	transcription regulator activity	molecular function	56/268	4440/102170	1.1e-22	2.53275e-19	TRINITY_DN69540_c1_g2,TRINITY_DN71754_c3_g7,TRINITY_DN72497_c0_g1,TRINITY_DN72607_c0_g1,TRINITY_DN73895_c0_g1,TRINITY_DN74211_c0_g1,TRINITY_DN74852_c1_g4,TRINITY_DN77268_c0_g7,TRINITY_DN77331_c1_g1,TRINITY_DN77430_c4_g3,TRINITY_DN77983_c0_g6,TRINITY_DN78659_c3_g1,TRINITY_DN79291_c2_g4,TRINITY_DN79822_c0_g3,TRINITY_DN80680_c2_g1,TRINITY_DN80680_c2_g2,TRINITY_DN81287_c0_g2,TRINITY_DN81287_c0_g4,TRI…	TRINITY_DN69540_c1_g2,TRINITY_DN71754_c3_g7,TRINITY_DN72497_c0_g1,TRINITY_DN72607_c0_g1,TRINITY_DN73895_c0_g1,TRINITY_DN74211_c0_g1,TRINITY_DN74852_c1_g4,TRINITY_DN77268_c0_g7,TRINITY_DN77331_c1_g1,TRINITY_DN77430_c4_g3,TRINITY_DN77983_c0_g6,TRINITY_DN78659_c3_g1,TRINITY_DN79291_c2_g4,TRINITY_DN79822_c0_g3,TRINITY_DN80680_c2_g1,TRINITY_DN80680_c2_g2,TRINITY_DN81287_c0_g2,TRINITY_DN81287_c0_g4,TRI…
GO:0009607	response to biotic stimulus	biological process	46/240	3360/93642	1.5e-20	3.41575e-17	TRINITY_DN69540_c1_g2,TRINITY_DN70537_c1_g1,TRINITY_DN73218_c0_g7,TRINITY_DN76663_c0_g1,TRINITY_DN76663_c0_g3,TRINITY_DN77029_c3_g3,TRINITY_DN77331_c1_g1,TRINITY_DN78181_c1_g1,TRINITY_DN78532_c1_g3,TRINITY_DN82831_c0_g1,TRINITY_DN84235_c0_g1,TRINITY_DN84705_c2_g1,TRINITY_DN85833_c1_g1,TRINITY_DN85872_c0_g2,TRINITY_DN86285_c4_g1,TRINITY_DN86285_c4_g2,TRINITY_DN86457_c0_g1,TRINITY_DN86793_c0_g1,TRI…	TRINITY_DN69540_c1_g2,TRINITY_DN70537_c1_g1,TRINITY_DN73218_c0_g7,TRINITY_DN76663_c0_g1,TRINITY_DN76663_c0_g3,TRINITY_DN77029_c3_g3,TRINITY_DN77331_c1_g1,TRINITY_DN78181_c1_g1,TRINITY_DN78532_c1_g3,TRINITY_DN82831_c0_g1,TRINITY_DN84235_c0_g1,TRINITY_DN84705_c2_g1,TRINITY_DN85833_c1_g1,TRINITY_DN85872_c0_g2,TRINITY_DN86285_c4_g1,TRINITY_DN86285_c4_g2,TRINITY_DN86457_c0_g1,TRINITY_DN86793_c0_g1,TRI…
GO:0050896	response to stimulus	biological process	133/240	25695/93642	7.1e-20	1.2638275e-16	TRINITY_DN67385_c0_g2,TRINITY_DN68641_c2_g1,TRINITY_DN69540_c1_g2,TRINITY_DN69820_c0_g1,TRINITY_DN69952_c1_g3,TRINITY_DN70537_c1_g1,TRINITY_DN71754_c3_g7,TRINITY_DN72446_c1_g1,TRINITY_DN72497_c0_g1,TRINITY_DN72607_c0_g1,TRINITY_DN73035_c0_g1,TRINITY_DN73218_c0_g7,TRINITY_DN73895_c0_g1,TRINITY_DN74165_c1_g1,TRINITY_DN74211_c0_g1,TRINITY_DN75411_c0_g2,TRINITY_DN75938_c3_g1,TRINITY_DN75945_c0_g1,TRI…	TRINITY_DN67385_c0_g2,TRINITY_DN68641_c2_g1,TRINITY_DN69540_c1_g2,TRINITY_DN69820_c0_g1,TRINITY_DN69952_c1_g3,TRINITY_DN70537_c1_g1,TRINITY_DN71754_c3_g7,TRINITY_DN72446_c1_g1,TRINITY_DN72497_c0_g1,TRINITY_DN72607_c0_g1,TRINITY_DN73035_c0_g1,TRINITY_DN73218_c0_g7,TRINITY_DN73895_c0_g1,TRINITY_DN74165_c1_g1,TRINITY_DN74211_c0_g1,TRINITY_DN75411_c0_g2,TRINITY_DN75938_c3_g1,TRINITY_DN75945_c0_g1,TRI…
GO:0042221	response to chemical	biological process	84/240	11487/93642	7.4e-20	1.2638275e-16	TRINITY_DN69540_c1_g2,TRINITY_DN69952_c1_g3,TRINITY_DN70537_c1_g1,TRINITY_DN71754_c3_g7,TRINITY_DN72497_c0_g1,TRINITY_DN72607_c0_g1,TRINITY_DN73035_c0_g1,TRINITY_DN73895_c0_g1,TRINITY_DN74165_c1_g1,TRINITY_DN75411_c0_g2,TRINITY_DN75945_c0_g1,TRINITY_DN75990_c1_g1,TRINITY_DN76663_c0_g1,TRINITY_DN76663_c0_g3,TRINITY_DN76849_c1_g2,TRINITY_DN77029_c3_g3,TRINITY_DN77268_c0_g7,TRINITY_DN77331_c1_g1,TRI…	TRINITY_DN69540_c1_g2,TRINITY_DN69952_c1_g3,TRINITY_DN70537_c1_g1,TRINITY_DN71754_c3_g7,TRINITY_DN72497_c0_g1,TRINITY_DN72607_c0_g1,TRINITY_DN73035_c0_g1,TRINITY_DN73895_c0_g1,TRINITY_DN74165_c1_g1,TRINITY_DN75411_c0_g2,TRINITY_DN75945_c0_g1,TRINITY_DN75990_c1_g1,TRINITY_DN76663_c0_g1,TRINITY_DN76663_c0_g3,TRINITY_DN76849_c1_g2,TRINITY_DN77029_c3_g3,TRINITY_DN77268_c0_g7,TRINITY_DN77331_c1_g1,TRI…
GO:0009873	ethylene-activated signaling pathway	biological process	21/240	496/93642	2.8e-19	4.25071111111111e-16	TRINITY_DN69540_c1_g2,TRINITY_DN71754_c3_g7,TRINITY_DN72497_c0_g1,TRINITY_DN72607_c0_g1,TRINITY_DN73895_c0_g1,TRINITY_DN77268_c0_g7,TRINITY_DN77430_c4_g3,TRINITY_DN77983_c0_g6,TRINITY_DN78659_c3_g1,TRINITY_DN80680_c2_g2,TRINITY_DN82831_c0_g1,TRINITY_DN83210_c1_g1,TRINITY_DN83492_c1_g8,TRINITY_DN86439_c2_g4,TRINITY_DN86457_c0_g1,TRINITY_DN89195_c1_g2,TRINITY_DN89431_c1_g1,TRINITY_DN89431_c1_g2,TRI…	TRINITY_DN69540_c1_g2,TRINITY_DN71754_c3_g7,TRINITY_DN72497_c0_g1,TRINITY_DN72607_c0_g1,TRINITY_DN73895_c0_g1,TRINITY_DN77268_c0_g7,TRINITY_DN77430_c4_g3,TRINITY_DN77983_c0_g6,TRINITY_DN78659_c3_g1,TRINITY_DN80680_c2_g2,TRINITY_DN82831_c0_g1,TRINITY_DN83210_c1_g1,TRINITY_DN83492_c1_g8,TRINITY_DN86439_c2_g4,TRINITY_DN86457_c0_g1,TRINITY_DN89195_c1_g2,TRINITY_DN89431_c1_g1,TRINITY_DN89431_c1_g2,TRI…
GO:0071369	cellular response to ethylene stimulus	biological process	21/240	526/93642	9.1e-19	1.24209090909091e-15	TRINITY_DN69540_c1_g2,TRINITY_DN71754_c3_g7,TRINITY_DN72497_c0_g1,TRINITY_DN72607_c0_g1,TRINITY_DN73895_c0_g1,TRINITY_DN77268_c0_g7,TRINITY_DN77430_c4_g3,TRINITY_DN77983_c0_g6,TRINITY_DN78659_c3_g1,TRINITY_DN80680_c2_g2,TRINITY_DN82831_c0_g1,TRINITY_DN83210_c1_g1,TRINITY_DN83492_c1_g8,TRINITY_DN86439_c2_g4,TRINITY_DN86457_c0_g1,TRINITY_DN89195_c1_g2,TRINITY_DN89431_c1_g1,TRINITY_DN89431_c1_g2,TRI…	TRINITY_DN69540_c1_g2,TRINITY_DN71754_c3_g7,TRINITY_DN72497_c0_g1,TRINITY_DN72607_c0_g1,TRINITY_DN73895_c0_g1,TRINITY_DN77268_c0_g7,TRINITY_DN77430_c4_g3,TRINITY_DN77983_c0_g6,TRINITY_DN78659_c3_g1,TRINITY_DN80680_c2_g2,TRINITY_DN82831_c0_g1,TRINITY_DN83210_c1_g1,TRINITY_DN83492_c1_g8,TRINITY_DN86439_c2_g4,TRINITY_DN86457_c0_g1,TRINITY_DN89195_c1_g2,TRINITY_DN89431_c1_g1,TRINITY_DN89431_c1_g2,TRI…
GO:0006952	defense response	biological process	58/240	6001/93642	1.0e-18	1.24209090909091e-15	TRINITY_DN67385_c0_g2,TRINITY_DN69540_c1_g2,TRINITY_DN70537_c1_g1,TRINITY_DN71754_c3_g7,TRINITY_DN72446_c1_g1,TRINITY_DN72607_c0_g1,TRINITY_DN73218_c0_g7,TRINITY_DN75945_c0_g1,TRINITY_DN75990_c1_g1,TRINITY_DN76663_c0_g1,TRINITY_DN76663_c0_g3,TRINITY_DN77029_c3_g3,TRINITY_DN77268_c0_g7,TRINITY_DN77331_c1_g1,TRINITY_DN77430_c4_g3,TRINITY_DN77983_c0_g6,TRINITY_DN78002_c4_g4,TRINITY_DN78181_c1_g1,TRI…	TRINITY_DN67385_c0_g2,TRINITY_DN69540_c1_g2,TRINITY_DN70537_c1_g1,TRINITY_DN71754_c3_g7,TRINITY_DN72446_c1_g1,TRINITY_DN72607_c0_g1,TRINITY_DN73218_c0_g7,TRINITY_DN75945_c0_g1,TRINITY_DN75990_c1_g1,TRINITY_DN76663_c0_g1,TRINITY_DN76663_c0_g3,TRINITY_DN77029_c3_g3,TRINITY_DN77268_c0_g7,TRINITY_DN77331_c1_g1,TRINITY_DN77430_c4_g3,TRINITY_DN77983_c0_g6,TRINITY_DN78002_c4_g4,TRINITY_DN78181_c1_g1,TRI…
GO:0043207	response to external biotic stimulus	biological process	42/240	3149/93642	2.2e-18	2.3122e-15	TRINITY_DN69540_c1_g2,TRINITY_DN70537_c1_g1,TRINITY_DN73218_c0_g7,TRINITY_DN76663_c0_g1,TRINITY_DN76663_c0_g3,TRINITY_DN77029_c3_g3,TRINITY_DN77331_c1_g1,TRINITY_DN78181_c1_g1,TRINITY_DN78532_c1_g3,TRINITY_DN82831_c0_g1,TRINITY_DN84235_c0_g1,TRINITY_DN85833_c1_g1,TRINITY_DN85872_c0_g2,TRINITY_DN86285_c4_g1,TRINITY_DN86285_c4_g2,TRINITY_DN86457_c0_g1,TRINITY_DN86793_c0_g1,TRINITY_DN87050_c0_g3,TRI…	TRINITY_DN69540_c1_g2,TRINITY_DN70537_c1_g1,TRINITY_DN73218_c0_g7,TRINITY_DN76663_c0_g1,TRINITY_DN76663_c0_g3,TRINITY_DN77029_c3_g3,TRINITY_DN77331_c1_g1,TRINITY_DN78181_c1_g1,TRINITY_DN78532_c1_g3,TRINITY_DN82831_c0_g1,TRINITY_DN84235_c0_g1,TRINITY_DN85833_c1_g1,TRINITY_DN85872_c0_g2,TRINITY_DN86285_c4_g1,TRINITY_DN86285_c4_g2,TRINITY_DN86457_c0_g1,TRINITY_DN86793_c0_g1,TRINITY_DN87050_c0_g3,TRI…
GO:0051707	response to other organism	biological process	42/240	3149/93642	2.2e-18	2.3122e-15	TRINITY_DN69540_c1_g2,TRINITY_DN70537_c1_g1,TRINITY_DN73218_c0_g7,TRINITY_DN76663_c0_g1,TRINITY_DN76663_c0_g3,TRINITY_DN77029_c3_g3,TRINITY_DN77331_c1_g1,TRINITY_DN78181_c1_g1,TRINITY_DN78532_c1_g3,TRINITY_DN82831_c0_g1,TRINITY_DN84235_c0_g1,TRINITY_DN85833_c1_g1,TRINITY_DN85872_c0_g2,TRINITY_DN86285_c4_g1,TRINITY_DN86285_c4_g2,TRINITY_DN86457_c0_g1,TRINITY_DN86793_c0_g1,TRINITY_DN87050_c0_g3,TRI…	TRINITY_DN69540_c1_g2,TRINITY_DN70537_c1_g1,TRINITY_DN73218_c0_g7,TRINITY_DN76663_c0_g1,TRINITY_DN76663_c0_g3,TRINITY_DN77029_c3_g3,TRINITY_DN77331_c1_g1,TRINITY_DN78181_c1_g1,TRINITY_DN78532_c1_g3,TRINITY_DN82831_c0_g1,TRINITY_DN84235_c0_g1,TRINITY_DN85833_c1_g1,TRINITY_DN85872_c0_g2,TRINITY_DN86285_c4_g1,TRINITY_DN86285_c4_g2,TRINITY_DN86457_c0_g1,TRINITY_DN86793_c0_g1,TRINITY_DN87050_c0_g3,TRI…
GO:0009723	response to ethylene	biological process	22/240	678/93642	1.0e-17	9.75928571428572e-15	TRINITY_DN69540_c1_g2,TRINITY_DN71754_c3_g7,TRINITY_DN72497_c0_g1,TRINITY_DN72607_c0_g1,TRINITY_DN73895_c0_g1,TRINITY_DN77268_c0_g7,TRINITY_DN77331_c1_g1,TRINITY_DN77430_c4_g3,TRINITY_DN77983_c0_g6,TRINITY_DN78659_c3_g1,TRINITY_DN80680_c2_g2,TRINITY_DN82831_c0_g1,TRINITY_DN83210_c1_g1,TRINITY_DN83492_c1_g8,TRINITY_DN86439_c2_g4,TRINITY_DN86457_c0_g1,TRINITY_DN89195_c1_g2,TRINITY_DN89431_c1_g1,TRI…	TRINITY_DN69540_c1_g2,TRINITY_DN71754_c3_g7,TRINITY_DN72497_c0_g1,TRINITY_DN72607_c0_g1,TRINITY_DN73895_c0_g1,TRINITY_DN77268_c0_g7,TRINITY_DN77331_c1_g1,TRINITY_DN77430_c4_g3,TRINITY_DN77983_c0_g6,TRINITY_DN78659_c3_g1,TRINITY_DN80680_c2_g2,TRINITY_DN82831_c0_g1,TRINITY_DN83210_c1_g1,TRINITY_DN83492_c1_g8,TRINITY_DN86439_c2_g4,TRINITY_DN86457_c0_g1,TRINITY_DN89195_c1_g2,TRINITY_DN89431_c1_g1,TRI…
GO:0010243	response to organonitrogen compound	biological process	27/240	1202/93642	1.8e-17	1.63956e-14	TRINITY_DN69540_c1_g2,TRINITY_DN75945_c0_g1,TRINITY_DN75990_c1_g1,TRINITY_DN77268_c0_g7,TRINITY_DN82021_c1_g2,TRINITY_DN82021_c1_g3,TRINITY_DN82021_c1_g5,TRINITY_DN83131_c1_g2,TRINITY_DN83492_c1_g8,TRINITY_DN85765_c0_g1,TRINITY_DN86124_c0_g1,TRINITY_DN86439_c2_g4,TRINITY_DN87724_c1_g3,TRINITY_DN88604_c0_g1,TRINITY_DN88820_c1_g3,TRINITY_DN89345_c0_g1,TRINITY_DN90466_c0_g1,TRINITY_DN90650_c1_g2,TRI…	TRINITY_DN69540_c1_g2,TRINITY_DN75945_c0_g1,TRINITY_DN75990_c1_g1,TRINITY_DN77268_c0_g7,TRINITY_DN82021_c1_g2,TRINITY_DN82021_c1_g3,TRINITY_DN82021_c1_g5,TRINITY_DN83131_c1_g2,TRINITY_DN83492_c1_g8,TRINITY_DN85765_c0_g1,TRINITY_DN86124_c0_g1,TRINITY_DN86439_c2_g4,TRINITY_DN87724_c1_g3,TRINITY_DN88604_c0_g1,TRINITY_DN88820_c1_g3,TRINITY_DN89345_c0_g1,TRINITY_DN90466_c0_g1,TRINITY_DN90650_c1_g2,TRI…
GO:0006950	response to stress	biological process	95/240	15618/93642	2.6e-17	2.2202375e-14	TRINITY_DN67385_c0_g2,TRINITY_DN68641_c2_g1,TRINITY_DN69540_c1_g2,TRINITY_DN70537_c1_g1,TRINITY_DN71754_c3_g7,TRINITY_DN72446_c1_g1,TRINITY_DN72497_c0_g1,TRINITY_DN72607_c0_g1,TRINITY_DN73218_c0_g7,TRINITY_DN75411_c0_g2,TRINITY_DN75938_c3_g1,TRINITY_DN75945_c0_g1,TRINITY_DN75990_c1_g1,TRINITY_DN76663_c0_g1,TRINITY_DN76663_c0_g3,TRINITY_DN76913_c1_g1,TRINITY_DN77029_c3_g3,TRINITY_DN77268_c0_g7,TRI…	TRINITY_DN67385_c0_g2,TRINITY_DN68641_c2_g1,TRINITY_DN69540_c1_g2,TRINITY_DN70537_c1_g1,TRINITY_DN71754_c3_g7,TRINITY_DN72446_c1_g1,TRINITY_DN72497_c0_g1,TRINITY_DN72607_c0_g1,TRINITY_DN73218_c0_g7,TRINITY_DN75411_c0_g2,TRINITY_DN75938_c3_g1,TRINITY_DN75945_c0_g1,TRINITY_DN75990_c1_g1,TRINITY_DN76663_c0_g1,TRINITY_DN76663_c0_g3,TRINITY_DN76913_c1_g1,TRINITY_DN77029_c3_g3,TRINITY_DN77268_c0_g7,TRI…
GO:0009755	hormone-mediated signaling pathway	biological process	34/240	2135/93642	3.0e-17	2.41111764705882e-14	TRINITY_DN69540_c1_g2,TRINITY_DN69952_c1_g3,TRINITY_DN71754_c3_g7,TRINITY_DN72497_c0_g1,TRINITY_DN72607_c0_g1,TRINITY_DN73035_c0_g1,TRINITY_DN73895_c0_g1,TRINITY_DN74165_c1_g1,TRINITY_DN77268_c0_g7,TRINITY_DN77430_c4_g3,TRINITY_DN77983_c0_g6,TRINITY_DN78659_c3_g1,TRINITY_DN79560_c0_g1,TRINITY_DN80227_c0_g1,TRINITY_DN80680_c2_g2,TRINITY_DN82831_c0_g1,TRINITY_DN83210_c1_g1,TRINITY_DN83492_c1_g8,TRI…	TRINITY_DN69540_c1_g2,TRINITY_DN69952_c1_g3,TRINITY_DN71754_c3_g7,TRINITY_DN72497_c0_g1,TRINITY_DN72607_c0_g1,TRINITY_DN73035_c0_g1,TRINITY_DN73895_c0_g1,TRINITY_DN74165_c1_g1,TRINITY_DN77268_c0_g7,TRINITY_DN77430_c4_g3,TRINITY_DN77983_c0_g6,TRINITY_DN78659_c3_g1,TRINITY_DN79560_c0_g1,TRINITY_DN80227_c0_g1,TRINITY_DN80680_c2_g2,TRINITY_DN82831_c0_g1,TRINITY_DN83210_c1_g1,TRINITY_DN83492_c1_g8,TRI…
GO:0098542	defense response to other organism	biological process	34/240	2225/93642	1.0e-16	7.59055555555556e-14	TRINITY_DN69540_c1_g2,TRINITY_DN70537_c1_g1,TRINITY_DN73218_c0_g7,TRINITY_DN76663_c0_g1,TRINITY_DN76663_c0_g3,TRINITY_DN77029_c3_g3,TRINITY_DN78181_c1_g1,TRINITY_DN82831_c0_g1,TRINITY_DN84235_c0_g1,TRINITY_DN85833_c1_g1,TRINITY_DN85872_c0_g2,TRINITY_DN86285_c4_g1,TRINITY_DN86285_c4_g2,TRINITY_DN86793_c0_g1,TRINITY_DN87050_c0_g3,TRINITY_DN87065_c1_g4,TRINITY_DN87246_c2_g1,TRINITY_DN87479_c2_g1,TRI…	TRINITY_DN69540_c1_g2,TRINITY_DN70537_c1_g1,TRINITY_DN73218_c0_g7,TRINITY_DN76663_c0_g1,TRINITY_DN76663_c0_g3,TRINITY_DN77029_c3_g3,TRINITY_DN78181_c1_g1,TRINITY_DN82831_c0_g1,TRINITY_DN84235_c0_g1,TRINITY_DN85833_c1_g1,TRINITY_DN85872_c0_g2,TRINITY_DN86285_c4_g1,TRINITY_DN86285_c4_g2,TRINITY_DN86793_c0_g1,TRINITY_DN87050_c0_g3,TRINITY_DN87065_c1_g4,TRINITY_DN87246_c2_g1,TRINITY_DN87479_c2_g1,TRI…
GO:0001101	response to acid chemical	biological process	38/240	2847/93642	1.1e-16	7.91015789473684e-14	TRINITY_DN69540_c1_g2,TRINITY_DN72497_c0_g1,TRINITY_DN73035_c0_g1,TRINITY_DN75945_c0_g1,TRINITY_DN77331_c1_g1,TRINITY_DN78181_c1_g1,TRINITY_DN78532_c1_g3,TRINITY_DN78648_c2_g2,TRINITY_DN79560_c0_g1,TRINITY_DN82021_c1_g2,TRINITY_DN82021_c1_g3,TRINITY_DN82021_c1_g5,TRINITY_DN82838_c1_g2,TRINITY_DN85833_c1_g1,TRINITY_DN86027_c0_g1,TRINITY_DN86285_c4_g1,TRINITY_DN86285_c4_g2,TRINITY_DN87065_c1_g4,TRI…	TRINITY_DN69540_c1_g2,TRINITY_DN72497_c0_g1,TRINITY_DN73035_c0_g1,TRINITY_DN75945_c0_g1,TRINITY_DN77331_c1_g1,TRINITY_DN78181_c1_g1,TRINITY_DN78532_c1_g3,TRINITY_DN78648_c2_g2,TRINITY_DN79560_c0_g1,TRINITY_DN82021_c1_g2,TRINITY_DN82021_c1_g3,TRINITY_DN82021_c1_g5,TRINITY_DN82838_c1_g2,TRINITY_DN85833_c1_g1,TRINITY_DN86027_c0_g1,TRINITY_DN86285_c4_g1,TRINITY_DN86285_c4_g2,TRINITY_DN87065_c1_g4,TRI…
GO:0006351	transcription, DNA-templated	biological process	72/240	10146/93642	4.5e-16	2.85140869565217e-13	TRINITY_DN68068_c0_g1,TRINITY_DN69540_c1_g2,TRINITY_DN71754_c3_g7,TRINITY_DN72200_c0_g1,TRINITY_DN72497_c0_g1,TRINITY_DN72607_c0_g1,TRINITY_DN73895_c0_g1,TRINITY_DN74211_c0_g1,TRINITY_DN74852_c1_g4,TRINITY_DN74868_c0_g1,TRINITY_DN76185_c1_g1,TRINITY_DN76921_c0_g2,TRINITY_DN77029_c3_g3,TRINITY_DN77268_c0_g7,TRINITY_DN77331_c1_g1,TRINITY_DN77430_c4_g3,TRINITY_DN77983_c0_g6,TRINITY_DN78659_c3_g1,TRI…	TRINITY_DN68068_c0_g1,TRINITY_DN69540_c1_g2,TRINITY_DN71754_c3_g7,TRINITY_DN72200_c0_g1,TRINITY_DN72497_c0_g1,TRINITY_DN72607_c0_g1,TRINITY_DN73895_c0_g1,TRINITY_DN74211_c0_g1,TRINITY_DN74852_c1_g4,TRINITY_DN74868_c0_g1,TRINITY_DN76185_c1_g1,TRINITY_DN76921_c0_g2,TRINITY_DN77029_c3_g3,TRINITY_DN77268_c0_g7,TRINITY_DN77331_c1_g1,TRINITY_DN77430_c4_g3,TRINITY_DN77983_c0_g6,TRINITY_DN78659_c3_g1,TRI…
GO:0097659	nucleic acid-templated transcription	biological process	72/240	10148/93642	4.5e-16	2.85140869565217e-13	TRINITY_DN68068_c0_g1,TRINITY_DN69540_c1_g2,TRINITY_DN71754_c3_g7,TRINITY_DN72200_c0_g1,TRINITY_DN72497_c0_g1,TRINITY_DN72607_c0_g1,TRINITY_DN73895_c0_g1,TRINITY_DN74211_c0_g1,TRINITY_DN74852_c1_g4,TRINITY_DN74868_c0_g1,TRINITY_DN76185_c1_g1,TRINITY_DN76921_c0_g2,TRINITY_DN77029_c3_g3,TRINITY_DN77268_c0_g7,TRINITY_DN77331_c1_g1,TRINITY_DN77430_c4_g3,TRINITY_DN77983_c0_g6,TRINITY_DN78659_c3_g1,TRI…	TRINITY_DN68068_c0_g1,TRINITY_DN69540_c1_g2,TRINITY_DN71754_c3_g7,TRINITY_DN72200_c0_g1,TRINITY_DN72497_c0_g1,TRINITY_DN72607_c0_g1,TRINITY_DN73895_c0_g1,TRINITY_DN74211_c0_g1,TRINITY_DN74852_c1_g4,TRINITY_DN74868_c0_g1,TRINITY_DN76185_c1_g1,TRINITY_DN76921_c0_g2,TRINITY_DN77029_c3_g3,TRINITY_DN77268_c0_g7,TRINITY_DN77331_c1_g1,TRINITY_DN77430_c4_g3,TRINITY_DN77983_c0_g6,TRINITY_DN78659_c3_g1,TRI…
GO:0032870	cellular response to hormone stimulus	biological process	35/240	2499/93642	4.7e-16	2.85140869565217e-13	TRINITY_DN69540_c1_g2,TRINITY_DN69952_c1_g3,TRINITY_DN71754_c3_g7,TRINITY_DN72497_c0_g1,TRINITY_DN72607_c0_g1,TRINITY_DN73035_c0_g1,TRINITY_DN73895_c0_g1,TRINITY_DN74165_c1_g1,TRINITY_DN77268_c0_g7,TRINITY_DN77430_c4_g3,TRINITY_DN77983_c0_g6,TRINITY_DN78532_c1_g3,TRINITY_DN78659_c3_g1,TRINITY_DN79560_c0_g1,TRINITY_DN80227_c0_g1,TRINITY_DN80680_c2_g2,TRINITY_DN82831_c0_g1,TRINITY_DN83210_c1_g1,TRI…	TRINITY_DN69540_c1_g2,TRINITY_DN69952_c1_g3,TRINITY_DN71754_c3_g7,TRINITY_DN72497_c0_g1,TRINITY_DN72607_c0_g1,TRINITY_DN73035_c0_g1,TRINITY_DN73895_c0_g1,TRINITY_DN74165_c1_g1,TRINITY_DN77268_c0_g7,TRINITY_DN77430_c4_g3,TRINITY_DN77983_c0_g6,TRINITY_DN78532_c1_g3,TRINITY_DN78659_c3_g1,TRINITY_DN79560_c0_g1,TRINITY_DN80227_c0_g1,TRINITY_DN80680_c2_g2,TRINITY_DN82831_c0_g1,TRINITY_DN83210_c1_g1,TRI…
GO:0000160	phosphorelay signal transduction system	biological process	21/240	720/93642	4.8e-16	2.85140869565217e-13	TRINITY_DN69540_c1_g2,TRINITY_DN71754_c3_g7,TRINITY_DN72497_c0_g1,TRINITY_DN72607_c0_g1,TRINITY_DN73895_c0_g1,TRINITY_DN77268_c0_g7,TRINITY_DN77430_c4_g3,TRINITY_DN77983_c0_g6,TRINITY_DN78659_c3_g1,TRINITY_DN80680_c2_g2,TRINITY_DN82831_c0_g1,TRINITY_DN83210_c1_g1,TRINITY_DN83492_c1_g8,TRINITY_DN86439_c2_g4,TRINITY_DN86457_c0_g1,TRINITY_DN89195_c1_g2,TRINITY_DN89431_c1_g1,TRINITY_DN89431_c1_g2,TRI…	TRINITY_DN69540_c1_g2,TRINITY_DN71754_c3_g7,TRINITY_DN72497_c0_g1,TRINITY_DN72607_c0_g1,TRINITY_DN73895_c0_g1,TRINITY_DN77268_c0_g7,TRINITY_DN77430_c4_g3,TRINITY_DN77983_c0_g6,TRINITY_DN78659_c3_g1,TRINITY_DN80680_c2_g2,TRINITY_DN82831_c0_g1,TRINITY_DN83210_c1_g1,TRINITY_DN83492_c1_g8,TRINITY_DN86439_c2_g4,TRINITY_DN86457_c0_g1,TRINITY_DN89195_c1_g2,TRINITY_DN89431_c1_g1,TRINITY_DN89431_c1_g2,TRI…
GO:0032774	RNA biosynthetic process	biological process	72/240	10188/93642	5.6e-16	3.18803333333333e-13	TRINITY_DN68068_c0_g1,TRINITY_DN69540_c1_g2,TRINITY_DN71754_c3_g7,TRINITY_DN72200_c0_g1,TRINITY_DN72497_c0_g1,TRINITY_DN72607_c0_g1,TRINITY_DN73895_c0_g1,TRINITY_DN74211_c0_g1,TRINITY_DN74852_c1_g4,TRINITY_DN74868_c0_g1,TRINITY_DN76185_c1_g1,TRINITY_DN76921_c0_g2,TRINITY_DN77029_c3_g3,TRINITY_DN77268_c0_g7,TRINITY_DN77331_c1_g1,TRINITY_DN77430_c4_g3,TRINITY_DN77983_c0_g6,TRINITY_DN78659_c3_g1,TRI…	TRINITY_DN68068_c0_g1,TRINITY_DN69540_c1_g2,TRINITY_DN71754_c3_g7,TRINITY_DN72200_c0_g1,TRINITY_DN72497_c0_g1,TRINITY_DN72607_c0_g1,TRINITY_DN73895_c0_g1,TRINITY_DN74211_c0_g1,TRINITY_DN74852_c1_g4,TRINITY_DN74868_c0_g1,TRINITY_DN76185_c1_g1,TRINITY_DN76921_c0_g2,TRINITY_DN77029_c3_g3,TRINITY_DN77268_c0_g7,TRINITY_DN77331_c1_g1,TRINITY_DN77430_c4_g3,TRINITY_DN77983_c0_g6,TRINITY_DN78659_c3_g1,TRI…
GO:0009628	response to abiotic stimulus	biological process	52/240	5846/93642	2.7e-15	1.4714e-12	TRINITY_DN68641_c2_g1,TRINITY_DN69820_c0_g1,TRINITY_DN72497_c0_g1,TRINITY_DN74211_c0_g1,TRINITY_DN75411_c0_g2,TRINITY_DN75938_c3_g1,TRINITY_DN75945_c0_g1,TRINITY_DN77029_c3_g3,TRINITY_DN77331_c1_g1,TRINITY_DN78648_c2_g2,TRINITY_DN79580_c1_g1,TRINITY_DN80680_c2_g2,TRINITY_DN81287_c0_g2,TRINITY_DN81287_c0_g4,TRINITY_DN82021_c1_g2,TRINITY_DN82021_c1_g3,TRINITY_DN82021_c1_g5,TRINITY_DN82838_c1_g2,TRI…	TRINITY_DN68641_c2_g1,TRINITY_DN69820_c0_g1,TRINITY_DN72497_c0_g1,TRINITY_DN74211_c0_g1,TRINITY_DN75411_c0_g2,TRINITY_DN75938_c3_g1,TRINITY_DN75945_c0_g1,TRINITY_DN77029_c3_g3,TRINITY_DN77331_c1_g1,TRINITY_DN78648_c2_g2,TRINITY_DN79580_c1_g1,TRINITY_DN80680_c2_g2,TRINITY_DN81287_c0_g2,TRINITY_DN81287_c0_g4,TRINITY_DN82021_c1_g2,TRINITY_DN82021_c1_g3,TRINITY_DN82021_c1_g5,TRINITY_DN82838_c1_g2,TRI…
GO:0071495	cellular response to endogenous stimulus	biological process	36/240	2817/93642	2.8e-15	1.4714e-12	TRINITY_DN69540_c1_g2,TRINITY_DN69952_c1_g3,TRINITY_DN71754_c3_g7,TRINITY_DN72497_c0_g1,TRINITY_DN72607_c0_g1,TRINITY_DN73035_c0_g1,TRINITY_DN73895_c0_g1,TRINITY_DN74165_c1_g1,TRINITY_DN77268_c0_g7,TRINITY_DN77430_c4_g3,TRINITY_DN77983_c0_g6,TRINITY_DN78532_c1_g3,TRINITY_DN78659_c3_g1,TRINITY_DN79560_c0_g1,TRINITY_DN80227_c0_g1,TRINITY_DN80680_c2_g2,TRINITY_DN82831_c0_g1,TRINITY_DN83210_c1_g1,TRI…	TRINITY_DN69540_c1_g2,TRINITY_DN69952_c1_g3,TRINITY_DN71754_c3_g7,TRINITY_DN72497_c0_g1,TRINITY_DN72607_c0_g1,TRINITY_DN73035_c0_g1,TRINITY_DN73895_c0_g1,TRINITY_DN74165_c1_g1,TRINITY_DN77268_c0_g7,TRINITY_DN77430_c4_g3,TRINITY_DN77983_c0_g6,TRINITY_DN78532_c1_g3,TRINITY_DN78659_c3_g1,TRINITY_DN79560_c0_g1,TRINITY_DN80227_c0_g1,TRINITY_DN80680_c2_g2,TRINITY_DN82831_c0_g1,TRINITY_DN83210_c1_g1,TRI…
GO:1901698	response to nitrogen compound	biological process	27/240	1592/93642	1.6e-14	8.09659259259259e-12	TRINITY_DN69540_c1_g2,TRINITY_DN75945_c0_g1,TRINITY_DN75990_c1_g1,TRINITY_DN77268_c0_g7,TRINITY_DN82021_c1_g2,TRINITY_DN82021_c1_g3,TRINITY_DN82021_c1_g5,TRINITY_DN83131_c1_g2,TRINITY_DN83492_c1_g8,TRINITY_DN85765_c0_g1,TRINITY_DN86124_c0_g1,TRINITY_DN86439_c2_g4,TRINITY_DN87724_c1_g3,TRINITY_DN88604_c0_g1,TRINITY_DN88820_c1_g3,TRINITY_DN89345_c0_g1,TRINITY_DN90466_c0_g1,TRINITY_DN90650_c1_g2,TRI…	TRINITY_DN69540_c1_g2,TRINITY_DN75945_c0_g1,TRINITY_DN75990_c1_g1,TRINITY_DN77268_c0_g7,TRINITY_DN82021_c1_g2,TRINITY_DN82021_c1_g3,TRINITY_DN82021_c1_g5,TRINITY_DN83131_c1_g2,TRINITY_DN83492_c1_g8,TRINITY_DN85765_c0_g1,TRINITY_DN86124_c0_g1,TRINITY_DN86439_c2_g4,TRINITY_DN87724_c1_g3,TRINITY_DN88604_c0_g1,TRINITY_DN88820_c1_g3,TRINITY_DN89345_c0_g1,TRINITY_DN90466_c0_g1,TRINITY_DN90650_c1_g2,TRI…
GO:0009414	response to water deprivation	biological process	20/240	762/93642	1.7e-14	8.29539285714286e-12	TRINITY_DN72497_c0_g1,TRINITY_DN75945_c0_g1,TRINITY_DN78648_c2_g2,TRINITY_DN82021_c1_g2,TRINITY_DN82021_c1_g3,TRINITY_DN82021_c1_g5,TRINITY_DN82838_c1_g2,TRINITY_DN86027_c0_g1,TRINITY_DN87724_c1_g3,TRINITY_DN88382_c0_g2,TRINITY_DN88604_c0_g1,TRINITY_DN88854_c0_g5,TRINITY_DN89029_c3_g8,TRINITY_DN89345_c0_g1,TRINITY_DN91670_c0_g3,TRINITY_DN95142_c1_g2,TRINITY_DN95508_c2_g2,TRINITY_DN95921_c1_g1,TRI…	TRINITY_DN72497_c0_g1,TRINITY_DN75945_c0_g1,TRINITY_DN78648_c2_g2,TRINITY_DN82021_c1_g2,TRINITY_DN82021_c1_g3,TRINITY_DN82021_c1_g5,TRINITY_DN82838_c1_g2,TRINITY_DN86027_c0_g1,TRINITY_DN87724_c1_g3,TRINITY_DN88382_c0_g2,TRINITY_DN88604_c0_g1,TRINITY_DN88854_c0_g5,TRINITY_DN89029_c3_g8,TRINITY_DN89345_c0_g1,TRINITY_DN91670_c0_g3,TRINITY_DN95142_c1_g2,TRINITY_DN95508_c2_g2,TRINITY_DN95921_c1_g1,TRI…
GO:0009415	response to water	biological process	20/240	791/93642	3.5e-14	1.64898275862069e-11	TRINITY_DN72497_c0_g1,TRINITY_DN75945_c0_g1,TRINITY_DN78648_c2_g2,TRINITY_DN82021_c1_g2,TRINITY_DN82021_c1_g3,TRINITY_DN82021_c1_g5,TRINITY_DN82838_c1_g2,TRINITY_DN86027_c0_g1,TRINITY_DN87724_c1_g3,TRINITY_DN88382_c0_g2,TRINITY_DN88604_c0_g1,TRINITY_DN88854_c0_g5,TRINITY_DN89029_c3_g8,TRINITY_DN89345_c0_g1,TRINITY_DN91670_c0_g3,TRINITY_DN95142_c1_g2,TRINITY_DN95508_c2_g2,TRINITY_DN95921_c1_g1,TRI…	TRINITY_DN72497_c0_g1,TRINITY_DN75945_c0_g1,TRINITY_DN78648_c2_g2,TRINITY_DN82021_c1_g2,TRINITY_DN82021_c1_g3,TRINITY_DN82021_c1_g5,TRINITY_DN82838_c1_g2,TRINITY_DN86027_c0_g1,TRINITY_DN87724_c1_g3,TRINITY_DN88382_c0_g2,TRINITY_DN88604_c0_g1,TRINITY_DN88854_c0_g5,TRINITY_DN89029_c3_g8,TRINITY_DN89345_c0_g1,TRINITY_DN91670_c0_g3,TRINITY_DN95142_c1_g2,TRINITY_DN95508_c2_g2,TRINITY_DN95921_c1_g1,TRI…
GO:0042493	response to drug	biological process	34/240	2923/93642	2.5e-13	1.13858333333333e-10	TRINITY_DN69540_c1_g2,TRINITY_DN75945_c0_g1,TRINITY_DN75990_c1_g1,TRINITY_DN77268_c0_g7,TRINITY_DN78181_c1_g1,TRINITY_DN78532_c1_g3,TRINITY_DN82021_c1_g2,TRINITY_DN82021_c1_g3,TRINITY_DN82021_c1_g5,TRINITY_DN83131_c1_g2,TRINITY_DN83492_c1_g8,TRINITY_DN85765_c0_g1,TRINITY_DN86027_c0_g1,TRINITY_DN86124_c0_g1,TRINITY_DN86285_c4_g1,TRINITY_DN86285_c4_g2,TRINITY_DN86439_c2_g4,TRINITY_DN87065_c1_g4,TRI…	TRINITY_DN69540_c1_g2,TRINITY_DN75945_c0_g1,TRINITY_DN75990_c1_g1,TRINITY_DN77268_c0_g7,TRINITY_DN78181_c1_g1,TRINITY_DN78532_c1_g3,TRINITY_DN82021_c1_g2,TRINITY_DN82021_c1_g3,TRINITY_DN82021_c1_g5,TRINITY_DN83131_c1_g2,TRINITY_DN83492_c1_g8,TRINITY_DN85765_c0_g1,TRINITY_DN86027_c0_g1,TRINITY_DN86124_c0_g1,TRINITY_DN86285_c4_g1,TRINITY_DN86285_c4_g2,TRINITY_DN86439_c2_g4,TRINITY_DN87065_c1_g4,TRI…
GO:0042742	defense response to bacterium	biological process	22/240	1227/93642	1.6e-12	7.05187096774194e-10	TRINITY_DN69540_c1_g2,TRINITY_DN73218_c0_g7,TRINITY_DN76663_c0_g1,TRINITY_DN76663_c0_g3,TRINITY_DN77029_c3_g3,TRINITY_DN78181_c1_g1,TRINITY_DN84235_c0_g1,TRINITY_DN86285_c4_g1,TRINITY_DN86285_c4_g2,TRINITY_DN87065_c1_g4,TRINITY_DN87479_c2_g1,TRINITY_DN87724_c1_g3,TRINITY_DN88604_c0_g1,TRINITY_DN89504_c0_g1,TRINITY_DN89504_c0_g2,TRINITY_DN89537_c0_g2,TRINITY_DN90650_c1_g2,TRINITY_DN95142_c1_g2,TRI…	TRINITY_DN69540_c1_g2,TRINITY_DN73218_c0_g7,TRINITY_DN76663_c0_g1,TRINITY_DN76663_c0_g3,TRINITY_DN77029_c3_g3,TRINITY_DN78181_c1_g1,TRINITY_DN84235_c0_g1,TRINITY_DN86285_c4_g1,TRINITY_DN86285_c4_g2,TRINITY_DN87065_c1_g4,TRINITY_DN87479_c2_g1,TRINITY_DN87724_c1_g3,TRINITY_DN88604_c0_g1,TRINITY_DN89504_c0_g1,TRINITY_DN89504_c0_g2,TRINITY_DN89537_c0_g2,TRINITY_DN90650_c1_g2,TRINITY_DN95142_c1_g2,TRI…
GO:0009605	response to external stimulus	biological process	44/240	5265/93642	4.4e-12	1.8786625e-09	TRINITY_DN69540_c1_g2,TRINITY_DN70537_c1_g1,TRINITY_DN73218_c0_g7,TRINITY_DN76663_c0_g1,TRINITY_DN76663_c0_g3,TRINITY_DN77029_c3_g3,TRINITY_DN77331_c1_g1,TRINITY_DN78181_c1_g1,TRINITY_DN78532_c1_g3,TRINITY_DN78648_c2_g2,TRINITY_DN82831_c0_g1,TRINITY_DN83492_c1_g8,TRINITY_DN84235_c0_g1,TRINITY_DN85833_c1_g1,TRINITY_DN85872_c0_g2,TRINITY_DN86285_c4_g1,TRINITY_DN86285_c4_g2,TRINITY_DN86457_c0_g1,TRI…	TRINITY_DN69540_c1_g2,TRINITY_DN70537_c1_g1,TRINITY_DN73218_c0_g7,TRINITY_DN76663_c0_g1,TRINITY_DN76663_c0_g3,TRINITY_DN77029_c3_g3,TRINITY_DN77331_c1_g1,TRINITY_DN78181_c1_g1,TRINITY_DN78532_c1_g3,TRINITY_DN78648_c2_g2,TRINITY_DN82831_c0_g1,TRINITY_DN83492_c1_g8,TRINITY_DN84235_c0_g1,TRINITY_DN85833_c1_g1,TRINITY_DN85872_c0_g2,TRINITY_DN86285_c4_g1,TRINITY_DN86285_c4_g2,TRINITY_DN86457_c0_g1,TRI…
GO:0009409	response to cold	biological process	17/240	713/93642	7.7e-12	3.18803333333333e-09	TRINITY_DN68641_c2_g1,TRINITY_DN77029_c3_g3,TRINITY_DN79580_c1_g1,TRINITY_DN82021_c1_g2,TRINITY_DN82021_c1_g3,TRINITY_DN82021_c1_g5,TRINITY_DN83018_c0_g4,TRINITY_DN86027_c0_g1,TRINITY_DN86124_c0_g1,TRINITY_DN87724_c1_g3,TRINITY_DN88604_c0_g1,TRINITY_DN89345_c0_g1,TRINITY_DN91670_c0_g3,TRINITY_DN95086_c0_g2,TRINITY_DN95142_c1_g2,TRINITY_DN95481_c0_g3,TRINITY_DN95611_c1_g2	TRINITY_DN68641_c2_g1,TRINITY_DN77029_c3_g3,TRINITY_DN79580_c1_g1,TRINITY_DN82021_c1_g2,TRINITY_DN82021_c1_g3,TRINITY_DN82021_c1_g5,TRINITY_DN83018_c0_g4,TRINITY_DN86027_c0_g1,TRINITY_DN86124_c0_g1,TRINITY_DN87724_c1_g3,TRINITY_DN88604_c0_g1,TRINITY_DN89345_c0_g1,TRINITY_DN91670_c0_g3,TRINITY_DN95086_c0_g2,TRINITY_DN95142_c1_g2,TRINITY_DN95481_c0_g3,TRINITY_DN95611_c1_g2
GO:0009617	response to bacterium	biological process	24/240	1662/93642	1.4e-11	5.62594117647059e-09	TRINITY_DN69540_c1_g2,TRINITY_DN73218_c0_g7,TRINITY_DN76663_c0_g1,TRINITY_DN76663_c0_g3,TRINITY_DN77029_c3_g3,TRINITY_DN78181_c1_g1,TRINITY_DN78532_c1_g3,TRINITY_DN84235_c0_g1,TRINITY_DN86285_c4_g1,TRINITY_DN86285_c4_g2,TRINITY_DN87065_c1_g4,TRINITY_DN87479_c2_g1,TRINITY_DN87724_c1_g3,TRINITY_DN88604_c0_g1,TRINITY_DN89504_c0_g1,TRINITY_DN89504_c0_g2,TRINITY_DN89537_c0_g2,TRINITY_DN90650_c1_g2,TRI…	TRINITY_DN69540_c1_g2,TRINITY_DN73218_c0_g7,TRINITY_DN76663_c0_g1,TRINITY_DN76663_c0_g3,TRINITY_DN77029_c3_g3,TRINITY_DN78181_c1_g1,TRINITY_DN78532_c1_g3,TRINITY_DN84235_c0_g1,TRINITY_DN86285_c4_g1,TRINITY_DN86285_c4_g2,TRINITY_DN87065_c1_g4,TRINITY_DN87479_c2_g1,TRINITY_DN87724_c1_g3,TRINITY_DN88604_c0_g1,TRINITY_DN89504_c0_g1,TRINITY_DN89504_c0_g2,TRINITY_DN89537_c0_g2,TRINITY_DN90650_c1_g2,TRI…
GO:0009620	response to fungus	biological process	19/240	986/93642	1.7e-11	6.63631428571429e-09	TRINITY_DN70537_c1_g1,TRINITY_DN73218_c0_g7,TRINITY_DN77029_c3_g3,TRINITY_DN77331_c1_g1,TRINITY_DN82831_c0_g1,TRINITY_DN85833_c1_g1,TRINITY_DN86457_c0_g1,TRINITY_DN87246_c2_g1,TRINITY_DN87724_c1_g3,TRINITY_DN88604_c0_g1,TRINITY_DN89504_c0_g1,TRINITY_DN89504_c0_g2,TRINITY_DN90650_c1_g2,TRINITY_DN94496_c1_g1,TRINITY_DN95086_c0_g2,TRINITY_DN95142_c1_g2,TRINITY_DN95551_c0_g5,TRINITY_DN98156_c2_g3,TRI…	TRINITY_DN70537_c1_g1,TRINITY_DN73218_c0_g7,TRINITY_DN77029_c3_g3,TRINITY_DN77331_c1_g1,TRINITY_DN82831_c0_g1,TRINITY_DN85833_c1_g1,TRINITY_DN86457_c0_g1,TRINITY_DN87246_c2_g1,TRINITY_DN87724_c1_g3,TRINITY_DN88604_c0_g1,TRINITY_DN89504_c0_g1,TRINITY_DN89504_c0_g2,TRINITY_DN90650_c1_g2,TRINITY_DN94496_c1_g1,TRINITY_DN95086_c0_g2,TRINITY_DN95142_c1_g2,TRINITY_DN95551_c0_g5,TRINITY_DN98156_c2_g3,TRI…
GO:0071310	cellular response to organic substance	biological process	36/240	3987/93642	6.2e-11	2.35307222222222e-08	TRINITY_DN69540_c1_g2,TRINITY_DN69952_c1_g3,TRINITY_DN71754_c3_g7,TRINITY_DN72497_c0_g1,TRINITY_DN72607_c0_g1,TRINITY_DN73035_c0_g1,TRINITY_DN73895_c0_g1,TRINITY_DN74165_c1_g1,TRINITY_DN77268_c0_g7,TRINITY_DN77430_c4_g3,TRINITY_DN77983_c0_g6,TRINITY_DN78532_c1_g3,TRINITY_DN78659_c3_g1,TRINITY_DN79560_c0_g1,TRINITY_DN80227_c0_g1,TRINITY_DN80680_c2_g2,TRINITY_DN82831_c0_g1,TRINITY_DN83210_c1_g1,TRI…	TRINITY_DN69540_c1_g2,TRINITY_DN69952_c1_g3,TRINITY_DN71754_c3_g7,TRINITY_DN72497_c0_g1,TRINITY_DN72607_c0_g1,TRINITY_DN73035_c0_g1,TRINITY_DN73895_c0_g1,TRINITY_DN74165_c1_g1,TRINITY_DN77268_c0_g7,TRINITY_DN77430_c4_g3,TRINITY_DN77983_c0_g6,TRINITY_DN78532_c1_g3,TRINITY_DN78659_c3_g1,TRINITY_DN79560_c0_g1,TRINITY_DN80227_c0_g1,TRINITY_DN80680_c2_g2,TRINITY_DN82831_c0_g1,TRINITY_DN83210_c1_g1,TRI…
GO:0050832	defense response to fungus	biological process	16/240	762/93642	2.0e-10	7.38540540540541e-08	TRINITY_DN70537_c1_g1,TRINITY_DN73218_c0_g7,TRINITY_DN77029_c3_g3,TRINITY_DN82831_c0_g1,TRINITY_DN85833_c1_g1,TRINITY_DN87246_c2_g1,TRINITY_DN87724_c1_g3,TRINITY_DN88604_c0_g1,TRINITY_DN89504_c0_g1,TRINITY_DN89504_c0_g2,TRINITY_DN90650_c1_g2,TRINITY_DN94496_c1_g1,TRINITY_DN95086_c0_g2,TRINITY_DN95142_c1_g2,TRINITY_DN95551_c0_g5,TRINITY_DN98450_c2_g1	TRINITY_DN70537_c1_g1,TRINITY_DN73218_c0_g7,TRINITY_DN77029_c3_g3,TRINITY_DN82831_c0_g1,TRINITY_DN85833_c1_g1,TRINITY_DN87246_c2_g1,TRINITY_DN87724_c1_g3,TRINITY_DN88604_c0_g1,TRINITY_DN89504_c0_g1,TRINITY_DN89504_c0_g2,TRINITY_DN90650_c1_g2,TRINITY_DN94496_c1_g1,TRINITY_DN95086_c0_g2,TRINITY_DN95142_c1_g2,TRINITY_DN95551_c0_g5,TRINITY_DN98450_c2_g1
GO:0034654	nucleobase-containing compound biosynthetic process	biological process	72/240	13382/93642	3.3e-10	1.18652368421053e-07	TRINITY_DN68068_c0_g1,TRINITY_DN69540_c1_g2,TRINITY_DN71754_c3_g7,TRINITY_DN72200_c0_g1,TRINITY_DN72497_c0_g1,TRINITY_DN72607_c0_g1,TRINITY_DN73895_c0_g1,TRINITY_DN74211_c0_g1,TRINITY_DN74852_c1_g4,TRINITY_DN74868_c0_g1,TRINITY_DN76185_c1_g1,TRINITY_DN76921_c0_g2,TRINITY_DN77029_c3_g3,TRINITY_DN77268_c0_g7,TRINITY_DN77331_c1_g1,TRINITY_DN77430_c4_g3,TRINITY_DN77983_c0_g6,TRINITY_DN78659_c3_g1,TRI…	TRINITY_DN68068_c0_g1,TRINITY_DN69540_c1_g2,TRINITY_DN71754_c3_g7,TRINITY_DN72200_c0_g1,TRINITY_DN72497_c0_g1,TRINITY_DN72607_c0_g1,TRINITY_DN73895_c0_g1,TRINITY_DN74211_c0_g1,TRINITY_DN74852_c1_g4,TRINITY_DN74868_c0_g1,TRINITY_DN76185_c1_g1,TRINITY_DN76921_c0_g2,TRINITY_DN77029_c3_g3,TRINITY_DN77268_c0_g7,TRINITY_DN77331_c1_g1,TRINITY_DN77430_c4_g3,TRINITY_DN77983_c0_g6,TRINITY_DN78659_c3_g1,TRI…
GO:0003677	DNA binding	molecular function	61/268	9860/102170	1.9e-10	2.9165e-07	TRINITY_DN68068_c0_g1,TRINITY_DN69540_c1_g2,TRINITY_DN71754_c3_g7,TRINITY_DN72200_c0_g1,TRINITY_DN72497_c0_g1,TRINITY_DN72607_c0_g1,TRINITY_DN73895_c0_g1,TRINITY_DN74211_c0_g1,TRINITY_DN74852_c1_g4,TRINITY_DN74868_c0_g1,TRINITY_DN77268_c0_g7,TRINITY_DN77331_c1_g1,TRINITY_DN77430_c4_g3,TRINITY_DN77983_c0_g6,TRINITY_DN78659_c3_g1,TRINITY_DN79291_c2_g4,TRINITY_DN79493_c5_g1,TRINITY_DN79493_c5_g2,TRI…	TRINITY_DN68068_c0_g1,TRINITY_DN69540_c1_g2,TRINITY_DN71754_c3_g7,TRINITY_DN72200_c0_g1,TRINITY_DN72497_c0_g1,TRINITY_DN72607_c0_g1,TRINITY_DN73895_c0_g1,TRINITY_DN74211_c0_g1,TRINITY_DN74852_c1_g4,TRINITY_DN74868_c0_g1,TRINITY_DN77268_c0_g7,TRINITY_DN77331_c1_g1,TRINITY_DN77430_c4_g3,TRINITY_DN77983_c0_g6,TRINITY_DN78659_c3_g1,TRINITY_DN79291_c2_g4,TRINITY_DN79493_c5_g1,TRINITY_DN79493_c5_g2,TRI…
GO:0009651	response to salt stress	biological process	19/240	1292/93642	1.5e-09	5.255e-07	TRINITY_DN72497_c0_g1,TRINITY_DN77331_c1_g1,TRINITY_DN78648_c2_g2,TRINITY_DN82021_c1_g2,TRINITY_DN82021_c1_g3,TRINITY_DN82021_c1_g5,TRINITY_DN86027_c0_g1,TRINITY_DN86124_c0_g1,TRINITY_DN86457_c0_g1,TRINITY_DN87724_c1_g3,TRINITY_DN88382_c0_g2,TRINITY_DN88604_c0_g1,TRINITY_DN88854_c0_g5,TRINITY_DN89345_c0_g1,TRINITY_DN91670_c0_g3,TRINITY_DN95142_c1_g2,TRINITY_DN95632_c3_g2,TRINITY_DN96952_c1_g3,TRI…	TRINITY_DN72497_c0_g1,TRINITY_DN77331_c1_g1,TRINITY_DN78648_c2_g2,TRINITY_DN82021_c1_g2,TRINITY_DN82021_c1_g3,TRINITY_DN82021_c1_g5,TRINITY_DN86027_c0_g1,TRINITY_DN86124_c0_g1,TRINITY_DN86457_c0_g1,TRINITY_DN87724_c1_g3,TRINITY_DN88382_c0_g2,TRINITY_DN88604_c0_g1,TRINITY_DN88854_c0_g5,TRINITY_DN89345_c0_g1,TRINITY_DN91670_c0_g3,TRINITY_DN95142_c1_g2,TRINITY_DN95632_c3_g2,TRINITY_DN96952_c1_g3,TRI…
GO:0009266	response to temperature stimulus	biological process	22/240	1783/93642	1.8e-09	6.14835e-07	TRINITY_DN68641_c2_g1,TRINITY_DN75411_c0_g2,TRINITY_DN75938_c3_g1,TRINITY_DN77029_c3_g3,TRINITY_DN79580_c1_g1,TRINITY_DN82021_c1_g2,TRINITY_DN82021_c1_g3,TRINITY_DN82021_c1_g5,TRINITY_DN83018_c0_g4,TRINITY_DN83845_c1_g1,TRINITY_DN86027_c0_g1,TRINITY_DN86124_c0_g1,TRINITY_DN87724_c1_g3,TRINITY_DN88604_c0_g1,TRINITY_DN89195_c1_g2,TRINITY_DN89345_c0_g1,TRINITY_DN91670_c0_g3,TRINITY_DN95086_c0_g2,TRI…	TRINITY_DN68641_c2_g1,TRINITY_DN75411_c0_g2,TRINITY_DN75938_c3_g1,TRINITY_DN77029_c3_g3,TRINITY_DN79580_c1_g1,TRINITY_DN82021_c1_g2,TRINITY_DN82021_c1_g3,TRINITY_DN82021_c1_g5,TRINITY_DN83018_c0_g4,TRINITY_DN83845_c1_g1,TRINITY_DN86027_c0_g1,TRINITY_DN86124_c0_g1,TRINITY_DN87724_c1_g3,TRINITY_DN88604_c0_g1,TRINITY_DN89195_c1_g2,TRINITY_DN89345_c0_g1,TRINITY_DN91670_c0_g3,TRINITY_DN95086_c0_g2,TRI…
GO:0010117	photoprotection	biological process	5/240	21/93642	2.1e-09	6.99812195121951e-07	TRINITY_DN82021_c1_g2,TRINITY_DN82021_c1_g3,TRINITY_DN82021_c1_g5,TRINITY_DN89345_c0_g1,TRINITY_DN91670_c0_g3	TRINITY_DN82021_c1_g2,TRINITY_DN82021_c1_g3,TRINITY_DN82021_c1_g5,TRINITY_DN89345_c0_g1,TRINITY_DN91670_c0_g3
GO:0019438	aromatic compound biosynthetic process	biological process	75/240	15010/93642	3.4e-09	1.10605238095238e-06	TRINITY_DN68068_c0_g1,TRINITY_DN69540_c1_g2,TRINITY_DN71754_c3_g7,TRINITY_DN72200_c0_g1,TRINITY_DN72497_c0_g1,TRINITY_DN72607_c0_g1,TRINITY_DN73895_c0_g1,TRINITY_DN74211_c0_g1,TRINITY_DN74852_c1_g4,TRINITY_DN74868_c0_g1,TRINITY_DN76185_c1_g1,TRINITY_DN76921_c0_g2,TRINITY_DN77029_c3_g3,TRINITY_DN77268_c0_g7,TRINITY_DN77331_c1_g1,TRINITY_DN77430_c4_g3,TRINITY_DN77983_c0_g6,TRINITY_DN78659_c3_g1,TRI…	TRINITY_DN68068_c0_g1,TRINITY_DN69540_c1_g2,TRINITY_DN71754_c3_g7,TRINITY_DN72200_c0_g1,TRINITY_DN72497_c0_g1,TRINITY_DN72607_c0_g1,TRINITY_DN73895_c0_g1,TRINITY_DN74211_c0_g1,TRINITY_DN74852_c1_g4,TRINITY_DN74868_c0_g1,TRINITY_DN76185_c1_g1,TRINITY_DN76921_c0_g2,TRINITY_DN77029_c3_g3,TRINITY_DN77268_c0_g7,TRINITY_DN77331_c1_g1,TRINITY_DN77430_c4_g3,TRINITY_DN77983_c0_g6,TRINITY_DN78659_c3_g1,TRI…
GO:1901362	organic cyclic compound biosynthetic process	biological process	79/240	16392/93642	5.6e-09	1.77936744186046e-06	TRINITY_DN68068_c0_g1,TRINITY_DN69540_c1_g2,TRINITY_DN69820_c0_g1,TRINITY_DN71754_c3_g7,TRINITY_DN72200_c0_g1,TRINITY_DN72497_c0_g1,TRINITY_DN72607_c0_g1,TRINITY_DN73895_c0_g1,TRINITY_DN74211_c0_g1,TRINITY_DN74852_c1_g4,TRINITY_DN74868_c0_g1,TRINITY_DN76185_c1_g1,TRINITY_DN76921_c0_g2,TRINITY_DN77029_c3_g3,TRINITY_DN77268_c0_g7,TRINITY_DN77331_c1_g1,TRINITY_DN77430_c4_g3,TRINITY_DN77983_c0_g6,TRI…	TRINITY_DN68068_c0_g1,TRINITY_DN69540_c1_g2,TRINITY_DN69820_c0_g1,TRINITY_DN71754_c3_g7,TRINITY_DN72200_c0_g1,TRINITY_DN72497_c0_g1,TRINITY_DN72607_c0_g1,TRINITY_DN73895_c0_g1,TRINITY_DN74211_c0_g1,TRINITY_DN74852_c1_g4,TRINITY_DN74868_c0_g1,TRINITY_DN76185_c1_g1,TRINITY_DN76921_c0_g2,TRINITY_DN77029_c3_g3,TRINITY_DN77268_c0_g7,TRINITY_DN77331_c1_g1,TRINITY_DN77430_c4_g3,TRINITY_DN77983_c0_g6,TRI…
GO:0018130	heterocycle biosynthetic process	biological process	74/240	14998/93642	8.0e-09	2.48418181818182e-06	TRINITY_DN68068_c0_g1,TRINITY_DN69540_c1_g2,TRINITY_DN71754_c3_g7,TRINITY_DN72200_c0_g1,TRINITY_DN72497_c0_g1,TRINITY_DN72607_c0_g1,TRINITY_DN73895_c0_g1,TRINITY_DN74211_c0_g1,TRINITY_DN74852_c1_g4,TRINITY_DN74868_c0_g1,TRINITY_DN76185_c1_g1,TRINITY_DN76921_c0_g2,TRINITY_DN77029_c3_g3,TRINITY_DN77268_c0_g7,TRINITY_DN77331_c1_g1,TRINITY_DN77430_c4_g3,TRINITY_DN77983_c0_g6,TRINITY_DN78659_c3_g1,TRI…	TRINITY_DN68068_c0_g1,TRINITY_DN69540_c1_g2,TRINITY_DN71754_c3_g7,TRINITY_DN72200_c0_g1,TRINITY_DN72497_c0_g1,TRINITY_DN72607_c0_g1,TRINITY_DN73895_c0_g1,TRINITY_DN74211_c0_g1,TRINITY_DN74852_c1_g4,TRINITY_DN74868_c0_g1,TRINITY_DN76185_c1_g1,TRINITY_DN76921_c0_g2,TRINITY_DN77029_c3_g3,TRINITY_DN77268_c0_g7,TRINITY_DN77331_c1_g1,TRINITY_DN77430_c4_g3,TRINITY_DN77983_c0_g6,TRINITY_DN78659_c3_g1,TRI…
GO:0009611	response to wounding	biological process	13/240	607/93642	8.3e-09	2.52006444444444e-06	TRINITY_DN78532_c1_g3,TRINITY_DN82021_c1_g2,TRINITY_DN82021_c1_g3,TRINITY_DN82021_c1_g5,TRINITY_DN86124_c0_g1,TRINITY_DN86457_c0_g1,TRINITY_DN87246_c2_g1,TRINITY_DN87479_c2_g1,TRINITY_DN89345_c0_g1,TRINITY_DN89537_c0_g2,TRINITY_DN90650_c1_g2,TRINITY_DN91670_c0_g3,TRINITY_DN97519_c1_g1	TRINITY_DN78532_c1_g3,TRINITY_DN82021_c1_g2,TRINITY_DN82021_c1_g3,TRINITY_DN82021_c1_g5,TRINITY_DN86124_c0_g1,TRINITY_DN86457_c0_g1,TRINITY_DN87246_c2_g1,TRINITY_DN87479_c2_g1,TRINITY_DN89345_c0_g1,TRINITY_DN89537_c0_g2,TRINITY_DN90650_c1_g2,TRINITY_DN91670_c0_g3,TRINITY_DN97519_c1_g1
GO:0010035	response to inorganic substance	biological process	28/240	3087/93642	9.2e-09	2.7326e-06	TRINITY_DN70537_c1_g1,TRINITY_DN72497_c0_g1,TRINITY_DN75411_c0_g2,TRINITY_DN75945_c0_g1,TRINITY_DN77029_c3_g3,TRINITY_DN78648_c2_g2,TRINITY_DN82021_c1_g2,TRINITY_DN82021_c1_g3,TRINITY_DN82021_c1_g5,TRINITY_DN82838_c1_g2,TRINITY_DN86027_c0_g1,TRINITY_DN87724_c1_g3,TRINITY_DN88382_c0_g2,TRINITY_DN88604_c0_g1,TRINITY_DN88854_c0_g5,TRINITY_DN89029_c3_g8,TRINITY_DN89345_c0_g1,TRINITY_DN91670_c0_g3,TRI…	TRINITY_DN70537_c1_g1,TRINITY_DN72497_c0_g1,TRINITY_DN75411_c0_g2,TRINITY_DN75945_c0_g1,TRINITY_DN77029_c3_g3,TRINITY_DN78648_c2_g2,TRINITY_DN82021_c1_g2,TRINITY_DN82021_c1_g3,TRINITY_DN82021_c1_g5,TRINITY_DN82838_c1_g2,TRINITY_DN86027_c0_g1,TRINITY_DN87724_c1_g3,TRINITY_DN88382_c0_g2,TRINITY_DN88604_c0_g1,TRINITY_DN88854_c0_g5,TRINITY_DN89029_c3_g8,TRINITY_DN89345_c0_g1,TRINITY_DN91670_c0_g3,TRI…
GO:0044212	transcription regulatory region DNA binding	molecular function	17/268	1074/102170	5.6e-09	5.8023e-06	TRINITY_DN74211_c0_g1,TRINITY_DN82021_c1_g2,TRINITY_DN82021_c1_g3,TRINITY_DN82021_c1_g5,TRINITY_DN82831_c0_g1,TRINITY_DN83131_c1_g2,TRINITY_DN83492_c1_g8,TRINITY_DN83845_c1_g1,TRINITY_DN86124_c0_g1,TRINITY_DN87724_c1_g3,TRINITY_DN88604_c0_g1,TRINITY_DN89345_c0_g1,TRINITY_DN90650_c1_g2,TRINITY_DN91670_c0_g3,TRINITY_DN95142_c1_g2,TRINITY_DN95481_c0_g3,TRINITY_DN95727_c1_g1	TRINITY_DN74211_c0_g1,TRINITY_DN82021_c1_g2,TRINITY_DN82021_c1_g3,TRINITY_DN82021_c1_g5,TRINITY_DN82831_c0_g1,TRINITY_DN83131_c1_g2,TRINITY_DN83492_c1_g8,TRINITY_DN83845_c1_g1,TRINITY_DN86124_c0_g1,TRINITY_DN87724_c1_g3,TRINITY_DN88604_c0_g1,TRINITY_DN89345_c0_g1,TRINITY_DN90650_c1_g2,TRINITY_DN91670_c0_g3,TRINITY_DN95142_c1_g2,TRINITY_DN95481_c0_g3,TRINITY_DN95727_c1_g1
GO:0001067	regulatory region nucleic acid binding	molecular function	17/268	1082/102170	6.3e-09	5.8023e-06	TRINITY_DN74211_c0_g1,TRINITY_DN82021_c1_g2,TRINITY_DN82021_c1_g3,TRINITY_DN82021_c1_g5,TRINITY_DN82831_c0_g1,TRINITY_DN83131_c1_g2,TRINITY_DN83492_c1_g8,TRINITY_DN83845_c1_g1,TRINITY_DN86124_c0_g1,TRINITY_DN87724_c1_g3,TRINITY_DN88604_c0_g1,TRINITY_DN89345_c0_g1,TRINITY_DN90650_c1_g2,TRINITY_DN91670_c0_g3,TRINITY_DN95142_c1_g2,TRINITY_DN95481_c0_g3,TRINITY_DN95727_c1_g1	TRINITY_DN74211_c0_g1,TRINITY_DN82021_c1_g2,TRINITY_DN82021_c1_g3,TRINITY_DN82021_c1_g5,TRINITY_DN82831_c0_g1,TRINITY_DN83131_c1_g2,TRINITY_DN83492_c1_g8,TRINITY_DN83845_c1_g1,TRINITY_DN86124_c0_g1,TRINITY_DN87724_c1_g3,TRINITY_DN88604_c0_g1,TRINITY_DN89345_c0_g1,TRINITY_DN90650_c1_g2,TRINITY_DN91670_c0_g3,TRINITY_DN95142_c1_g2,TRINITY_DN95481_c0_g3,TRINITY_DN95727_c1_g1
GO:0009816	defense response to bacterium, incompatible interaction	biological process	9/240	260/93642	3.1e-08	9.01176595744681e-06	TRINITY_DN73218_c0_g7,TRINITY_DN76663_c0_g1,TRINITY_DN76663_c0_g3,TRINITY_DN78181_c1_g1,TRINITY_DN84235_c0_g1,TRINITY_DN86285_c4_g1,TRINITY_DN86285_c4_g2,TRINITY_DN87065_c1_g4,TRINITY_DN97519_c1_g1	TRINITY_DN73218_c0_g7,TRINITY_DN76663_c0_g1,TRINITY_DN76663_c0_g3,TRINITY_DN78181_c1_g1,TRINITY_DN84235_c0_g1,TRINITY_DN86285_c4_g1,TRINITY_DN86285_c4_g2,TRINITY_DN87065_c1_g4,TRINITY_DN97519_c1_g1
GO:0051704	multi-organism process	biological process	47/240	8030/93642	7.8e-08	2.2202375e-05	TRINITY_DN69540_c1_g2,TRINITY_DN70537_c1_g1,TRINITY_DN73218_c0_g7,TRINITY_DN74868_c0_g1,TRINITY_DN76663_c0_g1,TRINITY_DN76663_c0_g3,TRINITY_DN77029_c3_g3,TRINITY_DN77331_c1_g1,TRINITY_DN77511_c1_g1,TRINITY_DN78002_c4_g4,TRINITY_DN78181_c1_g1,TRINITY_DN78532_c1_g3,TRINITY_DN80705_c0_g1,TRINITY_DN82831_c0_g1,TRINITY_DN84235_c0_g1,TRINITY_DN85833_c1_g1,TRINITY_DN85872_c0_g2,TRINITY_DN86285_c4_g1,TRI…	TRINITY_DN69540_c1_g2,TRINITY_DN70537_c1_g1,TRINITY_DN73218_c0_g7,TRINITY_DN74868_c0_g1,TRINITY_DN76663_c0_g1,TRINITY_DN76663_c0_g3,TRINITY_DN77029_c3_g3,TRINITY_DN77331_c1_g1,TRINITY_DN77511_c1_g1,TRINITY_DN78002_c4_g4,TRINITY_DN78181_c1_g1,TRINITY_DN78532_c1_g3,TRINITY_DN80705_c0_g1,TRINITY_DN82831_c0_g1,TRINITY_DN84235_c0_g1,TRINITY_DN85833_c1_g1,TRINITY_DN85872_c0_g2,TRINITY_DN86285_c4_g1,TRI…
GO:0043565	sequence-specific DNA binding	molecular function	23/268	2241/102170	3.8e-08	2.9165e-05	TRINITY_DN74211_c0_g1,TRINITY_DN74852_c1_g4,TRINITY_DN82021_c1_g2,TRINITY_DN82021_c1_g3,TRINITY_DN82021_c1_g5,TRINITY_DN83131_c1_g2,TRINITY_DN83492_c1_g8,TRINITY_DN83845_c1_g1,TRINITY_DN86124_c0_g1,TRINITY_DN86719_c0_g2,TRINITY_DN87557_c0_g5,TRINITY_DN87724_c1_g3,TRINITY_DN88604_c0_g1,TRINITY_DN88820_c1_g3,TRINITY_DN89345_c0_g1,TRINITY_DN89432_c0_g2,TRINITY_DN90650_c1_g2,TRINITY_DN91670_c0_g3,TRI…	TRINITY_DN74211_c0_g1,TRINITY_DN74852_c1_g4,TRINITY_DN82021_c1_g2,TRINITY_DN82021_c1_g3,TRINITY_DN82021_c1_g5,TRINITY_DN83131_c1_g2,TRINITY_DN83492_c1_g8,TRINITY_DN83845_c1_g1,TRINITY_DN86124_c0_g1,TRINITY_DN86719_c0_g2,TRINITY_DN87557_c0_g5,TRINITY_DN87724_c1_g3,TRINITY_DN88604_c0_g1,TRINITY_DN88820_c1_g3,TRINITY_DN89345_c0_g1,TRINITY_DN89432_c0_g2,TRINITY_DN90650_c1_g2,TRINITY_DN91670_c0_g3,TRI…
GO:0070887	cellular response to chemical stimulus	biological process	38/240	5868/93642	1.4e-07	3.90371428571429e-05	TRINITY_DN69540_c1_g2,TRINITY_DN69952_c1_g3,TRINITY_DN71754_c3_g7,TRINITY_DN72497_c0_g1,TRINITY_DN72607_c0_g1,TRINITY_DN73035_c0_g1,TRINITY_DN73895_c0_g1,TRINITY_DN74165_c1_g1,TRINITY_DN77268_c0_g7,TRINITY_DN77430_c4_g3,TRINITY_DN77983_c0_g6,TRINITY_DN78532_c1_g3,TRINITY_DN78648_c2_g2,TRINITY_DN78659_c3_g1,TRINITY_DN79560_c0_g1,TRINITY_DN80227_c0_g1,TRINITY_DN80680_c2_g2,TRINITY_DN82831_c0_g1,TRI…	TRINITY_DN69540_c1_g2,TRINITY_DN69952_c1_g3,TRINITY_DN71754_c3_g7,TRINITY_DN72497_c0_g1,TRINITY_DN72607_c0_g1,TRINITY_DN73035_c0_g1,TRINITY_DN73895_c0_g1,TRINITY_DN74165_c1_g1,TRINITY_DN77268_c0_g7,TRINITY_DN77430_c4_g3,TRINITY_DN77983_c0_g6,TRINITY_DN78532_c1_g3,TRINITY_DN78648_c2_g2,TRINITY_DN78659_c3_g1,TRINITY_DN79560_c0_g1,TRINITY_DN80227_c0_g1,TRINITY_DN80680_c2_g2,TRINITY_DN82831_c0_g1,TRI…
GO:0009314	response to radiation	biological process	19/240	1750/93642	1.8e-07	4.91868e-05	TRINITY_DN69820_c0_g1,TRINITY_DN74211_c0_g1,TRINITY_DN81287_c0_g2,TRINITY_DN81287_c0_g4,TRINITY_DN82021_c1_g2,TRINITY_DN82021_c1_g3,TRINITY_DN82021_c1_g5,TRINITY_DN84235_c0_g1,TRINITY_DN86027_c0_g1,TRINITY_DN86124_c0_g1,TRINITY_DN86970_c0_g4,TRINITY_DN89029_c3_g8,TRINITY_DN89345_c0_g1,TRINITY_DN89431_c1_g1,TRINITY_DN89431_c1_g2,TRINITY_DN91670_c0_g3,TRINITY_DN95086_c0_g1,TRINITY_DN95921_c1_g1,TRI…	TRINITY_DN69820_c0_g1,TRINITY_DN74211_c0_g1,TRINITY_DN81287_c0_g2,TRINITY_DN81287_c0_g4,TRINITY_DN82021_c1_g2,TRINITY_DN82021_c1_g3,TRINITY_DN82021_c1_g5,TRINITY_DN84235_c0_g1,TRINITY_DN86027_c0_g1,TRINITY_DN86124_c0_g1,TRINITY_DN86970_c0_g4,TRINITY_DN89029_c3_g8,TRINITY_DN89345_c0_g1,TRINITY_DN89431_c1_g1,TRINITY_DN89431_c1_g2,TRINITY_DN91670_c0_g3,TRINITY_DN95086_c0_g1,TRINITY_DN95921_c1_g1,TRI…
GO:0006970	response to osmotic stress	biological process	20/240	1952/93642	2.1e-07	5.62594117647059e-05	TRINITY_DN72497_c0_g1,TRINITY_DN77331_c1_g1,TRINITY_DN78648_c2_g2,TRINITY_DN82021_c1_g2,TRINITY_DN82021_c1_g3,TRINITY_DN82021_c1_g5,TRINITY_DN82838_c1_g2,TRINITY_DN86027_c0_g1,TRINITY_DN86124_c0_g1,TRINITY_DN86457_c0_g1,TRINITY_DN87724_c1_g3,TRINITY_DN88382_c0_g2,TRINITY_DN88604_c0_g1,TRINITY_DN88854_c0_g5,TRINITY_DN89345_c0_g1,TRINITY_DN91670_c0_g3,TRINITY_DN95142_c1_g2,TRINITY_DN95632_c3_g2,TRI…	TRINITY_DN72497_c0_g1,TRINITY_DN77331_c1_g1,TRINITY_DN78648_c2_g2,TRINITY_DN82021_c1_g2,TRINITY_DN82021_c1_g3,TRINITY_DN82021_c1_g5,TRINITY_DN82838_c1_g2,TRINITY_DN86027_c0_g1,TRINITY_DN86124_c0_g1,TRINITY_DN86457_c0_g1,TRINITY_DN87724_c1_g3,TRINITY_DN88382_c0_g2,TRINITY_DN88604_c0_g1,TRINITY_DN88854_c0_g5,TRINITY_DN89345_c0_g1,TRINITY_DN91670_c0_g3,TRINITY_DN95142_c1_g2,TRINITY_DN95632_c3_g2,TRI…
GO:0009416	response to light stimulus	biological process	18/240	1612/93642	2.5e-07	6.56875e-05	TRINITY_DN69820_c0_g1,TRINITY_DN74211_c0_g1,TRINITY_DN81287_c0_g2,TRINITY_DN81287_c0_g4,TRINITY_DN82021_c1_g2,TRINITY_DN82021_c1_g3,TRINITY_DN82021_c1_g5,TRINITY_DN84235_c0_g1,TRINITY_DN86027_c0_g1,TRINITY_DN86124_c0_g1,TRINITY_DN86970_c0_g4,TRINITY_DN89029_c3_g8,TRINITY_DN89345_c0_g1,TRINITY_DN89431_c1_g1,TRINITY_DN89431_c1_g2,TRINITY_DN91670_c0_g3,TRINITY_DN95921_c1_g1,TRINITY_DN96952_c1_g3	TRINITY_DN69820_c0_g1,TRINITY_DN74211_c0_g1,TRINITY_DN81287_c0_g2,TRINITY_DN81287_c0_g4,TRINITY_DN82021_c1_g2,TRINITY_DN82021_c1_g3,TRINITY_DN82021_c1_g5,TRINITY_DN84235_c0_g1,TRINITY_DN86027_c0_g1,TRINITY_DN86124_c0_g1,TRINITY_DN86970_c0_g4,TRINITY_DN89029_c3_g8,TRINITY_DN89345_c0_g1,TRINITY_DN89431_c1_g1,TRINITY_DN89431_c1_g2,TRINITY_DN91670_c0_g3,TRINITY_DN95921_c1_g1,TRINITY_DN96952_c1_g3
GO:0016070	RNA metabolic process	biological process	74/240	16446/93642	3.7e-07	9.53832075471698e-05	TRINITY_DN68068_c0_g1,TRINITY_DN69540_c1_g2,TRINITY_DN71754_c3_g7,TRINITY_DN72200_c0_g1,TRINITY_DN72497_c0_g1,TRINITY_DN72607_c0_g1,TRINITY_DN73895_c0_g1,TRINITY_DN74211_c0_g1,TRINITY_DN74852_c1_g4,TRINITY_DN74868_c0_g1,TRINITY_DN75938_c3_g1,TRINITY_DN76185_c1_g1,TRINITY_DN76921_c0_g2,TRINITY_DN77029_c3_g3,TRINITY_DN77268_c0_g7,TRINITY_DN77331_c1_g1,TRINITY_DN77430_c4_g3,TRINITY_DN77983_c0_g6,TRI…	TRINITY_DN68068_c0_g1,TRINITY_DN69540_c1_g2,TRINITY_DN71754_c3_g7,TRINITY_DN72200_c0_g1,TRINITY_DN72497_c0_g1,TRINITY_DN72607_c0_g1,TRINITY_DN73895_c0_g1,TRINITY_DN74211_c0_g1,TRINITY_DN74852_c1_g4,TRINITY_DN74868_c0_g1,TRINITY_DN75938_c3_g1,TRINITY_DN76185_c1_g1,TRINITY_DN76921_c0_g2,TRINITY_DN77029_c3_g3,TRINITY_DN77268_c0_g7,TRINITY_DN77331_c1_g1,TRINITY_DN77430_c4_g3,TRINITY_DN77983_c0_g6,TRI…
GO:0009700	indole phytoalexin biosynthetic process	biological process	4/240	25/93642	5.1e-07	0.000118103898305085	TRINITY_DN86457_c0_g1,TRINITY_DN87724_c1_g3,TRINITY_DN88604_c0_g1,TRINITY_DN95142_c1_g2	TRINITY_DN86457_c0_g1,TRINITY_DN87724_c1_g3,TRINITY_DN88604_c0_g1,TRINITY_DN95142_c1_g2
GO:0010120	camalexin biosynthetic process	biological process	4/240	25/93642	5.1e-07	0.000118103898305085	TRINITY_DN86457_c0_g1,TRINITY_DN87724_c1_g3,TRINITY_DN88604_c0_g1,TRINITY_DN95142_c1_g2	TRINITY_DN86457_c0_g1,TRINITY_DN87724_c1_g3,TRINITY_DN88604_c0_g1,TRINITY_DN95142_c1_g2
GO:0046217	indole phytoalexin metabolic process	biological process	4/240	25/93642	5.1e-07	0.000118103898305085	TRINITY_DN86457_c0_g1,TRINITY_DN87724_c1_g3,TRINITY_DN88604_c0_g1,TRINITY_DN95142_c1_g2	TRINITY_DN86457_c0_g1,TRINITY_DN87724_c1_g3,TRINITY_DN88604_c0_g1,TRINITY_DN95142_c1_g2
GO:0052314	phytoalexin metabolic process	biological process	4/240	25/93642	5.1e-07	0.000118103898305085	TRINITY_DN86457_c0_g1,TRINITY_DN87724_c1_g3,TRINITY_DN88604_c0_g1,TRINITY_DN95142_c1_g2	TRINITY_DN86457_c0_g1,TRINITY_DN87724_c1_g3,TRINITY_DN88604_c0_g1,TRINITY_DN95142_c1_g2
GO:0052315	phytoalexin biosynthetic process	biological process	4/240	25/93642	5.1e-07	0.000118103898305085	TRINITY_DN86457_c0_g1,TRINITY_DN87724_c1_g3,TRINITY_DN88604_c0_g1,TRINITY_DN95142_c1_g2	TRINITY_DN86457_c0_g1,TRINITY_DN87724_c1_g3,TRINITY_DN88604_c0_g1,TRINITY_DN95142_c1_g2
GO:0052317	camalexin metabolic process	biological process	4/240	25/93642	5.1e-07	0.000118103898305085	TRINITY_DN86457_c0_g1,TRINITY_DN87724_c1_g3,TRINITY_DN88604_c0_g1,TRINITY_DN95142_c1_g2	TRINITY_DN86457_c0_g1,TRINITY_DN87724_c1_g3,TRINITY_DN88604_c0_g1,TRINITY_DN95142_c1_g2
GO:0009644	response to high light intensity	biological process	6/240	122/93642	8.4e-07	0.000191282	TRINITY_DN82021_c1_g2,TRINITY_DN82021_c1_g3,TRINITY_DN82021_c1_g5,TRINITY_DN86027_c0_g1,TRINITY_DN89345_c0_g1,TRINITY_DN91670_c0_g3	TRINITY_DN82021_c1_g2,TRINITY_DN82021_c1_g3,TRINITY_DN82021_c1_g5,TRINITY_DN86027_c0_g1,TRINITY_DN89345_c0_g1,TRINITY_DN91670_c0_g3
GO:0009814	defense response, incompatible interaction	biological process	11/240	629/93642	8.7e-07	0.000194865737704918	TRINITY_DN73218_c0_g7,TRINITY_DN76663_c0_g1,TRINITY_DN76663_c0_g3,TRINITY_DN78181_c1_g1,TRINITY_DN84235_c0_g1,TRINITY_DN85872_c0_g2,TRINITY_DN86285_c4_g1,TRINITY_DN86285_c4_g2,TRINITY_DN87050_c0_g3,TRINITY_DN87065_c1_g4,TRINITY_DN97519_c1_g1	TRINITY_DN73218_c0_g7,TRINITY_DN76663_c0_g1,TRINITY_DN76663_c0_g3,TRINITY_DN78181_c1_g1,TRINITY_DN84235_c0_g1,TRINITY_DN85872_c0_g2,TRINITY_DN86285_c4_g1,TRINITY_DN86285_c4_g2,TRINITY_DN87050_c0_g3,TRINITY_DN87065_c1_g4,TRINITY_DN97519_c1_g1
GO:0048046	apoplast	cellular component	15/282	914/96716	1.1e-07	0.00020856	TRINITY_DN68641_c2_g1,TRINITY_DN70537_c1_g1,TRINITY_DN72523_c0_g1,TRINITY_DN77029_c3_g3,TRINITY_DN83701_c1_g4,TRINITY_DN83701_c1_g5,TRINITY_DN86281_c0_g1,TRINITY_DN88398_c1_g1,TRINITY_DN89581_c0_g1,TRINITY_DN89581_c0_g2,TRINITY_DN93543_c0_g4,TRINITY_DN94496_c1_g1,TRINITY_DN95101_c0_g1,TRINITY_DN95632_c3_g2,TRINITY_DN97322_c4_g1	TRINITY_DN68641_c2_g1,TRINITY_DN70537_c1_g1,TRINITY_DN72523_c0_g1,TRINITY_DN77029_c3_g3,TRINITY_DN83701_c1_g4,TRINITY_DN83701_c1_g5,TRINITY_DN86281_c0_g1,TRINITY_DN88398_c1_g1,TRINITY_DN89581_c0_g1,TRINITY_DN89581_c0_g2,TRINITY_DN93543_c0_g4,TRINITY_DN94496_c1_g1,TRINITY_DN95101_c0_g1,TRINITY_DN95632_c3_g2,TRINITY_DN97322_c4_g1
GO:0035264	multicellular organism growth	biological process	5/240	70/93642	1.1e-06	0.000242408064516129	TRINITY_DN82021_c1_g2,TRINITY_DN82021_c1_g3,TRINITY_DN82021_c1_g5,TRINITY_DN89345_c0_g1,TRINITY_DN91670_c0_g3	TRINITY_DN82021_c1_g2,TRINITY_DN82021_c1_g3,TRINITY_DN82021_c1_g5,TRINITY_DN89345_c0_g1,TRINITY_DN91670_c0_g3
GO:0033481	galacturonate biosynthetic process	biological process	3/240	9/93642	1.4e-06	0.000303622222222222	TRINITY_DN89504_c0_g1,TRINITY_DN89504_c0_g2,TRINITY_DN95551_c0_g5	TRINITY_DN89504_c0_g1,TRINITY_DN89504_c0_g2,TRINITY_DN95551_c0_g5
GO:0009791	post-embryonic development	biological process	27/240	3776/93642	1.8e-06	0.000384271875	TRINITY_DN69820_c0_g1,TRINITY_DN69952_c1_g3,TRINITY_DN70537_c1_g1,TRINITY_DN74165_c1_g1,TRINITY_DN74211_c0_g1,TRINITY_DN74868_c0_g1,TRINITY_DN77029_c3_g3,TRINITY_DN78659_c3_g1,TRINITY_DN79560_c0_g1,TRINITY_DN81287_c0_g2,TRINITY_DN81287_c0_g4,TRINITY_DN82010_c0_g1,TRINITY_DN83210_c1_g1,TRINITY_DN84029_c0_g1,TRINITY_DN87246_c2_g1,TRINITY_DN87246_c2_g2,TRINITY_DN87479_c2_g1,TRINITY_DN88491_c1_g1,TRI…	TRINITY_DN69820_c0_g1,TRINITY_DN69952_c1_g3,TRINITY_DN70537_c1_g1,TRINITY_DN74165_c1_g1,TRINITY_DN74211_c0_g1,TRINITY_DN74868_c0_g1,TRINITY_DN77029_c3_g3,TRINITY_DN78659_c3_g1,TRINITY_DN79560_c0_g1,TRINITY_DN81287_c0_g2,TRINITY_DN81287_c0_g4,TRINITY_DN82010_c0_g1,TRINITY_DN83210_c1_g1,TRINITY_DN84029_c0_g1,TRINITY_DN87246_c2_g1,TRINITY_DN87246_c2_g2,TRINITY_DN87479_c2_g1,TRINITY_DN88491_c1_g1,TRI…
GO:0032501	multicellular organismal process	biological process	48/240	9507/93642	3.9e-06	0.00081978	TRINITY_DN69540_c1_g2,TRINITY_DN69820_c0_g1,TRINITY_DN69952_c1_g3,TRINITY_DN70537_c1_g1,TRINITY_DN74165_c1_g1,TRINITY_DN74211_c0_g1,TRINITY_DN74868_c0_g1,TRINITY_DN77029_c3_g3,TRINITY_DN77511_c1_g1,TRINITY_DN78002_c4_g4,TRINITY_DN78659_c3_g1,TRINITY_DN79560_c0_g1,TRINITY_DN80705_c0_g1,TRINITY_DN81287_c0_g2,TRINITY_DN81287_c0_g4,TRINITY_DN82010_c0_g1,TRINITY_DN82021_c1_g2,TRINITY_DN82021_c1_g3,TRI…	TRINITY_DN69540_c1_g2,TRINITY_DN69820_c0_g1,TRINITY_DN69952_c1_g3,TRINITY_DN70537_c1_g1,TRINITY_DN74165_c1_g1,TRINITY_DN74211_c0_g1,TRINITY_DN74868_c0_g1,TRINITY_DN77029_c3_g3,TRINITY_DN77511_c1_g1,TRINITY_DN78002_c4_g4,TRINITY_DN78659_c3_g1,TRINITY_DN79560_c0_g1,TRINITY_DN80705_c0_g1,TRINITY_DN81287_c0_g2,TRINITY_DN81287_c0_g4,TRINITY_DN82010_c0_g1,TRINITY_DN82021_c1_g2,TRINITY_DN82021_c1_g3,TRI…
GO:0009737	response to abscisic acid	biological process	14/240	1224/93642	4.2e-06	0.000869463636363636	TRINITY_DN73035_c0_g1,TRINITY_DN77331_c1_g1,TRINITY_DN79560_c0_g1,TRINITY_DN82021_c1_g2,TRINITY_DN82021_c1_g3,TRINITY_DN82021_c1_g5,TRINITY_DN85833_c1_g1,TRINITY_DN86027_c0_g1,TRINITY_DN87246_c2_g1,TRINITY_DN87246_c2_g2,TRINITY_DN89345_c0_g1,TRINITY_DN91670_c0_g3,TRINITY_DN93901_c2_g1,TRINITY_DN97045_c2_g1	TRINITY_DN73035_c0_g1,TRINITY_DN77331_c1_g1,TRINITY_DN79560_c0_g1,TRINITY_DN82021_c1_g2,TRINITY_DN82021_c1_g3,TRINITY_DN82021_c1_g5,TRINITY_DN85833_c1_g1,TRINITY_DN86027_c0_g1,TRINITY_DN87246_c2_g1,TRINITY_DN87246_c2_g2,TRINITY_DN89345_c0_g1,TRINITY_DN91670_c0_g3,TRINITY_DN93901_c2_g1,TRINITY_DN97045_c2_g1
GO:0009642	response to light intensity	biological process	7/240	252/93642	4.6e-06	0.000938056716417911	TRINITY_DN82021_c1_g2,TRINITY_DN82021_c1_g3,TRINITY_DN82021_c1_g5,TRINITY_DN86027_c0_g1,TRINITY_DN86124_c0_g1,TRINITY_DN89345_c0_g1,TRINITY_DN91670_c0_g3	TRINITY_DN82021_c1_g2,TRINITY_DN82021_c1_g3,TRINITY_DN82021_c1_g5,TRINITY_DN86027_c0_g1,TRINITY_DN86124_c0_g1,TRINITY_DN89345_c0_g1,TRINITY_DN91670_c0_g3
GO:0033993	response to lipid	biological process	18/240	2042/93642	6.8e-06	0.0013663	TRINITY_DN73035_c0_g1,TRINITY_DN77331_c1_g1,TRINITY_DN78659_c3_g1,TRINITY_DN79560_c0_g1,TRINITY_DN82021_c1_g2,TRINITY_DN82021_c1_g3,TRINITY_DN82021_c1_g5,TRINITY_DN83210_c1_g1,TRINITY_DN84091_c1_g1,TRINITY_DN85833_c1_g1,TRINITY_DN86027_c0_g1,TRINITY_DN87246_c2_g1,TRINITY_DN87246_c2_g2,TRINITY_DN89345_c0_g1,TRINITY_DN91670_c0_g3,TRINITY_DN93476_c1_g2,TRINITY_DN93901_c2_g1,TRINITY_DN97045_c2_g1	TRINITY_DN73035_c0_g1,TRINITY_DN77331_c1_g1,TRINITY_DN78659_c3_g1,TRINITY_DN79560_c0_g1,TRINITY_DN82021_c1_g2,TRINITY_DN82021_c1_g3,TRINITY_DN82021_c1_g5,TRINITY_DN83210_c1_g1,TRINITY_DN84091_c1_g1,TRINITY_DN85833_c1_g1,TRINITY_DN86027_c0_g1,TRINITY_DN87246_c2_g1,TRINITY_DN87246_c2_g2,TRINITY_DN89345_c0_g1,TRINITY_DN91670_c0_g3,TRINITY_DN93476_c1_g2,TRINITY_DN93901_c2_g1,TRINITY_DN97045_c2_g1
GO:0046658	anchored component of plasma membrane	cellular component	9/282	370/96716	1.7e-06	0.0016116	TRINITY_DN68097_c0_g1,TRINITY_DN73218_c0_g7,TRINITY_DN73704_c0_g8,TRINITY_DN73704_c0_g9,TRINITY_DN86793_c0_g1,TRINITY_DN90972_c5_g4,TRINITY_DN91619_c0_g1,TRINITY_DN96820_c2_g2,TRINITY_DN97519_c1_g1	TRINITY_DN68097_c0_g1,TRINITY_DN73218_c0_g7,TRINITY_DN73704_c0_g8,TRINITY_DN73704_c0_g9,TRINITY_DN86793_c0_g1,TRINITY_DN90972_c5_g4,TRINITY_DN91619_c0_g1,TRINITY_DN96820_c2_g2,TRINITY_DN97519_c1_g1
GO:0009059	macromolecule biosynthetic process	biological process	80/240	19933/93642	1.0e-05	0.00198014492753623	TRINITY_DN68068_c0_g1,TRINITY_DN69540_c1_g2,TRINITY_DN71754_c3_g7,TRINITY_DN72200_c0_g1,TRINITY_DN72497_c0_g1,TRINITY_DN72607_c0_g1,TRINITY_DN73895_c0_g1,TRINITY_DN74211_c0_g1,TRINITY_DN74852_c1_g4,TRINITY_DN74868_c0_g1,TRINITY_DN75852_c0_g1,TRINITY_DN76118_c0_g3,TRINITY_DN76185_c1_g1,TRINITY_DN76921_c0_g2,TRINITY_DN77029_c3_g3,TRINITY_DN77268_c0_g7,TRINITY_DN77331_c1_g1,TRINITY_DN77430_c4_g3,TRI…	TRINITY_DN68068_c0_g1,TRINITY_DN69540_c1_g2,TRINITY_DN71754_c3_g7,TRINITY_DN72200_c0_g1,TRINITY_DN72497_c0_g1,TRINITY_DN72607_c0_g1,TRINITY_DN73895_c0_g1,TRINITY_DN74211_c0_g1,TRINITY_DN74852_c1_g4,TRINITY_DN74868_c0_g1,TRINITY_DN75852_c0_g1,TRINITY_DN76118_c0_g3,TRINITY_DN76185_c1_g1,TRINITY_DN76921_c0_g2,TRINITY_DN77029_c3_g3,TRINITY_DN77268_c0_g7,TRINITY_DN77331_c1_g1,TRINITY_DN77430_c4_g3,TRI…
GO:0006355	regulation of transcription, DNA-templated	biological process	41/240	7867/93642	1.1e-05	0.00208740277777778	TRINITY_DN68068_c0_g1,TRINITY_DN69540_c1_g2,TRINITY_DN72200_c0_g1,TRINITY_DN73895_c0_g1,TRINITY_DN74211_c0_g1,TRINITY_DN74868_c0_g1,TRINITY_DN76185_c1_g1,TRINITY_DN76921_c0_g2,TRINITY_DN77029_c3_g3,TRINITY_DN78659_c3_g1,TRINITY_DN79493_c5_g1,TRINITY_DN79493_c5_g2,TRINITY_DN79677_c1_g1,TRINITY_DN79822_c0_g3,TRINITY_DN81287_c0_g2,TRINITY_DN81287_c0_g4,TRINITY_DN82021_c1_g2,TRINITY_DN82021_c1_g3,TRI…	TRINITY_DN68068_c0_g1,TRINITY_DN69540_c1_g2,TRINITY_DN72200_c0_g1,TRINITY_DN73895_c0_g1,TRINITY_DN74211_c0_g1,TRINITY_DN74868_c0_g1,TRINITY_DN76185_c1_g1,TRINITY_DN76921_c0_g2,TRINITY_DN77029_c3_g3,TRINITY_DN78659_c3_g1,TRINITY_DN79493_c5_g1,TRINITY_DN79493_c5_g2,TRINITY_DN79677_c1_g1,TRINITY_DN79822_c0_g3,TRINITY_DN81287_c0_g2,TRINITY_DN81287_c0_g4,TRINITY_DN82021_c1_g2,TRINITY_DN82021_c1_g3,TRI…
GO:1903506	regulation of nucleic acid-templated transcription	biological process	41/240	7870/93642	1.1e-05	0.00208740277777778	TRINITY_DN68068_c0_g1,TRINITY_DN69540_c1_g2,TRINITY_DN72200_c0_g1,TRINITY_DN73895_c0_g1,TRINITY_DN74211_c0_g1,TRINITY_DN74868_c0_g1,TRINITY_DN76185_c1_g1,TRINITY_DN76921_c0_g2,TRINITY_DN77029_c3_g3,TRINITY_DN78659_c3_g1,TRINITY_DN79493_c5_g1,TRINITY_DN79493_c5_g2,TRINITY_DN79677_c1_g1,TRINITY_DN79822_c0_g3,TRINITY_DN81287_c0_g2,TRINITY_DN81287_c0_g4,TRINITY_DN82021_c1_g2,TRINITY_DN82021_c1_g3,TRI…	TRINITY_DN68068_c0_g1,TRINITY_DN69540_c1_g2,TRINITY_DN72200_c0_g1,TRINITY_DN73895_c0_g1,TRINITY_DN74211_c0_g1,TRINITY_DN74868_c0_g1,TRINITY_DN76185_c1_g1,TRINITY_DN76921_c0_g2,TRINITY_DN77029_c3_g3,TRINITY_DN78659_c3_g1,TRINITY_DN79493_c5_g1,TRINITY_DN79493_c5_g2,TRINITY_DN79677_c1_g1,TRINITY_DN79822_c0_g3,TRINITY_DN81287_c0_g2,TRINITY_DN81287_c0_g4,TRINITY_DN82021_c1_g2,TRINITY_DN82021_c1_g3,TRI…
GO:2001141	regulation of RNA biosynthetic process	biological process	41/240	7883/93642	1.1e-05	0.00208740277777778	TRINITY_DN68068_c0_g1,TRINITY_DN69540_c1_g2,TRINITY_DN72200_c0_g1,TRINITY_DN73895_c0_g1,TRINITY_DN74211_c0_g1,TRINITY_DN74868_c0_g1,TRINITY_DN76185_c1_g1,TRINITY_DN76921_c0_g2,TRINITY_DN77029_c3_g3,TRINITY_DN78659_c3_g1,TRINITY_DN79493_c5_g1,TRINITY_DN79493_c5_g2,TRINITY_DN79677_c1_g1,TRINITY_DN79822_c0_g3,TRINITY_DN81287_c0_g2,TRINITY_DN81287_c0_g4,TRINITY_DN82021_c1_g2,TRINITY_DN82021_c1_g3,TRI…	TRINITY_DN68068_c0_g1,TRINITY_DN69540_c1_g2,TRINITY_DN72200_c0_g1,TRINITY_DN73895_c0_g1,TRINITY_DN74211_c0_g1,TRINITY_DN74868_c0_g1,TRINITY_DN76185_c1_g1,TRINITY_DN76921_c0_g2,TRINITY_DN77029_c3_g3,TRINITY_DN78659_c3_g1,TRINITY_DN79493_c5_g1,TRINITY_DN79493_c5_g2,TRINITY_DN79677_c1_g1,TRINITY_DN79822_c0_g3,TRINITY_DN81287_c0_g2,TRINITY_DN81287_c0_g4,TRINITY_DN82021_c1_g2,TRINITY_DN82021_c1_g3,TRI…
GO:1900140	regulation of seedling development	biological process	6/240	192/93642	1.2e-05	0.00224597260273973	TRINITY_DN69952_c1_g3,TRINITY_DN70537_c1_g1,TRINITY_DN74165_c1_g1,TRINITY_DN77029_c3_g3,TRINITY_DN88491_c1_g1,TRINITY_DN94496_c1_g1	TRINITY_DN69952_c1_g3,TRINITY_DN70537_c1_g1,TRINITY_DN74165_c1_g1,TRINITY_DN77029_c3_g3,TRINITY_DN88491_c1_g1,TRINITY_DN94496_c1_g1
GO:0010286	heat acclimation	biological process	5/240	123/93642	1.8e-05	0.00332343243243243	TRINITY_DN83845_c1_g1,TRINITY_DN87724_c1_g3,TRINITY_DN88604_c0_g1,TRINITY_DN89195_c1_g2,TRINITY_DN95142_c1_g2	TRINITY_DN83845_c1_g1,TRINITY_DN87724_c1_g3,TRINITY_DN88604_c0_g1,TRINITY_DN89195_c1_g2,TRINITY_DN95142_c1_g2
GO:0055062	phosphate ion homeostasis	biological process	4/240	64/93642	2.4e-05	0.00431463157894737	TRINITY_DN85265_c0_g1,TRINITY_DN95169_c1_g1,TRINITY_DN97367_c1_g2,TRINITY_DN97687_c2_g6	TRINITY_DN85265_c0_g1,TRINITY_DN95169_c1_g1,TRINITY_DN97367_c1_g2,TRINITY_DN97687_c2_g6
GO:0072506	trivalent inorganic anion homeostasis	biological process	4/240	64/93642	2.4e-05	0.00431463157894737	TRINITY_DN85265_c0_g1,TRINITY_DN95169_c1_g1,TRINITY_DN97367_c1_g2,TRINITY_DN97687_c2_g6	TRINITY_DN85265_c0_g1,TRINITY_DN95169_c1_g1,TRINITY_DN97367_c1_g2,TRINITY_DN97687_c2_g6
GO:0048580	regulation of post-embryonic development	biological process	10/240	741/93642	2.6e-05	0.00461348051948052	TRINITY_DN69820_c0_g1,TRINITY_DN69952_c1_g3,TRINITY_DN70537_c1_g1,TRINITY_DN74165_c1_g1,TRINITY_DN77029_c3_g3,TRINITY_DN78659_c3_g1,TRINITY_DN83210_c1_g1,TRINITY_DN88491_c1_g1,TRINITY_DN93500_c1_g1,TRINITY_DN94496_c1_g1	TRINITY_DN69820_c0_g1,TRINITY_DN69952_c1_g3,TRINITY_DN70537_c1_g1,TRINITY_DN74165_c1_g1,TRINITY_DN77029_c3_g3,TRINITY_DN78659_c3_g1,TRINITY_DN83210_c1_g1,TRINITY_DN88491_c1_g1,TRINITY_DN93500_c1_g1,TRINITY_DN94496_c1_g1
GO:0009751	response to salicylic acid	biological process	8/240	457/93642	2.7e-05	0.0047295	TRINITY_DN78181_c1_g1,TRINITY_DN78532_c1_g3,TRINITY_DN86285_c4_g1,TRINITY_DN86285_c4_g2,TRINITY_DN87065_c1_g4,TRINITY_DN90650_c1_g2,TRINITY_DN95481_c0_g3,TRINITY_DN97519_c1_g1	TRINITY_DN78181_c1_g1,TRINITY_DN78532_c1_g3,TRINITY_DN86285_c4_g1,TRINITY_DN86285_c4_g2,TRINITY_DN87065_c1_g4,TRINITY_DN90650_c1_g2,TRINITY_DN95481_c0_g3,TRINITY_DN97519_c1_g1
GO:0051252	regulation of RNA metabolic process	biological process	41/240	8196/93642	2.8e-05	0.00484258227848101	TRINITY_DN68068_c0_g1,TRINITY_DN69540_c1_g2,TRINITY_DN72200_c0_g1,TRINITY_DN73895_c0_g1,TRINITY_DN74211_c0_g1,TRINITY_DN74868_c0_g1,TRINITY_DN76185_c1_g1,TRINITY_DN76921_c0_g2,TRINITY_DN77029_c3_g3,TRINITY_DN78659_c3_g1,TRINITY_DN79493_c5_g1,TRINITY_DN79493_c5_g2,TRINITY_DN79677_c1_g1,TRINITY_DN79822_c0_g3,TRINITY_DN81287_c0_g2,TRINITY_DN81287_c0_g4,TRINITY_DN82021_c1_g2,TRINITY_DN82021_c1_g3,TRI…	TRINITY_DN68068_c0_g1,TRINITY_DN69540_c1_g2,TRINITY_DN72200_c0_g1,TRINITY_DN73895_c0_g1,TRINITY_DN74211_c0_g1,TRINITY_DN74868_c0_g1,TRINITY_DN76185_c1_g1,TRINITY_DN76921_c0_g2,TRINITY_DN77029_c3_g3,TRINITY_DN78659_c3_g1,TRINITY_DN79493_c5_g1,TRINITY_DN79493_c5_g2,TRINITY_DN79677_c1_g1,TRINITY_DN79822_c0_g3,TRINITY_DN81287_c0_g2,TRINITY_DN81287_c0_g4,TRINITY_DN82021_c1_g2,TRINITY_DN82021_c1_g3,TRI…
GO:0007275	multicellular organism development	biological process	40/240	7943/93642	3.1e-05	0.0052944125	TRINITY_DN69540_c1_g2,TRINITY_DN69820_c0_g1,TRINITY_DN69952_c1_g3,TRINITY_DN70537_c1_g1,TRINITY_DN74165_c1_g1,TRINITY_DN74211_c0_g1,TRINITY_DN74868_c0_g1,TRINITY_DN77029_c3_g3,TRINITY_DN78659_c3_g1,TRINITY_DN79560_c0_g1,TRINITY_DN81287_c0_g2,TRINITY_DN81287_c0_g4,TRINITY_DN82010_c0_g1,TRINITY_DN82039_c0_g2,TRINITY_DN83018_c0_g4,TRINITY_DN83210_c1_g1,TRINITY_DN83345_c1_g1,TRINITY_DN83845_c1_g1,TRI…	TRINITY_DN69540_c1_g2,TRINITY_DN69820_c0_g1,TRINITY_DN69952_c1_g3,TRINITY_DN70537_c1_g1,TRINITY_DN74165_c1_g1,TRINITY_DN74211_c0_g1,TRINITY_DN74868_c0_g1,TRINITY_DN77029_c3_g3,TRINITY_DN78659_c3_g1,TRINITY_DN79560_c0_g1,TRINITY_DN81287_c0_g2,TRINITY_DN81287_c0_g4,TRINITY_DN82010_c0_g1,TRINITY_DN82039_c0_g2,TRINITY_DN83018_c0_g4,TRINITY_DN83210_c1_g1,TRINITY_DN83345_c1_g1,TRINITY_DN83845_c1_g1,TRI…
GO:0009408	response to heat	biological process	12/240	1103/93642	3.4e-05	0.00573508641975309	TRINITY_DN75411_c0_g2,TRINITY_DN75938_c3_g1,TRINITY_DN77029_c3_g3,TRINITY_DN83845_c1_g1,TRINITY_DN86027_c0_g1,TRINITY_DN86124_c0_g1,TRINITY_DN87724_c1_g3,TRINITY_DN88604_c0_g1,TRINITY_DN89195_c1_g2,TRINITY_DN95142_c1_g2,TRINITY_DN95481_c0_g3,TRINITY_DN98877_c1_g5	TRINITY_DN75411_c0_g2,TRINITY_DN75938_c3_g1,TRINITY_DN77029_c3_g3,TRINITY_DN83845_c1_g1,TRINITY_DN86027_c0_g1,TRINITY_DN86124_c0_g1,TRINITY_DN87724_c1_g3,TRINITY_DN88604_c0_g1,TRINITY_DN89195_c1_g2,TRINITY_DN95142_c1_g2,TRINITY_DN95481_c0_g3,TRINITY_DN98877_c1_g5
GO:0009687	abscisic acid metabolic process	biological process	4/240	77/93642	4.9e-05	0.00797008333333333	TRINITY_DN88854_c0_g5,TRINITY_DN89029_c3_g8,TRINITY_DN92852_c0_g1,TRINITY_DN95921_c1_g1	TRINITY_DN88854_c0_g5,TRINITY_DN89029_c3_g8,TRINITY_DN92852_c0_g1,TRINITY_DN95921_c1_g1
GO:0043288	apocarotenoid metabolic process	biological process	4/240	77/93642	4.9e-05	0.00797008333333333	TRINITY_DN88854_c0_g5,TRINITY_DN89029_c3_g8,TRINITY_DN92852_c0_g1,TRINITY_DN95921_c1_g1	TRINITY_DN88854_c0_g5,TRINITY_DN89029_c3_g8,TRINITY_DN92852_c0_g1,TRINITY_DN95921_c1_g1
GO:0072505	divalent inorganic anion homeostasis	biological process	4/240	77/93642	4.9e-05	0.00797008333333333	TRINITY_DN85265_c0_g1,TRINITY_DN95169_c1_g1,TRINITY_DN97367_c1_g2,TRINITY_DN97687_c2_g6	TRINITY_DN85265_c0_g1,TRINITY_DN95169_c1_g1,TRINITY_DN97367_c1_g2,TRINITY_DN97687_c2_g6
GO:0097305	response to alcohol	biological process	14/240	1552/93642	5.7e-05	0.00916224705882353	TRINITY_DN73035_c0_g1,TRINITY_DN77331_c1_g1,TRINITY_DN79560_c0_g1,TRINITY_DN82021_c1_g2,TRINITY_DN82021_c1_g3,TRINITY_DN82021_c1_g5,TRINITY_DN85833_c1_g1,TRINITY_DN86027_c0_g1,TRINITY_DN87246_c2_g1,TRINITY_DN87246_c2_g2,TRINITY_DN89345_c0_g1,TRINITY_DN91670_c0_g3,TRINITY_DN93901_c2_g1,TRINITY_DN97045_c2_g1	TRINITY_DN73035_c0_g1,TRINITY_DN77331_c1_g1,TRINITY_DN79560_c0_g1,TRINITY_DN82021_c1_g2,TRINITY_DN82021_c1_g3,TRINITY_DN82021_c1_g5,TRINITY_DN85833_c1_g1,TRINITY_DN86027_c0_g1,TRINITY_DN87246_c2_g1,TRINITY_DN87246_c2_g2,TRINITY_DN89345_c0_g1,TRINITY_DN91670_c0_g3,TRINITY_DN93901_c2_g1,TRINITY_DN97045_c2_g1
GO:0050378	UDP-glucuronate 4-epimerase activity	molecular function	3/268	18/102170	1.4e-05	0.00921	TRINITY_DN89504_c0_g1,TRINITY_DN89504_c0_g2,TRINITY_DN95551_c0_g5	TRINITY_DN89504_c0_g1,TRINITY_DN89504_c0_g2,TRINITY_DN95551_c0_g5
GO:0034645	cellular macromolecule biosynthetic process	biological process	76/240	19645/93642	7.0e-05	0.0111210465116279	TRINITY_DN68068_c0_g1,TRINITY_DN69540_c1_g2,TRINITY_DN71754_c3_g7,TRINITY_DN72200_c0_g1,TRINITY_DN72497_c0_g1,TRINITY_DN72607_c0_g1,TRINITY_DN73895_c0_g1,TRINITY_DN74211_c0_g1,TRINITY_DN74852_c1_g4,TRINITY_DN74868_c0_g1,TRINITY_DN75852_c0_g1,TRINITY_DN76118_c0_g3,TRINITY_DN76185_c1_g1,TRINITY_DN76921_c0_g2,TRINITY_DN77029_c3_g3,TRINITY_DN77268_c0_g7,TRINITY_DN77331_c1_g1,TRINITY_DN77430_c4_g3,TRI…	TRINITY_DN68068_c0_g1,TRINITY_DN69540_c1_g2,TRINITY_DN71754_c3_g7,TRINITY_DN72200_c0_g1,TRINITY_DN72497_c0_g1,TRINITY_DN72607_c0_g1,TRINITY_DN73895_c0_g1,TRINITY_DN74211_c0_g1,TRINITY_DN74852_c1_g4,TRINITY_DN74868_c0_g1,TRINITY_DN75852_c0_g1,TRINITY_DN76118_c0_g3,TRINITY_DN76185_c1_g1,TRINITY_DN76921_c0_g2,TRINITY_DN77029_c3_g3,TRINITY_DN77268_c0_g7,TRINITY_DN77331_c1_g1,TRINITY_DN77430_c4_g3,TRI…
GO:0006636	unsaturated fatty acid biosynthetic process	biological process	6/240	271/93642	7.9e-05	0.0122656477272727	TRINITY_DN75715_c0_g1,TRINITY_DN77092_c1_g1,TRINITY_DN77092_c1_g2,TRINITY_DN77362_c1_g2,TRINITY_DN77435_c0_g2,TRINITY_DN97500_c0_g2	TRINITY_DN75715_c0_g1,TRINITY_DN77092_c1_g1,TRINITY_DN77092_c1_g2,TRINITY_DN77362_c1_g2,TRINITY_DN77435_c0_g2,TRINITY_DN97500_c0_g2
GO:0010029	regulation of seed germination	biological process	5/240	168/93642	7.9e-05	0.0122656477272727	TRINITY_DN70537_c1_g1,TRINITY_DN74165_c1_g1,TRINITY_DN77029_c3_g3,TRINITY_DN88491_c1_g1,TRINITY_DN94496_c1_g1	TRINITY_DN70537_c1_g1,TRINITY_DN74165_c1_g1,TRINITY_DN77029_c3_g3,TRINITY_DN88491_c1_g1,TRINITY_DN94496_c1_g1
GO:0050789	regulation of biological process	biological process	89/240	24233/93642	8.5e-05	0.0130489325842697	TRINITY_DN68068_c0_g1,TRINITY_DN69540_c1_g2,TRINITY_DN69820_c0_g1,TRINITY_DN69952_c1_g3,TRINITY_DN70537_c1_g1,TRINITY_DN71754_c3_g7,TRINITY_DN72200_c0_g1,TRINITY_DN72446_c1_g1,TRINITY_DN72497_c0_g1,TRINITY_DN72607_c0_g1,TRINITY_DN73035_c0_g1,TRINITY_DN73218_c0_g7,TRINITY_DN73895_c0_g1,TRINITY_DN74165_c1_g1,TRINITY_DN74211_c0_g1,TRINITY_DN74868_c0_g1,TRINITY_DN76185_c1_g1,TRINITY_DN76663_c0_g1,TRI…	TRINITY_DN68068_c0_g1,TRINITY_DN69540_c1_g2,TRINITY_DN69820_c0_g1,TRINITY_DN69952_c1_g3,TRINITY_DN70537_c1_g1,TRINITY_DN71754_c3_g7,TRINITY_DN72200_c0_g1,TRINITY_DN72446_c1_g1,TRINITY_DN72497_c0_g1,TRINITY_DN72607_c0_g1,TRINITY_DN73035_c0_g1,TRINITY_DN73218_c0_g7,TRINITY_DN73895_c0_g1,TRINITY_DN74165_c1_g1,TRINITY_DN74211_c0_g1,TRINITY_DN74868_c0_g1,TRINITY_DN76185_c1_g1,TRINITY_DN76663_c0_g1,TRI…
GO:0000024	maltose biosynthetic process	biological process	2/240	6/93642	9.7e-05	0.0147256777777778	TRINITY_DN79580_c1_g1,TRINITY_DN95611_c1_g2	TRINITY_DN79580_c1_g1,TRINITY_DN95611_c1_g2
GO:0019219	regulation of nucleobase-containing compound metabolic process	biological process	41/240	8704/93642	0.00011	0.0163361956521739	TRINITY_DN68068_c0_g1,TRINITY_DN69540_c1_g2,TRINITY_DN72200_c0_g1,TRINITY_DN73895_c0_g1,TRINITY_DN74211_c0_g1,TRINITY_DN74868_c0_g1,TRINITY_DN76185_c1_g1,TRINITY_DN76921_c0_g2,TRINITY_DN77029_c3_g3,TRINITY_DN78659_c3_g1,TRINITY_DN79493_c5_g1,TRINITY_DN79493_c5_g2,TRINITY_DN79677_c1_g1,TRINITY_DN79822_c0_g3,TRINITY_DN81287_c0_g2,TRINITY_DN81287_c0_g4,TRINITY_DN82021_c1_g2,TRINITY_DN82021_c1_g3,TRI…	TRINITY_DN68068_c0_g1,TRINITY_DN69540_c1_g2,TRINITY_DN72200_c0_g1,TRINITY_DN73895_c0_g1,TRINITY_DN74211_c0_g1,TRINITY_DN74868_c0_g1,TRINITY_DN76185_c1_g1,TRINITY_DN76921_c0_g2,TRINITY_DN77029_c3_g3,TRINITY_DN78659_c3_g1,TRINITY_DN79493_c5_g1,TRINITY_DN79493_c5_g2,TRINITY_DN79677_c1_g1,TRINITY_DN79822_c0_g3,TRINITY_DN81287_c0_g2,TRINITY_DN81287_c0_g4,TRINITY_DN82021_c1_g2,TRINITY_DN82021_c1_g3,TRI…
GO:0090351	seedling development	biological process	7/240	413/93642	0.00011	0.0163361956521739	TRINITY_DN69952_c1_g3,TRINITY_DN70537_c1_g1,TRINITY_DN74165_c1_g1,TRINITY_DN77029_c3_g3,TRINITY_DN79560_c0_g1,TRINITY_DN88491_c1_g1,TRINITY_DN94496_c1_g1	TRINITY_DN69952_c1_g3,TRINITY_DN70537_c1_g1,TRINITY_DN74165_c1_g1,TRINITY_DN77029_c3_g3,TRINITY_DN79560_c0_g1,TRINITY_DN88491_c1_g1,TRINITY_DN94496_c1_g1
GO:0006714	sesquiterpenoid metabolic process	biological process	4/240	96/93642	0.00012	0.0174421276595745	TRINITY_DN88854_c0_g5,TRINITY_DN89029_c3_g8,TRINITY_DN92852_c0_g1,TRINITY_DN95921_c1_g1	TRINITY_DN88854_c0_g5,TRINITY_DN89029_c3_g8,TRINITY_DN92852_c0_g1,TRINITY_DN95921_c1_g1
GO:0055083	monovalent inorganic anion homeostasis	biological process	4/240	97/93642	0.00012	0.0174421276595745	TRINITY_DN85265_c0_g1,TRINITY_DN95169_c1_g1,TRINITY_DN97367_c1_g2,TRINITY_DN97687_c2_g6	TRINITY_DN85265_c0_g1,TRINITY_DN95169_c1_g1,TRINITY_DN97367_c1_g2,TRINITY_DN97687_c2_g6
GO:1902644	tertiary alcohol metabolic process	biological process	4/240	99/93642	0.00013	0.0186967368421053	TRINITY_DN88854_c0_g5,TRINITY_DN89029_c3_g8,TRINITY_DN92852_c0_g1,TRINITY_DN95921_c1_g1	TRINITY_DN88854_c0_g5,TRINITY_DN89029_c3_g8,TRINITY_DN92852_c0_g1,TRINITY_DN95921_c1_g1
GO:0050794	regulation of cellular process	biological process	81/240	21898/93642	0.00017	0.0241948958333333	TRINITY_DN68068_c0_g1,TRINITY_DN69540_c1_g2,TRINITY_DN69952_c1_g3,TRINITY_DN71754_c3_g7,TRINITY_DN72200_c0_g1,TRINITY_DN72497_c0_g1,TRINITY_DN72607_c0_g1,TRINITY_DN73035_c0_g1,TRINITY_DN73218_c0_g7,TRINITY_DN73895_c0_g1,TRINITY_DN74165_c1_g1,TRINITY_DN74211_c0_g1,TRINITY_DN74868_c0_g1,TRINITY_DN76185_c1_g1,TRINITY_DN76663_c0_g1,TRINITY_DN76663_c0_g3,TRINITY_DN76921_c0_g2,TRINITY_DN77029_c3_g3,TRI…	TRINITY_DN68068_c0_g1,TRINITY_DN69540_c1_g2,TRINITY_DN69952_c1_g3,TRINITY_DN71754_c3_g7,TRINITY_DN72200_c0_g1,TRINITY_DN72497_c0_g1,TRINITY_DN72607_c0_g1,TRINITY_DN73035_c0_g1,TRINITY_DN73218_c0_g7,TRINITY_DN73895_c0_g1,TRINITY_DN74165_c1_g1,TRINITY_DN74211_c0_g1,TRINITY_DN74868_c0_g1,TRINITY_DN76185_c1_g1,TRINITY_DN76663_c0_g1,TRINITY_DN76663_c0_g3,TRINITY_DN76921_c0_g2,TRINITY_DN77029_c3_g3,TRI…
GO:0050829	defense response to Gram-negative bacterium	biological process	3/240	42/93642	0.00018	0.025095306122449	TRINITY_DN89504_c0_g1,TRINITY_DN89504_c0_g2,TRINITY_DN95551_c0_g5	TRINITY_DN89504_c0_g1,TRINITY_DN89504_c0_g2,TRINITY_DN95551_c0_g5
GO:0010440	stomatal lineage progression	biological process	2/240	8/93642	0.00018	0.025095306122449	TRINITY_DN87246_c2_g1,TRINITY_DN87246_c2_g2	TRINITY_DN87246_c2_g1,TRINITY_DN87246_c2_g2
GO:0007165	signal transduction	biological process	40/240	8656/93642	0.00019	0.0262219191919192	TRINITY_DN69540_c1_g2,TRINITY_DN69952_c1_g3,TRINITY_DN71754_c3_g7,TRINITY_DN72497_c0_g1,TRINITY_DN72607_c0_g1,TRINITY_DN73035_c0_g1,TRINITY_DN73895_c0_g1,TRINITY_DN74165_c1_g1,TRINITY_DN76663_c0_g1,TRINITY_DN76663_c0_g3,TRINITY_DN77268_c0_g7,TRINITY_DN77430_c4_g3,TRINITY_DN77983_c0_g6,TRINITY_DN78659_c3_g1,TRINITY_DN79560_c0_g1,TRINITY_DN80227_c0_g1,TRINITY_DN80680_c2_g2,TRINITY_DN82831_c0_g1,TRI…	TRINITY_DN69540_c1_g2,TRINITY_DN69952_c1_g3,TRINITY_DN71754_c3_g7,TRINITY_DN72497_c0_g1,TRINITY_DN72607_c0_g1,TRINITY_DN73035_c0_g1,TRINITY_DN73895_c0_g1,TRINITY_DN74165_c1_g1,TRINITY_DN76663_c0_g1,TRINITY_DN76663_c0_g3,TRINITY_DN77268_c0_g7,TRINITY_DN77430_c4_g3,TRINITY_DN77983_c0_g6,TRINITY_DN78659_c3_g1,TRINITY_DN79560_c0_g1,TRINITY_DN80227_c0_g1,TRINITY_DN80680_c2_g2,TRINITY_DN82831_c0_g1,TRI…
GO:0042435	indole-containing compound biosynthetic process	biological process	4/240	110/93642	0.00020	0.027326	TRINITY_DN86457_c0_g1,TRINITY_DN87724_c1_g3,TRINITY_DN88604_c0_g1,TRINITY_DN95142_c1_g2	TRINITY_DN86457_c0_g1,TRINITY_DN87724_c1_g3,TRINITY_DN88604_c0_g1,TRINITY_DN95142_c1_g2
GO:0065007	biological regulation	biological process	98/240	28076/93642	0.00022	0.0297609900990099	TRINITY_DN68068_c0_g1,TRINITY_DN69540_c1_g2,TRINITY_DN69820_c0_g1,TRINITY_DN69952_c1_g3,TRINITY_DN70537_c1_g1,TRINITY_DN71754_c3_g7,TRINITY_DN72200_c0_g1,TRINITY_DN72446_c1_g1,TRINITY_DN72497_c0_g1,TRINITY_DN72607_c0_g1,TRINITY_DN73035_c0_g1,TRINITY_DN73218_c0_g7,TRINITY_DN73895_c0_g1,TRINITY_DN74165_c1_g1,TRINITY_DN74211_c0_g1,TRINITY_DN74868_c0_g1,TRINITY_DN76185_c1_g1,TRINITY_DN76663_c0_g1,TRI…	TRINITY_DN68068_c0_g1,TRINITY_DN69540_c1_g2,TRINITY_DN69820_c0_g1,TRINITY_DN69952_c1_g3,TRINITY_DN70537_c1_g1,TRINITY_DN71754_c3_g7,TRINITY_DN72200_c0_g1,TRINITY_DN72446_c1_g1,TRINITY_DN72497_c0_g1,TRINITY_DN72607_c0_g1,TRINITY_DN73035_c0_g1,TRINITY_DN73218_c0_g7,TRINITY_DN73895_c0_g1,TRINITY_DN74165_c1_g1,TRINITY_DN74211_c0_g1,TRINITY_DN74868_c0_g1,TRINITY_DN76185_c1_g1,TRINITY_DN76663_c0_g1,TRI…
GO:0016717	oxidoreductase activity, acting on paired donors, with oxidation of a pair of donors resulting in th...	molecular function	6/268	245/102170	5.2e-05	0.0299325	TRINITY_DN75715_c0_g1,TRINITY_DN77092_c1_g1,TRINITY_DN77092_c1_g2,TRINITY_DN77362_c1_g2,TRINITY_DN77435_c0_g2,TRINITY_DN97500_c0_g2	TRINITY_DN75715_c0_g1,TRINITY_DN77092_c1_g1,TRINITY_DN77092_c1_g2,TRINITY_DN77362_c1_g2,TRINITY_DN77435_c0_g2,TRINITY_DN97500_c0_g2
GO:0033559	unsaturated fatty acid metabolic process	biological process	6/240	336/93642	0.00025	0.0334877450980392	TRINITY_DN75715_c0_g1,TRINITY_DN77092_c1_g1,TRINITY_DN77092_c1_g2,TRINITY_DN77362_c1_g2,TRINITY_DN77435_c0_g2,TRINITY_DN97500_c0_g2	TRINITY_DN75715_c0_g1,TRINITY_DN77092_c1_g1,TRINITY_DN77092_c1_g2,TRINITY_DN77362_c1_g2,TRINITY_DN77435_c0_g2,TRINITY_DN97500_c0_g2
GO:0051865	protein autoubiquitination	biological process	4/240	120/93642	0.00027	0.0358156310679612	TRINITY_DN75945_c0_g1,TRINITY_DN82838_c1_g2,TRINITY_DN95508_c2_g2,TRINITY_DN97045_c2_g1	TRINITY_DN75945_c0_g1,TRINITY_DN82838_c1_g2,TRINITY_DN95508_c2_g2,TRINITY_DN97045_c2_g1
GO:0023052	signaling	biological process	40/240	8805/93642	0.00028	0.0364346666666667	TRINITY_DN69540_c1_g2,TRINITY_DN69952_c1_g3,TRINITY_DN71754_c3_g7,TRINITY_DN72497_c0_g1,TRINITY_DN72607_c0_g1,TRINITY_DN73035_c0_g1,TRINITY_DN73895_c0_g1,TRINITY_DN74165_c1_g1,TRINITY_DN76663_c0_g1,TRINITY_DN76663_c0_g3,TRINITY_DN77268_c0_g7,TRINITY_DN77430_c4_g3,TRINITY_DN77983_c0_g6,TRINITY_DN78659_c3_g1,TRINITY_DN79560_c0_g1,TRINITY_DN80227_c0_g1,TRINITY_DN80680_c2_g2,TRINITY_DN82831_c0_g1,TRI…	TRINITY_DN69540_c1_g2,TRINITY_DN69952_c1_g3,TRINITY_DN71754_c3_g7,TRINITY_DN72497_c0_g1,TRINITY_DN72607_c0_g1,TRINITY_DN73035_c0_g1,TRINITY_DN73895_c0_g1,TRINITY_DN74165_c1_g1,TRINITY_DN76663_c0_g1,TRINITY_DN76663_c0_g3,TRINITY_DN77268_c0_g7,TRINITY_DN77430_c4_g3,TRINITY_DN77983_c0_g6,TRINITY_DN78659_c3_g1,TRINITY_DN79560_c0_g1,TRINITY_DN80227_c0_g1,TRINITY_DN80680_c2_g2,TRINITY_DN82831_c0_g1,TRI…
GO:0042430	indole-containing compound metabolic process	biological process	5/240	220/93642	0.00028	0.0364346666666667	TRINITY_DN86457_c0_g1,TRINITY_DN87724_c1_g3,TRINITY_DN88604_c0_g1,TRINITY_DN89521_c1_g4,TRINITY_DN95142_c1_g2	TRINITY_DN86457_c0_g1,TRINITY_DN87724_c1_g3,TRINITY_DN88604_c0_g1,TRINITY_DN89521_c1_g4,TRINITY_DN95142_c1_g2
GO:0032502	developmental process	biological process	48/240	11279/93642	0.00029	0.0370305607476636	TRINITY_DN69540_c1_g2,TRINITY_DN69820_c0_g1,TRINITY_DN69952_c1_g3,TRINITY_DN70537_c1_g1,TRINITY_DN73895_c0_g1,TRINITY_DN74165_c1_g1,TRINITY_DN74211_c0_g1,TRINITY_DN74868_c0_g1,TRINITY_DN77029_c3_g3,TRINITY_DN78659_c3_g1,TRINITY_DN79560_c0_g1,TRINITY_DN81287_c0_g2,TRINITY_DN81287_c0_g4,TRINITY_DN82010_c0_g1,TRINITY_DN82021_c1_g2,TRINITY_DN82021_c1_g3,TRINITY_DN82021_c1_g5,TRINITY_DN82039_c0_g2,TRI…	TRINITY_DN69540_c1_g2,TRINITY_DN69820_c0_g1,TRINITY_DN69952_c1_g3,TRINITY_DN70537_c1_g1,TRINITY_DN73895_c0_g1,TRINITY_DN74165_c1_g1,TRINITY_DN74211_c0_g1,TRINITY_DN74868_c0_g1,TRINITY_DN77029_c3_g3,TRINITY_DN78659_c3_g1,TRINITY_DN79560_c0_g1,TRINITY_DN81287_c0_g2,TRINITY_DN81287_c0_g4,TRINITY_DN82010_c0_g1,TRINITY_DN82021_c1_g2,TRINITY_DN82021_c1_g3,TRINITY_DN82021_c1_g5,TRINITY_DN82039_c0_g2,TRI…
GO:0033611	oxalate catabolic process	biological process	2/240	10/93642	0.00029	0.0370305607476636	TRINITY_DN70537_c1_g1,TRINITY_DN94496_c1_g1	TRINITY_DN70537_c1_g1,TRINITY_DN94496_c1_g1
GO:0009058	biosynthetic process	biological process	108/240	32143/93642	0.00039	0.0488859633027523	TRINITY_DN68068_c0_g1,TRINITY_DN69540_c1_g2,TRINITY_DN69820_c0_g1,TRINITY_DN71754_c3_g7,TRINITY_DN72200_c0_g1,TRINITY_DN72497_c0_g1,TRINITY_DN72607_c0_g1,TRINITY_DN73895_c0_g1,TRINITY_DN74211_c0_g1,TRINITY_DN74852_c1_g4,TRINITY_DN74868_c0_g1,TRINITY_DN75715_c0_g1,TRINITY_DN75852_c0_g1,TRINITY_DN76118_c0_g3,TRINITY_DN76185_c1_g1,TRINITY_DN76921_c0_g2,TRINITY_DN77029_c3_g3,TRINITY_DN77092_c1_g1,TRI…	TRINITY_DN68068_c0_g1,TRINITY_DN69540_c1_g2,TRINITY_DN69820_c0_g1,TRINITY_DN71754_c3_g7,TRINITY_DN72200_c0_g1,TRINITY_DN72497_c0_g1,TRINITY_DN72607_c0_g1,TRINITY_DN73895_c0_g1,TRINITY_DN74211_c0_g1,TRINITY_DN74852_c1_g4,TRINITY_DN74868_c0_g1,TRINITY_DN75715_c0_g1,TRINITY_DN75852_c0_g1,TRINITY_DN76118_c0_g3,TRINITY_DN76185_c1_g1,TRINITY_DN76921_c0_g2,TRINITY_DN77029_c3_g3,TRINITY_DN77092_c1_g1,TRI…
GO:0007154	cell communication	biological process	44/240	10189/93642	0.00039	0.0488859633027523	TRINITY_DN69540_c1_g2,TRINITY_DN69952_c1_g3,TRINITY_DN71754_c3_g7,TRINITY_DN72497_c0_g1,TRINITY_DN72607_c0_g1,TRINITY_DN73035_c0_g1,TRINITY_DN73895_c0_g1,TRINITY_DN74165_c1_g1,TRINITY_DN76663_c0_g1,TRINITY_DN76663_c0_g3,TRINITY_DN77268_c0_g7,TRINITY_DN77430_c4_g3,TRINITY_DN77511_c1_g1,TRINITY_DN77983_c0_g6,TRINITY_DN78002_c4_g4,TRINITY_DN78648_c2_g2,TRINITY_DN78659_c3_g1,TRINITY_DN79560_c0_g1,TRI…	TRINITY_DN69540_c1_g2,TRINITY_DN69952_c1_g3,TRINITY_DN71754_c3_g7,TRINITY_DN72497_c0_g1,TRINITY_DN72607_c0_g1,TRINITY_DN73035_c0_g1,TRINITY_DN73895_c0_g1,TRINITY_DN74165_c1_g1,TRINITY_DN76663_c0_g1,TRINITY_DN76663_c0_g3,TRINITY_DN77268_c0_g7,TRINITY_DN77430_c4_g3,TRINITY_DN77511_c1_g1,TRINITY_DN77983_c0_g6,TRINITY_DN78002_c4_g4,TRINITY_DN78648_c2_g2,TRINITY_DN78659_c3_g1,TRINITY_DN79560_c0_g1,TRI…
GO:0031323	regulation of cellular metabolic process	biological process	49/240	11774/93642	0.00041	0.0509257272727273	TRINITY_DN68068_c0_g1,TRINITY_DN69540_c1_g2,TRINITY_DN72200_c0_g1,TRINITY_DN73035_c0_g1,TRINITY_DN73895_c0_g1,TRINITY_DN74211_c0_g1,TRINITY_DN74868_c0_g1,TRINITY_DN76185_c1_g1,TRINITY_DN76921_c0_g2,TRINITY_DN77029_c3_g3,TRINITY_DN78659_c3_g1,TRINITY_DN79493_c5_g1,TRINITY_DN79493_c5_g2,TRINITY_DN79677_c1_g1,TRINITY_DN79822_c0_g3,TRINITY_DN81287_c0_g2,TRINITY_DN81287_c0_g4,TRINITY_DN82021_c1_g2,TRI…	TRINITY_DN68068_c0_g1,TRINITY_DN69540_c1_g2,TRINITY_DN72200_c0_g1,TRINITY_DN73035_c0_g1,TRINITY_DN73895_c0_g1,TRINITY_DN74211_c0_g1,TRINITY_DN74868_c0_g1,TRINITY_DN76185_c1_g1,TRINITY_DN76921_c0_g2,TRINITY_DN77029_c3_g3,TRINITY_DN78659_c3_g1,TRINITY_DN79493_c5_g1,TRINITY_DN79493_c5_g2,TRINITY_DN79677_c1_g1,TRINITY_DN79822_c0_g3,TRINITY_DN81287_c0_g2,TRINITY_DN81287_c0_g4,TRINITY_DN82021_c1_g2,TRI…
GO:0009753	response to jasmonic acid	biological process	6/240	370/93642	0.00042	0.0516978378378378	TRINITY_DN69540_c1_g2,TRINITY_DN77331_c1_g1,TRINITY_DN78532_c1_g3,TRINITY_DN87479_c2_g1,TRINITY_DN89195_c1_g2,TRINITY_DN95481_c0_g3	TRINITY_DN69540_c1_g2,TRINITY_DN77331_c1_g1,TRINITY_DN78532_c1_g3,TRINITY_DN87479_c2_g1,TRINITY_DN89195_c1_g2,TRINITY_DN95481_c0_g3
GO:0035556	intracellular signal transduction	biological process	22/240	3854/93642	0.00043	0.0519919469026549	TRINITY_DN69540_c1_g2,TRINITY_DN71754_c3_g7,TRINITY_DN72497_c0_g1,TRINITY_DN72607_c0_g1,TRINITY_DN73895_c0_g1,TRINITY_DN77268_c0_g7,TRINITY_DN77430_c4_g3,TRINITY_DN77983_c0_g6,TRINITY_DN78659_c3_g1,TRINITY_DN80680_c2_g2,TRINITY_DN82831_c0_g1,TRINITY_DN83210_c1_g1,TRINITY_DN83492_c1_g8,TRINITY_DN86439_c2_g4,TRINITY_DN86457_c0_g1,TRINITY_DN86601_c0_g1,TRINITY_DN89195_c1_g2,TRINITY_DN89431_c1_g1,TRI…	TRINITY_DN69540_c1_g2,TRINITY_DN71754_c3_g7,TRINITY_DN72497_c0_g1,TRINITY_DN72607_c0_g1,TRINITY_DN73895_c0_g1,TRINITY_DN77268_c0_g7,TRINITY_DN77430_c4_g3,TRINITY_DN77983_c0_g6,TRINITY_DN78659_c3_g1,TRINITY_DN80680_c2_g2,TRINITY_DN82831_c0_g1,TRINITY_DN83210_c1_g1,TRINITY_DN83492_c1_g8,TRINITY_DN86439_c2_g4,TRINITY_DN86457_c0_g1,TRINITY_DN86601_c0_g1,TRINITY_DN89195_c1_g2,TRINITY_DN89431_c1_g1,TRI…
GO:0009845	seed germination	biological process	6/240	372/93642	0.00043	0.0519919469026549	TRINITY_DN70537_c1_g1,TRINITY_DN74165_c1_g1,TRINITY_DN77029_c3_g3,TRINITY_DN79560_c0_g1,TRINITY_DN88491_c1_g1,TRINITY_DN94496_c1_g1	TRINITY_DN70537_c1_g1,TRINITY_DN74165_c1_g1,TRINITY_DN77029_c3_g3,TRINITY_DN79560_c0_g1,TRINITY_DN88491_c1_g1,TRINITY_DN94496_c1_g1
GO:1901576	organic substance biosynthetic process	biological process	106/240	31490/93642	0.00044	0.0527343859649123	TRINITY_DN68068_c0_g1,TRINITY_DN69540_c1_g2,TRINITY_DN69820_c0_g1,TRINITY_DN71754_c3_g7,TRINITY_DN72200_c0_g1,TRINITY_DN72497_c0_g1,TRINITY_DN72607_c0_g1,TRINITY_DN73895_c0_g1,TRINITY_DN74211_c0_g1,TRINITY_DN74852_c1_g4,TRINITY_DN74868_c0_g1,TRINITY_DN75715_c0_g1,TRINITY_DN75852_c0_g1,TRINITY_DN76118_c0_g3,TRINITY_DN76185_c1_g1,TRINITY_DN76921_c0_g2,TRINITY_DN77029_c3_g3,TRINITY_DN77092_c1_g1,TRI…	TRINITY_DN68068_c0_g1,TRINITY_DN69540_c1_g2,TRINITY_DN69820_c0_g1,TRINITY_DN71754_c3_g7,TRINITY_DN72200_c0_g1,TRINITY_DN72497_c0_g1,TRINITY_DN72607_c0_g1,TRINITY_DN73895_c0_g1,TRINITY_DN74211_c0_g1,TRINITY_DN74852_c1_g4,TRINITY_DN74868_c0_g1,TRINITY_DN75715_c0_g1,TRINITY_DN75852_c0_g1,TRINITY_DN76118_c0_g3,TRINITY_DN76185_c1_g1,TRINITY_DN76921_c0_g2,TRINITY_DN77029_c3_g3,TRINITY_DN77092_c1_g1,TRI…
GO:0010150	leaf senescence	biological process	5/240	247/93642	0.00047	0.0553587068965517	TRINITY_DN74165_c1_g1,TRINITY_DN86457_c0_g1,TRINITY_DN86793_c0_g1,TRINITY_DN88820_c1_g3,TRINITY_DN90972_c5_g4	TRINITY_DN74165_c1_g1,TRINITY_DN86457_c0_g1,TRINITY_DN86793_c0_g1,TRINITY_DN88820_c1_g3,TRINITY_DN90972_c5_g4
GO:0090693	plant organ senescence	biological process	5/240	247/93642	0.00047	0.0553587068965517	TRINITY_DN74165_c1_g1,TRINITY_DN86457_c0_g1,TRINITY_DN86793_c0_g1,TRINITY_DN88820_c1_g3,TRINITY_DN90972_c5_g4	TRINITY_DN74165_c1_g1,TRINITY_DN86457_c0_g1,TRINITY_DN86793_c0_g1,TRINITY_DN88820_c1_g3,TRINITY_DN90972_c5_g4
GO:0042446	hormone biosynthetic process	biological process	7/240	530/93642	0.00048	0.0560533333333333	TRINITY_DN69820_c0_g1,TRINITY_DN82333_c0_g1,TRINITY_DN86457_c0_g1,TRINITY_DN89029_c3_g8,TRINITY_DN93500_c1_g1,TRINITY_DN95921_c1_g1,TRINITY_DN98156_c2_g3	TRINITY_DN69820_c0_g1,TRINITY_DN82333_c0_g1,TRINITY_DN86457_c0_g1,TRINITY_DN89029_c3_g8,TRINITY_DN93500_c1_g1,TRINITY_DN95921_c1_g1,TRINITY_DN98156_c2_g3
GO:2000112	regulation of cellular macromolecule biosynthetic process	biological process	41/240	9513/93642	0.00067	0.0775780508474576	TRINITY_DN68068_c0_g1,TRINITY_DN69540_c1_g2,TRINITY_DN72200_c0_g1,TRINITY_DN73895_c0_g1,TRINITY_DN74211_c0_g1,TRINITY_DN74868_c0_g1,TRINITY_DN76185_c1_g1,TRINITY_DN76921_c0_g2,TRINITY_DN77029_c3_g3,TRINITY_DN78659_c3_g1,TRINITY_DN79493_c5_g1,TRINITY_DN79493_c5_g2,TRINITY_DN79677_c1_g1,TRINITY_DN79822_c0_g3,TRINITY_DN81287_c0_g2,TRINITY_DN81287_c0_g4,TRINITY_DN82021_c1_g2,TRINITY_DN82021_c1_g3,TRI…	TRINITY_DN68068_c0_g1,TRINITY_DN69540_c1_g2,TRINITY_DN72200_c0_g1,TRINITY_DN73895_c0_g1,TRINITY_DN74211_c0_g1,TRINITY_DN74868_c0_g1,TRINITY_DN76185_c1_g1,TRINITY_DN76921_c0_g2,TRINITY_DN77029_c3_g3,TRINITY_DN78659_c3_g1,TRINITY_DN79493_c5_g1,TRINITY_DN79493_c5_g2,TRINITY_DN79677_c1_g1,TRINITY_DN79822_c0_g3,TRINITY_DN81287_c0_g2,TRINITY_DN81287_c0_g4,TRINITY_DN82021_c1_g2,TRINITY_DN82021_c1_g3,TRI…
GO:0014070	response to organic cyclic compound	biological process	12/240	1542/93642	0.00071	0.0815187394957983	TRINITY_DN78181_c1_g1,TRINITY_DN78532_c1_g3,TRINITY_DN78659_c3_g1,TRINITY_DN83210_c1_g1,TRINITY_DN84091_c1_g1,TRINITY_DN86285_c4_g1,TRINITY_DN86285_c4_g2,TRINITY_DN87065_c1_g4,TRINITY_DN90650_c1_g2,TRINITY_DN93476_c1_g2,TRINITY_DN95481_c0_g3,TRINITY_DN97519_c1_g1	TRINITY_DN78181_c1_g1,TRINITY_DN78532_c1_g3,TRINITY_DN78659_c3_g1,TRINITY_DN83210_c1_g1,TRINITY_DN84091_c1_g1,TRINITY_DN86285_c4_g1,TRINITY_DN86285_c4_g2,TRINITY_DN87065_c1_g4,TRINITY_DN90650_c1_g2,TRINITY_DN93476_c1_g2,TRINITY_DN95481_c0_g3,TRINITY_DN97519_c1_g1
GO:0031326	regulation of cellular biosynthetic process	biological process	42/240	9864/93642	0.00072	0.081978	TRINITY_DN68068_c0_g1,TRINITY_DN69540_c1_g2,TRINITY_DN72200_c0_g1,TRINITY_DN73895_c0_g1,TRINITY_DN74211_c0_g1,TRINITY_DN74868_c0_g1,TRINITY_DN76185_c1_g1,TRINITY_DN76921_c0_g2,TRINITY_DN77029_c3_g3,TRINITY_DN78659_c3_g1,TRINITY_DN79493_c5_g1,TRINITY_DN79493_c5_g2,TRINITY_DN79677_c1_g1,TRINITY_DN79822_c0_g3,TRINITY_DN81287_c0_g2,TRINITY_DN81287_c0_g4,TRINITY_DN82021_c1_g2,TRINITY_DN82021_c1_g3,TRI…	TRINITY_DN68068_c0_g1,TRINITY_DN69540_c1_g2,TRINITY_DN72200_c0_g1,TRINITY_DN73895_c0_g1,TRINITY_DN74211_c0_g1,TRINITY_DN74868_c0_g1,TRINITY_DN76185_c1_g1,TRINITY_DN76921_c0_g2,TRINITY_DN77029_c3_g3,TRINITY_DN78659_c3_g1,TRINITY_DN79493_c5_g1,TRINITY_DN79493_c5_g2,TRINITY_DN79677_c1_g1,TRINITY_DN79822_c0_g3,TRINITY_DN81287_c0_g2,TRINITY_DN81287_c0_g4,TRINITY_DN82021_c1_g2,TRINITY_DN82021_c1_g3,TRI…
GO:0048827	phyllome development	biological process	10/240	1127/93642	0.00074	0.0835588429752066	TRINITY_DN69820_c0_g1,TRINITY_DN74165_c1_g1,TRINITY_DN74868_c0_g1,TRINITY_DN78659_c3_g1,TRINITY_DN83210_c1_g1,TRINITY_DN84029_c0_g1,TRINITY_DN86457_c0_g1,TRINITY_DN86793_c0_g1,TRINITY_DN88820_c1_g3,TRINITY_DN90972_c5_g4	TRINITY_DN69820_c0_g1,TRINITY_DN74165_c1_g1,TRINITY_DN74868_c0_g1,TRINITY_DN78659_c3_g1,TRINITY_DN83210_c1_g1,TRINITY_DN84029_c0_g1,TRINITY_DN86457_c0_g1,TRINITY_DN86793_c0_g1,TRINITY_DN88820_c1_g3,TRINITY_DN90972_c5_g4
GO:0010556	regulation of macromolecule biosynthetic process	biological process	41/240	9568/93642	0.00075	0.0839938524590164	TRINITY_DN68068_c0_g1,TRINITY_DN69540_c1_g2,TRINITY_DN72200_c0_g1,TRINITY_DN73895_c0_g1,TRINITY_DN74211_c0_g1,TRINITY_DN74868_c0_g1,TRINITY_DN76185_c1_g1,TRINITY_DN76921_c0_g2,TRINITY_DN77029_c3_g3,TRINITY_DN78659_c3_g1,TRINITY_DN79493_c5_g1,TRINITY_DN79493_c5_g2,TRINITY_DN79677_c1_g1,TRINITY_DN79822_c0_g3,TRINITY_DN81287_c0_g2,TRINITY_DN81287_c0_g4,TRINITY_DN82021_c1_g2,TRINITY_DN82021_c1_g3,TRI…	TRINITY_DN68068_c0_g1,TRINITY_DN69540_c1_g2,TRINITY_DN72200_c0_g1,TRINITY_DN73895_c0_g1,TRINITY_DN74211_c0_g1,TRINITY_DN74868_c0_g1,TRINITY_DN76185_c1_g1,TRINITY_DN76921_c0_g2,TRINITY_DN77029_c3_g3,TRINITY_DN78659_c3_g1,TRINITY_DN79493_c5_g1,TRINITY_DN79493_c5_g2,TRINITY_DN79677_c1_g1,TRINITY_DN79822_c0_g3,TRINITY_DN81287_c0_g2,TRINITY_DN81287_c0_g4,TRINITY_DN82021_c1_g2,TRINITY_DN82021_c1_g3,TRI…
GO:0009615	response to virus	biological process	6/240	416/93642	0.00077	0.0855326016260163	TRINITY_DN77029_c3_g3,TRINITY_DN86793_c0_g1,TRINITY_DN90972_c5_g4,TRINITY_DN96138_c1_g1,TRINITY_DN97519_c1_g1,TRINITY_DN98877_c1_g5	TRINITY_DN77029_c3_g3,TRINITY_DN86793_c0_g1,TRINITY_DN90972_c5_g4,TRINITY_DN96138_c1_g1,TRINITY_DN97519_c1_g1,TRINITY_DN98877_c1_g5
GO:0045087	innate immune response	biological process	15/240	2250/93642	0.00079	0.0867492063492064	TRINITY_DN69540_c1_g2,TRINITY_DN72446_c1_g1,TRINITY_DN73218_c0_g7,TRINITY_DN76663_c0_g1,TRINITY_DN76663_c0_g3,TRINITY_DN78181_c1_g1,TRINITY_DN84235_c0_g1,TRINITY_DN85872_c0_g2,TRINITY_DN86285_c4_g1,TRINITY_DN86285_c4_g2,TRINITY_DN87050_c0_g3,TRINITY_DN87065_c1_g4,TRINITY_DN94010_c1_g5,TRINITY_DN96138_c1_g1,TRINITY_DN97519_c1_g1	TRINITY_DN69540_c1_g2,TRINITY_DN72446_c1_g1,TRINITY_DN73218_c0_g7,TRINITY_DN76663_c0_g1,TRINITY_DN76663_c0_g3,TRINITY_DN78181_c1_g1,TRINITY_DN84235_c0_g1,TRINITY_DN85872_c0_g2,TRINITY_DN86285_c4_g1,TRINITY_DN86285_c4_g2,TRINITY_DN87050_c0_g3,TRINITY_DN87065_c1_g4,TRINITY_DN94010_c1_g5,TRINITY_DN96138_c1_g1,TRINITY_DN97519_c1_g1
GO:0019586	galacturonate metabolic process	biological process	3/240	70/93642	0.00080	0.0867492063492064	TRINITY_DN89504_c0_g1,TRINITY_DN89504_c0_g2,TRINITY_DN95551_c0_g5	TRINITY_DN89504_c0_g1,TRINITY_DN89504_c0_g2,TRINITY_DN95551_c0_g5
GO:0070370	cellular heat acclimation	biological process	3/240	70/93642	0.00080	0.0867492063492064	TRINITY_DN87724_c1_g3,TRINITY_DN88604_c0_g1,TRINITY_DN95142_c1_g2	TRINITY_DN87724_c1_g3,TRINITY_DN88604_c0_g1,TRINITY_DN95142_c1_g2
GO:0009889	regulation of biosynthetic process	biological process	42/240	9921/93642	0.00081	0.087141968503937	TRINITY_DN68068_c0_g1,TRINITY_DN69540_c1_g2,TRINITY_DN72200_c0_g1,TRINITY_DN73895_c0_g1,TRINITY_DN74211_c0_g1,TRINITY_DN74868_c0_g1,TRINITY_DN76185_c1_g1,TRINITY_DN76921_c0_g2,TRINITY_DN77029_c3_g3,TRINITY_DN78659_c3_g1,TRINITY_DN79493_c5_g1,TRINITY_DN79493_c5_g2,TRINITY_DN79677_c1_g1,TRINITY_DN79822_c0_g3,TRINITY_DN81287_c0_g2,TRINITY_DN81287_c0_g4,TRINITY_DN82021_c1_g2,TRINITY_DN82021_c1_g3,TRI…	TRINITY_DN68068_c0_g1,TRINITY_DN69540_c1_g2,TRINITY_DN72200_c0_g1,TRINITY_DN73895_c0_g1,TRINITY_DN74211_c0_g1,TRINITY_DN74868_c0_g1,TRINITY_DN76185_c1_g1,TRINITY_DN76921_c0_g2,TRINITY_DN77029_c3_g3,TRINITY_DN78659_c3_g1,TRINITY_DN79493_c5_g1,TRINITY_DN79493_c5_g2,TRINITY_DN79677_c1_g1,TRINITY_DN79822_c0_g3,TRINITY_DN81287_c0_g2,TRINITY_DN81287_c0_g4,TRINITY_DN82021_c1_g2,TRINITY_DN82021_c1_g3,TRI…
GO:0006833	water transport	biological process	3/240	74/93642	0.00094	0.0995598449612403	TRINITY_DN77511_c1_g1,TRINITY_DN77511_c1_g2,TRINITY_DN85833_c1_g1	TRINITY_DN77511_c1_g1,TRINITY_DN77511_c1_g2,TRINITY_DN85833_c1_g1
GO:0016132	brassinosteroid biosynthetic process	biological process	3/240	74/93642	0.00094	0.0995598449612403	TRINITY_DN69820_c0_g1,TRINITY_DN89029_c3_g8,TRINITY_DN95921_c1_g1	TRINITY_DN69820_c0_g1,TRINITY_DN89029_c3_g8,TRINITY_DN95921_c1_g1
GO:0031347	regulation of defense response	biological process	9/240	964/93642	0.00095	0.099845	TRINITY_DN69540_c1_g2,TRINITY_DN72446_c1_g1,TRINITY_DN76663_c0_g1,TRINITY_DN76663_c0_g3,TRINITY_DN85833_c1_g1,TRINITY_DN87479_c2_g1,TRINITY_DN88700_c0_g1,TRINITY_DN90650_c1_g2,TRINITY_DN97972_c2_g1	TRINITY_DN69540_c1_g2,TRINITY_DN72446_c1_g1,TRINITY_DN76663_c0_g1,TRINITY_DN76663_c0_g3,TRINITY_DN85833_c1_g1,TRINITY_DN87479_c2_g1,TRINITY_DN88700_c0_g1,TRINITY_DN90650_c1_g2,TRINITY_DN97972_c2_g1
GO:0002376	immune system process	biological process	17/240	2789/93642	0.00096	0.100125801526718	TRINITY_DN69540_c1_g2,TRINITY_DN72446_c1_g1,TRINITY_DN73218_c0_g7,TRINITY_DN76663_c0_g1,TRINITY_DN76663_c0_g3,TRINITY_DN78181_c1_g1,TRINITY_DN84235_c0_g1,TRINITY_DN85872_c0_g2,TRINITY_DN86285_c4_g1,TRINITY_DN86285_c4_g2,TRINITY_DN86793_c0_g1,TRINITY_DN87050_c0_g3,TRINITY_DN87065_c1_g4,TRINITY_DN90972_c5_g4,TRINITY_DN94010_c1_g5,TRINITY_DN96138_c1_g1,TRINITY_DN97519_c1_g1	TRINITY_DN69540_c1_g2,TRINITY_DN72446_c1_g1,TRINITY_DN73218_c0_g7,TRINITY_DN76663_c0_g1,TRINITY_DN76663_c0_g3,TRINITY_DN78181_c1_g1,TRINITY_DN84235_c0_g1,TRINITY_DN85872_c0_g2,TRINITY_DN86285_c4_g1,TRINITY_DN86285_c4_g2,TRINITY_DN86793_c0_g1,TRINITY_DN87050_c0_g3,TRINITY_DN87065_c1_g4,TRINITY_DN90972_c5_g4,TRINITY_DN94010_c1_g5,TRINITY_DN96138_c1_g1,TRINITY_DN97519_c1_g1
GO:0034051	negative regulation of plant-type hypersensitive response	biological process	2/240	18/93642	0.00097	0.100402348484848	TRINITY_DN76663_c0_g1,TRINITY_DN76663_c0_g3	TRINITY_DN76663_c0_g1,TRINITY_DN76663_c0_g3
GO:0044271	cellular nitrogen compound biosynthetic process	biological process	75/240	21051/93642	0.00106	0.108893082706767	TRINITY_DN68068_c0_g1,TRINITY_DN69540_c1_g2,TRINITY_DN71754_c3_g7,TRINITY_DN72200_c0_g1,TRINITY_DN72497_c0_g1,TRINITY_DN72607_c0_g1,TRINITY_DN73895_c0_g1,TRINITY_DN74211_c0_g1,TRINITY_DN74852_c1_g4,TRINITY_DN74868_c0_g1,TRINITY_DN75852_c0_g1,TRINITY_DN76185_c1_g1,TRINITY_DN76921_c0_g2,TRINITY_DN77029_c3_g3,TRINITY_DN77268_c0_g7,TRINITY_DN77331_c1_g1,TRINITY_DN77430_c4_g3,TRINITY_DN77983_c0_g6,TRI…	TRINITY_DN68068_c0_g1,TRINITY_DN69540_c1_g2,TRINITY_DN71754_c3_g7,TRINITY_DN72200_c0_g1,TRINITY_DN72497_c0_g1,TRINITY_DN72607_c0_g1,TRINITY_DN73895_c0_g1,TRINITY_DN74211_c0_g1,TRINITY_DN74852_c1_g4,TRINITY_DN74868_c0_g1,TRINITY_DN75852_c0_g1,TRINITY_DN76185_c1_g1,TRINITY_DN76921_c0_g2,TRINITY_DN77029_c3_g3,TRINITY_DN77268_c0_g7,TRINITY_DN77331_c1_g1,TRINITY_DN77430_c4_g3,TRINITY_DN77983_c0_g6,TRI…
GO:0043290	apocarotenoid catabolic process	biological process	2/240	19/93642	0.00109	0.110316074074074	TRINITY_DN89029_c3_g8,TRINITY_DN95921_c1_g1	TRINITY_DN89029_c3_g8,TRINITY_DN95921_c1_g1
GO:0046345	abscisic acid catabolic process	biological process	2/240	19/93642	0.00109	0.110316074074074	TRINITY_DN89029_c3_g8,TRINITY_DN95921_c1_g1	TRINITY_DN89029_c3_g8,TRINITY_DN95921_c1_g1
GO:0042044	fluid transport	biological process	3/240	78/93642	0.00110	0.110509558823529	TRINITY_DN77511_c1_g1,TRINITY_DN77511_c1_g2,TRINITY_DN85833_c1_g1	TRINITY_DN77511_c1_g1,TRINITY_DN77511_c1_g2,TRINITY_DN85833_c1_g1
GO:0016107	sesquiterpenoid catabolic process	biological process	2/240	20/93642	0.00121	0.119798768115942	TRINITY_DN89029_c3_g8,TRINITY_DN95921_c1_g1	TRINITY_DN89029_c3_g8,TRINITY_DN95921_c1_g1
GO:0046475	glycerophospholipid catabolic process	biological process	2/240	20/93642	0.00121	0.119798768115942	TRINITY_DN85265_c0_g1,TRINITY_DN95169_c1_g1	TRINITY_DN85265_c0_g1,TRINITY_DN95169_c1_g1
GO:0055081	anion homeostasis	biological process	4/240	179/93642	0.00123	0.120902805755396	TRINITY_DN85265_c0_g1,TRINITY_DN95169_c1_g1,TRINITY_DN97367_c1_g2,TRINITY_DN97687_c2_g6	TRINITY_DN85265_c0_g1,TRINITY_DN95169_c1_g1,TRINITY_DN97367_c1_g2,TRINITY_DN97687_c2_g6
GO:0031348	negative regulation of defense response	biological process	5/240	307/93642	0.00125	0.121125886524823	TRINITY_DN72446_c1_g1,TRINITY_DN76663_c0_g1,TRINITY_DN76663_c0_g3,TRINITY_DN85833_c1_g1,TRINITY_DN97972_c2_g1	TRINITY_DN72446_c1_g1,TRINITY_DN76663_c0_g1,TRINITY_DN76663_c0_g3,TRINITY_DN85833_c1_g1,TRINITY_DN97972_c2_g1
GO:0006721	terpenoid metabolic process	biological process	7/240	625/93642	0.00125	0.121125886524823	TRINITY_DN82333_c0_g1,TRINITY_DN88854_c0_g5,TRINITY_DN89029_c3_g8,TRINITY_DN92852_c0_g1,TRINITY_DN93500_c1_g1,TRINITY_DN95921_c1_g1,TRINITY_DN96056_c0_g2	TRINITY_DN82333_c0_g1,TRINITY_DN88854_c0_g5,TRINITY_DN89029_c3_g8,TRINITY_DN92852_c0_g1,TRINITY_DN93500_c1_g1,TRINITY_DN95921_c1_g1,TRINITY_DN96056_c0_g2
GO:0044249	cellular biosynthetic process	biological process	101/240	30513/93642	0.00127	0.122197253521127	TRINITY_DN68068_c0_g1,TRINITY_DN69540_c1_g2,TRINITY_DN71754_c3_g7,TRINITY_DN72200_c0_g1,TRINITY_DN72497_c0_g1,TRINITY_DN72607_c0_g1,TRINITY_DN73895_c0_g1,TRINITY_DN74211_c0_g1,TRINITY_DN74852_c1_g4,TRINITY_DN74868_c0_g1,TRINITY_DN75715_c0_g1,TRINITY_DN75852_c0_g1,TRINITY_DN76118_c0_g3,TRINITY_DN76185_c1_g1,TRINITY_DN76921_c0_g2,TRINITY_DN77029_c3_g3,TRINITY_DN77092_c1_g1,TRINITY_DN77092_c1_g2,TRI…	TRINITY_DN68068_c0_g1,TRINITY_DN69540_c1_g2,TRINITY_DN71754_c3_g7,TRINITY_DN72200_c0_g1,TRINITY_DN72497_c0_g1,TRINITY_DN72607_c0_g1,TRINITY_DN73895_c0_g1,TRINITY_DN74211_c0_g1,TRINITY_DN74852_c1_g4,TRINITY_DN74868_c0_g1,TRINITY_DN75715_c0_g1,TRINITY_DN75852_c0_g1,TRINITY_DN76118_c0_g3,TRINITY_DN76185_c1_g1,TRINITY_DN76921_c0_g2,TRINITY_DN77029_c3_g3,TRINITY_DN77092_c1_g1,TRINITY_DN77092_c1_g2,TRI…
GO:0050203	oxalate-CoA ligase activity	molecular function	2/268	9/102170	0.00024	0.1228	TRINITY_DN70537_c1_g1,TRINITY_DN94496_c1_g1	TRINITY_DN70537_c1_g1,TRINITY_DN94496_c1_g1
GO:0010268	brassinosteroid homeostasis	biological process	3/240	83/93642	0.00131	0.125164545454545	TRINITY_DN69820_c0_g1,TRINITY_DN89029_c3_g8,TRINITY_DN95921_c1_g1	TRINITY_DN69820_c0_g1,TRINITY_DN89029_c3_g8,TRINITY_DN95921_c1_g1
GO:0019222	regulation of metabolic process	biological process	51/240	13096/93642	0.00138	0.130034068965517	TRINITY_DN68068_c0_g1,TRINITY_DN69540_c1_g2,TRINITY_DN72200_c0_g1,TRINITY_DN72446_c1_g1,TRINITY_DN73035_c0_g1,TRINITY_DN73895_c0_g1,TRINITY_DN74211_c0_g1,TRINITY_DN74868_c0_g1,TRINITY_DN76185_c1_g1,TRINITY_DN76921_c0_g2,TRINITY_DN77029_c3_g3,TRINITY_DN78659_c3_g1,TRINITY_DN79493_c5_g1,TRINITY_DN79493_c5_g2,TRINITY_DN79677_c1_g1,TRINITY_DN79822_c0_g3,TRINITY_DN81287_c0_g2,TRINITY_DN81287_c0_g4,TRI…	TRINITY_DN68068_c0_g1,TRINITY_DN69540_c1_g2,TRINITY_DN72200_c0_g1,TRINITY_DN72446_c1_g1,TRINITY_DN73035_c0_g1,TRINITY_DN73895_c0_g1,TRINITY_DN74211_c0_g1,TRINITY_DN74868_c0_g1,TRINITY_DN76185_c1_g1,TRINITY_DN76921_c0_g2,TRINITY_DN77029_c3_g3,TRINITY_DN78659_c3_g1,TRINITY_DN79493_c5_g1,TRINITY_DN79493_c5_g2,TRINITY_DN79677_c1_g1,TRINITY_DN79822_c0_g3,TRINITY_DN81287_c0_g2,TRINITY_DN81287_c0_g4,TRI…
GO:0048366	leaf development	biological process	8/240	821/93642	0.00138	0.130034068965517	TRINITY_DN74165_c1_g1,TRINITY_DN78659_c3_g1,TRINITY_DN83210_c1_g1,TRINITY_DN84029_c0_g1,TRINITY_DN86457_c0_g1,TRINITY_DN86793_c0_g1,TRINITY_DN88820_c1_g3,TRINITY_DN90972_c5_g4	TRINITY_DN74165_c1_g1,TRINITY_DN78659_c3_g1,TRINITY_DN83210_c1_g1,TRINITY_DN84029_c0_g1,TRINITY_DN86457_c0_g1,TRINITY_DN86793_c0_g1,TRINITY_DN88820_c1_g3,TRINITY_DN90972_c5_g4
GO:0006955	immune response	biological process	15/240	2388/93642	0.00142	0.132886712328767	TRINITY_DN69540_c1_g2,TRINITY_DN72446_c1_g1,TRINITY_DN73218_c0_g7,TRINITY_DN76663_c0_g1,TRINITY_DN76663_c0_g3,TRINITY_DN78181_c1_g1,TRINITY_DN84235_c0_g1,TRINITY_DN85872_c0_g2,TRINITY_DN86285_c4_g1,TRINITY_DN86285_c4_g2,TRINITY_DN87050_c0_g3,TRINITY_DN87065_c1_g4,TRINITY_DN94010_c1_g5,TRINITY_DN96138_c1_g1,TRINITY_DN97519_c1_g1	TRINITY_DN69540_c1_g2,TRINITY_DN72446_c1_g1,TRINITY_DN73218_c0_g7,TRINITY_DN76663_c0_g1,TRINITY_DN76663_c0_g3,TRINITY_DN78181_c1_g1,TRINITY_DN84235_c0_g1,TRINITY_DN85872_c0_g2,TRINITY_DN86285_c4_g1,TRINITY_DN86285_c4_g2,TRINITY_DN87050_c0_g3,TRINITY_DN87065_c1_g4,TRINITY_DN94010_c1_g5,TRINITY_DN96138_c1_g1,TRINITY_DN97519_c1_g1
GO:0080090	regulation of primary metabolic process	biological process	46/240	11491/93642	0.00143	0.132912176870748	TRINITY_DN68068_c0_g1,TRINITY_DN69540_c1_g2,TRINITY_DN72200_c0_g1,TRINITY_DN72446_c1_g1,TRINITY_DN73035_c0_g1,TRINITY_DN73895_c0_g1,TRINITY_DN74211_c0_g1,TRINITY_DN74868_c0_g1,TRINITY_DN76185_c1_g1,TRINITY_DN76921_c0_g2,TRINITY_DN77029_c3_g3,TRINITY_DN78659_c3_g1,TRINITY_DN79493_c5_g1,TRINITY_DN79493_c5_g2,TRINITY_DN79677_c1_g1,TRINITY_DN79822_c0_g3,TRINITY_DN81287_c0_g2,TRINITY_DN81287_c0_g4,TRI…	TRINITY_DN68068_c0_g1,TRINITY_DN69540_c1_g2,TRINITY_DN72200_c0_g1,TRINITY_DN72446_c1_g1,TRINITY_DN73035_c0_g1,TRINITY_DN73895_c0_g1,TRINITY_DN74211_c0_g1,TRINITY_DN74868_c0_g1,TRINITY_DN76185_c1_g1,TRINITY_DN76921_c0_g2,TRINITY_DN77029_c3_g3,TRINITY_DN78659_c3_g1,TRINITY_DN79493_c5_g1,TRINITY_DN79493_c5_g2,TRINITY_DN79677_c1_g1,TRINITY_DN79822_c0_g3,TRINITY_DN81287_c0_g2,TRINITY_DN81287_c0_g4,TRI…
GO:0080163	regulation of protein serine/threonine phosphatase activity	biological process	2/240	22/93642	0.00146	0.134783648648649	TRINITY_DN73035_c0_g1,TRINITY_DN93901_c2_g1	TRINITY_DN73035_c0_g1,TRINITY_DN93901_c2_g1
GO:0042445	hormone metabolic process	biological process	8/240	831/93642	0.00149	0.13663	TRINITY_DN69820_c0_g1,TRINITY_DN82333_c0_g1,TRINITY_DN86457_c0_g1,TRINITY_DN88382_c0_g2,TRINITY_DN89029_c3_g8,TRINITY_DN93500_c1_g1,TRINITY_DN95921_c1_g1,TRINITY_DN98156_c2_g3	TRINITY_DN69820_c0_g1,TRINITY_DN82333_c0_g1,TRINITY_DN86457_c0_g1,TRINITY_DN88382_c0_g2,TRINITY_DN89029_c3_g8,TRINITY_DN93500_c1_g1,TRINITY_DN95921_c1_g1,TRINITY_DN98156_c2_g3
GO:0016131	brassinosteroid metabolic process	biological process	3/240	87/93642	0.00150	0.13663	TRINITY_DN69820_c0_g1,TRINITY_DN89029_c3_g8,TRINITY_DN95921_c1_g1	TRINITY_DN69820_c0_g1,TRINITY_DN89029_c3_g8,TRINITY_DN95921_c1_g1
GO:0071229	cellular response to acid chemical	biological process	10/240	1248/93642	0.00158	0.142922171052632	TRINITY_DN69540_c1_g2,TRINITY_DN73035_c0_g1,TRINITY_DN78532_c1_g3,TRINITY_DN78648_c2_g2,TRINITY_DN79560_c0_g1,TRINITY_DN87246_c2_g1,TRINITY_DN87246_c2_g2,TRINITY_DN87479_c2_g1,TRINITY_DN93901_c2_g1,TRINITY_DN97045_c2_g1	TRINITY_DN69540_c1_g2,TRINITY_DN73035_c0_g1,TRINITY_DN78532_c1_g3,TRINITY_DN78648_c2_g2,TRINITY_DN79560_c0_g1,TRINITY_DN87246_c2_g1,TRINITY_DN87246_c2_g2,TRINITY_DN87479_c2_g1,TRINITY_DN93901_c2_g1,TRINITY_DN97045_c2_g1
GO:0051171	regulation of nitrogen compound metabolic process	biological process	45/240	11230/93642	0.00159	0.142922171052632	TRINITY_DN68068_c0_g1,TRINITY_DN69540_c1_g2,TRINITY_DN72200_c0_g1,TRINITY_DN72446_c1_g1,TRINITY_DN73035_c0_g1,TRINITY_DN73895_c0_g1,TRINITY_DN74211_c0_g1,TRINITY_DN74868_c0_g1,TRINITY_DN76185_c1_g1,TRINITY_DN76921_c0_g2,TRINITY_DN77029_c3_g3,TRINITY_DN78659_c3_g1,TRINITY_DN79493_c5_g1,TRINITY_DN79493_c5_g2,TRINITY_DN79677_c1_g1,TRINITY_DN79822_c0_g3,TRINITY_DN81287_c0_g2,TRINITY_DN81287_c0_g4,TRI…	TRINITY_DN68068_c0_g1,TRINITY_DN69540_c1_g2,TRINITY_DN72200_c0_g1,TRINITY_DN72446_c1_g1,TRINITY_DN73035_c0_g1,TRINITY_DN73895_c0_g1,TRINITY_DN74211_c0_g1,TRINITY_DN74868_c0_g1,TRINITY_DN76185_c1_g1,TRINITY_DN76921_c0_g2,TRINITY_DN77029_c3_g3,TRINITY_DN78659_c3_g1,TRINITY_DN79493_c5_g1,TRINITY_DN79493_c5_g2,TRINITY_DN79677_c1_g1,TRINITY_DN79822_c0_g3,TRINITY_DN81287_c0_g2,TRINITY_DN81287_c0_g4,TRI…
GO:0030643	cellular phosphate ion homeostasis	biological process	2/240	25/93642	0.00189	0.167682272727273	TRINITY_DN85265_c0_g1,TRINITY_DN95169_c1_g1	TRINITY_DN85265_c0_g1,TRINITY_DN95169_c1_g1
GO:0072502	cellular trivalent inorganic anion homeostasis	biological process	2/240	25/93642	0.00189	0.167682272727273	TRINITY_DN85265_c0_g1,TRINITY_DN95169_c1_g1	TRINITY_DN85265_c0_g1,TRINITY_DN95169_c1_g1
GO:0003830	beta-1,4-mannosylglycoprotein 4-beta-N-acetylglucosaminyltransferase activity	molecular function	2/268	11/102170	0.00037	0.170385	TRINITY_DN76118_c0_g3,TRINITY_DN95934_c1_g1	TRINITY_DN76118_c0_g3,TRINITY_DN95934_c1_g1
GO:0000145	exocyst	cellular component	4/282	105/96716	0.00027	0.17064	TRINITY_DN77593_c0_g1,TRINITY_DN91879_c1_g1,TRINITY_DN95778_c1_g2,TRINITY_DN97487_c0_g2	TRINITY_DN77593_c0_g1,TRINITY_DN91879_c1_g1,TRINITY_DN95778_c1_g2,TRINITY_DN97487_c0_g2
GO:0010508	positive regulation of autophagy	biological process	3/240	97/93642	0.00205	0.180704193548387	TRINITY_DN87724_c1_g3,TRINITY_DN88604_c0_g1,TRINITY_DN95142_c1_g2	TRINITY_DN87724_c1_g3,TRINITY_DN88604_c0_g1,TRINITY_DN95142_c1_g2
GO:0004842	ubiquitin-protein transferase activity	molecular function	14/268	1864/102170	0.00048	0.200945454545455	TRINITY_DN72446_c1_g1,TRINITY_DN75860_c0_g1,TRINITY_DN75945_c0_g1,TRINITY_DN76921_c0_g2,TRINITY_DN82838_c1_g2,TRINITY_DN85765_c0_g1,TRINITY_DN85872_c0_g2,TRINITY_DN87050_c0_g3,TRINITY_DN88491_c1_g1,TRINITY_DN88946_c2_g1,TRINITY_DN90466_c0_g1,TRINITY_DN95508_c2_g2,TRINITY_DN97045_c2_g1,TRINITY_DN97689_c3_g1	TRINITY_DN72446_c1_g1,TRINITY_DN75860_c0_g1,TRINITY_DN75945_c0_g1,TRINITY_DN76921_c0_g2,TRINITY_DN82838_c1_g2,TRINITY_DN85765_c0_g1,TRINITY_DN85872_c0_g2,TRINITY_DN87050_c0_g3,TRINITY_DN88491_c1_g1,TRINITY_DN88946_c2_g1,TRINITY_DN90466_c0_g1,TRINITY_DN95508_c2_g2,TRINITY_DN97045_c2_g1,TRINITY_DN97689_c3_g1
GO:0006979	response to oxidative stress	biological process	14/240	2269/93642	0.00238	0.208448333333333	TRINITY_DN76913_c1_g1,TRINITY_DN78181_c1_g1,TRINITY_DN82021_c1_g2,TRINITY_DN82021_c1_g3,TRINITY_DN82021_c1_g5,TRINITY_DN86027_c0_g1,TRINITY_DN86124_c0_g1,TRINITY_DN86285_c4_g1,TRINITY_DN86285_c4_g2,TRINITY_DN87065_c1_g4,TRINITY_DN89345_c0_g1,TRINITY_DN90826_c0_g4,TRINITY_DN91670_c0_g3,TRINITY_DN95632_c3_g2	TRINITY_DN76913_c1_g1,TRINITY_DN78181_c1_g1,TRINITY_DN82021_c1_g2,TRINITY_DN82021_c1_g3,TRINITY_DN82021_c1_g5,TRINITY_DN86027_c0_g1,TRINITY_DN86124_c0_g1,TRINITY_DN86285_c4_g1,TRINITY_DN86285_c4_g2,TRINITY_DN87065_c1_g4,TRINITY_DN89345_c0_g1,TRINITY_DN90826_c0_g4,TRINITY_DN91670_c0_g3,TRINITY_DN95632_c3_g2
GO:0006720	isoprenoid metabolic process	biological process	8/240	899/93642	0.00243	0.211471910828025	TRINITY_DN82333_c0_g1,TRINITY_DN88854_c0_g5,TRINITY_DN89029_c3_g8,TRINITY_DN92852_c0_g1,TRINITY_DN93500_c1_g1,TRINITY_DN95921_c1_g1,TRINITY_DN96056_c0_g2,TRINITY_DN97182_c2_g4	TRINITY_DN82333_c0_g1,TRINITY_DN88854_c0_g5,TRINITY_DN89029_c3_g8,TRINITY_DN92852_c0_g1,TRINITY_DN93500_c1_g1,TRINITY_DN95921_c1_g1,TRINITY_DN96056_c0_g2,TRINITY_DN97182_c2_g4
GO:0099402	plant organ development	biological process	14/240	2279/93642	0.00248	0.214457215189873	TRINITY_DN69820_c0_g1,TRINITY_DN74165_c1_g1,TRINITY_DN74868_c0_g1,TRINITY_DN78659_c3_g1,TRINITY_DN83018_c0_g4,TRINITY_DN83210_c1_g1,TRINITY_DN84029_c0_g1,TRINITY_DN86457_c0_g1,TRINITY_DN86793_c0_g1,TRINITY_DN88820_c1_g3,TRINITY_DN90972_c5_g4,TRINITY_DN93500_c1_g1,TRINITY_DN96952_c1_g3,TRINITY_DN97087_c3_g1	TRINITY_DN69820_c0_g1,TRINITY_DN74165_c1_g1,TRINITY_DN74868_c0_g1,TRINITY_DN78659_c3_g1,TRINITY_DN83018_c0_g4,TRINITY_DN83210_c1_g1,TRINITY_DN84029_c0_g1,TRINITY_DN86457_c0_g1,TRINITY_DN86793_c0_g1,TRINITY_DN88820_c1_g3,TRINITY_DN90972_c5_g4,TRINITY_DN93500_c1_g1,TRINITY_DN96952_c1_g3,TRINITY_DN97087_c3_g1
GO:0010214	seed coat development	biological process	3/240	104/93642	0.00250	0.214827044025157	TRINITY_DN70537_c1_g1,TRINITY_DN82010_c0_g1,TRINITY_DN94496_c1_g1	TRINITY_DN70537_c1_g1,TRINITY_DN82010_c0_g1,TRINITY_DN94496_c1_g1
GO:0018117	protein adenylylation	biological process	1/240	1/93642	0.00256	0.215909135802469	TRINITY_DN86774_c0_g6	TRINITY_DN86774_c0_g6
GO:0018175	protein nucleotidylation	biological process	1/240	1/93642	0.00256	0.215909135802469	TRINITY_DN86774_c0_g6	TRINITY_DN86774_c0_g6
GO:0070902	mitochondrial tRNA pseudouridine synthesis	biological process	1/240	1/93642	0.00256	0.215909135802469	TRINITY_DN94887_c2_g1	TRINITY_DN94887_c2_g1
GO:0010467	gene expression	biological process	76/240	22112/93642	0.00269	0.225481411042945	TRINITY_DN68068_c0_g1,TRINITY_DN69540_c1_g2,TRINITY_DN71754_c3_g7,TRINITY_DN72200_c0_g1,TRINITY_DN72497_c0_g1,TRINITY_DN72607_c0_g1,TRINITY_DN73895_c0_g1,TRINITY_DN74211_c0_g1,TRINITY_DN74852_c1_g4,TRINITY_DN74868_c0_g1,TRINITY_DN75852_c0_g1,TRINITY_DN75938_c3_g1,TRINITY_DN76185_c1_g1,TRINITY_DN76921_c0_g2,TRINITY_DN77029_c3_g3,TRINITY_DN77268_c0_g7,TRINITY_DN77331_c1_g1,TRINITY_DN77430_c4_g3,TRI…	TRINITY_DN68068_c0_g1,TRINITY_DN69540_c1_g2,TRINITY_DN71754_c3_g7,TRINITY_DN72200_c0_g1,TRINITY_DN72497_c0_g1,TRINITY_DN72607_c0_g1,TRINITY_DN73895_c0_g1,TRINITY_DN74211_c0_g1,TRINITY_DN74852_c1_g4,TRINITY_DN74868_c0_g1,TRINITY_DN75852_c0_g1,TRINITY_DN75938_c3_g1,TRINITY_DN76185_c1_g1,TRINITY_DN76921_c0_g2,TRINITY_DN77029_c3_g3,TRINITY_DN77268_c0_g7,TRINITY_DN77331_c1_g1,TRINITY_DN77430_c4_g3,TRI…
GO:0010817	regulation of hormone levels	biological process	9/240	1129/93642	0.00277	0.230771402439024	TRINITY_DN69820_c0_g1,TRINITY_DN80227_c0_g1,TRINITY_DN82333_c0_g1,TRINITY_DN86457_c0_g1,TRINITY_DN88382_c0_g2,TRINITY_DN89029_c3_g8,TRINITY_DN93500_c1_g1,TRINITY_DN95921_c1_g1,TRINITY_DN98156_c2_g3	TRINITY_DN69820_c0_g1,TRINITY_DN80227_c0_g1,TRINITY_DN82333_c0_g1,TRINITY_DN86457_c0_g1,TRINITY_DN88382_c0_g2,TRINITY_DN89029_c3_g8,TRINITY_DN93500_c1_g1,TRINITY_DN95921_c1_g1,TRINITY_DN98156_c2_g3
GO:0048856	anatomical structure development	biological process	42/240	10611/93642	0.00291	0.240965636363636	TRINITY_DN69540_c1_g2,TRINITY_DN69820_c0_g1,TRINITY_DN69952_c1_g3,TRINITY_DN70537_c1_g1,TRINITY_DN73895_c0_g1,TRINITY_DN74165_c1_g1,TRINITY_DN74211_c0_g1,TRINITY_DN74868_c0_g1,TRINITY_DN77029_c3_g3,TRINITY_DN78659_c3_g1,TRINITY_DN79560_c0_g1,TRINITY_DN81287_c0_g2,TRINITY_DN81287_c0_g4,TRINITY_DN82010_c0_g1,TRINITY_DN82039_c0_g2,TRINITY_DN83018_c0_g4,TRINITY_DN83210_c1_g1,TRINITY_DN83345_c1_g1,TRI…	TRINITY_DN69540_c1_g2,TRINITY_DN69820_c0_g1,TRINITY_DN69952_c1_g3,TRINITY_DN70537_c1_g1,TRINITY_DN73895_c0_g1,TRINITY_DN74165_c1_g1,TRINITY_DN74211_c0_g1,TRINITY_DN74868_c0_g1,TRINITY_DN77029_c3_g3,TRINITY_DN78659_c3_g1,TRINITY_DN79560_c0_g1,TRINITY_DN81287_c0_g2,TRINITY_DN81287_c0_g4,TRINITY_DN82010_c0_g1,TRINITY_DN82039_c0_g2,TRINITY_DN83018_c0_g4,TRINITY_DN83210_c1_g1,TRINITY_DN83345_c1_g1,TRI…
GO:0072330	monocarboxylic acid biosynthetic process	biological process	14/240	2339/93642	0.00312	0.256798554216867	TRINITY_DN75715_c0_g1,TRINITY_DN77092_c1_g1,TRINITY_DN77092_c1_g2,TRINITY_DN77362_c1_g2,TRINITY_DN77435_c0_g2,TRINITY_DN88854_c0_g5,TRINITY_DN89504_c0_g1,TRINITY_DN89504_c0_g2,TRINITY_DN92852_c0_g1,TRINITY_DN95551_c0_g5,TRINITY_DN96080_c3_g3,TRINITY_DN96138_c1_g1,TRINITY_DN97500_c0_g2,TRINITY_DN98156_c2_g3	TRINITY_DN75715_c0_g1,TRINITY_DN77092_c1_g1,TRINITY_DN77092_c1_g2,TRINITY_DN77362_c1_g2,TRINITY_DN77435_c0_g2,TRINITY_DN88854_c0_g5,TRINITY_DN89504_c0_g1,TRINITY_DN89504_c0_g2,TRINITY_DN92852_c0_g1,TRINITY_DN95551_c0_g5,TRINITY_DN96080_c3_g3,TRINITY_DN96138_c1_g1,TRINITY_DN97500_c0_g2,TRINITY_DN98156_c2_g3
GO:0019787	ubiquitin-like protein transferase activity	molecular function	14/268	1942/102170	0.00071	0.2724625	TRINITY_DN72446_c1_g1,TRINITY_DN75860_c0_g1,TRINITY_DN75945_c0_g1,TRINITY_DN76921_c0_g2,TRINITY_DN82838_c1_g2,TRINITY_DN85765_c0_g1,TRINITY_DN85872_c0_g2,TRINITY_DN87050_c0_g3,TRINITY_DN88491_c1_g1,TRINITY_DN88946_c2_g1,TRINITY_DN90466_c0_g1,TRINITY_DN95508_c2_g2,TRINITY_DN97045_c2_g1,TRINITY_DN97689_c3_g1	TRINITY_DN72446_c1_g1,TRINITY_DN75860_c0_g1,TRINITY_DN75945_c0_g1,TRINITY_DN76921_c0_g2,TRINITY_DN82838_c1_g2,TRINITY_DN85765_c0_g1,TRINITY_DN85872_c0_g2,TRINITY_DN87050_c0_g3,TRINITY_DN88491_c1_g1,TRINITY_DN88946_c2_g1,TRINITY_DN90466_c0_g1,TRINITY_DN95508_c2_g2,TRINITY_DN97045_c2_g1,TRINITY_DN97689_c3_g1
GO:0072501	cellular divalent inorganic anion homeostasis	biological process	2/240	34/93642	0.00348	0.284714011976048	TRINITY_DN85265_c0_g1,TRINITY_DN95169_c1_g1	TRINITY_DN85265_c0_g1,TRINITY_DN95169_c1_g1
GO:0002252	immune effector process	biological process	5/240	396/93642	0.00373	0.303351130952381	TRINITY_DN69540_c1_g2,TRINITY_DN86793_c0_g1,TRINITY_DN90972_c5_g4,TRINITY_DN96138_c1_g1,TRINITY_DN97519_c1_g1	TRINITY_DN69540_c1_g2,TRINITY_DN86793_c0_g1,TRINITY_DN90972_c5_g4,TRINITY_DN96138_c1_g1,TRINITY_DN97519_c1_g1
GO:0031225	anchored component of membrane	cellular component	10/282	1006/96716	0.00084	0.306068571428571	TRINITY_DN68097_c0_g1,TRINITY_DN72875_c0_g1,TRINITY_DN73218_c0_g7,TRINITY_DN73704_c0_g8,TRINITY_DN73704_c0_g9,TRINITY_DN86793_c0_g1,TRINITY_DN90972_c5_g4,TRINITY_DN91619_c0_g1,TRINITY_DN96820_c2_g2,TRINITY_DN97519_c1_g1	TRINITY_DN68097_c0_g1,TRINITY_DN72875_c0_g1,TRINITY_DN73218_c0_g7,TRINITY_DN73704_c0_g8,TRINITY_DN73704_c0_g9,TRINITY_DN86793_c0_g1,TRINITY_DN90972_c5_g4,TRINITY_DN91619_c0_g1,TRINITY_DN96820_c2_g2,TRINITY_DN97519_c1_g1
GO:0009505	plant-type cell wall	cellular component	7/282	522/96716	0.00094	0.306068571428571	TRINITY_DN83701_c1_g4,TRINITY_DN83701_c1_g5,TRINITY_DN88398_c1_g1,TRINITY_DN89581_c0_g1,TRINITY_DN89581_c0_g2,TRINITY_DN94449_c1_g1,TRINITY_DN95665_c0_g2	TRINITY_DN83701_c1_g4,TRINITY_DN83701_c1_g5,TRINITY_DN88398_c1_g1,TRINITY_DN89581_c0_g1,TRINITY_DN89581_c0_g2,TRINITY_DN94449_c1_g1,TRINITY_DN95665_c0_g2
GO:0009506	plasmodesma	cellular component	19/282	2934/96716	0.00113	0.306068571428571	TRINITY_DN70537_c1_g1,TRINITY_DN73218_c0_g7,TRINITY_DN77029_c3_g3,TRINITY_DN78002_c4_g4,TRINITY_DN83701_c1_g4,TRINITY_DN83701_c1_g5,TRINITY_DN85833_c1_g1,TRINITY_DN86793_c0_g1,TRINITY_DN89581_c0_g1,TRINITY_DN89581_c0_g2,TRINITY_DN90972_c5_g4,TRINITY_DN91619_c0_g1,TRINITY_DN94449_c1_g1,TRINITY_DN94496_c1_g1,TRINITY_DN95273_c1_g1,TRINITY_DN95848_c1_g2,TRINITY_DN96820_c2_g2,TRINITY_DN97519_c1_g1,TRI…	TRINITY_DN70537_c1_g1,TRINITY_DN73218_c0_g7,TRINITY_DN77029_c3_g3,TRINITY_DN78002_c4_g4,TRINITY_DN83701_c1_g4,TRINITY_DN83701_c1_g5,TRINITY_DN85833_c1_g1,TRINITY_DN86793_c0_g1,TRINITY_DN89581_c0_g1,TRINITY_DN89581_c0_g2,TRINITY_DN90972_c5_g4,TRINITY_DN91619_c0_g1,TRINITY_DN94449_c1_g1,TRINITY_DN94496_c1_g1,TRINITY_DN95273_c1_g1,TRINITY_DN95848_c1_g2,TRINITY_DN96820_c2_g2,TRINITY_DN97519_c1_g1,TRI…
GO:0055044	symplast	cellular component	19/282	2934/96716	0.00113	0.306068571428571	TRINITY_DN70537_c1_g1,TRINITY_DN73218_c0_g7,TRINITY_DN77029_c3_g3,TRINITY_DN78002_c4_g4,TRINITY_DN83701_c1_g4,TRINITY_DN83701_c1_g5,TRINITY_DN85833_c1_g1,TRINITY_DN86793_c0_g1,TRINITY_DN89581_c0_g1,TRINITY_DN89581_c0_g2,TRINITY_DN90972_c5_g4,TRINITY_DN91619_c0_g1,TRINITY_DN94449_c1_g1,TRINITY_DN94496_c1_g1,TRINITY_DN95273_c1_g1,TRINITY_DN95848_c1_g2,TRINITY_DN96820_c2_g2,TRINITY_DN97519_c1_g1,TRI…	TRINITY_DN70537_c1_g1,TRINITY_DN73218_c0_g7,TRINITY_DN77029_c3_g3,TRINITY_DN78002_c4_g4,TRINITY_DN83701_c1_g4,TRINITY_DN83701_c1_g5,TRINITY_DN85833_c1_g1,TRINITY_DN86793_c0_g1,TRINITY_DN89581_c0_g1,TRINITY_DN89581_c0_g2,TRINITY_DN90972_c5_g4,TRINITY_DN91619_c0_g1,TRINITY_DN94449_c1_g1,TRINITY_DN94496_c1_g1,TRINITY_DN95273_c1_g1,TRINITY_DN95848_c1_g2,TRINITY_DN96820_c2_g2,TRINITY_DN97519_c1_g1,TRI…
GO:2000026	regulation of multicellular organismal development	biological process	10/240	1415/93642	0.00386	0.312066153846154	TRINITY_DN69820_c0_g1,TRINITY_DN69952_c1_g3,TRINITY_DN70537_c1_g1,TRINITY_DN74165_c1_g1,TRINITY_DN77029_c3_g3,TRINITY_DN78659_c3_g1,TRINITY_DN83210_c1_g1,TRINITY_DN88491_c1_g1,TRINITY_DN93500_c1_g1,TRINITY_DN94496_c1_g1	TRINITY_DN69820_c0_g1,TRINITY_DN69952_c1_g3,TRINITY_DN70537_c1_g1,TRINITY_DN74165_c1_g1,TRINITY_DN77029_c3_g3,TRINITY_DN78659_c3_g1,TRINITY_DN83210_c1_g1,TRINITY_DN88491_c1_g1,TRINITY_DN93500_c1_g1,TRINITY_DN94496_c1_g1
GO:0010030	positive regulation of seed germination	biological process	2/240	37/93642	0.00411	0.330323117647059	TRINITY_DN70537_c1_g1,TRINITY_DN94496_c1_g1	TRINITY_DN70537_c1_g1,TRINITY_DN94496_c1_g1
GO:0010468	regulation of gene expression	biological process	41/240	10537/93642	0.00442	0.353160584795322	TRINITY_DN68068_c0_g1,TRINITY_DN69540_c1_g2,TRINITY_DN72200_c0_g1,TRINITY_DN73895_c0_g1,TRINITY_DN74211_c0_g1,TRINITY_DN74868_c0_g1,TRINITY_DN76185_c1_g1,TRINITY_DN76921_c0_g2,TRINITY_DN77029_c3_g3,TRINITY_DN78659_c3_g1,TRINITY_DN79493_c5_g1,TRINITY_DN79493_c5_g2,TRINITY_DN79677_c1_g1,TRINITY_DN79822_c0_g3,TRINITY_DN81287_c0_g2,TRINITY_DN81287_c0_g4,TRINITY_DN82021_c1_g2,TRINITY_DN82021_c1_g3,TRI…	TRINITY_DN68068_c0_g1,TRINITY_DN69540_c1_g2,TRINITY_DN72200_c0_g1,TRINITY_DN73895_c0_g1,TRINITY_DN74211_c0_g1,TRINITY_DN74868_c0_g1,TRINITY_DN76185_c1_g1,TRINITY_DN76921_c0_g2,TRINITY_DN77029_c3_g3,TRINITY_DN78659_c3_g1,TRINITY_DN79493_c5_g1,TRINITY_DN79493_c5_g2,TRINITY_DN79677_c1_g1,TRINITY_DN79822_c0_g3,TRINITY_DN81287_c0_g2,TRINITY_DN81287_c0_g4,TRINITY_DN82021_c1_g2,TRINITY_DN82021_c1_g3,TRI…
GO:0004751	ribose-5-phosphate isomerase activity	molecular function	2/268	19/102170	0.00114	0.354585	TRINITY_DN95444_c1_g4,TRINITY_DN96375_c2_g2	TRINITY_DN95444_c1_g4,TRINITY_DN96375_c2_g2
GO:0010295	(+)-abscisic acid 8'-hydroxylase activity	molecular function	2/268	19/102170	0.00114	0.354585	TRINITY_DN89029_c3_g8,TRINITY_DN95921_c1_g1	TRINITY_DN89029_c3_g8,TRINITY_DN95921_c1_g1
GO:0033946	xyloglucan-specific endo-beta-1,4-glucanase activity	molecular function	2/268	20/102170	0.00126	0.354585	TRINITY_DN86281_c0_g1,TRINITY_DN97322_c4_g1	TRINITY_DN86281_c0_g1,TRINITY_DN97322_c4_g1
GO:0016762	xyloglucan:xyloglucosyl transferase activity	molecular function	3/268	82/102170	0.00136	0.354585	TRINITY_DN86281_c0_g1,TRINITY_DN88398_c1_g1,TRINITY_DN97322_c4_g1	TRINITY_DN86281_c0_g1,TRINITY_DN88398_c1_g1,TRINITY_DN97322_c4_g1
GO:0010436	carotenoid dioxygenase activity	molecular function	2/268	22/102170	0.00153	0.354585	TRINITY_DN88854_c0_g5,TRINITY_DN92852_c0_g1	TRINITY_DN88854_c0_g5,TRINITY_DN92852_c0_g1
GO:0015098	molybdate ion transmembrane transporter activity	molecular function	2/268	22/102170	0.00153	0.354585	TRINITY_DN66113_c0_g1,TRINITY_DN88502_c1_g2	TRINITY_DN66113_c0_g1,TRINITY_DN88502_c1_g2
GO:0045549	9-cis-epoxycarotenoid dioxygenase activity	molecular function	2/268	22/102170	0.00153	0.354585	TRINITY_DN88854_c0_g5,TRINITY_DN92852_c0_g1	TRINITY_DN88854_c0_g5,TRINITY_DN92852_c0_g1
GO:0016857	racemase and epimerase activity, acting on carbohydrates and derivatives	molecular function	4/268	186/102170	0.00154	0.354585	TRINITY_DN75839_c0_g1,TRINITY_DN89504_c0_g1,TRINITY_DN89504_c0_g2,TRINITY_DN95551_c0_g5	TRINITY_DN75839_c0_g1,TRINITY_DN89504_c0_g1,TRINITY_DN89504_c0_g2,TRINITY_DN95551_c0_g5
GO:0016115	terpenoid catabolic process	biological process	2/240	40/93642	0.00479	0.380498662790698	TRINITY_DN89029_c3_g8,TRINITY_DN95921_c1_g1	TRINITY_DN89029_c3_g8,TRINITY_DN95921_c1_g1
GO:0016161	beta-amylase activity	molecular function	2/268	24/102170	0.00182	0.395611363636364	TRINITY_DN79580_c1_g1,TRINITY_DN95611_c1_g2	TRINITY_DN79580_c1_g1,TRINITY_DN95611_c1_g2
GO:0016160	amylase activity	molecular function	3/268	92/102170	0.00189	0.395611363636364	TRINITY_DN79580_c1_g1,TRINITY_DN95611_c1_g2,TRINITY_DN98074_c1_g1	TRINITY_DN79580_c1_g1,TRINITY_DN95611_c1_g2,TRINITY_DN98074_c1_g1
GO:0010363	regulation of plant-type hypersensitive response	biological process	2/240	41/93642	0.00502	0.396463930635838	TRINITY_DN76663_c0_g1,TRINITY_DN76663_c0_g3	TRINITY_DN76663_c0_g1,TRINITY_DN76663_c0_g3
GO:0048358	mucilage pectin biosynthetic process	biological process	1/240	2/93642	0.00512	0.397469090909091	TRINITY_DN82010_c0_g1	TRINITY_DN82010_c0_g1
GO:0048363	mucilage pectin metabolic process	biological process	1/240	2/93642	0.00512	0.397469090909091	TRINITY_DN82010_c0_g1	TRINITY_DN82010_c0_g1
GO:0071497	cellular response to freezing	biological process	1/240	2/93642	0.00512	0.397469090909091	TRINITY_DN95481_c0_g3	TRINITY_DN95481_c0_g3
GO:0009738	abscisic acid-activated signaling pathway	biological process	6/240	611/93642	0.00521	0.402170790960452	TRINITY_DN73035_c0_g1,TRINITY_DN79560_c0_g1,TRINITY_DN87246_c2_g1,TRINITY_DN87246_c2_g2,TRINITY_DN93901_c2_g1,TRINITY_DN97045_c2_g1	TRINITY_DN73035_c0_g1,TRINITY_DN79560_c0_g1,TRINITY_DN87246_c2_g1,TRINITY_DN87246_c2_g2,TRINITY_DN93901_c2_g1,TRINITY_DN97045_c2_g1
GO:0051607	defense response to virus	biological process	4/240	270/93642	0.00536	0.411425168539326	TRINITY_DN86793_c0_g1,TRINITY_DN90972_c5_g4,TRINITY_DN96138_c1_g1,TRINITY_DN97519_c1_g1	TRINITY_DN86793_c0_g1,TRINITY_DN90972_c5_g4,TRINITY_DN96138_c1_g1,TRINITY_DN97519_c1_g1
GO:0048608	reproductive structure development	biological process	16/240	3032/93642	0.00546	0.414444333333333	TRINITY_DN69820_c0_g1,TRINITY_DN70537_c1_g1,TRINITY_DN74211_c0_g1,TRINITY_DN74868_c0_g1,TRINITY_DN78659_c3_g1,TRINITY_DN82010_c0_g1,TRINITY_DN83210_c1_g1,TRINITY_DN84029_c0_g1,TRINITY_DN87479_c2_g1,TRINITY_DN89431_c1_g1,TRINITY_DN89431_c1_g2,TRINITY_DN91268_c0_g1,TRINITY_DN94496_c1_g1,TRINITY_DN95444_c1_g4,TRINITY_DN96375_c2_g2,TRINITY_DN97087_c3_g1	TRINITY_DN69820_c0_g1,TRINITY_DN70537_c1_g1,TRINITY_DN74211_c0_g1,TRINITY_DN74868_c0_g1,TRINITY_DN78659_c3_g1,TRINITY_DN82010_c0_g1,TRINITY_DN83210_c1_g1,TRINITY_DN84029_c0_g1,TRINITY_DN87479_c2_g1,TRINITY_DN89431_c1_g1,TRINITY_DN89431_c1_g2,TRINITY_DN91268_c0_g1,TRINITY_DN94496_c1_g1,TRINITY_DN95444_c1_g4,TRINITY_DN96375_c2_g2,TRINITY_DN97087_c3_g1
GO:0061458	reproductive system development	biological process	16/240	3032/93642	0.00546	0.414444333333333	TRINITY_DN69820_c0_g1,TRINITY_DN70537_c1_g1,TRINITY_DN74211_c0_g1,TRINITY_DN74868_c0_g1,TRINITY_DN78659_c3_g1,TRINITY_DN82010_c0_g1,TRINITY_DN83210_c1_g1,TRINITY_DN84029_c0_g1,TRINITY_DN87479_c2_g1,TRINITY_DN89431_c1_g1,TRINITY_DN89431_c1_g2,TRINITY_DN91268_c0_g1,TRINITY_DN94496_c1_g1,TRINITY_DN95444_c1_g4,TRINITY_DN96375_c2_g2,TRINITY_DN97087_c3_g1	TRINITY_DN69820_c0_g1,TRINITY_DN70537_c1_g1,TRINITY_DN74211_c0_g1,TRINITY_DN74868_c0_g1,TRINITY_DN78659_c3_g1,TRINITY_DN82010_c0_g1,TRINITY_DN83210_c1_g1,TRINITY_DN84029_c0_g1,TRINITY_DN87479_c2_g1,TRINITY_DN89431_c1_g1,TRINITY_DN89431_c1_g2,TRINITY_DN91268_c0_g1,TRINITY_DN94496_c1_g1,TRINITY_DN95444_c1_g4,TRINITY_DN96375_c2_g2,TRINITY_DN97087_c3_g1
GO:0080134	regulation of response to stress	biological process	11/240	1734/93642	0.00555	0.418948342541437	TRINITY_DN69540_c1_g2,TRINITY_DN72446_c1_g1,TRINITY_DN72497_c0_g1,TRINITY_DN76663_c0_g1,TRINITY_DN76663_c0_g3,TRINITY_DN85833_c1_g1,TRINITY_DN87479_c2_g1,TRINITY_DN88700_c0_g1,TRINITY_DN90650_c1_g2,TRINITY_DN96952_c1_g3,TRINITY_DN97972_c2_g1	TRINITY_DN69540_c1_g2,TRINITY_DN72446_c1_g1,TRINITY_DN72497_c0_g1,TRINITY_DN76663_c0_g1,TRINITY_DN76663_c0_g3,TRINITY_DN85833_c1_g1,TRINITY_DN87479_c2_g1,TRINITY_DN88700_c0_g1,TRINITY_DN90650_c1_g2,TRINITY_DN96952_c1_g3,TRINITY_DN97972_c2_g1
GO:0005911	cell-cell junction	cellular component	19/282	3059/96716	0.00181	0.42897	TRINITY_DN70537_c1_g1,TRINITY_DN73218_c0_g7,TRINITY_DN77029_c3_g3,TRINITY_DN78002_c4_g4,TRINITY_DN83701_c1_g4,TRINITY_DN83701_c1_g5,TRINITY_DN85833_c1_g1,TRINITY_DN86793_c0_g1,TRINITY_DN89581_c0_g1,TRINITY_DN89581_c0_g2,TRINITY_DN90972_c5_g4,TRINITY_DN91619_c0_g1,TRINITY_DN94449_c1_g1,TRINITY_DN94496_c1_g1,TRINITY_DN95273_c1_g1,TRINITY_DN95848_c1_g2,TRINITY_DN96820_c2_g2,TRINITY_DN97519_c1_g1,TRI…	TRINITY_DN70537_c1_g1,TRINITY_DN73218_c0_g7,TRINITY_DN77029_c3_g3,TRINITY_DN78002_c4_g4,TRINITY_DN83701_c1_g4,TRINITY_DN83701_c1_g5,TRINITY_DN85833_c1_g1,TRINITY_DN86793_c0_g1,TRINITY_DN89581_c0_g1,TRINITY_DN89581_c0_g2,TRINITY_DN90972_c5_g4,TRINITY_DN91619_c0_g1,TRINITY_DN94449_c1_g1,TRINITY_DN94496_c1_g1,TRINITY_DN95273_c1_g1,TRINITY_DN95848_c1_g2,TRINITY_DN96820_c2_g2,TRINITY_DN97519_c1_g1,TRI…
GO:1902679	negative regulation of RNA biosynthetic process	biological process	10/240	1503/93642	0.00584	0.436021420765027	TRINITY_DN78659_c3_g1,TRINITY_DN82021_c1_g2,TRINITY_DN82021_c1_g3,TRINITY_DN82021_c1_g5,TRINITY_DN83210_c1_g1,TRINITY_DN83492_c1_g8,TRINITY_DN87479_c2_g1,TRINITY_DN89345_c0_g1,TRINITY_DN90650_c1_g2,TRINITY_DN91670_c0_g3	TRINITY_DN78659_c3_g1,TRINITY_DN82021_c1_g2,TRINITY_DN82021_c1_g3,TRINITY_DN82021_c1_g5,TRINITY_DN83210_c1_g1,TRINITY_DN83492_c1_g8,TRINITY_DN87479_c2_g1,TRINITY_DN89345_c0_g1,TRINITY_DN90650_c1_g2,TRINITY_DN91670_c0_g3
GO:1903507	negative regulation of nucleic acid-templated transcription	biological process	10/240	1503/93642	0.00584	0.436021420765027	TRINITY_DN78659_c3_g1,TRINITY_DN82021_c1_g2,TRINITY_DN82021_c1_g3,TRINITY_DN82021_c1_g5,TRINITY_DN83210_c1_g1,TRINITY_DN83492_c1_g8,TRINITY_DN87479_c2_g1,TRINITY_DN89345_c0_g1,TRINITY_DN90650_c1_g2,TRINITY_DN91670_c0_g3	TRINITY_DN78659_c3_g1,TRINITY_DN82021_c1_g2,TRINITY_DN82021_c1_g3,TRINITY_DN82021_c1_g5,TRINITY_DN83210_c1_g1,TRINITY_DN83492_c1_g8,TRINITY_DN87479_c2_g1,TRINITY_DN89345_c0_g1,TRINITY_DN90650_c1_g2,TRINITY_DN91670_c0_g3
GO:0010411	xyloglucan metabolic process	biological process	3/240	142/93642	0.00598	0.4440475	TRINITY_DN86281_c0_g1,TRINITY_DN88398_c1_g1,TRINITY_DN97322_c4_g1	TRINITY_DN86281_c0_g1,TRINITY_DN88398_c1_g1,TRINITY_DN97322_c4_g1
GO:0010228	vegetative to reproductive phase transition of meristem	biological process	5/240	454/93642	0.00659	0.486698216216216	TRINITY_DN74211_c0_g1,TRINITY_DN89431_c1_g1,TRINITY_DN89431_c1_g2,TRINITY_DN95444_c1_g4,TRINITY_DN96375_c2_g2	TRINITY_DN74211_c0_g1,TRINITY_DN89431_c1_g1,TRINITY_DN89431_c1_g2,TRINITY_DN95444_c1_g4,TRINITY_DN96375_c2_g2
GO:0090696	post-embryonic plant organ development	biological process	5/240	457/93642	0.00677	0.495375080213904	TRINITY_DN69820_c0_g1,TRINITY_DN78659_c3_g1,TRINITY_DN83210_c1_g1,TRINITY_DN93500_c1_g1,TRINITY_DN96952_c1_g3	TRINITY_DN69820_c0_g1,TRINITY_DN78659_c3_g1,TRINITY_DN83210_c1_g1,TRINITY_DN93500_c1_g1,TRINITY_DN96952_c1_g3
GO:0060255	regulation of macromolecule metabolic process	biological process	45/240	12132/93642	0.00678	0.495375080213904	TRINITY_DN68068_c0_g1,TRINITY_DN69540_c1_g2,TRINITY_DN72200_c0_g1,TRINITY_DN72446_c1_g1,TRINITY_DN73035_c0_g1,TRINITY_DN73895_c0_g1,TRINITY_DN74211_c0_g1,TRINITY_DN74868_c0_g1,TRINITY_DN76185_c1_g1,TRINITY_DN76921_c0_g2,TRINITY_DN77029_c3_g3,TRINITY_DN78659_c3_g1,TRINITY_DN79493_c5_g1,TRINITY_DN79493_c5_g2,TRINITY_DN79677_c1_g1,TRINITY_DN79822_c0_g3,TRINITY_DN81287_c0_g2,TRINITY_DN81287_c0_g4,TRI…	TRINITY_DN68068_c0_g1,TRINITY_DN69540_c1_g2,TRINITY_DN72200_c0_g1,TRINITY_DN72446_c1_g1,TRINITY_DN73035_c0_g1,TRINITY_DN73895_c0_g1,TRINITY_DN74211_c0_g1,TRINITY_DN74868_c0_g1,TRINITY_DN76185_c1_g1,TRINITY_DN76921_c0_g2,TRINITY_DN77029_c3_g3,TRINITY_DN78659_c3_g1,TRINITY_DN79493_c5_g1,TRINITY_DN79493_c5_g2,TRINITY_DN79677_c1_g1,TRINITY_DN79822_c0_g3,TRINITY_DN81287_c0_g2,TRINITY_DN81287_c0_g4,TRI…
GO:0010427	abscisic acid binding	molecular function	2/268	28/102170	0.00248	0.496539130434783	TRINITY_DN73035_c0_g1,TRINITY_DN93901_c2_g1	TRINITY_DN73035_c0_g1,TRINITY_DN93901_c2_g1
GO:1901701	cellular response to oxygen-containing compound	biological process	13/240	2301/93642	0.00691	0.500976666666667	TRINITY_DN69540_c1_g2,TRINITY_DN73035_c0_g1,TRINITY_DN78532_c1_g3,TRINITY_DN78648_c2_g2,TRINITY_DN79560_c0_g1,TRINITY_DN84091_c1_g1,TRINITY_DN87246_c2_g1,TRINITY_DN87246_c2_g2,TRINITY_DN87479_c2_g1,TRINITY_DN93476_c1_g2,TRINITY_DN93500_c1_g1,TRINITY_DN93901_c2_g1,TRINITY_DN97045_c2_g1	TRINITY_DN69540_c1_g2,TRINITY_DN73035_c0_g1,TRINITY_DN78532_c1_g3,TRINITY_DN78648_c2_g2,TRINITY_DN79560_c0_g1,TRINITY_DN84091_c1_g1,TRINITY_DN87246_c2_g1,TRINITY_DN87246_c2_g2,TRINITY_DN87479_c2_g1,TRINITY_DN93476_c1_g2,TRINITY_DN93500_c1_g1,TRINITY_DN93901_c2_g1,TRINITY_DN97045_c2_g1
GO:0048731	system development	biological process	25/240	5735/93642	0.00693	0.500976666666667	TRINITY_DN69540_c1_g2,TRINITY_DN69820_c0_g1,TRINITY_DN70537_c1_g1,TRINITY_DN74165_c1_g1,TRINITY_DN74211_c0_g1,TRINITY_DN74868_c0_g1,TRINITY_DN78659_c3_g1,TRINITY_DN82010_c0_g1,TRINITY_DN83018_c0_g4,TRINITY_DN83210_c1_g1,TRINITY_DN84029_c0_g1,TRINITY_DN86457_c0_g1,TRINITY_DN86793_c0_g1,TRINITY_DN87479_c2_g1,TRINITY_DN88820_c1_g3,TRINITY_DN89431_c1_g1,TRINITY_DN89431_c1_g2,TRINITY_DN90972_c5_g4,TRI…	TRINITY_DN69540_c1_g2,TRINITY_DN69820_c0_g1,TRINITY_DN70537_c1_g1,TRINITY_DN74165_c1_g1,TRINITY_DN74211_c0_g1,TRINITY_DN74868_c0_g1,TRINITY_DN78659_c3_g1,TRINITY_DN82010_c0_g1,TRINITY_DN83018_c0_g4,TRINITY_DN83210_c1_g1,TRINITY_DN84029_c0_g1,TRINITY_DN86457_c0_g1,TRINITY_DN86793_c0_g1,TRINITY_DN87479_c2_g1,TRINITY_DN88820_c1_g3,TRINITY_DN89431_c1_g1,TRINITY_DN89431_c1_g2,TRINITY_DN90972_c5_g4,TRI…
GO:0050088	mannose-6-phosphate 6-reductase activity	molecular function	1/268	1/102170	0.00262	0.5027125	TRINITY_DN86290_c1_g1	TRINITY_DN86290_c1_g1
GO:0034605	cellular response to heat	biological process	5/240	462/93642	0.00708	0.508606963350785	TRINITY_DN75938_c3_g1,TRINITY_DN87724_c1_g3,TRINITY_DN88604_c0_g1,TRINITY_DN95142_c1_g2,TRINITY_DN95481_c0_g3	TRINITY_DN75938_c3_g1,TRINITY_DN87724_c1_g3,TRINITY_DN88604_c0_g1,TRINITY_DN95142_c1_g2,TRINITY_DN95481_c0_g3
GO:0030320	cellular monovalent inorganic anion homeostasis	biological process	2/240	49/93642	0.00711	0.508606963350785	TRINITY_DN85265_c0_g1,TRINITY_DN95169_c1_g1	TRINITY_DN85265_c0_g1,TRINITY_DN95169_c1_g1
GO:0009052	pentose-phosphate shunt, non-oxidative branch	biological process	2/240	50/93642	0.00739	0.523158393782383	TRINITY_DN95444_c1_g4,TRINITY_DN96375_c2_g2	TRINITY_DN95444_c1_g4,TRINITY_DN96375_c2_g2
GO:0030002	cellular anion homeostasis	biological process	2/240	50/93642	0.00739	0.523158393782383	TRINITY_DN85265_c0_g1,TRINITY_DN95169_c1_g1	TRINITY_DN85265_c0_g1,TRINITY_DN95169_c1_g1
GO:0071215	cellular response to abscisic acid stimulus	biological process	6/240	660/93642	0.00748	0.526800206185567	TRINITY_DN73035_c0_g1,TRINITY_DN79560_c0_g1,TRINITY_DN87246_c2_g1,TRINITY_DN87246_c2_g2,TRINITY_DN93901_c2_g1,TRINITY_DN97045_c2_g1	TRINITY_DN73035_c0_g1,TRINITY_DN79560_c0_g1,TRINITY_DN87246_c2_g1,TRINITY_DN87246_c2_g2,TRINITY_DN93901_c2_g1,TRINITY_DN97045_c2_g1
GO:0015979	photosynthesis	biological process	5/240	471/93642	0.00766	0.536710666666667	TRINITY_DN82021_c1_g2,TRINITY_DN82021_c1_g3,TRINITY_DN82021_c1_g5,TRINITY_DN89345_c0_g1,TRINITY_DN91670_c0_g3	TRINITY_DN82021_c1_g2,TRINITY_DN82021_c1_g3,TRINITY_DN82021_c1_g5,TRINITY_DN89345_c0_g1,TRINITY_DN91670_c0_g3
GO:0009741	response to brassinosteroid	biological process	4/240	307/93642	0.00835	0.582071683673469	TRINITY_DN78659_c3_g1,TRINITY_DN83210_c1_g1,TRINITY_DN84091_c1_g1,TRINITY_DN93476_c1_g2	TRINITY_DN78659_c3_g1,TRINITY_DN83210_c1_g1,TRINITY_DN84091_c1_g1,TRINITY_DN93476_c1_g2
GO:0046029	mannitol dehydrogenase activity	molecular function	2/268	32/102170	0.00323	0.594966	TRINITY_DN72269_c0_g2,TRINITY_DN98443_c1_g2	TRINITY_DN72269_c0_g2,TRINITY_DN98443_c1_g2
GO:0005634	nucleus	cellular component	104/282	28188/96716	0.00304	0.599136	TRINITY_DN68068_c0_g1,TRINITY_DN69540_c1_g2,TRINITY_DN69952_c1_g3,TRINITY_DN71754_c3_g7,TRINITY_DN72200_c0_g1,TRINITY_DN72446_c1_g1,TRINITY_DN72497_c0_g1,TRINITY_DN72607_c0_g1,TRINITY_DN73035_c0_g1,TRINITY_DN73895_c0_g1,TRINITY_DN74165_c1_g1,TRINITY_DN74211_c0_g1,TRINITY_DN74295_c0_g1,TRINITY_DN74852_c1_g4,TRINITY_DN74868_c0_g1,TRINITY_DN75938_c3_g1,TRINITY_DN76921_c0_g2,TRINITY_DN77029_c3_g3,TRI…	TRINITY_DN68068_c0_g1,TRINITY_DN69540_c1_g2,TRINITY_DN69952_c1_g3,TRINITY_DN71754_c3_g7,TRINITY_DN72200_c0_g1,TRINITY_DN72446_c1_g1,TRINITY_DN72497_c0_g1,TRINITY_DN72607_c0_g1,TRINITY_DN73035_c0_g1,TRINITY_DN73895_c0_g1,TRINITY_DN74165_c1_g1,TRINITY_DN74211_c0_g1,TRINITY_DN74295_c0_g1,TRINITY_DN74852_c1_g4,TRINITY_DN74868_c0_g1,TRINITY_DN75938_c3_g1,TRINITY_DN76921_c0_g2,TRINITY_DN77029_c3_g3,TRI…
GO:0005618	cell wall	cellular component	16/282	2509/96716	0.00316	0.599136	TRINITY_DN77029_c3_g3,TRINITY_DN77593_c0_g1,TRINITY_DN82010_c0_g1,TRINITY_DN83701_c1_g4,TRINITY_DN83701_c1_g5,TRINITY_DN86281_c0_g1,TRINITY_DN88398_c1_g1,TRINITY_DN89581_c0_g1,TRINITY_DN89581_c0_g2,TRINITY_DN91879_c1_g1,TRINITY_DN94449_c1_g1,TRINITY_DN95665_c0_g2,TRINITY_DN95778_c1_g2,TRINITY_DN97322_c4_g1,TRINITY_DN98450_c2_g1,TRINITY_DN98877_c1_g5	TRINITY_DN77029_c3_g3,TRINITY_DN77593_c0_g1,TRINITY_DN82010_c0_g1,TRINITY_DN83701_c1_g4,TRINITY_DN83701_c1_g5,TRINITY_DN86281_c0_g1,TRINITY_DN88398_c1_g1,TRINITY_DN89581_c0_g1,TRINITY_DN89581_c0_g2,TRINITY_DN91879_c1_g1,TRINITY_DN94449_c1_g1,TRINITY_DN95665_c0_g2,TRINITY_DN95778_c1_g2,TRINITY_DN97322_c4_g1,TRINITY_DN98450_c2_g1,TRINITY_DN98877_c1_g5
GO:0048582	positive regulation of post-embryonic development	biological process	3/240	163/93642	0.00872	0.602133216080402	TRINITY_DN69820_c0_g1,TRINITY_DN70537_c1_g1,TRINITY_DN94496_c1_g1	TRINITY_DN69820_c0_g1,TRINITY_DN70537_c1_g1,TRINITY_DN94496_c1_g1
GO:0009639	response to red or far red light	biological process	5/240	487/93642	0.00876	0.602133216080402	TRINITY_DN81287_c0_g2,TRINITY_DN81287_c0_g4,TRINITY_DN89029_c3_g8,TRINITY_DN95921_c1_g1,TRINITY_DN96952_c1_g3	TRINITY_DN81287_c0_g2,TRINITY_DN81287_c0_g4,TRINITY_DN89029_c3_g8,TRINITY_DN95921_c1_g1,TRINITY_DN96952_c1_g3
GO:0051253	negative regulation of RNA metabolic process	biological process	10/240	1598/93642	0.00877	0.602133216080402	TRINITY_DN78659_c3_g1,TRINITY_DN82021_c1_g2,TRINITY_DN82021_c1_g3,TRINITY_DN82021_c1_g5,TRINITY_DN83210_c1_g1,TRINITY_DN83492_c1_g8,TRINITY_DN87479_c2_g1,TRINITY_DN89345_c0_g1,TRINITY_DN90650_c1_g2,TRINITY_DN91670_c0_g3	TRINITY_DN78659_c3_g1,TRINITY_DN82021_c1_g2,TRINITY_DN82021_c1_g3,TRINITY_DN82021_c1_g5,TRINITY_DN83210_c1_g1,TRINITY_DN83492_c1_g8,TRINITY_DN87479_c2_g1,TRINITY_DN89345_c0_g1,TRINITY_DN90650_c1_g2,TRINITY_DN91670_c0_g3
GO:0048367	shoot system development	biological process	12/240	2121/93642	0.00918	0.625371144278607	TRINITY_DN69820_c0_g1,TRINITY_DN74165_c1_g1,TRINITY_DN74868_c0_g1,TRINITY_DN78659_c3_g1,TRINITY_DN83210_c1_g1,TRINITY_DN84029_c0_g1,TRINITY_DN86457_c0_g1,TRINITY_DN86793_c0_g1,TRINITY_DN87479_c2_g1,TRINITY_DN88820_c1_g3,TRINITY_DN90972_c5_g4,TRINITY_DN97087_c3_g1	TRINITY_DN69820_c0_g1,TRINITY_DN74165_c1_g1,TRINITY_DN74868_c0_g1,TRINITY_DN78659_c3_g1,TRINITY_DN83210_c1_g1,TRINITY_DN84029_c0_g1,TRINITY_DN86457_c0_g1,TRINITY_DN86793_c0_g1,TRINITY_DN87479_c2_g1,TRINITY_DN88820_c1_g3,TRINITY_DN90972_c5_g4,TRINITY_DN97087_c3_g1
GO:0008300	isoprenoid catabolic process	biological process	2/240	56/93642	0.00920	0.625371144278607	TRINITY_DN89029_c3_g8,TRINITY_DN95921_c1_g1	TRINITY_DN89029_c3_g8,TRINITY_DN95921_c1_g1
GO:0030312	external encapsulating structure	cellular component	16/282	2547/96716	0.00365	0.629127272727273	TRINITY_DN77029_c3_g3,TRINITY_DN77593_c0_g1,TRINITY_DN82010_c0_g1,TRINITY_DN83701_c1_g4,TRINITY_DN83701_c1_g5,TRINITY_DN86281_c0_g1,TRINITY_DN88398_c1_g1,TRINITY_DN89581_c0_g1,TRINITY_DN89581_c0_g2,TRINITY_DN91879_c1_g1,TRINITY_DN94449_c1_g1,TRINITY_DN95665_c0_g2,TRINITY_DN95778_c1_g2,TRINITY_DN97322_c4_g1,TRINITY_DN98450_c2_g1,TRINITY_DN98877_c1_g5	TRINITY_DN77029_c3_g3,TRINITY_DN77593_c0_g1,TRINITY_DN82010_c0_g1,TRINITY_DN83701_c1_g4,TRINITY_DN83701_c1_g5,TRINITY_DN86281_c0_g1,TRINITY_DN88398_c1_g1,TRINITY_DN89581_c0_g1,TRINITY_DN89581_c0_g2,TRINITY_DN91879_c1_g1,TRINITY_DN94449_c1_g1,TRINITY_DN95665_c0_g2,TRINITY_DN95778_c1_g2,TRINITY_DN97322_c4_g1,TRINITY_DN98450_c2_g1,TRINITY_DN98877_c1_g5
GO:0045824	negative regulation of innate immune response	biological process	2/240	57/93642	0.00952	0.643919603960396	TRINITY_DN76663_c0_g1,TRINITY_DN76663_c0_g3	TRINITY_DN76663_c0_g1,TRINITY_DN76663_c0_g3
GO:0009688	abscisic acid biosynthetic process	biological process	2/240	58/93642	0.00984	0.652640388349515	TRINITY_DN88854_c0_g5,TRINITY_DN92852_c0_g1	TRINITY_DN88854_c0_g5,TRINITY_DN92852_c0_g1
GO:0043289	apocarotenoid biosynthetic process	biological process	2/240	58/93642	0.00984	0.652640388349515	TRINITY_DN88854_c0_g5,TRINITY_DN92852_c0_g1	TRINITY_DN88854_c0_g5,TRINITY_DN92852_c0_g1
GO:0048506	regulation of timing of meristematic phase transition	biological process	2/240	58/93642	0.00984	0.652640388349515	TRINITY_DN73895_c0_g1,TRINITY_DN93500_c1_g1	TRINITY_DN73895_c0_g1,TRINITY_DN93500_c1_g1
GO:0048510	regulation of timing of transition from vegetative to reproductive phase	biological process	2/240	58/93642	0.00984	0.652640388349515	TRINITY_DN73895_c0_g1,TRINITY_DN93500_c1_g1	TRINITY_DN73895_c0_g1,TRINITY_DN93500_c1_g1
GO:0032580	Golgi cisterna membrane	cellular component	3/282	110/96716	0.00421	0.66518	TRINITY_DN89504_c0_g1,TRINITY_DN89504_c0_g2,TRINITY_DN95551_c0_g5	TRINITY_DN89504_c0_g1,TRINITY_DN89504_c0_g2,TRINITY_DN95551_c0_g5
GO:0005509	calcium ion binding	molecular function	11/268	1616/102170	0.00396	0.701376923076923	TRINITY_DN69751_c0_g2,TRINITY_DN71396_c2_g3,TRINITY_DN75582_c1_g3,TRINITY_DN76849_c1_g2,TRINITY_DN78172_c2_g2,TRINITY_DN83018_c0_g4,TRINITY_DN83443_c0_g7,TRINITY_DN85142_c0_g4,TRINITY_DN91817_c1_g1,TRINITY_DN95273_c1_g1,TRINITY_DN98074_c1_g1	TRINITY_DN69751_c0_g2,TRINITY_DN71396_c2_g3,TRINITY_DN75582_c1_g3,TRINITY_DN76849_c1_g2,TRINITY_DN78172_c2_g2,TRINITY_DN83018_c0_g4,TRINITY_DN83443_c0_g7,TRINITY_DN85142_c0_g4,TRINITY_DN91817_c1_g1,TRINITY_DN95273_c1_g1,TRINITY_DN98074_c1_g1
GO:0030054	cell junction	cellular component	19/282	3352/96716	0.00484	0.705895384615385	TRINITY_DN70537_c1_g1,TRINITY_DN73218_c0_g7,TRINITY_DN77029_c3_g3,TRINITY_DN78002_c4_g4,TRINITY_DN83701_c1_g4,TRINITY_DN83701_c1_g5,TRINITY_DN85833_c1_g1,TRINITY_DN86793_c0_g1,TRINITY_DN89581_c0_g1,TRINITY_DN89581_c0_g2,TRINITY_DN90972_c5_g4,TRINITY_DN91619_c0_g1,TRINITY_DN94449_c1_g1,TRINITY_DN94496_c1_g1,TRINITY_DN95273_c1_g1,TRINITY_DN95848_c1_g2,TRINITY_DN96820_c2_g2,TRINITY_DN97519_c1_g1,TRI…	TRINITY_DN70537_c1_g1,TRINITY_DN73218_c0_g7,TRINITY_DN77029_c3_g3,TRINITY_DN78002_c4_g4,TRINITY_DN83701_c1_g4,TRINITY_DN83701_c1_g5,TRINITY_DN85833_c1_g1,TRINITY_DN86793_c0_g1,TRINITY_DN89581_c0_g1,TRINITY_DN89581_c0_g2,TRINITY_DN90972_c5_g4,TRINITY_DN91619_c0_g1,TRINITY_DN94449_c1_g1,TRINITY_DN94496_c1_g1,TRINITY_DN95273_c1_g1,TRINITY_DN95848_c1_g2,TRINITY_DN96820_c2_g2,TRINITY_DN97519_c1_g1,TRI…
GO:0005983	starch catabolic process	biological process	2/240	61/93642	0.01084	0.711914210526316	TRINITY_DN79580_c1_g1,TRINITY_DN95611_c1_g2	TRINITY_DN79580_c1_g1,TRINITY_DN95611_c1_g2
GO:0009641	shade avoidance	biological process	2/240	61/93642	0.01084	0.711914210526316	TRINITY_DN81287_c0_g2,TRINITY_DN81287_c0_g4	TRINITY_DN81287_c0_g2,TRINITY_DN81287_c0_g4
GO:0009640	photomorphogenesis	biological process	3/240	177/93642	0.01089	0.711914210526316	TRINITY_DN81287_c0_g2,TRINITY_DN81287_c0_g4,TRINITY_DN96952_c1_g3	TRINITY_DN81287_c0_g2,TRINITY_DN81287_c0_g4,TRINITY_DN96952_c1_g3
GO:0016114	terpenoid biosynthetic process	biological process	5/240	518/93642	0.01122	0.729994571428571	TRINITY_DN82333_c0_g1,TRINITY_DN88854_c0_g5,TRINITY_DN92852_c0_g1,TRINITY_DN93500_c1_g1,TRINITY_DN96056_c0_g2	TRINITY_DN82333_c0_g1,TRINITY_DN88854_c0_g5,TRINITY_DN92852_c0_g1,TRINITY_DN93500_c1_g1,TRINITY_DN96056_c0_g2
GO:0016567	protein ubiquitination	biological process	11/240	1932/93642	0.01184	0.76397338028169	TRINITY_DN73922_c0_g2,TRINITY_DN75945_c0_g1,TRINITY_DN75990_c1_g1,TRINITY_DN76921_c0_g2,TRINITY_DN78648_c2_g2,TRINITY_DN80853_c0_g1,TRINITY_DN82838_c1_g2,TRINITY_DN85872_c0_g2,TRINITY_DN87050_c0_g3,TRINITY_DN95508_c2_g2,TRINITY_DN97045_c2_g1	TRINITY_DN73922_c0_g2,TRINITY_DN75945_c0_g1,TRINITY_DN75990_c1_g1,TRINITY_DN76921_c0_g2,TRINITY_DN78648_c2_g2,TRINITY_DN80853_c0_g1,TRINITY_DN82838_c1_g2,TRINITY_DN85872_c0_g2,TRINITY_DN87050_c0_g3,TRINITY_DN95508_c2_g2,TRINITY_DN97045_c2_g1
GO:0046503	glycerolipid catabolic process	biological process	2/240	64/93642	0.01188	0.76397338028169	TRINITY_DN85265_c0_g1,TRINITY_DN95169_c1_g1	TRINITY_DN85265_c0_g1,TRINITY_DN95169_c1_g1
GO:0016129	phytosteroid biosynthetic process	biological process	4/240	341/93642	0.01191	0.76397338028169	TRINITY_DN69820_c0_g1,TRINITY_DN89029_c3_g8,TRINITY_DN95921_c1_g1,TRINITY_DN96056_c0_g2	TRINITY_DN69820_c0_g1,TRINITY_DN89029_c3_g8,TRINITY_DN95921_c1_g1,TRINITY_DN96056_c0_g2
GO:0080167	response to karrikin	biological process	3/240	184/93642	0.01209	0.77148288372093	TRINITY_DN95665_c0_g2,TRINITY_DN95722_c0_g1,TRINITY_DN96952_c1_g3	TRINITY_DN95665_c0_g2,TRINITY_DN95722_c0_g1,TRINITY_DN96952_c1_g3
GO:0048528	post-embryonic root development	biological process	4/240	343/93642	0.01214	0.77148288372093	TRINITY_DN78659_c3_g1,TRINITY_DN83210_c1_g1,TRINITY_DN93500_c1_g1,TRINITY_DN96952_c1_g3	TRINITY_DN78659_c3_g1,TRINITY_DN83210_c1_g1,TRINITY_DN93500_c1_g1,TRINITY_DN96952_c1_g3
GO:0071395	cellular response to jasmonic acid stimulus	biological process	3/240	187/93642	0.01262	0.798273425925926	TRINITY_DN69540_c1_g2,TRINITY_DN78532_c1_g3,TRINITY_DN87479_c2_g1	TRINITY_DN69540_c1_g2,TRINITY_DN78532_c1_g3,TRINITY_DN87479_c2_g1
GO:0045792	negative regulation of cell size	biological process	1/240	5/93642	0.01275	0.79909747706422	TRINITY_DN84029_c0_g1	TRINITY_DN84029_c0_g1
GO:1900067	regulation of cellular response to alkaline pH	biological process	1/240	5/93642	0.01275	0.79909747706422	TRINITY_DN87479_c2_g1	TRINITY_DN87479_c2_g1
GO:0033609	oxalate metabolic process	biological process	2/240	67/93642	0.01296	0.808550136986301	TRINITY_DN70537_c1_g1,TRINITY_DN94496_c1_g1	TRINITY_DN70537_c1_g1,TRINITY_DN94496_c1_g1
GO:0008299	isoprenoid biosynthetic process	biological process	6/240	750/93642	0.01340	0.832200909090909	TRINITY_DN82333_c0_g1,TRINITY_DN88854_c0_g5,TRINITY_DN92852_c0_g1,TRINITY_DN93500_c1_g1,TRINITY_DN96056_c0_g2,TRINITY_DN97182_c2_g4	TRINITY_DN82333_c0_g1,TRINITY_DN88854_c0_g5,TRINITY_DN92852_c0_g1,TRINITY_DN93500_c1_g1,TRINITY_DN96056_c0_g2,TRINITY_DN97182_c2_g4
GO:0046677	response to antibiotic	biological process	9/240	1456/93642	0.01354	0.837090588235294	TRINITY_DN78181_c1_g1,TRINITY_DN78532_c1_g3,TRINITY_DN86027_c0_g1,TRINITY_DN86285_c4_g1,TRINITY_DN86285_c4_g2,TRINITY_DN87065_c1_g4,TRINITY_DN90650_c1_g2,TRINITY_DN95481_c0_g3,TRINITY_DN97519_c1_g1	TRINITY_DN78181_c1_g1,TRINITY_DN78532_c1_g3,TRINITY_DN86027_c0_g1,TRINITY_DN86285_c4_g1,TRINITY_DN86285_c4_g2,TRINITY_DN87065_c1_g4,TRINITY_DN90650_c1_g2,TRINITY_DN95481_c0_g3,TRINITY_DN97519_c1_g1
GO:0009706	chloroplast inner membrane	cellular component	4/282	256/96716	0.00697	0.87216	TRINITY_DN73310_c0_g1,TRINITY_DN73486_c0_g1,TRINITY_DN86534_c1_g1,TRINITY_DN94305_c0_g2	TRINITY_DN73310_c0_g1,TRINITY_DN73486_c0_g1,TRINITY_DN86534_c1_g1,TRINITY_DN94305_c0_g2
GO:0009528	plastid inner membrane	cellular component	4/282	260/96716	0.00735	0.87216	TRINITY_DN73310_c0_g1,TRINITY_DN73486_c0_g1,TRINITY_DN86534_c1_g1,TRINITY_DN94305_c0_g2	TRINITY_DN73310_c0_g1,TRINITY_DN73486_c0_g1,TRINITY_DN86534_c1_g1,TRINITY_DN94305_c0_g2
GO:0009536	plastid	cellular component	28/282	5858/96716	0.00736	0.87216	TRINITY_DN66672_c0_g1,TRINITY_DN68641_c2_g1,TRINITY_DN70537_c1_g1,TRINITY_DN73310_c0_g1,TRINITY_DN73486_c0_g1,TRINITY_DN75411_c0_g2,TRINITY_DN77029_c3_g3,TRINITY_DN78201_c0_g1,TRINITY_DN79076_c0_g3,TRINITY_DN79580_c1_g1,TRINITY_DN84235_c0_g1,TRINITY_DN85265_c0_g1,TRINITY_DN86534_c1_g1,TRINITY_DN86793_c0_g1,TRINITY_DN86970_c0_g4,TRINITY_DN87246_c2_g1,TRINITY_DN88854_c0_g5,TRINITY_DN90972_c5_g4,TRI…	TRINITY_DN66672_c0_g1,TRINITY_DN68641_c2_g1,TRINITY_DN70537_c1_g1,TRINITY_DN73310_c0_g1,TRINITY_DN73486_c0_g1,TRINITY_DN75411_c0_g2,TRINITY_DN77029_c3_g3,TRINITY_DN78201_c0_g1,TRINITY_DN79076_c0_g3,TRINITY_DN79580_c1_g1,TRINITY_DN84235_c0_g1,TRINITY_DN85265_c0_g1,TRINITY_DN86534_c1_g1,TRINITY_DN86793_c0_g1,TRINITY_DN86970_c0_g4,TRINITY_DN87246_c2_g1,TRINITY_DN88854_c0_g5,TRINITY_DN90972_c5_g4,TRI…
GO:0043666	regulation of phosphoprotein phosphatase activity	biological process	2/240	71/93642	0.01447	0.88840134529148	TRINITY_DN73035_c0_g1,TRINITY_DN93901_c2_g1	TRINITY_DN73035_c0_g1,TRINITY_DN93901_c2_g1
GO:0045892	negative regulation of transcription, DNA-templated	biological process	9/240	1473/93642	0.01450	0.88840134529148	TRINITY_DN78659_c3_g1,TRINITY_DN82021_c1_g2,TRINITY_DN82021_c1_g3,TRINITY_DN82021_c1_g5,TRINITY_DN83210_c1_g1,TRINITY_DN83492_c1_g8,TRINITY_DN89345_c0_g1,TRINITY_DN90650_c1_g2,TRINITY_DN91670_c0_g3	TRINITY_DN78659_c3_g1,TRINITY_DN82021_c1_g2,TRINITY_DN82021_c1_g3,TRINITY_DN82021_c1_g5,TRINITY_DN83210_c1_g1,TRINITY_DN83492_c1_g8,TRINITY_DN89345_c0_g1,TRINITY_DN90650_c1_g2,TRINITY_DN91670_c0_g3
GO:0047641	aldose-6-phosphate reductase (NADPH) activity	molecular function	1/268	2/102170	0.00524	0.893711111111111	TRINITY_DN86290_c1_g1	TRINITY_DN86290_c1_g1
GO:0005813	centrosome	cellular component	3/282	139/96716	0.00802	0.894465882352941	TRINITY_DN96747_c1_g1,TRINITY_DN96747_c1_g3,TRINITY_DN96792_c1_g2	TRINITY_DN96747_c1_g1,TRINITY_DN96747_c1_g3,TRINITY_DN96792_c1_g2
GO:0016854	racemase and epimerase activity	molecular function	4/268	267/102170	0.00559	0.919355357142857	TRINITY_DN75839_c0_g1,TRINITY_DN89504_c0_g1,TRINITY_DN89504_c0_g2,TRINITY_DN95551_c0_g5	TRINITY_DN75839_c0_g1,TRINITY_DN89504_c0_g1,TRINITY_DN89504_c0_g2,TRINITY_DN95551_c0_g5
GO:0016106	sesquiterpenoid biosynthetic process	biological process	2/240	73/93642	0.01525	0.927869511111111	TRINITY_DN88854_c0_g5,TRINITY_DN92852_c0_g1	TRINITY_DN88854_c0_g5,TRINITY_DN92852_c0_g1
GO:0030514	negative regulation of BMP signaling pathway	biological process	1/240	6/93642	0.01528	0.927869511111111	TRINITY_DN85457_c1_g1	TRINITY_DN85457_c1_g1
GO:0032787	monocarboxylic acid metabolic process	biological process	20/240	4605/93642	0.01565	0.946132522123894	TRINITY_DN71984_c1_g3,TRINITY_DN75715_c0_g1,TRINITY_DN76097_c2_g1,TRINITY_DN77092_c1_g1,TRINITY_DN77092_c1_g2,TRINITY_DN77362_c1_g2,TRINITY_DN77435_c0_g2,TRINITY_DN88382_c0_g2,TRINITY_DN88854_c0_g5,TRINITY_DN89029_c3_g8,TRINITY_DN89504_c0_g1,TRINITY_DN89504_c0_g2,TRINITY_DN92852_c0_g1,TRINITY_DN95551_c0_g5,TRINITY_DN95921_c1_g1,TRINITY_DN96080_c3_g3,TRINITY_DN96138_c1_g1,TRINITY_DN97182_c2_g4,TRI…	TRINITY_DN71984_c1_g3,TRINITY_DN75715_c0_g1,TRINITY_DN76097_c2_g1,TRINITY_DN77092_c1_g1,TRINITY_DN77092_c1_g2,TRINITY_DN77362_c1_g2,TRINITY_DN77435_c0_g2,TRINITY_DN88382_c0_g2,TRINITY_DN88854_c0_g5,TRINITY_DN89029_c3_g8,TRINITY_DN89504_c0_g1,TRINITY_DN89504_c0_g2,TRINITY_DN92852_c0_g1,TRINITY_DN95551_c0_g5,TRINITY_DN95921_c1_g1,TRINITY_DN96080_c3_g3,TRINITY_DN96138_c1_g1,TRINITY_DN97182_c2_g4,TRI…
GO:0004864	protein phosphatase inhibitor activity	molecular function	2/268	44/102170	0.00603	0.957522413793103	TRINITY_DN73035_c0_g1,TRINITY_DN93901_c2_g1	TRINITY_DN73035_c0_g1,TRINITY_DN93901_c2_g1
GO:0019212	phosphatase inhibitor activity	molecular function	2/268	45/102170	0.00630	0.96705	TRINITY_DN73035_c0_g1,TRINITY_DN93901_c2_g1	TRINITY_DN73035_c0_g1,TRINITY_DN93901_c2_g1
GO:0009507	chloroplast	cellular component	27/282	5696/96716	0.00935	0.984866666666667	TRINITY_DN66672_c0_g1,TRINITY_DN68641_c2_g1,TRINITY_DN70537_c1_g1,TRINITY_DN73310_c0_g1,TRINITY_DN73486_c0_g1,TRINITY_DN75411_c0_g2,TRINITY_DN77029_c3_g3,TRINITY_DN78201_c0_g1,TRINITY_DN79076_c0_g3,TRINITY_DN79580_c1_g1,TRINITY_DN84235_c0_g1,TRINITY_DN85265_c0_g1,TRINITY_DN86534_c1_g1,TRINITY_DN86793_c0_g1,TRINITY_DN86970_c0_g4,TRINITY_DN88854_c0_g5,TRINITY_DN90972_c5_g4,TRINITY_DN92852_c0_g1,TRI…	TRINITY_DN66672_c0_g1,TRINITY_DN68641_c2_g1,TRINITY_DN70537_c1_g1,TRINITY_DN73310_c0_g1,TRINITY_DN73486_c0_g1,TRINITY_DN75411_c0_g2,TRINITY_DN77029_c3_g3,TRINITY_DN78201_c0_g1,TRINITY_DN79076_c0_g3,TRINITY_DN79580_c1_g1,TRINITY_DN84235_c0_g1,TRINITY_DN85265_c0_g1,TRINITY_DN86534_c1_g1,TRINITY_DN86793_c0_g1,TRINITY_DN86970_c0_g4,TRINITY_DN88854_c0_g5,TRINITY_DN90972_c5_g4,TRINITY_DN92852_c0_g1,TRI…
GO:0050777	negative regulation of immune response	biological process	2/240	76/93642	0.01646	0.986372719298246	TRINITY_DN76663_c0_g1,TRINITY_DN76663_c0_g3	TRINITY_DN76663_c0_g1,TRINITY_DN76663_c0_g3
GO:0016128	phytosteroid metabolic process	biological process	4/240	376/93642	0.01646	0.986372719298246	TRINITY_DN69820_c0_g1,TRINITY_DN89029_c3_g8,TRINITY_DN95921_c1_g1,TRINITY_DN96056_c0_g2	TRINITY_DN69820_c0_g1,TRINITY_DN89029_c3_g8,TRINITY_DN95921_c1_g1,TRINITY_DN96056_c0_g2
GO:0099023	tethering complex	cellular component	4/282	284/96716	0.00994	0.991907368421053	TRINITY_DN77593_c0_g1,TRINITY_DN91879_c1_g1,TRINITY_DN95778_c1_g2,TRINITY_DN97487_c0_g2	TRINITY_DN77593_c0_g1,TRINITY_DN91879_c1_g1,TRINITY_DN95778_c1_g2,TRINITY_DN97487_c0_g2
GO:0071396	cellular response to lipid	biological process	8/240	1261/93642	0.01687	1	TRINITY_DN73035_c0_g1,TRINITY_DN79560_c0_g1,TRINITY_DN84091_c1_g1,TRINITY_DN87246_c2_g1,TRINITY_DN87246_c2_g2,TRINITY_DN93476_c1_g2,TRINITY_DN93901_c2_g1,TRINITY_DN97045_c2_g1	TRINITY_DN73035_c0_g1,TRINITY_DN79560_c0_g1,TRINITY_DN84091_c1_g1,TRINITY_DN87246_c2_g1,TRINITY_DN87246_c2_g2,TRINITY_DN93476_c1_g2,TRINITY_DN93901_c2_g1,TRINITY_DN97045_c2_g1
GO:0040034	regulation of development, heterochronic	biological process	2/240	77/93642	0.01687	1	TRINITY_DN73895_c0_g1,TRINITY_DN93500_c1_g1	TRINITY_DN73895_c0_g1,TRINITY_DN93500_c1_g1
GO:0044255	cellular lipid metabolic process	biological process	23/240	5589/93642	0.01762	1	TRINITY_DN71984_c1_g3,TRINITY_DN75715_c0_g1,TRINITY_DN76097_c2_g1,TRINITY_DN77092_c1_g1,TRINITY_DN77092_c1_g2,TRINITY_DN77362_c1_g2,TRINITY_DN77435_c0_g2,TRINITY_DN79560_c0_g1,TRINITY_DN82333_c0_g1,TRINITY_DN85265_c0_g1,TRINITY_DN85738_c1_g2,TRINITY_DN88854_c0_g5,TRINITY_DN89029_c3_g8,TRINITY_DN92852_c0_g1,TRINITY_DN93500_c1_g1,TRINITY_DN95169_c1_g1,TRINITY_DN95921_c1_g1,TRINITY_DN96056_c0_g2,TRI…	TRINITY_DN71984_c1_g3,TRINITY_DN75715_c0_g1,TRINITY_DN76097_c2_g1,TRINITY_DN77092_c1_g1,TRINITY_DN77092_c1_g2,TRINITY_DN77362_c1_g2,TRINITY_DN77435_c0_g2,TRINITY_DN79560_c0_g1,TRINITY_DN82333_c0_g1,TRINITY_DN85265_c0_g1,TRINITY_DN85738_c1_g2,TRINITY_DN88854_c0_g5,TRINITY_DN89029_c3_g8,TRINITY_DN92852_c0_g1,TRINITY_DN93500_c1_g1,TRINITY_DN95169_c1_g1,TRINITY_DN95921_c1_g1,TRINITY_DN96056_c0_g2,TRI…
GO:0097306	cellular response to alcohol	biological process	6/240	799/93642	0.01772	1	TRINITY_DN73035_c0_g1,TRINITY_DN79560_c0_g1,TRINITY_DN87246_c2_g1,TRINITY_DN87246_c2_g2,TRINITY_DN93901_c2_g1,TRINITY_DN97045_c2_g1	TRINITY_DN73035_c0_g1,TRINITY_DN79560_c0_g1,TRINITY_DN87246_c2_g1,TRINITY_DN87246_c2_g2,TRINITY_DN93901_c2_g1,TRINITY_DN97045_c2_g1
GO:0009717	isoflavonoid biosynthetic process	biological process	1/240	7/93642	0.01780	1	TRINITY_DN92126_c2_g3	TRINITY_DN92126_c2_g3
GO:0046287	isoflavonoid metabolic process	biological process	1/240	7/93642	0.01780	1	TRINITY_DN92126_c2_g3	TRINITY_DN92126_c2_g3
GO:0080169	cellular response to boron-containing substance deprivation	biological process	1/240	7/93642	0.01780	1	TRINITY_DN83492_c1_g8	TRINITY_DN83492_c1_g8
GO:1902395	regulation of 1-deoxy-D-xylulose-5-phosphate synthase activity	biological process	1/240	7/93642	0.01780	1	TRINITY_DN97182_c2_g4	TRINITY_DN97182_c2_g4
GO:0009910	negative regulation of flower development	biological process	2/240	80/93642	0.01813	1	TRINITY_DN78659_c3_g1,TRINITY_DN83210_c1_g1	TRINITY_DN78659_c3_g1,TRINITY_DN83210_c1_g1
GO:1902645	tertiary alcohol biosynthetic process	biological process	2/240	80/93642	0.01813	1	TRINITY_DN88854_c0_g5,TRINITY_DN92852_c0_g1	TRINITY_DN88854_c0_g5,TRINITY_DN92852_c0_g1
GO:0008219	cell death	biological process	12/240	2334/93642	0.01817	1	TRINITY_DN72446_c1_g1,TRINITY_DN73218_c0_g7,TRINITY_DN76663_c0_g1,TRINITY_DN76663_c0_g3,TRINITY_DN79887_c2_g1,TRINITY_DN88700_c0_g1,TRINITY_DN89195_c1_g2,TRINITY_DN94010_c1_g5,TRINITY_DN95444_c1_g4,TRINITY_DN96138_c1_g1,TRINITY_DN96375_c2_g2,TRINITY_DN97972_c2_g1	TRINITY_DN72446_c1_g1,TRINITY_DN73218_c0_g7,TRINITY_DN76663_c0_g1,TRINITY_DN76663_c0_g3,TRINITY_DN79887_c2_g1,TRINITY_DN88700_c0_g1,TRINITY_DN89195_c1_g2,TRINITY_DN94010_c1_g5,TRINITY_DN95444_c1_g4,TRINITY_DN96138_c1_g1,TRINITY_DN96375_c2_g2,TRINITY_DN97972_c2_g1
GO:0010506	regulation of autophagy	biological process	3/240	217/93642	0.01869	1	TRINITY_DN87724_c1_g3,TRINITY_DN88604_c0_g1,TRINITY_DN95142_c1_g2	TRINITY_DN87724_c1_g3,TRINITY_DN88604_c0_g1,TRINITY_DN95142_c1_g2
GO:0051716	cellular response to stimulus	biological process	52/240	15319/93642	0.01884	1	TRINITY_DN69540_c1_g2,TRINITY_DN69952_c1_g3,TRINITY_DN71754_c3_g7,TRINITY_DN72446_c1_g1,TRINITY_DN72497_c0_g1,TRINITY_DN72607_c0_g1,TRINITY_DN73035_c0_g1,TRINITY_DN73218_c0_g7,TRINITY_DN73895_c0_g1,TRINITY_DN74165_c1_g1,TRINITY_DN75938_c3_g1,TRINITY_DN76663_c0_g1,TRINITY_DN76663_c0_g3,TRINITY_DN77268_c0_g7,TRINITY_DN77430_c4_g3,TRINITY_DN77983_c0_g6,TRINITY_DN78532_c1_g3,TRINITY_DN78648_c2_g2,TRI…	TRINITY_DN69540_c1_g2,TRINITY_DN69952_c1_g3,TRINITY_DN71754_c3_g7,TRINITY_DN72446_c1_g1,TRINITY_DN72497_c0_g1,TRINITY_DN72607_c0_g1,TRINITY_DN73035_c0_g1,TRINITY_DN73218_c0_g7,TRINITY_DN73895_c0_g1,TRINITY_DN74165_c1_g1,TRINITY_DN75938_c3_g1,TRINITY_DN76663_c0_g1,TRINITY_DN76663_c0_g3,TRINITY_DN77268_c0_g7,TRINITY_DN77430_c4_g3,TRINITY_DN77983_c0_g6,TRINITY_DN78532_c1_g3,TRINITY_DN78648_c2_g2,TRI…
GO:0046686	response to cadmium ion	biological process	7/240	1056/93642	0.01998	1	TRINITY_DN70537_c1_g1,TRINITY_DN75411_c0_g2,TRINITY_DN77029_c3_g3,TRINITY_DN94496_c1_g1,TRINITY_DN95632_c3_g2,TRINITY_DN96138_c1_g1,TRINITY_DN98877_c1_g5	TRINITY_DN70537_c1_g1,TRINITY_DN75411_c0_g2,TRINITY_DN77029_c3_g3,TRINITY_DN94496_c1_g1,TRINITY_DN95632_c3_g2,TRINITY_DN96138_c1_g1,TRINITY_DN98877_c1_g5
GO:0009686	gibberellin biosynthetic process	biological process	2/240	85/93642	0.02031	1	TRINITY_DN82333_c0_g1,TRINITY_DN93500_c1_g1	TRINITY_DN82333_c0_g1,TRINITY_DN93500_c1_g1
GO:0010929	positive regulation of auxin mediated signaling pathway	biological process	1/240	8/93642	0.02032	1	TRINITY_DN80227_c0_g1	TRINITY_DN80227_c0_g1
GO:0006633	fatty acid biosynthetic process	biological process	8/240	1311/93642	0.02071	1	TRINITY_DN75715_c0_g1,TRINITY_DN77092_c1_g1,TRINITY_DN77092_c1_g2,TRINITY_DN77362_c1_g2,TRINITY_DN77435_c0_g2,TRINITY_DN96080_c3_g3,TRINITY_DN96138_c1_g1,TRINITY_DN97500_c0_g2	TRINITY_DN75715_c0_g1,TRINITY_DN77092_c1_g1,TRINITY_DN77092_c1_g2,TRINITY_DN77362_c1_g2,TRINITY_DN77435_c0_g2,TRINITY_DN96080_c3_g3,TRINITY_DN96138_c1_g1,TRINITY_DN97500_c0_g2
GO:0009555	pollen development	biological process	5/240	608/93642	0.02088	1	TRINITY_DN69820_c0_g1,TRINITY_DN74868_c0_g1,TRINITY_DN83845_c1_g1,TRINITY_DN87479_c2_g1,TRINITY_DN95086_c0_g1	TRINITY_DN69820_c0_g1,TRINITY_DN74868_c0_g1,TRINITY_DN83845_c1_g1,TRINITY_DN87479_c2_g1,TRINITY_DN95086_c0_g1
GO:0006887	exocytosis	biological process	5/240	609/93642	0.02101	1	TRINITY_DN77593_c0_g1,TRINITY_DN85833_c1_g1,TRINITY_DN91879_c1_g1,TRINITY_DN95778_c1_g2,TRINITY_DN97487_c0_g2	TRINITY_DN77593_c0_g1,TRINITY_DN85833_c1_g1,TRINITY_DN91879_c1_g1,TRINITY_DN95778_c1_g2,TRINITY_DN97487_c0_g2
GO:0009685	gibberellin metabolic process	biological process	2/240	87/93642	0.02121	1	TRINITY_DN82333_c0_g1,TRINITY_DN93500_c1_g1	TRINITY_DN82333_c0_g1,TRINITY_DN93500_c1_g1
GO:2000070	regulation of response to water deprivation	biological process	2/240	87/93642	0.02121	1	TRINITY_DN72497_c0_g1,TRINITY_DN96952_c1_g3	TRINITY_DN72497_c0_g1,TRINITY_DN96952_c1_g3
GO:0090304	nucleic acid metabolic process	biological process	76/240	24020/93642	0.02125	1	TRINITY_DN68068_c0_g1,TRINITY_DN69540_c1_g2,TRINITY_DN71754_c3_g7,TRINITY_DN72200_c0_g1,TRINITY_DN72497_c0_g1,TRINITY_DN72607_c0_g1,TRINITY_DN73895_c0_g1,TRINITY_DN74211_c0_g1,TRINITY_DN74852_c1_g4,TRINITY_DN74868_c0_g1,TRINITY_DN75938_c3_g1,TRINITY_DN76185_c1_g1,TRINITY_DN76921_c0_g2,TRINITY_DN77029_c3_g3,TRINITY_DN77268_c0_g7,TRINITY_DN77331_c1_g1,TRINITY_DN77430_c4_g3,TRINITY_DN77983_c0_g6,TRI…	TRINITY_DN68068_c0_g1,TRINITY_DN69540_c1_g2,TRINITY_DN71754_c3_g7,TRINITY_DN72200_c0_g1,TRINITY_DN72497_c0_g1,TRINITY_DN72607_c0_g1,TRINITY_DN73895_c0_g1,TRINITY_DN74211_c0_g1,TRINITY_DN74852_c1_g4,TRINITY_DN74868_c0_g1,TRINITY_DN75938_c3_g1,TRINITY_DN76185_c1_g1,TRINITY_DN76921_c0_g2,TRINITY_DN77029_c3_g3,TRINITY_DN77268_c0_g7,TRINITY_DN77331_c1_g1,TRINITY_DN77430_c4_g3,TRINITY_DN77983_c0_g6,TRI…
GO:0008610	lipid biosynthetic process	biological process	17/240	3850/93642	0.02162	1	TRINITY_DN69820_c0_g1,TRINITY_DN75715_c0_g1,TRINITY_DN77092_c1_g1,TRINITY_DN77092_c1_g2,TRINITY_DN77362_c1_g2,TRINITY_DN77435_c0_g2,TRINITY_DN82333_c0_g1,TRINITY_DN88854_c0_g5,TRINITY_DN89029_c3_g8,TRINITY_DN92852_c0_g1,TRINITY_DN93500_c1_g1,TRINITY_DN95921_c1_g1,TRINITY_DN96056_c0_g2,TRINITY_DN96080_c3_g3,TRINITY_DN96138_c1_g1,TRINITY_DN97182_c2_g4,TRINITY_DN97500_c0_g2	TRINITY_DN69820_c0_g1,TRINITY_DN75715_c0_g1,TRINITY_DN77092_c1_g1,TRINITY_DN77092_c1_g2,TRINITY_DN77362_c1_g2,TRINITY_DN77435_c0_g2,TRINITY_DN82333_c0_g1,TRINITY_DN88854_c0_g5,TRINITY_DN89029_c3_g8,TRINITY_DN92852_c0_g1,TRINITY_DN93500_c1_g1,TRINITY_DN95921_c1_g1,TRINITY_DN96056_c0_g2,TRINITY_DN96080_c3_g3,TRINITY_DN96138_c1_g1,TRINITY_DN97182_c2_g4,TRINITY_DN97500_c0_g2
GO:0045934	negative regulation of nucleobase-containing compound metabolic process	biological process	10/240	1845/93642	0.02166	1	TRINITY_DN78659_c3_g1,TRINITY_DN82021_c1_g2,TRINITY_DN82021_c1_g3,TRINITY_DN82021_c1_g5,TRINITY_DN83210_c1_g1,TRINITY_DN83492_c1_g8,TRINITY_DN87479_c2_g1,TRINITY_DN89345_c0_g1,TRINITY_DN90650_c1_g2,TRINITY_DN91670_c0_g3	TRINITY_DN78659_c3_g1,TRINITY_DN82021_c1_g2,TRINITY_DN82021_c1_g3,TRINITY_DN82021_c1_g5,TRINITY_DN83210_c1_g1,TRINITY_DN83492_c1_g8,TRINITY_DN87479_c2_g1,TRINITY_DN89345_c0_g1,TRINITY_DN90650_c1_g2,TRINITY_DN91670_c0_g3
GO:0048581	negative regulation of post-embryonic development	biological process	3/240	230/93642	0.02175	1	TRINITY_DN77029_c3_g3,TRINITY_DN78659_c3_g1,TRINITY_DN83210_c1_g1	TRINITY_DN77029_c3_g3,TRINITY_DN78659_c3_g1,TRINITY_DN83210_c1_g1
GO:0031349	positive regulation of defense response	biological process	4/240	411/93642	0.02198	1	TRINITY_DN69540_c1_g2,TRINITY_DN76663_c0_g1,TRINITY_DN76663_c0_g3,TRINITY_DN88700_c0_g1	TRINITY_DN69540_c1_g2,TRINITY_DN76663_c0_g1,TRINITY_DN76663_c0_g3,TRINITY_DN88700_c0_g1
GO:0048573	photoperiodism, flowering	biological process	3/240	233/93642	0.02249	1	TRINITY_DN74211_c0_g1,TRINITY_DN89431_c1_g1,TRINITY_DN89431_c1_g2	TRINITY_DN74211_c0_g1,TRINITY_DN89431_c1_g1,TRINITY_DN89431_c1_g2
GO:0009404	toxin metabolic process	biological process	5/240	621/93642	0.02262	1	TRINITY_DN86457_c0_g1,TRINITY_DN87724_c1_g3,TRINITY_DN88604_c0_g1,TRINITY_DN95142_c1_g2,TRINITY_DN96952_c1_g3	TRINITY_DN86457_c0_g1,TRINITY_DN87724_c1_g3,TRINITY_DN88604_c0_g1,TRINITY_DN95142_c1_g2,TRINITY_DN96952_c1_g3
GO:0010322	regulation of isopentenyl diphosphate biosynthetic process, methylerythritol 4-phosphate pathway	biological process	1/240	9/93642	0.02283	1	TRINITY_DN97182_c2_g4	TRINITY_DN97182_c2_g4
GO:0072658	maintenance of protein location in membrane	biological process	1/240	9/93642	0.02283	1	TRINITY_DN85833_c1_g1	TRINITY_DN85833_c1_g1
GO:0072660	maintenance of protein location in plasma membrane	biological process	1/240	9/93642	0.02283	1	TRINITY_DN85833_c1_g1	TRINITY_DN85833_c1_g1
GO:0032446	protein modification by small protein conjugation	biological process	11/240	2151/93642	0.02398	1	TRINITY_DN73922_c0_g2,TRINITY_DN75945_c0_g1,TRINITY_DN75990_c1_g1,TRINITY_DN76921_c0_g2,TRINITY_DN78648_c2_g2,TRINITY_DN80853_c0_g1,TRINITY_DN82838_c1_g2,TRINITY_DN85872_c0_g2,TRINITY_DN87050_c0_g3,TRINITY_DN95508_c2_g2,TRINITY_DN97045_c2_g1	TRINITY_DN73922_c0_g2,TRINITY_DN75945_c0_g1,TRINITY_DN75990_c1_g1,TRINITY_DN76921_c0_g2,TRINITY_DN78648_c2_g2,TRINITY_DN80853_c0_g1,TRINITY_DN82838_c1_g2,TRINITY_DN85872_c0_g2,TRINITY_DN87050_c0_g3,TRINITY_DN95508_c2_g2,TRINITY_DN97045_c2_g1
GO:0002237	response to molecule of bacterial origin	biological process	3/240	239/93642	0.02401	1	TRINITY_DN76663_c0_g1,TRINITY_DN76663_c0_g3,TRINITY_DN90650_c1_g2	TRINITY_DN76663_c0_g1,TRINITY_DN76663_c0_g3,TRINITY_DN90650_c1_g2
GO:0048585	negative regulation of response to stimulus	biological process	8/240	1357/93642	0.02477	1	TRINITY_DN72446_c1_g1,TRINITY_DN76663_c0_g1,TRINITY_DN76663_c0_g3,TRINITY_DN85457_c1_g1,TRINITY_DN85833_c1_g1,TRINITY_DN93500_c1_g1,TRINITY_DN96952_c1_g3,TRINITY_DN97972_c2_g1	TRINITY_DN72446_c1_g1,TRINITY_DN76663_c0_g1,TRINITY_DN76663_c0_g3,TRINITY_DN85457_c1_g1,TRINITY_DN85833_c1_g1,TRINITY_DN93500_c1_g1,TRINITY_DN96952_c1_g3,TRINITY_DN97972_c2_g1
GO:0051239	regulation of multicellular organismal process	biological process	10/240	1894/93642	0.02533	1	TRINITY_DN69820_c0_g1,TRINITY_DN69952_c1_g3,TRINITY_DN70537_c1_g1,TRINITY_DN74165_c1_g1,TRINITY_DN77029_c3_g3,TRINITY_DN78659_c3_g1,TRINITY_DN83210_c1_g1,TRINITY_DN88491_c1_g1,TRINITY_DN93500_c1_g1,TRINITY_DN94496_c1_g1	TRINITY_DN69820_c0_g1,TRINITY_DN69952_c1_g3,TRINITY_DN70537_c1_g1,TRINITY_DN74165_c1_g1,TRINITY_DN77029_c3_g3,TRINITY_DN78659_c3_g1,TRINITY_DN83210_c1_g1,TRINITY_DN88491_c1_g1,TRINITY_DN93500_c1_g1,TRINITY_DN94496_c1_g1
GO:0048831	regulation of shoot system development	biological process	4/240	431/93642	0.02558	1	TRINITY_DN69820_c0_g1,TRINITY_DN74165_c1_g1,TRINITY_DN78659_c3_g1,TRINITY_DN83210_c1_g1	TRINITY_DN69820_c0_g1,TRINITY_DN74165_c1_g1,TRINITY_DN78659_c3_g1,TRINITY_DN83210_c1_g1
GO:0009735	response to cytokinin	biological process	4/240	432/93642	0.02577	1	TRINITY_DN70537_c1_g1,TRINITY_DN89195_c1_g2,TRINITY_DN91268_c0_g1,TRINITY_DN94496_c1_g1	TRINITY_DN70537_c1_g1,TRINITY_DN89195_c1_g2,TRINITY_DN91268_c0_g1,TRINITY_DN94496_c1_g1
GO:0016102	diterpenoid biosynthetic process	biological process	2/240	102/93642	0.02849	1	TRINITY_DN82333_c0_g1,TRINITY_DN93500_c1_g1	TRINITY_DN82333_c0_g1,TRINITY_DN93500_c1_g1
GO:0010921	regulation of phosphatase activity	biological process	2/240	103/93642	0.02900	1	TRINITY_DN73035_c0_g1,TRINITY_DN93901_c2_g1	TRINITY_DN73035_c0_g1,TRINITY_DN93901_c2_g1
GO:0009648	photoperiodism	biological process	3/240	258/93642	0.02919	1	TRINITY_DN74211_c0_g1,TRINITY_DN89431_c1_g1,TRINITY_DN89431_c1_g2	TRINITY_DN74211_c0_g1,TRINITY_DN89431_c1_g1,TRINITY_DN89431_c1_g2
GO:0009643	photosynthetic acclimation	biological process	1/240	12/93642	0.03033	1	TRINITY_DN86124_c0_g1	TRINITY_DN86124_c0_g1
GO:0030510	regulation of BMP signaling pathway	biological process	1/240	12/93642	0.03033	1	TRINITY_DN85457_c1_g1	TRINITY_DN85457_c1_g1
GO:0071469	cellular response to alkaline pH	biological process	1/240	12/93642	0.03033	1	TRINITY_DN87479_c2_g1	TRINITY_DN87479_c2_g1
GO:2000035	regulation of stem cell division	biological process	1/240	12/93642	0.03033	1	TRINITY_DN93500_c1_g1	TRINITY_DN93500_c1_g1
GO:0036293	response to decreased oxygen levels	biological process	3/240	262/93642	0.03036	1	TRINITY_DN80680_c2_g2,TRINITY_DN93500_c1_g1,TRINITY_DN96138_c1_g1	TRINITY_DN80680_c2_g2,TRINITY_DN93500_c1_g1,TRINITY_DN96138_c1_g1
GO:0010558	negative regulation of macromolecule biosynthetic process	biological process	10/240	1960/93642	0.03096	1	TRINITY_DN78659_c3_g1,TRINITY_DN82021_c1_g2,TRINITY_DN82021_c1_g3,TRINITY_DN82021_c1_g5,TRINITY_DN83210_c1_g1,TRINITY_DN83492_c1_g8,TRINITY_DN87479_c2_g1,TRINITY_DN89345_c0_g1,TRINITY_DN90650_c1_g2,TRINITY_DN91670_c0_g3	TRINITY_DN78659_c3_g1,TRINITY_DN82021_c1_g2,TRINITY_DN82021_c1_g3,TRINITY_DN82021_c1_g5,TRINITY_DN83210_c1_g1,TRINITY_DN83492_c1_g8,TRINITY_DN87479_c2_g1,TRINITY_DN89345_c0_g1,TRINITY_DN90650_c1_g2,TRINITY_DN91670_c0_g3
GO:0048653	anther development	biological process	2/240	107/93642	0.03111	1	TRINITY_DN69820_c0_g1,TRINITY_DN74868_c0_g1	TRINITY_DN69820_c0_g1,TRINITY_DN74868_c0_g1
GO:0002218	activation of innate immune response	biological process	3/240	269/93642	0.03244	1	TRINITY_DN69540_c1_g2,TRINITY_DN76663_c0_g1,TRINITY_DN76663_c0_g3	TRINITY_DN69540_c1_g2,TRINITY_DN76663_c0_g1,TRINITY_DN76663_c0_g3
GO:0035304	regulation of protein dephosphorylation	biological process	2/240	110/93642	0.03272	1	TRINITY_DN73035_c0_g1,TRINITY_DN93901_c2_g1	TRINITY_DN73035_c0_g1,TRINITY_DN93901_c2_g1
GO:0030509	BMP signaling pathway	biological process	1/240	13/93642	0.03281	1	TRINITY_DN85457_c1_g1	TRINITY_DN85457_c1_g1
GO:1900057	positive regulation of leaf senescence	biological process	1/240	13/93642	0.03281	1	TRINITY_DN74165_c1_g1	TRINITY_DN74165_c1_g1
GO:1905623	positive regulation of leaf development	biological process	1/240	13/93642	0.03281	1	TRINITY_DN74165_c1_g1	TRINITY_DN74165_c1_g1
GO:0006063	uronic acid metabolic process	biological process	3/240	271/93642	0.03305	1	TRINITY_DN89504_c0_g1,TRINITY_DN89504_c0_g2,TRINITY_DN95551_c0_g5	TRINITY_DN89504_c0_g1,TRINITY_DN89504_c0_g2,TRINITY_DN95551_c0_g5
GO:0010446	response to alkaline pH	biological process	1/240	14/93642	0.03529	1	TRINITY_DN87479_c2_g1	TRINITY_DN87479_c2_g1
GO:0009744	response to sucrose	biological process	2/240	117/93642	0.03661	1	TRINITY_DN91268_c0_g1,TRINITY_DN93500_c1_g1	TRINITY_DN91268_c0_g1,TRINITY_DN93500_c1_g1
GO:0034059	response to anoxia	biological process	1/240	15/93642	0.03776	1	TRINITY_DN80680_c2_g2	TRINITY_DN80680_c2_g2
GO:0080029	cellular response to boron-containing substance levels	biological process	1/240	15/93642	0.03776	1	TRINITY_DN83492_c1_g8	TRINITY_DN83492_c1_g8
GO:0048527	lateral root development	biological process	3/240	289/93642	0.03881	1	TRINITY_DN78659_c3_g1,TRINITY_DN83210_c1_g1,TRINITY_DN96952_c1_g3	TRINITY_DN78659_c3_g1,TRINITY_DN83210_c1_g1,TRINITY_DN96952_c1_g3
GO:0070482	response to oxygen levels	biological process	3/240	290/93642	0.03915	1	TRINITY_DN80680_c2_g2,TRINITY_DN93500_c1_g1,TRINITY_DN96138_c1_g1	TRINITY_DN80680_c2_g2,TRINITY_DN93500_c1_g1,TRINITY_DN96138_c1_g1
GO:0007568	aging	biological process	5/240	722/93642	0.03932	1	TRINITY_DN74165_c1_g1,TRINITY_DN86457_c0_g1,TRINITY_DN86793_c0_g1,TRINITY_DN88820_c1_g3,TRINITY_DN90972_c5_g4	TRINITY_DN74165_c1_g1,TRINITY_DN86457_c0_g1,TRINITY_DN86793_c0_g1,TRINITY_DN88820_c1_g3,TRINITY_DN90972_c5_g4
GO:0000023	maltose metabolic process	biological process	2/240	122/93642	0.03949	1	TRINITY_DN79580_c1_g1,TRINITY_DN95611_c1_g2	TRINITY_DN79580_c1_g1,TRINITY_DN95611_c1_g2
GO:0042538	hyperosmotic salinity response	biological process	2/240	123/93642	0.04008	1	TRINITY_DN86124_c0_g1,TRINITY_DN88854_c0_g5	TRINITY_DN86124_c0_g1,TRINITY_DN88854_c0_g5
GO:0060416	response to growth hormone	biological process	1/240	16/93642	0.04023	1	TRINITY_DN96952_c1_g3	TRINITY_DN96952_c1_g3
GO:0048518	positive regulation of biological process	biological process	22/240	5750/93642	0.04026	1	TRINITY_DN69540_c1_g2,TRINITY_DN69820_c0_g1,TRINITY_DN70537_c1_g1,TRINITY_DN73218_c0_g7,TRINITY_DN73895_c0_g1,TRINITY_DN74165_c1_g1,TRINITY_DN76663_c0_g1,TRINITY_DN76663_c0_g3,TRINITY_DN76921_c0_g2,TRINITY_DN79677_c1_g1,TRINITY_DN80227_c0_g1,TRINITY_DN83845_c1_g1,TRINITY_DN84235_c0_g1,TRINITY_DN85457_c1_g1,TRINITY_DN86457_c0_g1,TRINITY_DN87724_c1_g3,TRINITY_DN88604_c0_g1,TRINITY_DN88700_c0_g1,TRI…	TRINITY_DN69540_c1_g2,TRINITY_DN69820_c0_g1,TRINITY_DN70537_c1_g1,TRINITY_DN73218_c0_g7,TRINITY_DN73895_c0_g1,TRINITY_DN74165_c1_g1,TRINITY_DN76663_c0_g1,TRINITY_DN76663_c0_g3,TRINITY_DN76921_c0_g2,TRINITY_DN79677_c1_g1,TRINITY_DN80227_c0_g1,TRINITY_DN83845_c1_g1,TRINITY_DN84235_c0_g1,TRINITY_DN85457_c1_g1,TRINITY_DN86457_c0_g1,TRINITY_DN87724_c1_g3,TRINITY_DN88604_c0_g1,TRINITY_DN88700_c0_g1,TRI…
GO:0009403	toxin biosynthetic process	biological process	4/240	499/93642	0.04036	1	TRINITY_DN86457_c0_g1,TRINITY_DN87724_c1_g3,TRINITY_DN88604_c0_g1,TRINITY_DN95142_c1_g2	TRINITY_DN86457_c0_g1,TRINITY_DN87724_c1_g3,TRINITY_DN88604_c0_g1,TRINITY_DN95142_c1_g2
GO:0002683	negative regulation of immune system process	biological process	2/240	124/93642	0.04067	1	TRINITY_DN76663_c0_g1,TRINITY_DN76663_c0_g3	TRINITY_DN76663_c0_g1,TRINITY_DN76663_c0_g3
GO:0045489	pectin biosynthetic process	biological process	2/240	126/93642	0.04186	1	TRINITY_DN82010_c0_g1,TRINITY_DN90826_c0_g4	TRINITY_DN82010_c0_g1,TRINITY_DN90826_c0_g4
GO:0031327	negative regulation of cellular biosynthetic process	biological process	10/240	2073/93642	0.04256	1	TRINITY_DN78659_c3_g1,TRINITY_DN82021_c1_g2,TRINITY_DN82021_c1_g3,TRINITY_DN82021_c1_g5,TRINITY_DN83210_c1_g1,TRINITY_DN83492_c1_g8,TRINITY_DN87479_c2_g1,TRINITY_DN89345_c0_g1,TRINITY_DN90650_c1_g2,TRINITY_DN91670_c0_g3	TRINITY_DN78659_c3_g1,TRINITY_DN82021_c1_g2,TRINITY_DN82021_c1_g3,TRINITY_DN82021_c1_g5,TRINITY_DN83210_c1_g1,TRINITY_DN83492_c1_g8,TRINITY_DN87479_c2_g1,TRINITY_DN89345_c0_g1,TRINITY_DN90650_c1_g2,TRINITY_DN91670_c0_g3
GO:0009890	negative regulation of biosynthetic process	biological process	10/240	2087/93642	0.04418	1	TRINITY_DN78659_c3_g1,TRINITY_DN82021_c1_g2,TRINITY_DN82021_c1_g3,TRINITY_DN82021_c1_g5,TRINITY_DN83210_c1_g1,TRINITY_DN83492_c1_g8,TRINITY_DN87479_c2_g1,TRINITY_DN89345_c0_g1,TRINITY_DN90650_c1_g2,TRINITY_DN91670_c0_g3	TRINITY_DN78659_c3_g1,TRINITY_DN82021_c1_g2,TRINITY_DN82021_c1_g3,TRINITY_DN82021_c1_g5,TRINITY_DN83210_c1_g1,TRINITY_DN83492_c1_g8,TRINITY_DN87479_c2_g1,TRINITY_DN89345_c0_g1,TRINITY_DN90650_c1_g2,TRINITY_DN91670_c0_g3
GO:0002253	activation of immune response	biological process	3/240	306/93642	0.04469	1	TRINITY_DN69540_c1_g2,TRINITY_DN76663_c0_g1,TRINITY_DN76663_c0_g3	TRINITY_DN69540_c1_g2,TRINITY_DN76663_c0_g1,TRINITY_DN76663_c0_g3
GO:0034285	response to disaccharide	biological process	2/240	133/93642	0.04612	1	TRINITY_DN91268_c0_g1,TRINITY_DN93500_c1_g1	TRINITY_DN91268_c0_g1,TRINITY_DN93500_c1_g1
GO:0009094	L-phenylalanine biosynthetic process	biological process	1/240	19/93642	0.04759	1	TRINITY_DN95722_c0_g1	TRINITY_DN95722_c0_g1
GO:1902223	erythrose 4-phosphate/phosphoenolpyruvate family amino acid biosynthetic process	biological process	1/240	19/93642	0.04759	1	TRINITY_DN95722_c0_g1	TRINITY_DN95722_c0_g1
GO:0051240	positive regulation of multicellular organismal process	biological process	4/240	528/93642	0.04787	1	TRINITY_DN69820_c0_g1,TRINITY_DN70537_c1_g1,TRINITY_DN74165_c1_g1,TRINITY_DN94496_c1_g1	TRINITY_DN69820_c0_g1,TRINITY_DN70537_c1_g1,TRINITY_DN74165_c1_g1,TRINITY_DN94496_c1_g1
GO:0009395	phospholipid catabolic process	biological process	2/240	140/93642	0.05054	1	TRINITY_DN85265_c0_g1,TRINITY_DN95169_c1_g1	TRINITY_DN85265_c0_g1,TRINITY_DN95169_c1_g1
GO:0031331	positive regulation of cellular catabolic process	biological process	3/240	322/93642	0.05060	1	TRINITY_DN87724_c1_g3,TRINITY_DN88604_c0_g1,TRINITY_DN95142_c1_g2	TRINITY_DN87724_c1_g3,TRINITY_DN88604_c0_g1,TRINITY_DN95142_c1_g2
GO:0009909	regulation of flower development	biological process	3/240	325/93642	0.05175	1	TRINITY_DN69820_c0_g1,TRINITY_DN78659_c3_g1,TRINITY_DN83210_c1_g1	TRINITY_DN69820_c0_g1,TRINITY_DN78659_c3_g1,TRINITY_DN83210_c1_g1
GO:0009733	response to auxin	biological process	6/240	1035/93642	0.05177	1	TRINITY_DN69952_c1_g3,TRINITY_DN74165_c1_g1,TRINITY_DN76849_c1_g2,TRINITY_DN78172_c2_g2,TRINITY_DN80227_c0_g1,TRINITY_DN96075_c1_g2	TRINITY_DN69952_c1_g3,TRINITY_DN74165_c1_g1,TRINITY_DN76849_c1_g2,TRINITY_DN78172_c2_g2,TRINITY_DN80227_c0_g1,TRINITY_DN96075_c1_g2
GO:0010374	stomatal complex development	biological process	2/240	142/93642	0.05182	1	TRINITY_DN87246_c2_g1,TRINITY_DN87246_c2_g2	TRINITY_DN87246_c2_g1,TRINITY_DN87246_c2_g2
GO:0009554	megasporogenesis	biological process	1/240	21/93642	0.05247	1	TRINITY_DN74868_c0_g1	TRINITY_DN74868_c0_g1
GO:0071772	response to BMP	biological process	1/240	21/93642	0.05247	1	TRINITY_DN85457_c1_g1	TRINITY_DN85457_c1_g1
GO:0071773	cellular response to BMP stimulus	biological process	1/240	21/93642	0.05247	1	TRINITY_DN85457_c1_g1	TRINITY_DN85457_c1_g1
GO:0043649	dicarboxylic acid catabolic process	biological process	2/240	145/93642	0.05378	1	TRINITY_DN70537_c1_g1,TRINITY_DN94496_c1_g1	TRINITY_DN70537_c1_g1,TRINITY_DN94496_c1_g1
GO:0006629	lipid metabolic process	biological process	25/240	6939/93642	0.05403	1	TRINITY_DN69820_c0_g1,TRINITY_DN71984_c1_g3,TRINITY_DN75715_c0_g1,TRINITY_DN76097_c2_g1,TRINITY_DN77092_c1_g1,TRINITY_DN77092_c1_g2,TRINITY_DN77362_c1_g2,TRINITY_DN77435_c0_g2,TRINITY_DN79076_c0_g3,TRINITY_DN79560_c0_g1,TRINITY_DN82333_c0_g1,TRINITY_DN85265_c0_g1,TRINITY_DN85738_c1_g2,TRINITY_DN88854_c0_g5,TRINITY_DN89029_c3_g8,TRINITY_DN92852_c0_g1,TRINITY_DN93500_c1_g1,TRINITY_DN95169_c1_g1,TRI…	TRINITY_DN69820_c0_g1,TRINITY_DN71984_c1_g3,TRINITY_DN75715_c0_g1,TRINITY_DN76097_c2_g1,TRINITY_DN77092_c1_g1,TRINITY_DN77092_c1_g2,TRINITY_DN77362_c1_g2,TRINITY_DN77435_c0_g2,TRINITY_DN79076_c0_g3,TRINITY_DN79560_c0_g1,TRINITY_DN82333_c0_g1,TRINITY_DN85265_c0_g1,TRINITY_DN85738_c1_g2,TRINITY_DN88854_c0_g5,TRINITY_DN89029_c3_g8,TRINITY_DN92852_c0_g1,TRINITY_DN93500_c1_g1,TRINITY_DN95169_c1_g1,TRI…
GO:0010036	response to boron-containing substance	biological process	1/240	22/93642	0.05490	1	TRINITY_DN83492_c1_g8	TRINITY_DN83492_c1_g8
GO:0010204	defense response signaling pathway, resistance gene-independent	biological process	2/240	148/93642	0.05576	1	TRINITY_DN76663_c0_g1,TRINITY_DN76663_c0_g3	TRINITY_DN76663_c0_g1,TRINITY_DN76663_c0_g3
GO:0048583	regulation of response to stimulus	biological process	14/240	3399/93642	0.05654	1	TRINITY_DN69540_c1_g2,TRINITY_DN72446_c1_g1,TRINITY_DN72497_c0_g1,TRINITY_DN76663_c0_g1,TRINITY_DN76663_c0_g3,TRINITY_DN80227_c0_g1,TRINITY_DN85457_c1_g1,TRINITY_DN85833_c1_g1,TRINITY_DN87479_c2_g1,TRINITY_DN88700_c0_g1,TRINITY_DN90650_c1_g2,TRINITY_DN93500_c1_g1,TRINITY_DN96952_c1_g3,TRINITY_DN97972_c2_g1	TRINITY_DN69540_c1_g2,TRINITY_DN72446_c1_g1,TRINITY_DN72497_c0_g1,TRINITY_DN76663_c0_g1,TRINITY_DN76663_c0_g3,TRINITY_DN80227_c0_g1,TRINITY_DN85457_c1_g1,TRINITY_DN85833_c1_g1,TRINITY_DN87479_c2_g1,TRINITY_DN88700_c0_g1,TRINITY_DN90650_c1_g2,TRINITY_DN93500_c1_g1,TRINITY_DN96952_c1_g3,TRINITY_DN97972_c2_g1
GO:0006012	galactose metabolic process	biological process	2/240	150/93642	0.05709	1	TRINITY_DN75839_c0_g1,TRINITY_DN86027_c0_g1	TRINITY_DN75839_c0_g1,TRINITY_DN86027_c0_g1
GO:0009704	de-etiolation	biological process	1/240	23/93642	0.05732	1	TRINITY_DN96952_c1_g3	TRINITY_DN96952_c1_g3
GO:0010142	farnesyl diphosphate biosynthetic process, mevalonate pathway	biological process	1/240	23/93642	0.05732	1	TRINITY_DN96056_c0_g2	TRINITY_DN96056_c0_g2
GO:0017145	stem cell division	biological process	1/240	23/93642	0.05732	1	TRINITY_DN93500_c1_g1	TRINITY_DN93500_c1_g1
GO:1902767	isoprenoid biosynthetic process via mevalonate	biological process	1/240	23/93642	0.05732	1	TRINITY_DN96056_c0_g2	TRINITY_DN96056_c0_g2
GO:0006814	sodium ion transport	biological process	2/240	151/93642	0.05776	1	TRINITY_DN74378_c1_g11,TRINITY_DN86000_c1_g2	TRINITY_DN74378_c1_g11,TRINITY_DN86000_c1_g2
GO:0010941	regulation of cell death	biological process	5/240	807/93642	0.05798	1	TRINITY_DN73218_c0_g7,TRINITY_DN76663_c0_g1,TRINITY_DN76663_c0_g3,TRINITY_DN88700_c0_g1,TRINITY_DN97972_c2_g1	TRINITY_DN73218_c0_g7,TRINITY_DN76663_c0_g1,TRINITY_DN76663_c0_g3,TRINITY_DN88700_c0_g1,TRINITY_DN97972_c2_g1
GO:0045089	positive regulation of innate immune response	biological process	3/240	342/93642	0.05849	1	TRINITY_DN69540_c1_g2,TRINITY_DN76663_c0_g1,TRINITY_DN76663_c0_g3	TRINITY_DN69540_c1_g2,TRINITY_DN76663_c0_g1,TRINITY_DN76663_c0_g3
GO:0032940	secretion by cell	biological process	5/240	813/93642	0.05946	1	TRINITY_DN77593_c0_g1,TRINITY_DN85833_c1_g1,TRINITY_DN91879_c1_g1,TRINITY_DN95778_c1_g2,TRINITY_DN97487_c0_g2	TRINITY_DN77593_c0_g1,TRINITY_DN85833_c1_g1,TRINITY_DN91879_c1_g1,TRINITY_DN95778_c1_g2,TRINITY_DN97487_c0_g2
GO:0044242	cellular lipid catabolic process	biological process	5/240	815/93642	0.05996	1	TRINITY_DN71984_c1_g3,TRINITY_DN85265_c0_g1,TRINITY_DN89029_c3_g8,TRINITY_DN95169_c1_g1,TRINITY_DN95921_c1_g1	TRINITY_DN71984_c1_g3,TRINITY_DN85265_c0_g1,TRINITY_DN89029_c3_g8,TRINITY_DN95169_c1_g1,TRINITY_DN95921_c1_g1
GO:0006066	alcohol metabolic process	biological process	8/240	1627/93642	0.05999	1	TRINITY_DN79560_c0_g1,TRINITY_DN85265_c0_g1,TRINITY_DN88854_c0_g5,TRINITY_DN89029_c3_g8,TRINITY_DN92852_c0_g1,TRINITY_DN95169_c1_g1,TRINITY_DN95921_c1_g1,TRINITY_DN96056_c0_g2	TRINITY_DN79560_c0_g1,TRINITY_DN85265_c0_g1,TRINITY_DN88854_c0_g5,TRINITY_DN89029_c3_g8,TRINITY_DN92852_c0_g1,TRINITY_DN95169_c1_g1,TRINITY_DN95921_c1_g1,TRINITY_DN96056_c0_g2
GO:2000113	negative regulation of cellular macromolecule biosynthetic process	biological process	9/240	1916/93642	0.06020	1	TRINITY_DN78659_c3_g1,TRINITY_DN82021_c1_g2,TRINITY_DN82021_c1_g3,TRINITY_DN82021_c1_g5,TRINITY_DN83210_c1_g1,TRINITY_DN83492_c1_g8,TRINITY_DN89345_c0_g1,TRINITY_DN90650_c1_g2,TRINITY_DN91670_c0_g3	TRINITY_DN78659_c3_g1,TRINITY_DN82021_c1_g2,TRINITY_DN82021_c1_g3,TRINITY_DN82021_c1_g5,TRINITY_DN83210_c1_g1,TRINITY_DN83492_c1_g8,TRINITY_DN89345_c0_g1,TRINITY_DN90650_c1_g2,TRINITY_DN91670_c0_g3
GO:0035303	regulation of dephosphorylation	biological process	2/240	155/93642	0.06048	1	TRINITY_DN73035_c0_g1,TRINITY_DN93901_c2_g1	TRINITY_DN73035_c0_g1,TRINITY_DN93901_c2_g1
GO:0010038	response to metal ion	biological process	8/240	1637/93642	0.06171	1	TRINITY_DN70537_c1_g1,TRINITY_DN75411_c0_g2,TRINITY_DN77029_c3_g3,TRINITY_DN93500_c1_g1,TRINITY_DN94496_c1_g1,TRINITY_DN95632_c3_g2,TRINITY_DN96138_c1_g1,TRINITY_DN98877_c1_g5	TRINITY_DN70537_c1_g1,TRINITY_DN75411_c0_g2,TRINITY_DN77029_c3_g3,TRINITY_DN93500_c1_g1,TRINITY_DN94496_c1_g1,TRINITY_DN95632_c3_g2,TRINITY_DN96138_c1_g1,TRINITY_DN98877_c1_g5
GO:0003006	developmental process involved in reproduction	biological process	16/240	4085/93642	0.06244	1	TRINITY_DN69820_c0_g1,TRINITY_DN70537_c1_g1,TRINITY_DN74211_c0_g1,TRINITY_DN74868_c0_g1,TRINITY_DN78659_c3_g1,TRINITY_DN82010_c0_g1,TRINITY_DN83210_c1_g1,TRINITY_DN84029_c0_g1,TRINITY_DN87479_c2_g1,TRINITY_DN89431_c1_g1,TRINITY_DN89431_c1_g2,TRINITY_DN91268_c0_g1,TRINITY_DN94496_c1_g1,TRINITY_DN95444_c1_g4,TRINITY_DN96375_c2_g2,TRINITY_DN97087_c3_g1	TRINITY_DN69820_c0_g1,TRINITY_DN70537_c1_g1,TRINITY_DN74211_c0_g1,TRINITY_DN74868_c0_g1,TRINITY_DN78659_c3_g1,TRINITY_DN82010_c0_g1,TRINITY_DN83210_c1_g1,TRINITY_DN84029_c0_g1,TRINITY_DN87479_c2_g1,TRINITY_DN89431_c1_g1,TRINITY_DN89431_c1_g2,TRINITY_DN91268_c0_g1,TRINITY_DN94496_c1_g1,TRINITY_DN95444_c1_g4,TRINITY_DN96375_c2_g2,TRINITY_DN97087_c3_g1
GO:0016101	diterpenoid metabolic process	biological process	2/240	158/93642	0.06254	1	TRINITY_DN82333_c0_g1,TRINITY_DN93500_c1_g1	TRINITY_DN82333_c0_g1,TRINITY_DN93500_c1_g1
GO:0009896	positive regulation of catabolic process	biological process	3/240	354/93642	0.06348	1	TRINITY_DN87724_c1_g3,TRINITY_DN88604_c0_g1,TRINITY_DN95142_c1_g2	TRINITY_DN87724_c1_g3,TRINITY_DN88604_c0_g1,TRINITY_DN95142_c1_g2
GO:0006470	protein dephosphorylation	biological process	3/240	355/93642	0.06391	1	TRINITY_DN73035_c0_g1,TRINITY_DN85457_c1_g1,TRINITY_DN93901_c2_g1	TRINITY_DN73035_c0_g1,TRINITY_DN85457_c1_g1,TRINITY_DN93901_c2_g1
GO:0070647	protein modification by small protein conjugation or removal	biological process	11/240	2537/93642	0.06404	1	TRINITY_DN73922_c0_g2,TRINITY_DN75945_c0_g1,TRINITY_DN75990_c1_g1,TRINITY_DN76921_c0_g2,TRINITY_DN78648_c2_g2,TRINITY_DN80853_c0_g1,TRINITY_DN82838_c1_g2,TRINITY_DN85872_c0_g2,TRINITY_DN87050_c0_g3,TRINITY_DN95508_c2_g2,TRINITY_DN97045_c2_g1	TRINITY_DN73922_c0_g2,TRINITY_DN75945_c0_g1,TRINITY_DN75990_c1_g1,TRINITY_DN76921_c0_g2,TRINITY_DN78648_c2_g2,TRINITY_DN80853_c0_g1,TRINITY_DN82838_c1_g2,TRINITY_DN85872_c0_g2,TRINITY_DN87050_c0_g3,TRINITY_DN95508_c2_g2,TRINITY_DN97045_c2_g1
GO:0044260	cellular macromolecule metabolic process	biological process	104/240	35915/93642	0.06473	1	TRINITY_DN68068_c0_g1,TRINITY_DN69540_c1_g2,TRINITY_DN71754_c3_g7,TRINITY_DN72200_c0_g1,TRINITY_DN72446_c1_g1,TRINITY_DN72497_c0_g1,TRINITY_DN72607_c0_g1,TRINITY_DN73035_c0_g1,TRINITY_DN73895_c0_g1,TRINITY_DN73922_c0_g2,TRINITY_DN74211_c0_g1,TRINITY_DN74852_c1_g4,TRINITY_DN74868_c0_g1,TRINITY_DN75852_c0_g1,TRINITY_DN75860_c0_g1,TRINITY_DN75945_c0_g1,TRINITY_DN75990_c1_g1,TRINITY_DN76118_c0_g3,TRI…	TRINITY_DN68068_c0_g1,TRINITY_DN69540_c1_g2,TRINITY_DN71754_c3_g7,TRINITY_DN72200_c0_g1,TRINITY_DN72446_c1_g1,TRINITY_DN72497_c0_g1,TRINITY_DN72607_c0_g1,TRINITY_DN73035_c0_g1,TRINITY_DN73895_c0_g1,TRINITY_DN73922_c0_g2,TRINITY_DN74211_c0_g1,TRINITY_DN74852_c1_g4,TRINITY_DN74868_c0_g1,TRINITY_DN75852_c0_g1,TRINITY_DN75860_c0_g1,TRINITY_DN75945_c0_g1,TRINITY_DN75990_c1_g1,TRINITY_DN76118_c0_g3,TRI…
GO:0009626	plant-type hypersensitive response	biological process	6/240	1104/93642	0.06632	1	TRINITY_DN72446_c1_g1,TRINITY_DN73218_c0_g7,TRINITY_DN76663_c0_g1,TRINITY_DN76663_c0_g3,TRINITY_DN94010_c1_g5,TRINITY_DN96138_c1_g1	TRINITY_DN72446_c1_g1,TRINITY_DN73218_c0_g7,TRINITY_DN76663_c0_g1,TRINITY_DN76663_c0_g3,TRINITY_DN94010_c1_g5,TRINITY_DN96138_c1_g1
GO:0034050	host programmed cell death induced by symbiont	biological process	6/240	1104/93642	0.06632	1	TRINITY_DN72446_c1_g1,TRINITY_DN73218_c0_g7,TRINITY_DN76663_c0_g1,TRINITY_DN76663_c0_g3,TRINITY_DN94010_c1_g5,TRINITY_DN96138_c1_g1	TRINITY_DN72446_c1_g1,TRINITY_DN73218_c0_g7,TRINITY_DN76663_c0_g1,TRINITY_DN76663_c0_g3,TRINITY_DN94010_c1_g5,TRINITY_DN96138_c1_g1
GO:0031119	tRNA pseudouridine synthesis	biological process	1/240	28/93642	0.06934	1	TRINITY_DN94887_c2_g1	TRINITY_DN94887_c2_g1
GO:0055069	zinc ion homeostasis	biological process	2/240	169/93642	0.07030	1	TRINITY_DN97367_c1_g2,TRINITY_DN97687_c2_g6	TRINITY_DN97367_c1_g2,TRINITY_DN97687_c2_g6
GO:0046903	secretion	biological process	5/240	856/93642	0.07069	1	TRINITY_DN77593_c0_g1,TRINITY_DN85833_c1_g1,TRINITY_DN91879_c1_g1,TRINITY_DN95778_c1_g2,TRINITY_DN97487_c0_g2	TRINITY_DN77593_c0_g1,TRINITY_DN85833_c1_g1,TRINITY_DN91879_c1_g1,TRINITY_DN95778_c1_g2,TRINITY_DN97487_c0_g2
GO:0051094	positive regulation of developmental process	biological process	4/240	606/93642	0.07162	1	TRINITY_DN69820_c0_g1,TRINITY_DN70537_c1_g1,TRINITY_DN74165_c1_g1,TRINITY_DN94496_c1_g1	TRINITY_DN69820_c0_g1,TRINITY_DN70537_c1_g1,TRINITY_DN74165_c1_g1,TRINITY_DN94496_c1_g1
GO:0009864	induced systemic resistance, jasmonic acid mediated signaling pathway	biological process	1/240	29/93642	0.07173	1	TRINITY_DN69540_c1_g2	TRINITY_DN69540_c1_g2
GO:0019747	regulation of isoprenoid metabolic process	biological process	1/240	29/93642	0.07173	1	TRINITY_DN97182_c2_g4	TRINITY_DN97182_c2_g4
GO:0048281	inflorescence morphogenesis	biological process	1/240	29/93642	0.07173	1	TRINITY_DN84029_c0_g1	TRINITY_DN84029_c0_g1
GO:0019682	glyceraldehyde-3-phosphate metabolic process	biological process	3/240	373/93642	0.07178	1	TRINITY_DN95444_c1_g4,TRINITY_DN96375_c2_g2,TRINITY_DN97182_c2_g4	TRINITY_DN95444_c1_g4,TRINITY_DN96375_c2_g2,TRINITY_DN97182_c2_g4
GO:0055088	lipid homeostasis	biological process	3/240	376/93642	0.07314	1	TRINITY_DN69820_c0_g1,TRINITY_DN89029_c3_g8,TRINITY_DN95921_c1_g1	TRINITY_DN69820_c0_g1,TRINITY_DN89029_c3_g8,TRINITY_DN95921_c1_g1
GO:0046394	carboxylic acid biosynthetic process	biological process	18/240	4832/93642	0.07321	1	TRINITY_DN75715_c0_g1,TRINITY_DN77092_c1_g1,TRINITY_DN77092_c1_g2,TRINITY_DN77362_c1_g2,TRINITY_DN77435_c0_g2,TRINITY_DN82333_c0_g1,TRINITY_DN88854_c0_g5,TRINITY_DN89504_c0_g1,TRINITY_DN89504_c0_g2,TRINITY_DN92852_c0_g1,TRINITY_DN93500_c1_g1,TRINITY_DN94859_c0_g8,TRINITY_DN95551_c0_g5,TRINITY_DN95722_c0_g1,TRINITY_DN96080_c3_g3,TRINITY_DN96138_c1_g1,TRINITY_DN97500_c0_g2,TRINITY_DN98156_c2_g3	TRINITY_DN75715_c0_g1,TRINITY_DN77092_c1_g1,TRINITY_DN77092_c1_g2,TRINITY_DN77362_c1_g2,TRINITY_DN77435_c0_g2,TRINITY_DN82333_c0_g1,TRINITY_DN88854_c0_g5,TRINITY_DN89504_c0_g1,TRINITY_DN89504_c0_g2,TRINITY_DN92852_c0_g1,TRINITY_DN93500_c1_g1,TRINITY_DN94859_c0_g8,TRINITY_DN95551_c0_g5,TRINITY_DN95722_c0_g1,TRINITY_DN96080_c3_g3,TRINITY_DN96138_c1_g1,TRINITY_DN97500_c0_g2,TRINITY_DN98156_c2_g3
GO:0016053	organic acid biosynthetic process	biological process	18/240	4836/93642	0.07365	1	TRINITY_DN75715_c0_g1,TRINITY_DN77092_c1_g1,TRINITY_DN77092_c1_g2,TRINITY_DN77362_c1_g2,TRINITY_DN77435_c0_g2,TRINITY_DN82333_c0_g1,TRINITY_DN88854_c0_g5,TRINITY_DN89504_c0_g1,TRINITY_DN89504_c0_g2,TRINITY_DN92852_c0_g1,TRINITY_DN93500_c1_g1,TRINITY_DN94859_c0_g8,TRINITY_DN95551_c0_g5,TRINITY_DN95722_c0_g1,TRINITY_DN96080_c3_g3,TRINITY_DN96138_c1_g1,TRINITY_DN97500_c0_g2,TRINITY_DN98156_c2_g3	TRINITY_DN75715_c0_g1,TRINITY_DN77092_c1_g1,TRINITY_DN77092_c1_g2,TRINITY_DN77362_c1_g2,TRINITY_DN77435_c0_g2,TRINITY_DN82333_c0_g1,TRINITY_DN88854_c0_g5,TRINITY_DN89504_c0_g1,TRINITY_DN89504_c0_g2,TRINITY_DN92852_c0_g1,TRINITY_DN93500_c1_g1,TRINITY_DN94859_c0_g8,TRINITY_DN95551_c0_g5,TRINITY_DN95722_c0_g1,TRINITY_DN96080_c3_g3,TRINITY_DN96138_c1_g1,TRINITY_DN97500_c0_g2,TRINITY_DN98156_c2_g3
GO:0045893	positive regulation of transcription, DNA-templated	biological process	7/240	1415/93642	0.07371	1	TRINITY_DN69540_c1_g2,TRINITY_DN73895_c0_g1,TRINITY_DN76921_c0_g2,TRINITY_DN83845_c1_g1,TRINITY_DN86457_c0_g1,TRINITY_DN89195_c1_g2,TRINITY_DN95481_c0_g3	TRINITY_DN69540_c1_g2,TRINITY_DN73895_c0_g1,TRINITY_DN76921_c0_g2,TRINITY_DN83845_c1_g1,TRINITY_DN86457_c0_g1,TRINITY_DN89195_c1_g2,TRINITY_DN95481_c0_g3
GO:0005982	starch metabolic process	biological process	2/240	174/93642	0.07393	1	TRINITY_DN79580_c1_g1,TRINITY_DN95611_c1_g2	TRINITY_DN79580_c1_g1,TRINITY_DN95611_c1_g2
GO:0010224	response to UV-B	biological process	2/240	174/93642	0.07393	1	TRINITY_DN69820_c0_g1,TRINITY_DN86124_c0_g1	TRINITY_DN69820_c0_g1,TRINITY_DN86124_c0_g1
GO:1902680	positive regulation of RNA biosynthetic process	biological process	7/240	1418/93642	0.07435	1	TRINITY_DN69540_c1_g2,TRINITY_DN73895_c0_g1,TRINITY_DN76921_c0_g2,TRINITY_DN83845_c1_g1,TRINITY_DN86457_c0_g1,TRINITY_DN89195_c1_g2,TRINITY_DN95481_c0_g3	TRINITY_DN69540_c1_g2,TRINITY_DN73895_c0_g1,TRINITY_DN76921_c0_g2,TRINITY_DN83845_c1_g1,TRINITY_DN86457_c0_g1,TRINITY_DN89195_c1_g2,TRINITY_DN95481_c0_g3
GO:1903508	positive regulation of nucleic acid-templated transcription	biological process	7/240	1418/93642	0.07435	1	TRINITY_DN69540_c1_g2,TRINITY_DN73895_c0_g1,TRINITY_DN76921_c0_g2,TRINITY_DN83845_c1_g1,TRINITY_DN86457_c0_g1,TRINITY_DN89195_c1_g2,TRINITY_DN95481_c0_g3	TRINITY_DN69540_c1_g2,TRINITY_DN73895_c0_g1,TRINITY_DN76921_c0_g2,TRINITY_DN83845_c1_g1,TRINITY_DN86457_c0_g1,TRINITY_DN89195_c1_g2,TRINITY_DN95481_c0_g3
GO:0048443	stamen development	biological process	2/240	176/93642	0.07540	1	TRINITY_DN69820_c0_g1,TRINITY_DN74868_c0_g1	TRINITY_DN69820_c0_g1,TRINITY_DN74868_c0_g1
GO:0048466	androecium development	biological process	2/240	176/93642	0.07540	1	TRINITY_DN69820_c0_g1,TRINITY_DN74868_c0_g1	TRINITY_DN69820_c0_g1,TRINITY_DN74868_c0_g1
GO:0009867	jasmonic acid mediated signaling pathway	biological process	2/240	180/93642	0.07836	1	TRINITY_DN69540_c1_g2,TRINITY_DN87479_c2_g1	TRINITY_DN69540_c1_g2,TRINITY_DN87479_c2_g1
GO:0046164	alcohol catabolic process	biological process	3/240	388/93642	0.07866	1	TRINITY_DN79560_c0_g1,TRINITY_DN89029_c3_g8,TRINITY_DN95921_c1_g1	TRINITY_DN79560_c0_g1,TRINITY_DN89029_c3_g8,TRINITY_DN95921_c1_g1
GO:0048229	gametophyte development	biological process	5/240	887/93642	0.07947	1	TRINITY_DN69820_c0_g1,TRINITY_DN74868_c0_g1,TRINITY_DN83845_c1_g1,TRINITY_DN87479_c2_g1,TRINITY_DN95086_c0_g1	TRINITY_DN69820_c0_g1,TRINITY_DN74868_c0_g1,TRINITY_DN83845_c1_g1,TRINITY_DN87479_c2_g1,TRINITY_DN95086_c0_g1
GO:0090558	plant epidermis development	biological process	4/240	631/93642	0.08030	1	TRINITY_DN83018_c0_g4,TRINITY_DN87246_c2_g1,TRINITY_DN87246_c2_g2,TRINITY_DN87372_c2_g2	TRINITY_DN83018_c0_g4,TRINITY_DN87246_c2_g1,TRINITY_DN87246_c2_g2,TRINITY_DN87372_c2_g2
GO:0006631	fatty acid metabolic process	biological process	10/240	2341/93642	0.08104	1	TRINITY_DN71984_c1_g3,TRINITY_DN75715_c0_g1,TRINITY_DN76097_c2_g1,TRINITY_DN77092_c1_g1,TRINITY_DN77092_c1_g2,TRINITY_DN77362_c1_g2,TRINITY_DN77435_c0_g2,TRINITY_DN96080_c3_g3,TRINITY_DN96138_c1_g1,TRINITY_DN97500_c0_g2	TRINITY_DN71984_c1_g3,TRINITY_DN75715_c0_g1,TRINITY_DN76097_c2_g1,TRINITY_DN77092_c1_g1,TRINITY_DN77092_c1_g2,TRINITY_DN77362_c1_g2,TRINITY_DN77435_c0_g2,TRINITY_DN96080_c3_g3,TRINITY_DN96138_c1_g1,TRINITY_DN97500_c0_g2
GO:0009750	response to fructose	biological process	1/240	33/93642	0.08121	1	TRINITY_DN93500_c1_g1	TRINITY_DN93500_c1_g1
GO:0090101	negative regulation of transmembrane receptor protein serine/threonine kinase signaling pathway	biological process	1/240	33/93642	0.08121	1	TRINITY_DN85457_c1_g1	TRINITY_DN85457_c1_g1
GO:0009095	aromatic amino acid family biosynthetic process, prephenate pathway	biological process	1/240	34/93642	0.08357	1	TRINITY_DN95722_c0_g1	TRINITY_DN95722_c0_g1
GO:0048657	anther wall tapetum cell differentiation	biological process	1/240	34/93642	0.08357	1	TRINITY_DN69820_c0_g1	TRINITY_DN69820_c0_g1
GO:2000762	regulation of phenylpropanoid metabolic process	biological process	1/240	34/93642	0.08357	1	TRINITY_DN85253_c1_g3	TRINITY_DN85253_c1_g3
GO:0016042	lipid catabolic process	biological process	7/240	1462/93642	0.08414	1	TRINITY_DN71984_c1_g3,TRINITY_DN79076_c0_g3,TRINITY_DN85265_c0_g1,TRINITY_DN89029_c3_g8,TRINITY_DN95169_c1_g1,TRINITY_DN95921_c1_g1,TRINITY_DN96138_c1_g1	TRINITY_DN71984_c1_g3,TRINITY_DN79076_c0_g3,TRINITY_DN85265_c0_g1,TRINITY_DN89029_c3_g8,TRINITY_DN95169_c1_g1,TRINITY_DN95921_c1_g1,TRINITY_DN96138_c1_g1
GO:0031408	oxylipin biosynthetic process	biological process	2/240	188/93642	0.08439	1	TRINITY_DN96080_c3_g3,TRINITY_DN96138_c1_g1	TRINITY_DN96080_c3_g3,TRINITY_DN96138_c1_g1
GO:0046351	disaccharide biosynthetic process	biological process	2/240	188/93642	0.08439	1	TRINITY_DN79580_c1_g1,TRINITY_DN95611_c1_g2	TRINITY_DN79580_c1_g1,TRINITY_DN95611_c1_g2
GO:0016311	dephosphorylation	biological process	4/240	646/93642	0.08575	1	TRINITY_DN73035_c0_g1,TRINITY_DN79560_c0_g1,TRINITY_DN85457_c1_g1,TRINITY_DN93901_c2_g1	TRINITY_DN73035_c0_g1,TRINITY_DN79560_c0_g1,TRINITY_DN85457_c1_g1,TRINITY_DN93901_c2_g1
GO:0010148	transpiration	biological process	1/240	35/93642	0.08592	1	TRINITY_DN85833_c1_g1	TRINITY_DN85833_c1_g1
GO:0042343	indole glucosinolate metabolic process	biological process	1/240	35/93642	0.08592	1	TRINITY_DN89521_c1_g4	TRINITY_DN89521_c1_g4
GO:0048656	anther wall tapetum formation	biological process	1/240	35/93642	0.08592	1	TRINITY_DN69820_c0_g1	TRINITY_DN69820_c0_g1
GO:0006972	hyperosmotic response	biological process	2/240	191/93642	0.08669	1	TRINITY_DN86124_c0_g1,TRINITY_DN88854_c0_g5	TRINITY_DN86124_c0_g1,TRINITY_DN88854_c0_g5
GO:0031407	oxylipin metabolic process	biological process	2/240	191/93642	0.08669	1	TRINITY_DN96080_c3_g3,TRINITY_DN96138_c1_g1	TRINITY_DN96080_c3_g3,TRINITY_DN96138_c1_g1
GO:0042753	positive regulation of circadian rhythm	biological process	1/240	36/93642	0.08826	1	TRINITY_DN79677_c1_g1	TRINITY_DN79677_c1_g1
GO:0048654	anther morphogenesis	biological process	1/240	36/93642	0.08826	1	TRINITY_DN69820_c0_g1	TRINITY_DN69820_c0_g1
GO:0048655	anther wall tapetum morphogenesis	biological process	1/240	36/93642	0.08826	1	TRINITY_DN69820_c0_g1	TRINITY_DN69820_c0_g1
GO:0009894	regulation of catabolic process	biological process	5/240	918/93642	0.08880	1	TRINITY_DN72446_c1_g1,TRINITY_DN83545_c2_g3,TRINITY_DN87724_c1_g3,TRINITY_DN88604_c0_g1,TRINITY_DN95142_c1_g2	TRINITY_DN72446_c1_g1,TRINITY_DN83545_c2_g3,TRINITY_DN87724_c1_g3,TRINITY_DN88604_c0_g1,TRINITY_DN95142_c1_g2
GO:0050778	positive regulation of immune response	biological process	3/240	411/93642	0.08974	1	TRINITY_DN69540_c1_g2,TRINITY_DN76663_c0_g1,TRINITY_DN76663_c0_g3	TRINITY_DN69540_c1_g2,TRINITY_DN76663_c0_g1,TRINITY_DN76663_c0_g3
GO:0002213	defense response to insect	biological process	1/240	37/93642	0.09060	1	TRINITY_DN89537_c0_g2	TRINITY_DN89537_c0_g2
GO:0050826	response to freezing	biological process	1/240	37/93642	0.09060	1	TRINITY_DN95481_c0_g3	TRINITY_DN95481_c0_g3
GO:0080148	negative regulation of response to water deprivation	biological process	1/240	37/93642	0.09060	1	TRINITY_DN96952_c1_g3	TRINITY_DN96952_c1_g3
GO:0050793	regulation of developmental process	biological process	11/240	2713/93642	0.09185	1	TRINITY_DN69820_c0_g1,TRINITY_DN69952_c1_g3,TRINITY_DN70537_c1_g1,TRINITY_DN73895_c0_g1,TRINITY_DN74165_c1_g1,TRINITY_DN77029_c3_g3,TRINITY_DN78659_c3_g1,TRINITY_DN83210_c1_g1,TRINITY_DN88491_c1_g1,TRINITY_DN93500_c1_g1,TRINITY_DN94496_c1_g1	TRINITY_DN69820_c0_g1,TRINITY_DN69952_c1_g3,TRINITY_DN70537_c1_g1,TRINITY_DN73895_c0_g1,TRINITY_DN74165_c1_g1,TRINITY_DN77029_c3_g3,TRINITY_DN78659_c3_g1,TRINITY_DN83210_c1_g1,TRINITY_DN88491_c1_g1,TRINITY_DN93500_c1_g1,TRINITY_DN94496_c1_g1
GO:0051172	negative regulation of nitrogen compound metabolic process	biological process	11/240	2717/93642	0.09256	1	TRINITY_DN72446_c1_g1,TRINITY_DN78659_c3_g1,TRINITY_DN82021_c1_g2,TRINITY_DN82021_c1_g3,TRINITY_DN82021_c1_g5,TRINITY_DN83210_c1_g1,TRINITY_DN83492_c1_g8,TRINITY_DN87479_c2_g1,TRINITY_DN89345_c0_g1,TRINITY_DN90650_c1_g2,TRINITY_DN91670_c0_g3	TRINITY_DN72446_c1_g1,TRINITY_DN78659_c3_g1,TRINITY_DN82021_c1_g2,TRINITY_DN82021_c1_g3,TRINITY_DN82021_c1_g5,TRINITY_DN83210_c1_g1,TRINITY_DN83492_c1_g8,TRINITY_DN87479_c2_g1,TRINITY_DN89345_c0_g1,TRINITY_DN90650_c1_g2,TRINITY_DN91670_c0_g3
GO:0048364	root development	biological process	6/240	1213/93642	0.09369	1	TRINITY_DN78659_c3_g1,TRINITY_DN83018_c0_g4,TRINITY_DN83210_c1_g1,TRINITY_DN93500_c1_g1,TRINITY_DN96952_c1_g3,TRINITY_DN97087_c3_g1	TRINITY_DN78659_c3_g1,TRINITY_DN83018_c0_g4,TRINITY_DN83210_c1_g1,TRINITY_DN93500_c1_g1,TRINITY_DN96952_c1_g3,TRINITY_DN97087_c3_g1
GO:0045088	regulation of innate immune response	biological process	3/240	421/93642	0.09475	1	TRINITY_DN69540_c1_g2,TRINITY_DN76663_c0_g1,TRINITY_DN76663_c0_g3	TRINITY_DN69540_c1_g2,TRINITY_DN76663_c0_g1,TRINITY_DN76663_c0_g3
GO:0009734	auxin-activated signaling pathway	biological process	4/240	670/93642	0.09483	1	TRINITY_DN69952_c1_g3,TRINITY_DN74165_c1_g1,TRINITY_DN80227_c0_g1,TRINITY_DN96075_c1_g2	TRINITY_DN69952_c1_g3,TRINITY_DN74165_c1_g1,TRINITY_DN80227_c0_g1,TRINITY_DN96075_c1_g2
GO:0022622	root system development	biological process	6/240	1218/93642	0.09507	1	TRINITY_DN78659_c3_g1,TRINITY_DN83018_c0_g4,TRINITY_DN83210_c1_g1,TRINITY_DN93500_c1_g1,TRINITY_DN96952_c1_g3,TRINITY_DN97087_c3_g1	TRINITY_DN78659_c3_g1,TRINITY_DN83018_c0_g4,TRINITY_DN83210_c1_g1,TRINITY_DN93500_c1_g1,TRINITY_DN96952_c1_g3,TRINITY_DN97087_c3_g1
GO:0032957	inositol trisphosphate metabolic process	biological process	1/240	39/93642	0.09526	1	TRINITY_DN79560_c0_g1	TRINITY_DN79560_c0_g1
GO:0048455	stamen formation	biological process	1/240	40/93642	0.09758	1	TRINITY_DN69820_c0_g1	TRINITY_DN69820_c0_g1
GO:0048519	negative regulation of biological process	biological process	22/240	6404/93642	0.09987	1	TRINITY_DN72446_c1_g1,TRINITY_DN76663_c0_g1,TRINITY_DN76663_c0_g3,TRINITY_DN76921_c0_g2,TRINITY_DN77029_c3_g3,TRINITY_DN78659_c3_g1,TRINITY_DN82021_c1_g2,TRINITY_DN82021_c1_g3,TRINITY_DN82021_c1_g5,TRINITY_DN83210_c1_g1,TRINITY_DN83492_c1_g8,TRINITY_DN85457_c1_g1,TRINITY_DN85833_c1_g1,TRINITY_DN87479_c2_g1,TRINITY_DN89345_c0_g1,TRINITY_DN89537_c0_g2,TRINITY_DN90650_c1_g2,TRINITY_DN91670_c0_g3,TRI…	TRINITY_DN72446_c1_g1,TRINITY_DN76663_c0_g1,TRINITY_DN76663_c0_g3,TRINITY_DN76921_c0_g2,TRINITY_DN77029_c3_g3,TRINITY_DN78659_c3_g1,TRINITY_DN82021_c1_g2,TRINITY_DN82021_c1_g3,TRINITY_DN82021_c1_g5,TRINITY_DN83210_c1_g1,TRINITY_DN83492_c1_g8,TRINITY_DN85457_c1_g1,TRINITY_DN85833_c1_g1,TRINITY_DN87479_c2_g1,TRINITY_DN89345_c0_g1,TRINITY_DN89537_c0_g2,TRINITY_DN90650_c1_g2,TRINITY_DN91670_c0_g3,TRI…
GO:0046827	positive regulation of protein export from nucleus	biological process	1/240	41/93642	0.09989	1	TRINITY_DN85457_c1_g1	TRINITY_DN85457_c1_g1
GO:0046855	inositol phosphate dephosphorylation	biological process	1/240	41/93642	0.09989	1	TRINITY_DN79560_c0_g1	TRINITY_DN79560_c0_g1
GO:0071545	inositol phosphate catabolic process	biological process	1/240	41/93642	0.09989	1	TRINITY_DN79560_c0_g1	TRINITY_DN79560_c0_g1
GO:0051254	positive regulation of RNA metabolic process	biological process	7/240	1529/93642	0.10040	1	TRINITY_DN69540_c1_g2,TRINITY_DN73895_c0_g1,TRINITY_DN76921_c0_g2,TRINITY_DN83845_c1_g1,TRINITY_DN86457_c0_g1,TRINITY_DN89195_c1_g2,TRINITY_DN95481_c0_g3	TRINITY_DN69540_c1_g2,TRINITY_DN73895_c0_g1,TRINITY_DN76921_c0_g2,TRINITY_DN83845_c1_g1,TRINITY_DN86457_c0_g1,TRINITY_DN89195_c1_g2,TRINITY_DN95481_c0_g3
GO:2000069	regulation of post-embryonic root development	biological process	1/240	42/93642	0.10220	1	TRINITY_DN93500_c1_g1	TRINITY_DN93500_c1_g1
GO:0046364	monosaccharide biosynthetic process	biological process	3/240	439/93642	0.10404	1	TRINITY_DN89504_c0_g1,TRINITY_DN89504_c0_g2,TRINITY_DN95551_c0_g5	TRINITY_DN89504_c0_g1,TRINITY_DN89504_c0_g2,TRINITY_DN95551_c0_g5
GO:0071365	cellular response to auxin stimulus	biological process	4/240	706/93642	0.10925	1	TRINITY_DN69952_c1_g3,TRINITY_DN74165_c1_g1,TRINITY_DN80227_c0_g1,TRINITY_DN96075_c1_g2	TRINITY_DN69952_c1_g3,TRINITY_DN74165_c1_g1,TRINITY_DN80227_c0_g1,TRINITY_DN96075_c1_g2
GO:0048448	stamen morphogenesis	biological process	1/240	46/93642	0.11137	1	TRINITY_DN69820_c0_g1	TRINITY_DN69820_c0_g1
GO:0090288	negative regulation of cellular response to growth factor stimulus	biological process	1/240	46/93642	0.11137	1	TRINITY_DN85457_c1_g1	TRINITY_DN85457_c1_g1
GO:0090092	regulation of transmembrane receptor protein serine/threonine kinase signaling pathway	biological process	1/240	47/93642	0.11365	1	TRINITY_DN85457_c1_g1	TRINITY_DN85457_c1_g1
GO:0046838	phosphorylated carbohydrate dephosphorylation	biological process	1/240	48/93642	0.11592	1	TRINITY_DN79560_c0_g1	TRINITY_DN79560_c0_g1
GO:2000022	regulation of jasmonic acid mediated signaling pathway	biological process	1/240	48/93642	0.11592	1	TRINITY_DN87479_c2_g1	TRINITY_DN87479_c2_g1
GO:0060548	negative regulation of cell death	biological process	3/240	465/93642	0.11807	1	TRINITY_DN76663_c0_g1,TRINITY_DN76663_c0_g3,TRINITY_DN97972_c2_g1	TRINITY_DN76663_c0_g1,TRINITY_DN76663_c0_g3,TRINITY_DN97972_c2_g1
GO:0009742	brassinosteroid mediated signaling pathway	biological process	2/240	230/93642	0.11811	1	TRINITY_DN84091_c1_g1,TRINITY_DN93476_c1_g2	TRINITY_DN84091_c1_g1,TRINITY_DN93476_c1_g2
GO:0009312	oligosaccharide biosynthetic process	biological process	2/240	231/93642	0.11895	1	TRINITY_DN79580_c1_g1,TRINITY_DN95611_c1_g2	TRINITY_DN79580_c1_g1,TRINITY_DN95611_c1_g2
GO:0071367	cellular response to brassinosteroid stimulus	biological process	2/240	231/93642	0.11895	1	TRINITY_DN84091_c1_g1,TRINITY_DN93476_c1_g2	TRINITY_DN84091_c1_g1,TRINITY_DN93476_c1_g2
GO:0016051	carbohydrate biosynthetic process	biological process	8/240	1909/93642	0.11996	1	TRINITY_DN79580_c1_g1,TRINITY_DN79588_c2_g1,TRINITY_DN82010_c0_g1,TRINITY_DN89504_c0_g1,TRINITY_DN89504_c0_g2,TRINITY_DN90826_c0_g4,TRINITY_DN95551_c0_g5,TRINITY_DN95611_c1_g2	TRINITY_DN79580_c1_g1,TRINITY_DN79588_c2_g1,TRINITY_DN82010_c0_g1,TRINITY_DN89504_c0_g1,TRINITY_DN89504_c0_g2,TRINITY_DN90826_c0_g4,TRINITY_DN95551_c0_g5,TRINITY_DN95611_c1_g2
GO:0045337	farnesyl diphosphate biosynthetic process	biological process	1/240	50/93642	0.12045	1	TRINITY_DN96056_c0_g2	TRINITY_DN96056_c0_g2
GO:0090567	reproductive shoot system development	biological process	6/240	1304/93642	0.12054	1	TRINITY_DN69820_c0_g1,TRINITY_DN74868_c0_g1,TRINITY_DN78659_c3_g1,TRINITY_DN83210_c1_g1,TRINITY_DN84029_c0_g1,TRINITY_DN87479_c2_g1	TRINITY_DN69820_c0_g1,TRINITY_DN74868_c0_g1,TRINITY_DN78659_c3_g1,TRINITY_DN83210_c1_g1,TRINITY_DN84029_c0_g1,TRINITY_DN87479_c2_g1
GO:0009682	induced systemic resistance	biological process	1/240	51/93642	0.12271	1	TRINITY_DN69540_c1_g2	TRINITY_DN69540_c1_g2
GO:0010337	regulation of salicylic acid metabolic process	biological process	1/240	51/93642	0.12271	1	TRINITY_DN88382_c0_g2	TRINITY_DN88382_c0_g2
GO:0019288	isopentenyl diphosphate biosynthetic process, methylerythritol 4-phosphate pathway	biological process	1/240	51/93642	0.12271	1	TRINITY_DN97182_c2_g4	TRINITY_DN97182_c2_g4
GO:0006694	steroid biosynthetic process	biological process	4/240	741/93642	0.12416	1	TRINITY_DN69820_c0_g1,TRINITY_DN89029_c3_g8,TRINITY_DN95921_c1_g1,TRINITY_DN96056_c0_g2	TRINITY_DN69820_c0_g1,TRINITY_DN89029_c3_g8,TRINITY_DN95921_c1_g1,TRINITY_DN96056_c0_g2
GO:0046825	regulation of protein export from nucleus	biological process	1/240	52/93642	0.12496	1	TRINITY_DN85457_c1_g1	TRINITY_DN85457_c1_g1
GO:0019748	secondary metabolic process	biological process	8/240	1930/93642	0.12538	1	TRINITY_DN85253_c1_g3,TRINITY_DN86457_c0_g1,TRINITY_DN87724_c1_g3,TRINITY_DN88604_c0_g1,TRINITY_DN89521_c1_g4,TRINITY_DN92126_c2_g3,TRINITY_DN95142_c1_g2,TRINITY_DN96952_c1_g3	TRINITY_DN85253_c1_g3,TRINITY_DN86457_c0_g1,TRINITY_DN87724_c1_g3,TRINITY_DN88604_c0_g1,TRINITY_DN89521_c1_g4,TRINITY_DN92126_c2_g3,TRINITY_DN95142_c1_g2,TRINITY_DN96952_c1_g3
GO:0010565	regulation of cellular ketone metabolic process	biological process	2/240	240/93642	0.12657	1	TRINITY_DN88382_c0_g2,TRINITY_DN97182_c2_g4	TRINITY_DN88382_c0_g2,TRINITY_DN97182_c2_g4
GO:1901617	organic hydroxy compound biosynthetic process	biological process	6/240	1327/93642	0.12788	1	TRINITY_DN69820_c0_g1,TRINITY_DN88854_c0_g5,TRINITY_DN89029_c3_g8,TRINITY_DN92852_c0_g1,TRINITY_DN95921_c1_g1,TRINITY_DN96056_c0_g2	TRINITY_DN69820_c0_g1,TRINITY_DN88854_c0_g5,TRINITY_DN89029_c3_g8,TRINITY_DN92852_c0_g1,TRINITY_DN95921_c1_g1,TRINITY_DN96056_c0_g2
GO:0010143	cutin biosynthetic process	biological process	1/240	55/93642	0.13167	1	TRINITY_DN87372_c2_g2	TRINITY_DN87372_c2_g2
GO:0031087	deadenylation-independent decapping of nuclear-transcribed mRNA	biological process	1/240	55/93642	0.13167	1	TRINITY_DN76921_c0_g2	TRINITY_DN76921_c0_g2
GO:0048658	anther wall tapetum development	biological process	1/240	55/93642	0.13167	1	TRINITY_DN69820_c0_g1	TRINITY_DN69820_c0_g1
GO:1900055	regulation of leaf senescence	biological process	1/240	55/93642	0.13167	1	TRINITY_DN74165_c1_g1	TRINITY_DN74165_c1_g1
GO:0001666	response to hypoxia	biological process	2/240	246/93642	0.13171	1	TRINITY_DN93500_c1_g1,TRINITY_DN96138_c1_g1	TRINITY_DN93500_c1_g1,TRINITY_DN96138_c1_g1
GO:0002684	positive regulation of immune system process	biological process	3/240	490/93642	0.13219	1	TRINITY_DN69540_c1_g2,TRINITY_DN76663_c0_g1,TRINITY_DN76663_c0_g3	TRINITY_DN69540_c1_g2,TRINITY_DN76663_c0_g1,TRINITY_DN76663_c0_g3
GO:0009624	response to nematode	biological process	2/240	247/93642	0.13258	1	TRINITY_DN95447_c0_g4,TRINITY_DN95848_c1_g2	TRINITY_DN95447_c0_g4,TRINITY_DN95848_c1_g2
GO:0031086	nuclear-transcribed mRNA catabolic process, deadenylation-independent decay	biological process	1/240	56/93642	0.13390	1	TRINITY_DN76921_c0_g2	TRINITY_DN76921_c0_g2
GO:0051093	negative regulation of developmental process	biological process	3/240	495/93642	0.13508	1	TRINITY_DN77029_c3_g3,TRINITY_DN78659_c3_g1,TRINITY_DN83210_c1_g1	TRINITY_DN77029_c3_g3,TRINITY_DN78659_c3_g1,TRINITY_DN83210_c1_g1
GO:0010192	mucilage biosynthetic process	biological process	1/240	58/93642	0.13833	1	TRINITY_DN82010_c0_g1	TRINITY_DN82010_c0_g1
GO:0042631	cellular response to water deprivation	biological process	1/240	58/93642	0.13833	1	TRINITY_DN78648_c2_g2	TRINITY_DN78648_c2_g2
GO:0015800	acidic amino acid transport	biological process	1/240	59/93642	0.14054	1	TRINITY_DN81096_c1_g2	TRINITY_DN81096_c1_g2
GO:0071462	cellular response to water stimulus	biological process	1/240	59/93642	0.14054	1	TRINITY_DN78648_c2_g2	TRINITY_DN78648_c2_g2
GO:0022414	reproductive process	biological process	21/240	6365/93642	0.14186	1	TRINITY_DN69820_c0_g1,TRINITY_DN70537_c1_g1,TRINITY_DN74211_c0_g1,TRINITY_DN74868_c0_g1,TRINITY_DN77511_c1_g1,TRINITY_DN78002_c4_g4,TRINITY_DN78659_c3_g1,TRINITY_DN80705_c0_g1,TRINITY_DN82010_c0_g1,TRINITY_DN83210_c1_g1,TRINITY_DN84029_c0_g1,TRINITY_DN87479_c2_g1,TRINITY_DN89431_c1_g1,TRINITY_DN89431_c1_g2,TRINITY_DN91268_c0_g1,TRINITY_DN94449_c1_g1,TRINITY_DN94496_c1_g1,TRINITY_DN95086_c0_g1,TRI…	TRINITY_DN69820_c0_g1,TRINITY_DN70537_c1_g1,TRINITY_DN74211_c0_g1,TRINITY_DN74868_c0_g1,TRINITY_DN77511_c1_g1,TRINITY_DN78002_c4_g4,TRINITY_DN78659_c3_g1,TRINITY_DN80705_c0_g1,TRINITY_DN82010_c0_g1,TRINITY_DN83210_c1_g1,TRINITY_DN84029_c0_g1,TRINITY_DN87479_c2_g1,TRINITY_DN89431_c1_g1,TRINITY_DN89431_c1_g2,TRINITY_DN91268_c0_g1,TRINITY_DN94449_c1_g1,TRINITY_DN94496_c1_g1,TRINITY_DN95086_c0_g1,TRI…
GO:0048523	negative regulation of cellular process	biological process	16/240	4641/93642	0.14218	1	TRINITY_DN76663_c0_g1,TRINITY_DN76663_c0_g3,TRINITY_DN78659_c3_g1,TRINITY_DN82021_c1_g2,TRINITY_DN82021_c1_g3,TRINITY_DN82021_c1_g5,TRINITY_DN83210_c1_g1,TRINITY_DN83492_c1_g8,TRINITY_DN85457_c1_g1,TRINITY_DN87479_c2_g1,TRINITY_DN89345_c0_g1,TRINITY_DN90650_c1_g2,TRINITY_DN91670_c0_g3,TRINITY_DN93500_c1_g1,TRINITY_DN96056_c0_g2,TRINITY_DN97972_c2_g1	TRINITY_DN76663_c0_g1,TRINITY_DN76663_c0_g3,TRINITY_DN78659_c3_g1,TRINITY_DN82021_c1_g2,TRINITY_DN82021_c1_g3,TRINITY_DN82021_c1_g5,TRINITY_DN83210_c1_g1,TRINITY_DN83492_c1_g8,TRINITY_DN85457_c1_g1,TRINITY_DN87479_c2_g1,TRINITY_DN89345_c0_g1,TRINITY_DN90650_c1_g2,TRINITY_DN91670_c0_g3,TRINITY_DN93500_c1_g1,TRINITY_DN96056_c0_g2,TRINITY_DN97972_c2_g1
GO:0006809	nitric oxide biosynthetic process	biological process	1/240	60/93642	0.14275	1	TRINITY_DN93428_c1_g2	TRINITY_DN93428_c1_g2
GO:0046209	nitric oxide metabolic process	biological process	1/240	61/93642	0.14495	1	TRINITY_DN93428_c1_g2	TRINITY_DN93428_c1_g2
GO:0010410	hemicellulose metabolic process	biological process	3/240	513/93642	0.14566	1	TRINITY_DN86281_c0_g1,TRINITY_DN88398_c1_g1,TRINITY_DN97322_c4_g1	TRINITY_DN86281_c0_g1,TRINITY_DN88398_c1_g1,TRINITY_DN97322_c4_g1
GO:1901616	organic hydroxy compound catabolic process	biological process	3/240	513/93642	0.14566	1	TRINITY_DN79560_c0_g1,TRINITY_DN89029_c3_g8,TRINITY_DN95921_c1_g1	TRINITY_DN79560_c0_g1,TRINITY_DN89029_c3_g8,TRINITY_DN95921_c1_g1
GO:0016125	sterol metabolic process	biological process	4/240	791/93642	0.14685	1	TRINITY_DN69820_c0_g1,TRINITY_DN89029_c3_g8,TRINITY_DN95921_c1_g1,TRINITY_DN96056_c0_g2	TRINITY_DN69820_c0_g1,TRINITY_DN89029_c3_g8,TRINITY_DN95921_c1_g1,TRINITY_DN96056_c0_g2
GO:0045338	farnesyl diphosphate metabolic process	biological process	1/240	62/93642	0.14714	1	TRINITY_DN96056_c0_g2	TRINITY_DN96056_c0_g2
GO:0050776	regulation of immune response	biological process	3/240	519/93642	0.14925	1	TRINITY_DN69540_c1_g2,TRINITY_DN76663_c0_g1,TRINITY_DN76663_c0_g3	TRINITY_DN69540_c1_g2,TRINITY_DN76663_c0_g1,TRINITY_DN76663_c0_g3
GO:0051241	negative regulation of multicellular organismal process	biological process	3/240	519/93642	0.14925	1	TRINITY_DN77029_c3_g3,TRINITY_DN78659_c3_g1,TRINITY_DN83210_c1_g1	TRINITY_DN77029_c3_g3,TRINITY_DN78659_c3_g1,TRINITY_DN83210_c1_g1
GO:0090287	regulation of cellular response to growth factor stimulus	biological process	1/240	63/93642	0.14933	1	TRINITY_DN85457_c1_g1	TRINITY_DN85457_c1_g1
GO:0010629	negative regulation of gene expression	biological process	11/240	2995/93642	0.14959	1	TRINITY_DN76921_c0_g2,TRINITY_DN78659_c3_g1,TRINITY_DN82021_c1_g2,TRINITY_DN82021_c1_g3,TRINITY_DN82021_c1_g5,TRINITY_DN83210_c1_g1,TRINITY_DN83492_c1_g8,TRINITY_DN89345_c0_g1,TRINITY_DN89537_c0_g2,TRINITY_DN90650_c1_g2,TRINITY_DN91670_c0_g3	TRINITY_DN76921_c0_g2,TRINITY_DN78659_c3_g1,TRINITY_DN82021_c1_g2,TRINITY_DN82021_c1_g3,TRINITY_DN82021_c1_g5,TRINITY_DN83210_c1_g1,TRINITY_DN83492_c1_g8,TRINITY_DN89345_c0_g1,TRINITY_DN89537_c0_g2,TRINITY_DN90650_c1_g2,TRINITY_DN91670_c0_g3
GO:0010187	negative regulation of seed germination	biological process	1/240	65/93642	0.15368	1	TRINITY_DN77029_c3_g3	TRINITY_DN77029_c3_g3
GO:0045935	positive regulation of nucleobase-containing compound metabolic process	biological process	7/240	1718/93642	0.15465	1	TRINITY_DN69540_c1_g2,TRINITY_DN73895_c0_g1,TRINITY_DN76921_c0_g2,TRINITY_DN83845_c1_g1,TRINITY_DN86457_c0_g1,TRINITY_DN89195_c1_g2,TRINITY_DN95481_c0_g3	TRINITY_DN69540_c1_g2,TRINITY_DN73895_c0_g1,TRINITY_DN76921_c0_g2,TRINITY_DN83845_c1_g1,TRINITY_DN86457_c0_g1,TRINITY_DN89195_c1_g2,TRINITY_DN95481_c0_g3
GO:0006071	glycerol metabolic process	biological process	2/240	275/93642	0.15719	1	TRINITY_DN85265_c0_g1,TRINITY_DN95169_c1_g1	TRINITY_DN85265_c0_g1,TRINITY_DN95169_c1_g1
GO:0010942	positive regulation of cell death	biological process	2/240	278/93642	0.15988	1	TRINITY_DN73218_c0_g7,TRINITY_DN88700_c0_g1	TRINITY_DN73218_c0_g7,TRINITY_DN88700_c0_g1
GO:0031324	negative regulation of cellular metabolic process	biological process	10/240	2713/93642	0.16150	1	TRINITY_DN78659_c3_g1,TRINITY_DN82021_c1_g2,TRINITY_DN82021_c1_g3,TRINITY_DN82021_c1_g5,TRINITY_DN83210_c1_g1,TRINITY_DN83492_c1_g8,TRINITY_DN87479_c2_g1,TRINITY_DN89345_c0_g1,TRINITY_DN90650_c1_g2,TRINITY_DN91670_c0_g3	TRINITY_DN78659_c3_g1,TRINITY_DN82021_c1_g2,TRINITY_DN82021_c1_g3,TRINITY_DN82021_c1_g5,TRINITY_DN83210_c1_g1,TRINITY_DN83492_c1_g8,TRINITY_DN87479_c2_g1,TRINITY_DN89345_c0_g1,TRINITY_DN90650_c1_g2,TRINITY_DN91670_c0_g3
GO:0010584	pollen exine formation	biological process	1/240	71/93642	0.16662	1	TRINITY_DN69820_c0_g1	TRINITY_DN69820_c0_g1
GO:0048359	mucilage metabolic process involved in seed coat development	biological process	1/240	71/93642	0.16662	1	TRINITY_DN82010_c0_g1	TRINITY_DN82010_c0_g1
GO:0070417	cellular response to cold	biological process	1/240	71/93642	0.16662	1	TRINITY_DN95481_c0_g3	TRINITY_DN95481_c0_g3
GO:0048509	regulation of meristem development	biological process	2/240	286/93642	0.16709	1	TRINITY_DN73895_c0_g1,TRINITY_DN93500_c1_g1	TRINITY_DN73895_c0_g1,TRINITY_DN93500_c1_g1
GO:0043401	steroid hormone mediated signaling pathway	biological process	2/240	289/93642	0.16981	1	TRINITY_DN84091_c1_g1,TRINITY_DN93476_c1_g2	TRINITY_DN84091_c1_g1,TRINITY_DN93476_c1_g2
GO:0009692	ethylene metabolic process	biological process	1/240	73/93642	0.17089	1	TRINITY_DN86457_c0_g1	TRINITY_DN86457_c0_g1
GO:0009693	ethylene biosynthetic process	biological process	1/240	73/93642	0.17089	1	TRINITY_DN86457_c0_g1	TRINITY_DN86457_c0_g1
GO:0043450	alkene biosynthetic process	biological process	1/240	73/93642	0.17089	1	TRINITY_DN86457_c0_g1	TRINITY_DN86457_c0_g1
GO:1900674	olefin biosynthetic process	biological process	1/240	73/93642	0.17089	1	TRINITY_DN86457_c0_g1	TRINITY_DN86457_c0_g1
GO:0051091	positive regulation of DNA binding transcription factor activity	biological process	1/240	74/93642	0.17302	1	TRINITY_DN84235_c0_g1	TRINITY_DN84235_c0_g1
GO:0071071	regulation of phospholipid biosynthetic process	biological process	1/240	75/93642	0.17514	1	TRINITY_DN97182_c2_g4	TRINITY_DN97182_c2_g4
GO:0010605	negative regulation of macromolecule metabolic process	biological process	13/240	3783/93642	0.17599	1	TRINITY_DN72446_c1_g1,TRINITY_DN76921_c0_g2,TRINITY_DN78659_c3_g1,TRINITY_DN82021_c1_g2,TRINITY_DN82021_c1_g3,TRINITY_DN82021_c1_g5,TRINITY_DN83210_c1_g1,TRINITY_DN83492_c1_g8,TRINITY_DN87479_c2_g1,TRINITY_DN89345_c0_g1,TRINITY_DN89537_c0_g2,TRINITY_DN90650_c1_g2,TRINITY_DN91670_c0_g3	TRINITY_DN72446_c1_g1,TRINITY_DN76921_c0_g2,TRINITY_DN78659_c3_g1,TRINITY_DN82021_c1_g2,TRINITY_DN82021_c1_g3,TRINITY_DN82021_c1_g5,TRINITY_DN83210_c1_g1,TRINITY_DN83492_c1_g8,TRINITY_DN87479_c2_g1,TRINITY_DN89345_c0_g1,TRINITY_DN89537_c0_g2,TRINITY_DN90650_c1_g2,TRINITY_DN91670_c0_g3
GO:0010928	regulation of auxin mediated signaling pathway	biological process	1/240	76/93642	0.17726	1	TRINITY_DN80227_c0_g1	TRINITY_DN80227_c0_g1
GO:0010557	positive regulation of macromolecule biosynthetic process	biological process	7/240	1789/93642	0.17796	1	TRINITY_DN69540_c1_g2,TRINITY_DN73895_c0_g1,TRINITY_DN76921_c0_g2,TRINITY_DN83845_c1_g1,TRINITY_DN86457_c0_g1,TRINITY_DN89195_c1_g2,TRINITY_DN95481_c0_g3	TRINITY_DN69540_c1_g2,TRINITY_DN73895_c0_g1,TRINITY_DN76921_c0_g2,TRINITY_DN83845_c1_g1,TRINITY_DN86457_c0_g1,TRINITY_DN89195_c1_g2,TRINITY_DN95481_c0_g3
GO:0007178	transmembrane receptor protein serine/threonine kinase signaling pathway	biological process	1/240	77/93642	0.17937	1	TRINITY_DN85457_c1_g1	TRINITY_DN85457_c1_g1
GO:0043449	cellular alkene metabolic process	biological process	1/240	77/93642	0.17937	1	TRINITY_DN86457_c0_g1	TRINITY_DN86457_c0_g1
GO:0046824	positive regulation of nucleocytoplasmic transport	biological process	1/240	77/93642	0.17937	1	TRINITY_DN85457_c1_g1	TRINITY_DN85457_c1_g1
GO:0006813	potassium ion transport	biological process	2/240	302/93642	0.18166	1	TRINITY_DN74378_c1_g11,TRINITY_DN86000_c1_g2	TRINITY_DN74378_c1_g11,TRINITY_DN86000_c1_g2
GO:0009696	salicylic acid metabolic process	biological process	1/240	81/93642	0.18776	1	TRINITY_DN88382_c0_g2	TRINITY_DN88382_c0_g2
GO:0010105	negative regulation of ethylene-activated signaling pathway	biological process	1/240	81/93642	0.18776	1	TRINITY_DN93500_c1_g1	TRINITY_DN93500_c1_g1
GO:0010191	mucilage metabolic process	biological process	1/240	81/93642	0.18776	1	TRINITY_DN82010_c0_g1	TRINITY_DN82010_c0_g1
GO:0070298	negative regulation of phosphorelay signal transduction system	biological process	1/240	81/93642	0.18776	1	TRINITY_DN93500_c1_g1	TRINITY_DN93500_c1_g1
GO:1901615	organic hydroxy compound metabolic process	biological process	10/240	2813/93642	0.18817	1	TRINITY_DN69820_c0_g1,TRINITY_DN79560_c0_g1,TRINITY_DN85265_c0_g1,TRINITY_DN88382_c0_g2,TRINITY_DN88854_c0_g5,TRINITY_DN89029_c3_g8,TRINITY_DN92852_c0_g1,TRINITY_DN95169_c1_g1,TRINITY_DN95921_c1_g1,TRINITY_DN96056_c0_g2	TRINITY_DN69820_c0_g1,TRINITY_DN79560_c0_g1,TRINITY_DN85265_c0_g1,TRINITY_DN88382_c0_g2,TRINITY_DN88854_c0_g5,TRINITY_DN89029_c3_g8,TRINITY_DN92852_c0_g1,TRINITY_DN95169_c1_g1,TRINITY_DN95921_c1_g1,TRINITY_DN96056_c0_g2
GO:0006098	pentose-phosphate shunt	biological process	2/240	312/93642	0.19086	1	TRINITY_DN95444_c1_g4,TRINITY_DN96375_c2_g2	TRINITY_DN95444_c1_g4,TRINITY_DN96375_c2_g2
GO:0006817	phosphate ion transport	biological process	2/240	312/93642	0.19086	1	TRINITY_DN97367_c1_g2,TRINITY_DN97687_c2_g6	TRINITY_DN97367_c1_g2,TRINITY_DN97687_c2_g6
GO:0010118	stomatal movement	biological process	2/240	314/93642	0.19271	1	TRINITY_DN77029_c3_g3,TRINITY_DN85833_c1_g1	TRINITY_DN77029_c3_g3,TRINITY_DN85833_c1_g1
GO:0044550	secondary metabolite biosynthetic process	biological process	6/240	1510/93642	0.19329	1	TRINITY_DN86457_c0_g1,TRINITY_DN87724_c1_g3,TRINITY_DN88604_c0_g1,TRINITY_DN89521_c1_g4,TRINITY_DN92126_c2_g3,TRINITY_DN95142_c1_g2	TRINITY_DN86457_c0_g1,TRINITY_DN87724_c1_g3,TRINITY_DN88604_c0_g1,TRINITY_DN89521_c1_g4,TRINITY_DN92126_c2_g3,TRINITY_DN95142_c1_g2
GO:0016143	S-glycoside metabolic process	biological process	1/240	84/93642	0.19399	1	TRINITY_DN89521_c1_g4	TRINITY_DN89521_c1_g4
GO:0019757	glycosinolate metabolic process	biological process	1/240	84/93642	0.19399	1	TRINITY_DN89521_c1_g4	TRINITY_DN89521_c1_g4
GO:0019760	glucosinolate metabolic process	biological process	1/240	84/93642	0.19399	1	TRINITY_DN89521_c1_g4	TRINITY_DN89521_c1_g4
GO:0070900	mitochondrial tRNA modification	biological process	1/240	84/93642	0.19399	1	TRINITY_DN94887_c2_g1	TRINITY_DN94887_c2_g1
GO:0071281	cellular response to iron ion	biological process	1/240	84/93642	0.19399	1	TRINITY_DN93500_c1_g1	TRINITY_DN93500_c1_g1
GO:0090646	mitochondrial tRNA processing	biological process	1/240	84/93642	0.19399	1	TRINITY_DN94887_c2_g1	TRINITY_DN94887_c2_g1
GO:0009911	positive regulation of flower development	biological process	1/240	85/93642	0.19606	1	TRINITY_DN69820_c0_g1	TRINITY_DN69820_c0_g1
GO:0048449	floral organ formation	biological process	1/240	85/93642	0.19606	1	TRINITY_DN69820_c0_g1	TRINITY_DN69820_c0_g1
GO:0051156	glucose 6-phosphate metabolic process	biological process	2/240	322/93642	0.20013	1	TRINITY_DN95444_c1_g4,TRINITY_DN96375_c2_g2	TRINITY_DN95444_c1_g4,TRINITY_DN96375_c2_g2
GO:0010104	regulation of ethylene-activated signaling pathway	biological process	1/240	87/93642	0.20018	1	TRINITY_DN93500_c1_g1	TRINITY_DN93500_c1_g1
GO:0070297	regulation of phosphorelay signal transduction system	biological process	1/240	87/93642	0.20018	1	TRINITY_DN93500_c1_g1	TRINITY_DN93500_c1_g1
GO:0000003	reproduction	biological process	21/240	6722/93642	0.20280	1	TRINITY_DN69820_c0_g1,TRINITY_DN70537_c1_g1,TRINITY_DN74211_c0_g1,TRINITY_DN74868_c0_g1,TRINITY_DN77511_c1_g1,TRINITY_DN78002_c4_g4,TRINITY_DN78659_c3_g1,TRINITY_DN80705_c0_g1,TRINITY_DN82010_c0_g1,TRINITY_DN83210_c1_g1,TRINITY_DN84029_c0_g1,TRINITY_DN87479_c2_g1,TRINITY_DN89431_c1_g1,TRINITY_DN89431_c1_g2,TRINITY_DN91268_c0_g1,TRINITY_DN94449_c1_g1,TRINITY_DN94496_c1_g1,TRINITY_DN95086_c0_g1,TRI…	TRINITY_DN69820_c0_g1,TRINITY_DN70537_c1_g1,TRINITY_DN74211_c0_g1,TRINITY_DN74868_c0_g1,TRINITY_DN77511_c1_g1,TRINITY_DN78002_c4_g4,TRINITY_DN78659_c3_g1,TRINITY_DN80705_c0_g1,TRINITY_DN82010_c0_g1,TRINITY_DN83210_c1_g1,TRINITY_DN84029_c0_g1,TRINITY_DN87479_c2_g1,TRINITY_DN89431_c1_g1,TRINITY_DN89431_c1_g2,TRINITY_DN91268_c0_g1,TRINITY_DN94449_c1_g1,TRINITY_DN94496_c1_g1,TRINITY_DN95086_c0_g1,TRI…
GO:0071383	cellular response to steroid hormone stimulus	biological process	2/240	325/93642	0.20292	1	TRINITY_DN84091_c1_g1,TRINITY_DN93476_c1_g2	TRINITY_DN84091_c1_g1,TRINITY_DN93476_c1_g2
GO:0031325	positive regulation of cellular metabolic process	biological process	10/240	2867/93642	0.20335	1	TRINITY_DN69540_c1_g2,TRINITY_DN73895_c0_g1,TRINITY_DN76921_c0_g2,TRINITY_DN83845_c1_g1,TRINITY_DN86457_c0_g1,TRINITY_DN87724_c1_g3,TRINITY_DN88604_c0_g1,TRINITY_DN89195_c1_g2,TRINITY_DN95142_c1_g2,TRINITY_DN95481_c0_g3	TRINITY_DN69540_c1_g2,TRINITY_DN73895_c0_g1,TRINITY_DN76921_c0_g2,TRINITY_DN83845_c1_g1,TRINITY_DN86457_c0_g1,TRINITY_DN87724_c1_g3,TRINITY_DN88604_c0_g1,TRINITY_DN89195_c1_g2,TRINITY_DN95142_c1_g2,TRINITY_DN95481_c0_g3
GO:0006865	amino acid transport	biological process	3/240	609/93642	0.20606	1	TRINITY_DN80323_c0_g1,TRINITY_DN80323_c0_g2,TRINITY_DN81096_c1_g2	TRINITY_DN80323_c0_g1,TRINITY_DN80323_c0_g2,TRINITY_DN81096_c1_g2
GO:0000963	mitochondrial RNA processing	biological process	1/240	90/93642	0.20632	1	TRINITY_DN94887_c2_g1	TRINITY_DN94887_c2_g1
GO:0071456	cellular response to hypoxia	biological process	1/240	90/93642	0.20632	1	TRINITY_DN96138_c1_g1	TRINITY_DN96138_c1_g1
GO:0046165	alcohol biosynthetic process	biological process	3/240	610/93642	0.20672	1	TRINITY_DN88854_c0_g5,TRINITY_DN92852_c0_g1,TRINITY_DN96056_c0_g2	TRINITY_DN88854_c0_g5,TRINITY_DN92852_c0_g1,TRINITY_DN96056_c0_g2
GO:0048589	developmental growth	biological process	6/240	1545/93642	0.20705	1	TRINITY_DN82021_c1_g2,TRINITY_DN82021_c1_g3,TRINITY_DN82021_c1_g5,TRINITY_DN83018_c0_g4,TRINITY_DN89345_c0_g1,TRINITY_DN91670_c0_g3	TRINITY_DN82021_c1_g2,TRINITY_DN82021_c1_g3,TRINITY_DN82021_c1_g5,TRINITY_DN83018_c0_g4,TRINITY_DN89345_c0_g1,TRINITY_DN91670_c0_g3
GO:0019751	polyol metabolic process	biological process	3/240	611/93642	0.20737	1	TRINITY_DN79560_c0_g1,TRINITY_DN85265_c0_g1,TRINITY_DN95169_c1_g1	TRINITY_DN79560_c0_g1,TRINITY_DN85265_c0_g1,TRINITY_DN95169_c1_g1
GO:0048544	recognition of pollen	biological process	3/240	611/93642	0.20737	1	TRINITY_DN77511_c1_g1,TRINITY_DN78002_c4_g4,TRINITY_DN80705_c0_g1	TRINITY_DN77511_c1_g1,TRINITY_DN78002_c4_g4,TRINITY_DN80705_c0_g1
GO:0032968	positive regulation of transcription elongation from RNA polymerase II promoter	biological process	1/240	92/93642	0.21038	1	TRINITY_DN76921_c0_g2	TRINITY_DN76921_c0_g2
GO:0009908	flower development	biological process	5/240	1242/93642	0.21524	1	TRINITY_DN69820_c0_g1,TRINITY_DN74868_c0_g1,TRINITY_DN78659_c3_g1,TRINITY_DN83210_c1_g1,TRINITY_DN87479_c2_g1	TRINITY_DN69820_c0_g1,TRINITY_DN74868_c0_g1,TRINITY_DN78659_c3_g1,TRINITY_DN83210_c1_g1,TRINITY_DN87479_c2_g1
GO:0090332	stomatal closure	biological process	1/240	95/93642	0.21645	1	TRINITY_DN77029_c3_g3	TRINITY_DN77029_c3_g3
GO:1900673	olefin metabolic process	biological process	1/240	95/93642	0.21645	1	TRINITY_DN86457_c0_g1	TRINITY_DN86457_c0_g1
GO:1901360	organic cyclic compound metabolic process	biological process	89/240	32295/93642	0.21719	1	TRINITY_DN68068_c0_g1,TRINITY_DN68641_c2_g1,TRINITY_DN69540_c1_g2,TRINITY_DN69820_c0_g1,TRINITY_DN71754_c3_g7,TRINITY_DN72200_c0_g1,TRINITY_DN72497_c0_g1,TRINITY_DN72607_c0_g1,TRINITY_DN73895_c0_g1,TRINITY_DN74211_c0_g1,TRINITY_DN74852_c1_g4,TRINITY_DN74868_c0_g1,TRINITY_DN75938_c3_g1,TRINITY_DN76185_c1_g1,TRINITY_DN76921_c0_g2,TRINITY_DN77029_c3_g3,TRINITY_DN77268_c0_g7,TRINITY_DN77331_c1_g1,TRI…	TRINITY_DN68068_c0_g1,TRINITY_DN68641_c2_g1,TRINITY_DN69540_c1_g2,TRINITY_DN69820_c0_g1,TRINITY_DN71754_c3_g7,TRINITY_DN72200_c0_g1,TRINITY_DN72497_c0_g1,TRINITY_DN72607_c0_g1,TRINITY_DN73895_c0_g1,TRINITY_DN74211_c0_g1,TRINITY_DN74852_c1_g4,TRINITY_DN74868_c0_g1,TRINITY_DN75938_c3_g1,TRINITY_DN76185_c1_g1,TRINITY_DN76921_c0_g2,TRINITY_DN77029_c3_g3,TRINITY_DN77268_c0_g7,TRINITY_DN77331_c1_g1,TRI…
GO:0009875	pollen-pistil interaction	biological process	3/240	627/93642	0.21797	1	TRINITY_DN77511_c1_g1,TRINITY_DN78002_c4_g4,TRINITY_DN80705_c0_g1	TRINITY_DN77511_c1_g1,TRINITY_DN78002_c4_g4,TRINITY_DN80705_c0_g1
GO:0009240	isopentenyl diphosphate biosynthetic process	biological process	1/240	96/93642	0.21846	1	TRINITY_DN97182_c2_g4	TRINITY_DN97182_c2_g4
GO:0009695	jasmonic acid biosynthetic process	biological process	1/240	96/93642	0.21846	1	TRINITY_DN98156_c2_g3	TRINITY_DN98156_c2_g3
GO:0046490	isopentenyl diphosphate metabolic process	biological process	1/240	96/93642	0.21846	1	TRINITY_DN97182_c2_g4	TRINITY_DN97182_c2_g4
GO:0071467	cellular response to pH	biological process	1/240	96/93642	0.21846	1	TRINITY_DN87479_c2_g1	TRINITY_DN87479_c2_g1
GO:0043647	inositol phosphate metabolic process	biological process	1/240	97/93642	0.22046	1	TRINITY_DN79560_c0_g1	TRINITY_DN79560_c0_g1
GO:1903409	reactive oxygen species biosynthetic process	biological process	1/240	97/93642	0.22046	1	TRINITY_DN93428_c1_g2	TRINITY_DN93428_c1_g2
GO:2000242	negative regulation of reproductive process	biological process	2/240	344/93642	0.22067	1	TRINITY_DN78659_c3_g1,TRINITY_DN83210_c1_g1	TRINITY_DN78659_c3_g1,TRINITY_DN83210_c1_g1
GO:0036294	cellular response to decreased oxygen levels	biological process	1/240	98/93642	0.22246	1	TRINITY_DN96138_c1_g1	TRINITY_DN96138_c1_g1
GO:0019400	alditol metabolic process	biological process	2/240	347/93642	0.22349	1	TRINITY_DN85265_c0_g1,TRINITY_DN95169_c1_g1	TRINITY_DN85265_c0_g1,TRINITY_DN95169_c1_g1
GO:0009631	cold acclimation	biological process	1/240	99/93642	0.22446	1	TRINITY_DN86124_c0_g1	TRINITY_DN86124_c0_g1
GO:0010208	pollen wall assembly	biological process	1/240	100/93642	0.22645	1	TRINITY_DN69820_c0_g1	TRINITY_DN69820_c0_g1
GO:0070525	tRNA threonylcarbamoyladenosine metabolic process	biological process	1/240	101/93642	0.22843	1	TRINITY_DN94887_c2_g1	TRINITY_DN94887_c2_g1
GO:0008037	cell recognition	biological process	3/240	645/93642	0.23002	1	TRINITY_DN77511_c1_g1,TRINITY_DN78002_c4_g4,TRINITY_DN80705_c0_g1	TRINITY_DN77511_c1_g1,TRINITY_DN78002_c4_g4,TRINITY_DN80705_c0_g1
GO:0046856	phosphatidylinositol dephosphorylation	biological process	1/240	102/93642	0.23041	1	TRINITY_DN79560_c0_g1	TRINITY_DN79560_c0_g1
GO:0032786	positive regulation of DNA-templated transcription, elongation	biological process	1/240	103/93642	0.23239	1	TRINITY_DN76921_c0_g2	TRINITY_DN76921_c0_g2
GO:0031328	positive regulation of cellular biosynthetic process	biological process	7/240	1943/93642	0.23310	1	TRINITY_DN69540_c1_g2,TRINITY_DN73895_c0_g1,TRINITY_DN76921_c0_g2,TRINITY_DN83845_c1_g1,TRINITY_DN86457_c0_g1,TRINITY_DN89195_c1_g2,TRINITY_DN95481_c0_g3	TRINITY_DN69540_c1_g2,TRINITY_DN73895_c0_g1,TRINITY_DN76921_c0_g2,TRINITY_DN83845_c1_g1,TRINITY_DN86457_c0_g1,TRINITY_DN89195_c1_g2,TRINITY_DN95481_c0_g3
GO:0009553	embryo sac development	biological process	2/240	358/93642	0.23384	1	TRINITY_DN74868_c0_g1,TRINITY_DN95086_c0_g1	TRINITY_DN74868_c0_g1,TRINITY_DN95086_c0_g1
GO:0009892	negative regulation of metabolic process	biological process	13/240	4021/93642	0.23426	1	TRINITY_DN72446_c1_g1,TRINITY_DN76921_c0_g2,TRINITY_DN78659_c3_g1,TRINITY_DN82021_c1_g2,TRINITY_DN82021_c1_g3,TRINITY_DN82021_c1_g5,TRINITY_DN83210_c1_g1,TRINITY_DN83492_c1_g8,TRINITY_DN87479_c2_g1,TRINITY_DN89345_c0_g1,TRINITY_DN89537_c0_g2,TRINITY_DN90650_c1_g2,TRINITY_DN91670_c0_g3	TRINITY_DN72446_c1_g1,TRINITY_DN76921_c0_g2,TRINITY_DN78659_c3_g1,TRINITY_DN82021_c1_g2,TRINITY_DN82021_c1_g3,TRINITY_DN82021_c1_g5,TRINITY_DN83210_c1_g1,TRINITY_DN83492_c1_g8,TRINITY_DN87479_c2_g1,TRINITY_DN89345_c0_g1,TRINITY_DN89537_c0_g2,TRINITY_DN90650_c1_g2,TRINITY_DN91670_c0_g3
GO:0006725	cellular aromatic compound metabolic process	biological process	85/240	30938/93642	0.23600	1	TRINITY_DN68068_c0_g1,TRINITY_DN68641_c2_g1,TRINITY_DN69540_c1_g2,TRINITY_DN71754_c3_g7,TRINITY_DN72200_c0_g1,TRINITY_DN72497_c0_g1,TRINITY_DN72607_c0_g1,TRINITY_DN73895_c0_g1,TRINITY_DN74211_c0_g1,TRINITY_DN74852_c1_g4,TRINITY_DN74868_c0_g1,TRINITY_DN75938_c3_g1,TRINITY_DN76185_c1_g1,TRINITY_DN76921_c0_g2,TRINITY_DN77029_c3_g3,TRINITY_DN77268_c0_g7,TRINITY_DN77331_c1_g1,TRINITY_DN77430_c4_g3,TRI…	TRINITY_DN68068_c0_g1,TRINITY_DN68641_c2_g1,TRINITY_DN69540_c1_g2,TRINITY_DN71754_c3_g7,TRINITY_DN72200_c0_g1,TRINITY_DN72497_c0_g1,TRINITY_DN72607_c0_g1,TRINITY_DN73895_c0_g1,TRINITY_DN74211_c0_g1,TRINITY_DN74852_c1_g4,TRINITY_DN74868_c0_g1,TRINITY_DN75938_c3_g1,TRINITY_DN76185_c1_g1,TRINITY_DN76921_c0_g2,TRINITY_DN77029_c3_g3,TRINITY_DN77268_c0_g7,TRINITY_DN77331_c1_g1,TRINITY_DN77430_c4_g3,TRI…
GO:0048584	positive regulation of response to stimulus	biological process	5/240	1289/93642	0.23702	1	TRINITY_DN69540_c1_g2,TRINITY_DN76663_c0_g1,TRINITY_DN76663_c0_g3,TRINITY_DN80227_c0_g1,TRINITY_DN88700_c0_g1	TRINITY_DN69540_c1_g2,TRINITY_DN76663_c0_g1,TRINITY_DN76663_c0_g3,TRINITY_DN80227_c0_g1,TRINITY_DN88700_c0_g1
GO:0008202	steroid metabolic process	biological process	4/240	967/93642	0.23709	1	TRINITY_DN69820_c0_g1,TRINITY_DN89029_c3_g8,TRINITY_DN95921_c1_g1,TRINITY_DN96056_c0_g2	TRINITY_DN69820_c0_g1,TRINITY_DN89029_c3_g8,TRINITY_DN95921_c1_g1,TRINITY_DN96056_c0_g2
GO:0085029	extracellular matrix assembly	biological process	1/240	107/93642	0.24023	1	TRINITY_DN69820_c0_g1	TRINITY_DN69820_c0_g1
GO:0010229	inflorescence development	biological process	1/240	108/93642	0.24218	1	TRINITY_DN84029_c0_g1	TRINITY_DN84029_c0_g1
GO:0040007	growth	biological process	10/240	2999/93642	0.24253	1	TRINITY_DN69952_c1_g3,TRINITY_DN74165_c1_g1,TRINITY_DN82021_c1_g2,TRINITY_DN82021_c1_g3,TRINITY_DN82021_c1_g5,TRINITY_DN83018_c0_g4,TRINITY_DN89345_c0_g1,TRINITY_DN91670_c0_g3,TRINITY_DN93139_c0_g5,TRINITY_DN96952_c1_g3	TRINITY_DN69952_c1_g3,TRINITY_DN74165_c1_g1,TRINITY_DN82021_c1_g2,TRINITY_DN82021_c1_g3,TRINITY_DN82021_c1_g5,TRINITY_DN83018_c0_g4,TRINITY_DN89345_c0_g1,TRINITY_DN91670_c0_g3,TRINITY_DN93139_c0_g5,TRINITY_DN96952_c1_g3
GO:0006139	nucleobase-containing compound metabolic process	biological process	78/240	28326/93642	0.24370	1	TRINITY_DN68068_c0_g1,TRINITY_DN69540_c1_g2,TRINITY_DN71754_c3_g7,TRINITY_DN72200_c0_g1,TRINITY_DN72497_c0_g1,TRINITY_DN72607_c0_g1,TRINITY_DN73895_c0_g1,TRINITY_DN74211_c0_g1,TRINITY_DN74852_c1_g4,TRINITY_DN74868_c0_g1,TRINITY_DN75938_c3_g1,TRINITY_DN76185_c1_g1,TRINITY_DN76921_c0_g2,TRINITY_DN77029_c3_g3,TRINITY_DN77268_c0_g7,TRINITY_DN77331_c1_g1,TRINITY_DN77430_c4_g3,TRINITY_DN77983_c0_g6,TRI…	TRINITY_DN68068_c0_g1,TRINITY_DN69540_c1_g2,TRINITY_DN71754_c3_g7,TRINITY_DN72200_c0_g1,TRINITY_DN72497_c0_g1,TRINITY_DN72607_c0_g1,TRINITY_DN73895_c0_g1,TRINITY_DN74211_c0_g1,TRINITY_DN74852_c1_g4,TRINITY_DN74868_c0_g1,TRINITY_DN75938_c3_g1,TRINITY_DN76185_c1_g1,TRINITY_DN76921_c0_g2,TRINITY_DN77029_c3_g3,TRINITY_DN77268_c0_g7,TRINITY_DN77331_c1_g1,TRINITY_DN77430_c4_g3,TRINITY_DN77983_c0_g6,TRI…
GO:0009891	positive regulation of biosynthetic process	biological process	7/240	1972/93642	0.24409	1	TRINITY_DN69540_c1_g2,TRINITY_DN73895_c0_g1,TRINITY_DN76921_c0_g2,TRINITY_DN83845_c1_g1,TRINITY_DN86457_c0_g1,TRINITY_DN89195_c1_g2,TRINITY_DN95481_c0_g3	TRINITY_DN69540_c1_g2,TRINITY_DN73895_c0_g1,TRINITY_DN76921_c0_g2,TRINITY_DN83845_c1_g1,TRINITY_DN86457_c0_g1,TRINITY_DN89195_c1_g2,TRINITY_DN95481_c0_g3
GO:0009411	response to UV	biological process	2/240	371/93642	0.24611	1	TRINITY_DN69820_c0_g1,TRINITY_DN86124_c0_g1	TRINITY_DN69820_c0_g1,TRINITY_DN86124_c0_g1
GO:0031329	regulation of cellular catabolic process	biological process	3/240	671/93642	0.24763	1	TRINITY_DN87724_c1_g3,TRINITY_DN88604_c0_g1,TRINITY_DN95142_c1_g2	TRINITY_DN87724_c1_g3,TRINITY_DN88604_c0_g1,TRINITY_DN95142_c1_g2
GO:0000105	histidine biosynthetic process	biological process	1/240	111/93642	0.24800	1	TRINITY_DN94859_c0_g8	TRINITY_DN94859_c0_g8
GO:0045023	G0 to G1 transition	biological process	1/240	112/93642	0.24993	1	TRINITY_DN96056_c0_g2	TRINITY_DN96056_c0_g2
GO:0070316	regulation of G0 to G1 transition	biological process	1/240	112/93642	0.24993	1	TRINITY_DN96056_c0_g2	TRINITY_DN96056_c0_g2
GO:0070317	negative regulation of G0 to G1 transition	biological process	1/240	112/93642	0.24993	1	TRINITY_DN96056_c0_g2	TRINITY_DN96056_c0_g2
GO:0009694	jasmonic acid metabolic process	biological process	1/240	114/93642	0.25378	1	TRINITY_DN98156_c2_g3	TRINITY_DN98156_c2_g3
GO:0046822	regulation of nucleocytoplasmic transport	biological process	1/240	114/93642	0.25378	1	TRINITY_DN85457_c1_g1	TRINITY_DN85457_c1_g1
GO:0006558	L-phenylalanine metabolic process	biological process	1/240	116/93642	0.25760	1	TRINITY_DN95722_c0_g1	TRINITY_DN95722_c0_g1
GO:1902221	erythrose 4-phosphate/phosphoenolpyruvate family amino acid metabolic process	biological process	1/240	116/93642	0.25760	1	TRINITY_DN95722_c0_g1	TRINITY_DN95722_c0_g1
GO:0010628	positive regulation of gene expression	biological process	7/240	2008/93642	0.25795	1	TRINITY_DN69540_c1_g2,TRINITY_DN73895_c0_g1,TRINITY_DN76921_c0_g2,TRINITY_DN83845_c1_g1,TRINITY_DN86457_c0_g1,TRINITY_DN89195_c1_g2,TRINITY_DN95481_c0_g3	TRINITY_DN69540_c1_g2,TRINITY_DN73895_c0_g1,TRINITY_DN76921_c0_g2,TRINITY_DN83845_c1_g1,TRINITY_DN86457_c0_g1,TRINITY_DN89195_c1_g2,TRINITY_DN95481_c0_g3
GO:0010039	response to iron ion	biological process	1/240	117/93642	0.25951	1	TRINITY_DN93500_c1_g1	TRINITY_DN93500_c1_g1
GO:0043069	negative regulation of programmed cell death	biological process	2/240	386/93642	0.26029	1	TRINITY_DN76663_c0_g1,TRINITY_DN76663_c0_g3	TRINITY_DN76663_c0_g1,TRINITY_DN76663_c0_g3
GO:0048438	floral whorl development	biological process	2/240	386/93642	0.26029	1	TRINITY_DN69820_c0_g1,TRINITY_DN74868_c0_g1	TRINITY_DN69820_c0_g1,TRINITY_DN74868_c0_g1
GO:0034243	regulation of transcription elongation from RNA polymerase II promoter	biological process	1/240	118/93642	0.26141	1	TRINITY_DN76921_c0_g2	TRINITY_DN76921_c0_g2
GO:0071453	cellular response to oxygen levels	biological process	1/240	118/93642	0.26141	1	TRINITY_DN96138_c1_g1	TRINITY_DN96138_c1_g1
GO:0048545	response to steroid hormone	biological process	2/240	389/93642	0.26313	1	TRINITY_DN84091_c1_g1,TRINITY_DN93476_c1_g2	TRINITY_DN84091_c1_g1,TRINITY_DN93476_c1_g2
GO:0048444	floral organ morphogenesis	biological process	1/240	119/93642	0.26330	1	TRINITY_DN69820_c0_g1	TRINITY_DN69820_c0_g1
GO:1903725	regulation of phospholipid metabolic process	biological process	1/240	119/93642	0.26330	1	TRINITY_DN97182_c2_g4	TRINITY_DN97182_c2_g4
GO:0090316	positive regulation of intracellular protein transport	biological process	1/240	120/93642	0.26519	1	TRINITY_DN85457_c1_g1	TRINITY_DN85457_c1_g1
GO:0000289	nuclear-transcribed mRNA poly(A) tail shortening	biological process	1/240	121/93642	0.26708	1	TRINITY_DN89537_c0_g2	TRINITY_DN89537_c0_g2
GO:0006547	histidine metabolic process	biological process	1/240	121/93642	0.26708	1	TRINITY_DN94859_c0_g8	TRINITY_DN94859_c0_g8
GO:0052803	imidazole-containing compound metabolic process	biological process	1/240	121/93642	0.26708	1	TRINITY_DN94859_c0_g8	TRINITY_DN94859_c0_g8
GO:0009556	microsporogenesis	biological process	1/240	122/93642	0.26896	1	TRINITY_DN74868_c0_g1	TRINITY_DN74868_c0_g1
GO:2000024	regulation of leaf development	biological process	1/240	123/93642	0.27083	1	TRINITY_DN74165_c1_g1	TRINITY_DN74165_c1_g1
GO:0006487	protein N-linked glycosylation	biological process	2/240	398/93642	0.27164	1	TRINITY_DN76118_c0_g3,TRINITY_DN95934_c1_g1	TRINITY_DN76118_c0_g3,TRINITY_DN95934_c1_g1
GO:0048316	seed development	biological process	5/240	1362/93642	0.27197	1	TRINITY_DN70537_c1_g1,TRINITY_DN82010_c0_g1,TRINITY_DN91268_c0_g1,TRINITY_DN94496_c1_g1,TRINITY_DN97087_c3_g1	TRINITY_DN70537_c1_g1,TRINITY_DN82010_c0_g1,TRINITY_DN91268_c0_g1,TRINITY_DN94496_c1_g1,TRINITY_DN97087_c3_g1
GO:2000280	regulation of root development	biological process	1/240	124/93642	0.27271	1	TRINITY_DN93500_c1_g1	TRINITY_DN93500_c1_g1
GO:0048236	plant-type sporogenesis	biological process	1/240	128/93642	0.28014	1	TRINITY_DN74868_c0_g1	TRINITY_DN74868_c0_g1
GO:0009407	toxin catabolic process	biological process	1/240	130/93642	0.28383	1	TRINITY_DN96952_c1_g3	TRINITY_DN96952_c1_g3
GO:0043434	response to peptide hormone	biological process	1/240	130/93642	0.28383	1	TRINITY_DN96952_c1_g3	TRINITY_DN96952_c1_g3
GO:0048767	root hair elongation	biological process	1/240	130/93642	0.28383	1	TRINITY_DN83018_c0_g4	TRINITY_DN83018_c0_g4
GO:0046483	heterocycle metabolic process	biological process	82/240	30227/93642	0.28688	1	TRINITY_DN68068_c0_g1,TRINITY_DN68641_c2_g1,TRINITY_DN69540_c1_g2,TRINITY_DN71754_c3_g7,TRINITY_DN72200_c0_g1,TRINITY_DN72497_c0_g1,TRINITY_DN72607_c0_g1,TRINITY_DN73895_c0_g1,TRINITY_DN74211_c0_g1,TRINITY_DN74852_c1_g4,TRINITY_DN74868_c0_g1,TRINITY_DN75938_c3_g1,TRINITY_DN76185_c1_g1,TRINITY_DN76921_c0_g2,TRINITY_DN77029_c3_g3,TRINITY_DN77268_c0_g7,TRINITY_DN77331_c1_g1,TRINITY_DN77430_c4_g3,TRI…	TRINITY_DN68068_c0_g1,TRINITY_DN68641_c2_g1,TRINITY_DN69540_c1_g2,TRINITY_DN71754_c3_g7,TRINITY_DN72200_c0_g1,TRINITY_DN72497_c0_g1,TRINITY_DN72607_c0_g1,TRINITY_DN73895_c0_g1,TRINITY_DN74211_c0_g1,TRINITY_DN74852_c1_g4,TRINITY_DN74868_c0_g1,TRINITY_DN75938_c3_g1,TRINITY_DN76185_c1_g1,TRINITY_DN76921_c0_g2,TRINITY_DN77029_c3_g3,TRINITY_DN77268_c0_g7,TRINITY_DN77331_c1_g1,TRINITY_DN77430_c4_g3,TRI…
GO:0002682	regulation of immune system process	biological process	3/240	731/93642	0.28895	1	TRINITY_DN69540_c1_g2,TRINITY_DN76663_c0_g1,TRINITY_DN76663_c0_g3	TRINITY_DN69540_c1_g2,TRINITY_DN76663_c0_g1,TRINITY_DN76663_c0_g3
GO:0009893	positive regulation of metabolic process	biological process	10/240	3146/93642	0.28904	1	TRINITY_DN69540_c1_g2,TRINITY_DN73895_c0_g1,TRINITY_DN76921_c0_g2,TRINITY_DN83845_c1_g1,TRINITY_DN86457_c0_g1,TRINITY_DN87724_c1_g3,TRINITY_DN88604_c0_g1,TRINITY_DN89195_c1_g2,TRINITY_DN95142_c1_g2,TRINITY_DN95481_c0_g3	TRINITY_DN69540_c1_g2,TRINITY_DN73895_c0_g1,TRINITY_DN76921_c0_g2,TRINITY_DN83845_c1_g1,TRINITY_DN86457_c0_g1,TRINITY_DN87724_c1_g3,TRINITY_DN88604_c0_g1,TRINITY_DN89195_c1_g2,TRINITY_DN95142_c1_g2,TRINITY_DN95481_c0_g3
GO:0009268	response to pH	biological process	1/240	133/93642	0.28933	1	TRINITY_DN87479_c2_g1	TRINITY_DN87479_c2_g1
GO:0006739	NADP metabolic process	biological process	2/240	418/93642	0.29054	1	TRINITY_DN95444_c1_g4,TRINITY_DN96375_c2_g2	TRINITY_DN95444_c1_g4,TRINITY_DN96375_c2_g2
GO:0043455	regulation of secondary metabolic process	biological process	1/240	134/93642	0.29116	1	TRINITY_DN85253_c1_g3	TRINITY_DN85253_c1_g3
GO:0001522	pseudouridine synthesis	biological process	1/240	137/93642	0.29660	1	TRINITY_DN94887_c2_g1	TRINITY_DN94887_c2_g1
GO:0009817	defense response to fungus, incompatible interaction	biological process	1/240	138/93642	0.29841	1	TRINITY_DN73218_c0_g7	TRINITY_DN73218_c0_g7
GO:0016036	cellular response to phosphate starvation	biological process	1/240	138/93642	0.29841	1	TRINITY_DN83492_c1_g8	TRINITY_DN83492_c1_g8
GO:0042136	neurotransmitter biosynthetic process	biological process	1/240	138/93642	0.29841	1	TRINITY_DN93428_c1_g2	TRINITY_DN93428_c1_g2
GO:1901652	response to peptide	biological process	1/240	139/93642	0.30021	1	TRINITY_DN96952_c1_g3	TRINITY_DN96952_c1_g3
GO:0009743	response to carbohydrate	biological process	2/240	431/93642	0.30280	1	TRINITY_DN91268_c0_g1,TRINITY_DN93500_c1_g1	TRINITY_DN91268_c0_g1,TRINITY_DN93500_c1_g1
GO:0043170	macromolecule metabolic process	biological process	112/240	41967/93642	0.30375	1	TRINITY_DN68068_c0_g1,TRINITY_DN69540_c1_g2,TRINITY_DN71754_c3_g7,TRINITY_DN72200_c0_g1,TRINITY_DN72446_c1_g1,TRINITY_DN72497_c0_g1,TRINITY_DN72607_c0_g1,TRINITY_DN73035_c0_g1,TRINITY_DN73895_c0_g1,TRINITY_DN73922_c0_g2,TRINITY_DN74211_c0_g1,TRINITY_DN74852_c1_g4,TRINITY_DN74868_c0_g1,TRINITY_DN75852_c0_g1,TRINITY_DN75860_c0_g1,TRINITY_DN75938_c3_g1,TRINITY_DN75945_c0_g1,TRINITY_DN75990_c1_g1,TRI…	TRINITY_DN68068_c0_g1,TRINITY_DN69540_c1_g2,TRINITY_DN71754_c3_g7,TRINITY_DN72200_c0_g1,TRINITY_DN72446_c1_g1,TRINITY_DN72497_c0_g1,TRINITY_DN72607_c0_g1,TRINITY_DN73035_c0_g1,TRINITY_DN73895_c0_g1,TRINITY_DN73922_c0_g2,TRINITY_DN74211_c0_g1,TRINITY_DN74852_c1_g4,TRINITY_DN74868_c0_g1,TRINITY_DN75852_c0_g1,TRINITY_DN75860_c0_g1,TRINITY_DN75938_c3_g1,TRINITY_DN75945_c0_g1,TRINITY_DN75990_c1_g1,TRI…
GO:0010212	response to ionizing radiation	biological process	1/240	141/93642	0.30380	1	TRINITY_DN95086_c0_g1	TRINITY_DN95086_c0_g1
GO:0032350	regulation of hormone metabolic process	biological process	1/240	143/93642	0.30736	1	TRINITY_DN88382_c0_g2	TRINITY_DN88382_c0_g2
GO:0012501	programmed cell death	biological process	7/240	2139/93642	0.31010	1	TRINITY_DN72446_c1_g1,TRINITY_DN73218_c0_g7,TRINITY_DN76663_c0_g1,TRINITY_DN76663_c0_g3,TRINITY_DN79887_c2_g1,TRINITY_DN94010_c1_g5,TRINITY_DN96138_c1_g1	TRINITY_DN72446_c1_g1,TRINITY_DN73218_c0_g7,TRINITY_DN76663_c0_g1,TRINITY_DN76663_c0_g3,TRINITY_DN79887_c2_g1,TRINITY_DN94010_c1_g5,TRINITY_DN96138_c1_g1
GO:0015804	neutral amino acid transport	biological process	1/240	145/93642	0.31092	1	TRINITY_DN81096_c1_g2	TRINITY_DN81096_c1_g2
GO:0044283	small molecule biosynthetic process	biological process	19/240	6507/93642	0.31148	1	TRINITY_DN75715_c0_g1,TRINITY_DN77092_c1_g1,TRINITY_DN77092_c1_g2,TRINITY_DN77362_c1_g2,TRINITY_DN77435_c0_g2,TRINITY_DN82333_c0_g1,TRINITY_DN88854_c0_g5,TRINITY_DN89504_c0_g1,TRINITY_DN89504_c0_g2,TRINITY_DN92852_c0_g1,TRINITY_DN93500_c1_g1,TRINITY_DN94859_c0_g8,TRINITY_DN95551_c0_g5,TRINITY_DN95722_c0_g1,TRINITY_DN96056_c0_g2,TRINITY_DN96080_c3_g3,TRINITY_DN96138_c1_g1,TRINITY_DN97500_c0_g2,TRI…	TRINITY_DN75715_c0_g1,TRINITY_DN77092_c1_g1,TRINITY_DN77092_c1_g2,TRINITY_DN77362_c1_g2,TRINITY_DN77435_c0_g2,TRINITY_DN82333_c0_g1,TRINITY_DN88854_c0_g5,TRINITY_DN89504_c0_g1,TRINITY_DN89504_c0_g2,TRINITY_DN92852_c0_g1,TRINITY_DN93500_c1_g1,TRINITY_DN94859_c0_g8,TRINITY_DN95551_c0_g5,TRINITY_DN95722_c0_g1,TRINITY_DN96056_c0_g2,TRINITY_DN96080_c3_g3,TRINITY_DN96138_c1_g1,TRINITY_DN97500_c0_g2,TRI…
GO:0015802	basic amino acid transport	biological process	1/240	146/93642	0.31268	1	TRINITY_DN80323_c0_g1	TRINITY_DN80323_c0_g1
GO:0005984	disaccharide metabolic process	biological process	2/240	447/93642	0.31784	1	TRINITY_DN79580_c1_g1,TRINITY_DN95611_c1_g2	TRINITY_DN79580_c1_g1,TRINITY_DN95611_c1_g2
GO:0071472	cellular response to salt stress	biological process	1/240	149/93642	0.31796	1	TRINITY_DN78648_c2_g2	TRINITY_DN78648_c2_g2
GO:0010119	regulation of stomatal movement	biological process	1/240	150/93642	0.31971	1	TRINITY_DN85833_c1_g1	TRINITY_DN85833_c1_g1
GO:0032388	positive regulation of intracellular transport	biological process	1/240	151/93642	0.32146	1	TRINITY_DN85457_c1_g1	TRINITY_DN85457_c1_g1
GO:0000209	protein polyubiquitination	biological process	2/240	451/93642	0.32158	1	TRINITY_DN76921_c0_g2,TRINITY_DN97045_c2_g1	TRINITY_DN76921_c0_g2,TRINITY_DN97045_c2_g1
GO:0080147	root hair cell development	biological process	1/240	153/93642	0.32494	1	TRINITY_DN83018_c0_g4	TRINITY_DN83018_c0_g4
GO:0009756	carbohydrate mediated signaling	biological process	1/240	154/93642	0.32667	1	TRINITY_DN93500_c1_g1	TRINITY_DN93500_c1_g1
GO:0010182	sugar mediated signaling pathway	biological process	1/240	154/93642	0.32667	1	TRINITY_DN93500_c1_g1	TRINITY_DN93500_c1_g1
GO:0042176	regulation of protein catabolic process	biological process	2/240	457/93642	0.32719	1	TRINITY_DN72446_c1_g1,TRINITY_DN83545_c2_g3	TRINITY_DN72446_c1_g1,TRINITY_DN83545_c2_g3
GO:0010154	fruit development	biological process	5/240	1477/93642	0.32894	1	TRINITY_DN70537_c1_g1,TRINITY_DN82010_c0_g1,TRINITY_DN91268_c0_g1,TRINITY_DN94496_c1_g1,TRINITY_DN97087_c3_g1	TRINITY_DN70537_c1_g1,TRINITY_DN82010_c0_g1,TRINITY_DN91268_c0_g1,TRINITY_DN94496_c1_g1,TRINITY_DN97087_c3_g1
GO:0010383	cell wall polysaccharide metabolic process	biological process	3/240	792/93642	0.33144	1	TRINITY_DN86281_c0_g1,TRINITY_DN88398_c1_g1,TRINITY_DN97322_c4_g1	TRINITY_DN86281_c0_g1,TRINITY_DN88398_c1_g1,TRINITY_DN97322_c4_g1
GO:0016558	protein import into peroxisome matrix	biological process	1/240	158/93642	0.33356	1	TRINITY_DN71984_c1_g3	TRINITY_DN71984_c1_g3
GO:0072659	protein localization to plasma membrane	biological process	1/240	158/93642	0.33356	1	TRINITY_DN85833_c1_g1	TRINITY_DN85833_c1_g1
GO:0046777	protein autophosphorylation	biological process	3/240	796/93642	0.33423	1	TRINITY_DN86457_c0_g1,TRINITY_DN90651_c0_g4,TRINITY_DN93500_c1_g1	TRINITY_DN86457_c0_g1,TRINITY_DN90651_c0_g4,TRINITY_DN93500_c1_g1
GO:0071363	cellular response to growth factor stimulus	biological process	1/240	159/93642	0.33527	1	TRINITY_DN85457_c1_g1	TRINITY_DN85457_c1_g1
GO:0043436	oxoacid metabolic process	biological process	28/240	10020/93642	0.34328	1	TRINITY_DN70537_c1_g1,TRINITY_DN71984_c1_g3,TRINITY_DN75715_c0_g1,TRINITY_DN76097_c2_g1,TRINITY_DN77092_c1_g1,TRINITY_DN77092_c1_g2,TRINITY_DN77362_c1_g2,TRINITY_DN77435_c0_g2,TRINITY_DN82333_c0_g1,TRINITY_DN88382_c0_g2,TRINITY_DN88854_c0_g5,TRINITY_DN89029_c3_g8,TRINITY_DN89504_c0_g1,TRINITY_DN89504_c0_g2,TRINITY_DN89521_c1_g4,TRINITY_DN92852_c0_g1,TRINITY_DN93428_c1_g2,TRINITY_DN93500_c1_g1,TRI…	TRINITY_DN70537_c1_g1,TRINITY_DN71984_c1_g3,TRINITY_DN75715_c0_g1,TRINITY_DN76097_c2_g1,TRINITY_DN77092_c1_g1,TRINITY_DN77092_c1_g2,TRINITY_DN77362_c1_g2,TRINITY_DN77435_c0_g2,TRINITY_DN82333_c0_g1,TRINITY_DN88382_c0_g2,TRINITY_DN88854_c0_g5,TRINITY_DN89029_c3_g8,TRINITY_DN89504_c0_g1,TRINITY_DN89504_c0_g2,TRINITY_DN89521_c1_g4,TRINITY_DN92852_c0_g1,TRINITY_DN93428_c1_g2,TRINITY_DN93500_c1_g1,TRI…
GO:0070848	response to growth factor	biological process	1/240	164/93642	0.34376	1	TRINITY_DN85457_c1_g1	TRINITY_DN85457_c1_g1
GO:0015919	peroxisomal membrane transport	biological process	1/240	165/93642	0.34545	1	TRINITY_DN71984_c1_g3	TRINITY_DN71984_c1_g3
GO:0042752	regulation of circadian rhythm	biological process	1/240	167/93642	0.34880	1	TRINITY_DN79677_c1_g1	TRINITY_DN79677_c1_g1
GO:1900864	mitochondrial RNA modification	biological process	1/240	168/93642	0.35048	1	TRINITY_DN94887_c2_g1	TRINITY_DN94887_c2_g1
GO:1903829	positive regulation of cellular protein localization	biological process	1/240	168/93642	0.35048	1	TRINITY_DN85457_c1_g1	TRINITY_DN85457_c1_g1
GO:0032784	regulation of DNA-templated transcription, elongation	biological process	1/240	169/93642	0.35214	1	TRINITY_DN76921_c0_g2	TRINITY_DN76921_c0_g2
GO:0010090	trichome morphogenesis	biological process	1/240	170/93642	0.35381	1	TRINITY_DN87372_c2_g2	TRINITY_DN87372_c2_g2
GO:0045488	pectin metabolic process	biological process	2/240	488/93642	0.35597	1	TRINITY_DN82010_c0_g1,TRINITY_DN90826_c0_g4	TRINITY_DN82010_c0_g1,TRINITY_DN90826_c0_g4
GO:0090698	post-embryonic plant morphogenesis	biological process	2/240	490/93642	0.35781	1	TRINITY_DN69820_c0_g1,TRINITY_DN84029_c0_g1	TRINITY_DN69820_c0_g1,TRINITY_DN84029_c0_g1
GO:0006914	autophagy	biological process	3/240	831/93642	0.35861	1	TRINITY_DN87724_c1_g3,TRINITY_DN88604_c0_g1,TRINITY_DN95142_c1_g2	TRINITY_DN87724_c1_g3,TRINITY_DN88604_c0_g1,TRINITY_DN95142_c1_g2
GO:0006625	protein targeting to peroxisome	biological process	1/240	174/93642	0.36042	1	TRINITY_DN71984_c1_g3	TRINITY_DN71984_c1_g3
GO:0072662	protein localization to peroxisome	biological process	1/240	174/93642	0.36042	1	TRINITY_DN71984_c1_g3	TRINITY_DN71984_c1_g3
GO:0072663	establishment of protein localization to peroxisome	biological process	1/240	174/93642	0.36042	1	TRINITY_DN71984_c1_g3	TRINITY_DN71984_c1_g3
GO:0046839	phospholipid dephosphorylation	biological process	1/240	176/93642	0.36370	1	TRINITY_DN79560_c0_g1	TRINITY_DN79560_c0_g1
GO:0006082	organic acid metabolic process	biological process	28/240	10122/93642	0.36380	1	TRINITY_DN70537_c1_g1,TRINITY_DN71984_c1_g3,TRINITY_DN75715_c0_g1,TRINITY_DN76097_c2_g1,TRINITY_DN77092_c1_g1,TRINITY_DN77092_c1_g2,TRINITY_DN77362_c1_g2,TRINITY_DN77435_c0_g2,TRINITY_DN82333_c0_g1,TRINITY_DN88382_c0_g2,TRINITY_DN88854_c0_g5,TRINITY_DN89029_c3_g8,TRINITY_DN89504_c0_g1,TRINITY_DN89504_c0_g2,TRINITY_DN89521_c1_g4,TRINITY_DN92852_c0_g1,TRINITY_DN93428_c1_g2,TRINITY_DN93500_c1_g1,TRI…	TRINITY_DN70537_c1_g1,TRINITY_DN71984_c1_g3,TRINITY_DN75715_c0_g1,TRINITY_DN76097_c2_g1,TRINITY_DN77092_c1_g1,TRINITY_DN77092_c1_g2,TRINITY_DN77362_c1_g2,TRINITY_DN77435_c0_g2,TRINITY_DN82333_c0_g1,TRINITY_DN88382_c0_g2,TRINITY_DN88854_c0_g5,TRINITY_DN89029_c3_g8,TRINITY_DN89504_c0_g1,TRINITY_DN89504_c0_g2,TRINITY_DN89521_c1_g4,TRINITY_DN92852_c0_g1,TRINITY_DN93428_c1_g2,TRINITY_DN93500_c1_g1,TRI…
GO:0061919	process utilizing autophagic mechanism	biological process	3/240	840/93642	0.36486	1	TRINITY_DN87724_c1_g3,TRINITY_DN88604_c0_g1,TRINITY_DN95142_c1_g2	TRINITY_DN87724_c1_g3,TRINITY_DN88604_c0_g1,TRINITY_DN95142_c1_g2
GO:0048437	floral organ development	biological process	2/240	501/93642	0.36791	1	TRINITY_DN69820_c0_g1,TRINITY_DN74868_c0_g1	TRINITY_DN69820_c0_g1,TRINITY_DN74868_c0_g1
GO:0043574	peroxisomal transport	biological process	1/240	180/93642	0.37021	1	TRINITY_DN71984_c1_g3	TRINITY_DN71984_c1_g3
GO:0051090	regulation of DNA binding transcription factor activity	biological process	1/240	180/93642	0.37021	1	TRINITY_DN84235_c0_g1	TRINITY_DN84235_c0_g1
GO:0010393	galacturonan metabolic process	biological process	2/240	505/93642	0.37157	1	TRINITY_DN82010_c0_g1,TRINITY_DN90826_c0_g4	TRINITY_DN82010_c0_g1,TRINITY_DN90826_c0_g4
GO:1990778	protein localization to cell periphery	biological process	1/240	183/93642	0.37505	1	TRINITY_DN85833_c1_g1	TRINITY_DN85833_c1_g1
GO:0046395	carboxylic acid catabolic process	biological process	5/240	1569/93642	0.37535	1	TRINITY_DN70537_c1_g1,TRINITY_DN71984_c1_g3,TRINITY_DN89029_c3_g8,TRINITY_DN94496_c1_g1,TRINITY_DN95921_c1_g1	TRINITY_DN70537_c1_g1,TRINITY_DN71984_c1_g3,TRINITY_DN89029_c3_g8,TRINITY_DN94496_c1_g1,TRINITY_DN95921_c1_g1
GO:0009698	phenylpropanoid metabolic process	biological process	2/240	511/93642	0.37704	1	TRINITY_DN85253_c1_g3,TRINITY_DN92126_c2_g3	TRINITY_DN85253_c1_g3,TRINITY_DN92126_c2_g3
GO:0010498	proteasomal protein catabolic process	biological process	5/240	1578/93642	0.37990	1	TRINITY_DN72446_c1_g1,TRINITY_DN75860_c0_g1,TRINITY_DN76921_c0_g2,TRINITY_DN83545_c2_g3,TRINITY_DN97045_c2_g1	TRINITY_DN72446_c1_g1,TRINITY_DN75860_c0_g1,TRINITY_DN76921_c0_g2,TRINITY_DN83545_c2_g3,TRINITY_DN97045_c2_g1
GO:0010675	regulation of cellular carbohydrate metabolic process	biological process	1/240	187/93642	0.38144	1	TRINITY_DN97182_c2_g4	TRINITY_DN97182_c2_g4
GO:0072329	monocarboxylic acid catabolic process	biological process	3/240	866/93642	0.38286	1	TRINITY_DN71984_c1_g3,TRINITY_DN89029_c3_g8,TRINITY_DN95921_c1_g1	TRINITY_DN71984_c1_g3,TRINITY_DN89029_c3_g8,TRINITY_DN95921_c1_g1
GO:1905392	plant organ morphogenesis	biological process	3/240	867/93642	0.38355	1	TRINITY_DN69820_c0_g1,TRINITY_DN83018_c0_g4,TRINITY_DN84029_c0_g1	TRINITY_DN69820_c0_g1,TRINITY_DN83018_c0_g4,TRINITY_DN84029_c0_g1
GO:0006665	sphingolipid metabolic process	biological process	2/240	521/93642	0.38611	1	TRINITY_DN85738_c1_g2,TRINITY_DN98692_c2_g5	TRINITY_DN85738_c1_g2,TRINITY_DN98692_c2_g5
GO:0033157	regulation of intracellular protein transport	biological process	1/240	190/93642	0.38620	1	TRINITY_DN85457_c1_g1	TRINITY_DN85457_c1_g1
GO:0006464	cellular protein modification process	biological process	23/240	8337/93642	0.38750	1	TRINITY_DN73035_c0_g1,TRINITY_DN73922_c0_g2,TRINITY_DN75945_c0_g1,TRINITY_DN75990_c1_g1,TRINITY_DN76118_c0_g3,TRINITY_DN76663_c0_g1,TRINITY_DN76663_c0_g3,TRINITY_DN76921_c0_g2,TRINITY_DN78002_c4_g4,TRINITY_DN78648_c2_g2,TRINITY_DN80853_c0_g1,TRINITY_DN82838_c1_g2,TRINITY_DN85457_c1_g1,TRINITY_DN85872_c0_g2,TRINITY_DN86457_c0_g1,TRINITY_DN86774_c0_g6,TRINITY_DN87050_c0_g3,TRINITY_DN90651_c0_g4,TRI…	TRINITY_DN73035_c0_g1,TRINITY_DN73922_c0_g2,TRINITY_DN75945_c0_g1,TRINITY_DN75990_c1_g1,TRINITY_DN76118_c0_g3,TRINITY_DN76663_c0_g1,TRINITY_DN76663_c0_g3,TRINITY_DN76921_c0_g2,TRINITY_DN78002_c4_g4,TRINITY_DN78648_c2_g2,TRINITY_DN80853_c0_g1,TRINITY_DN82838_c1_g2,TRINITY_DN85457_c1_g1,TRINITY_DN85872_c0_g2,TRINITY_DN86457_c0_g1,TRINITY_DN86774_c0_g6,TRINITY_DN87050_c0_g3,TRINITY_DN90651_c0_g4,TRI…
GO:0036211	protein modification process	biological process	23/240	8337/93642	0.38750	1	TRINITY_DN73035_c0_g1,TRINITY_DN73922_c0_g2,TRINITY_DN75945_c0_g1,TRINITY_DN75990_c1_g1,TRINITY_DN76118_c0_g3,TRINITY_DN76663_c0_g1,TRINITY_DN76663_c0_g3,TRINITY_DN76921_c0_g2,TRINITY_DN78002_c4_g4,TRINITY_DN78648_c2_g2,TRINITY_DN80853_c0_g1,TRINITY_DN82838_c1_g2,TRINITY_DN85457_c1_g1,TRINITY_DN85872_c0_g2,TRINITY_DN86457_c0_g1,TRINITY_DN86774_c0_g6,TRINITY_DN87050_c0_g3,TRINITY_DN90651_c0_g4,TRI…	TRINITY_DN73035_c0_g1,TRINITY_DN73922_c0_g2,TRINITY_DN75945_c0_g1,TRINITY_DN75990_c1_g1,TRINITY_DN76118_c0_g3,TRINITY_DN76663_c0_g1,TRINITY_DN76663_c0_g3,TRINITY_DN76921_c0_g2,TRINITY_DN78002_c4_g4,TRINITY_DN78648_c2_g2,TRINITY_DN80853_c0_g1,TRINITY_DN82838_c1_g2,TRINITY_DN85457_c1_g1,TRINITY_DN85872_c0_g2,TRINITY_DN86457_c0_g1,TRINITY_DN86774_c0_g6,TRINITY_DN87050_c0_g3,TRINITY_DN90651_c0_g4,TRI…
GO:0071407	cellular response to organic cyclic compound	biological process	3/240	873/93642	0.38769	1	TRINITY_DN78532_c1_g3,TRINITY_DN84091_c1_g1,TRINITY_DN93476_c1_g2	TRINITY_DN78532_c1_g3,TRINITY_DN84091_c1_g1,TRINITY_DN93476_c1_g2
GO:0042177	negative regulation of protein catabolic process	biological process	1/240	191/93642	0.38777	1	TRINITY_DN72446_c1_g1	TRINITY_DN72446_c1_g1
GO:0016054	organic acid catabolic process	biological process	5/240	1597/93642	0.38950	1	TRINITY_DN70537_c1_g1,TRINITY_DN71984_c1_g3,TRINITY_DN89029_c3_g8,TRINITY_DN94496_c1_g1,TRINITY_DN95921_c1_g1	TRINITY_DN70537_c1_g1,TRINITY_DN71984_c1_g3,TRINITY_DN89029_c3_g8,TRINITY_DN94496_c1_g1,TRINITY_DN95921_c1_g1
GO:0051222	positive regulation of protein transport	biological process	1/240	193/93642	0.39091	1	TRINITY_DN85457_c1_g1	TRINITY_DN85457_c1_g1
GO:0061077	chaperone-mediated protein folding	biological process	1/240	193/93642	0.39091	1	TRINITY_DN97182_c2_g4	TRINITY_DN97182_c2_g4
GO:0007167	enzyme linked receptor protein signaling pathway	biological process	1/240	194/93642	0.39248	1	TRINITY_DN85457_c1_g1	TRINITY_DN85457_c1_g1
GO:0006081	cellular aldehyde metabolic process	biological process	3/240	881/93642	0.39319	1	TRINITY_DN95444_c1_g4,TRINITY_DN96375_c2_g2,TRINITY_DN97182_c2_g4	TRINITY_DN95444_c1_g4,TRINITY_DN96375_c2_g2,TRINITY_DN97182_c2_g4
GO:0006644	phospholipid metabolic process	biological process	5/240	1606/93642	0.39405	1	TRINITY_DN79560_c0_g1,TRINITY_DN85265_c0_g1,TRINITY_DN95169_c1_g1,TRINITY_DN96056_c0_g2,TRINITY_DN97182_c2_g4	TRINITY_DN79560_c0_g1,TRINITY_DN85265_c0_g1,TRINITY_DN95169_c1_g1,TRINITY_DN96056_c0_g2,TRINITY_DN97182_c2_g4
GO:0062012	regulation of small molecule metabolic process	biological process	2/240	530/93642	0.39422	1	TRINITY_DN88382_c0_g2,TRINITY_DN97182_c2_g4	TRINITY_DN88382_c0_g2,TRINITY_DN97182_c2_g4
GO:0071446	cellular response to salicylic acid stimulus	biological process	1/240	196/93642	0.39559	1	TRINITY_DN78532_c1_g3	TRINITY_DN78532_c1_g3
GO:1904951	positive regulation of establishment of protein localization	biological process	1/240	198/93642	0.39869	1	TRINITY_DN85457_c1_g1	TRINITY_DN85457_c1_g1
GO:0046174	polyol catabolic process	biological process	1/240	202/93642	0.40485	1	TRINITY_DN79560_c0_g1	TRINITY_DN79560_c0_g1
GO:0015698	inorganic anion transport	biological process	2/240	547/93642	0.40942	1	TRINITY_DN97367_c1_g2,TRINITY_DN97687_c2_g6	TRINITY_DN97367_c1_g2,TRINITY_DN97687_c2_g6
GO:0019752	carboxylic acid metabolic process	biological process	26/240	9608/93642	0.41549	1	TRINITY_DN70537_c1_g1,TRINITY_DN71984_c1_g3,TRINITY_DN75715_c0_g1,TRINITY_DN76097_c2_g1,TRINITY_DN77092_c1_g1,TRINITY_DN77092_c1_g2,TRINITY_DN77362_c1_g2,TRINITY_DN77435_c0_g2,TRINITY_DN82333_c0_g1,TRINITY_DN88382_c0_g2,TRINITY_DN88854_c0_g5,TRINITY_DN89029_c3_g8,TRINITY_DN89504_c0_g1,TRINITY_DN89504_c0_g2,TRINITY_DN92852_c0_g1,TRINITY_DN93500_c1_g1,TRINITY_DN94496_c1_g1,TRINITY_DN94859_c0_g8,TRI…	TRINITY_DN70537_c1_g1,TRINITY_DN71984_c1_g3,TRINITY_DN75715_c0_g1,TRINITY_DN76097_c2_g1,TRINITY_DN77092_c1_g1,TRINITY_DN77092_c1_g2,TRINITY_DN77362_c1_g2,TRINITY_DN77435_c0_g2,TRINITY_DN82333_c0_g1,TRINITY_DN88382_c0_g2,TRINITY_DN88854_c0_g5,TRINITY_DN89029_c3_g8,TRINITY_DN89504_c0_g1,TRINITY_DN89504_c0_g2,TRINITY_DN92852_c0_g1,TRINITY_DN93500_c1_g1,TRINITY_DN94496_c1_g1,TRINITY_DN94859_c0_g8,TRI…
GO:0010026	trichome differentiation	biological process	1/240	210/93642	0.41697	1	TRINITY_DN87372_c2_g2	TRINITY_DN87372_c2_g2
GO:0005996	monosaccharide metabolic process	biological process	5/240	1652/93642	0.41723	1	TRINITY_DN75839_c0_g1,TRINITY_DN86027_c0_g1,TRINITY_DN89504_c0_g1,TRINITY_DN89504_c0_g2,TRINITY_DN95551_c0_g5	TRINITY_DN75839_c0_g1,TRINITY_DN86027_c0_g1,TRINITY_DN89504_c0_g1,TRINITY_DN89504_c0_g2,TRINITY_DN95551_c0_g5
GO:0046890	regulation of lipid biosynthetic process	biological process	1/240	214/93642	0.42294	1	TRINITY_DN97182_c2_g4	TRINITY_DN97182_c2_g4
GO:0048764	trichoblast maturation	biological process	1/240	215/93642	0.42442	1	TRINITY_DN83018_c0_g4	TRINITY_DN83018_c0_g4
GO:0048765	root hair cell differentiation	biological process	1/240	215/93642	0.42442	1	TRINITY_DN83018_c0_g4	TRINITY_DN83018_c0_g4
GO:0060918	auxin transport	biological process	1/240	215/93642	0.42442	1	TRINITY_DN80227_c0_g1	TRINITY_DN80227_c0_g1
GO:0010054	trichoblast differentiation	biological process	1/240	218/93642	0.42884	1	TRINITY_DN83018_c0_g4	TRINITY_DN83018_c0_g4
GO:0009888	tissue development	biological process	6/240	2053/93642	0.43042	1	TRINITY_DN73895_c0_g1,TRINITY_DN83018_c0_g4,TRINITY_DN87246_c2_g1,TRINITY_DN87246_c2_g2,TRINITY_DN87372_c2_g2,TRINITY_DN93500_c1_g1	TRINITY_DN73895_c0_g1,TRINITY_DN83018_c0_g4,TRINITY_DN87246_c2_g1,TRINITY_DN87246_c2_g2,TRINITY_DN87372_c2_g2,TRINITY_DN93500_c1_g1
GO:0051260	protein homooligomerization	biological process	1/240	222/93642	0.43469	1	TRINITY_DN73922_c0_g2	TRINITY_DN73922_c0_g2
GO:0048522	positive regulation of cellular process	biological process	13/240	4721/93642	0.43572	1	TRINITY_DN69540_c1_g2,TRINITY_DN73218_c0_g7,TRINITY_DN73895_c0_g1,TRINITY_DN76921_c0_g2,TRINITY_DN80227_c0_g1,TRINITY_DN83845_c1_g1,TRINITY_DN86457_c0_g1,TRINITY_DN87724_c1_g3,TRINITY_DN88604_c0_g1,TRINITY_DN88700_c0_g1,TRINITY_DN89195_c1_g2,TRINITY_DN95142_c1_g2,TRINITY_DN95481_c0_g3	TRINITY_DN69540_c1_g2,TRINITY_DN73218_c0_g7,TRINITY_DN73895_c0_g1,TRINITY_DN76921_c0_g2,TRINITY_DN80227_c0_g1,TRINITY_DN83845_c1_g1,TRINITY_DN86457_c0_g1,TRINITY_DN87724_c1_g3,TRINITY_DN88604_c0_g1,TRINITY_DN88700_c0_g1,TRINITY_DN89195_c1_g2,TRINITY_DN95142_c1_g2,TRINITY_DN95481_c0_g3
GO:0006612	protein targeting to membrane	biological process	1/240	225/93642	0.43904	1	TRINITY_DN85833_c1_g1	TRINITY_DN85833_c1_g1
GO:0030198	extracellular matrix organization	biological process	1/240	226/93642	0.44048	1	TRINITY_DN69820_c0_g1	TRINITY_DN69820_c0_g1
GO:0046434	organophosphate catabolic process	biological process	3/240	954/93642	0.44275	1	TRINITY_DN79560_c0_g1,TRINITY_DN85265_c0_g1,TRINITY_DN95169_c1_g1	TRINITY_DN79560_c0_g1,TRINITY_DN85265_c0_g1,TRINITY_DN95169_c1_g1
GO:0000956	nuclear-transcribed mRNA catabolic process	biological process	2/240	586/93642	0.44355	1	TRINITY_DN76921_c0_g2,TRINITY_DN89537_c0_g2	TRINITY_DN76921_c0_g2,TRINITY_DN89537_c0_g2
GO:0009965	leaf morphogenesis	biological process	1/240	230/93642	0.44620	1	TRINITY_DN84029_c0_g1	TRINITY_DN84029_c0_g1
GO:0042558	pteridine-containing compound metabolic process	biological process	1/240	232/93642	0.44905	1	TRINITY_DN68641_c2_g1	TRINITY_DN68641_c2_g1
GO:0000082	G1/S transition of mitotic cell cycle	biological process	1/240	234/93642	0.45187	1	TRINITY_DN91268_c0_g1	TRINITY_DN91268_c0_g1
GO:0000959	mitochondrial RNA metabolic process	biological process	1/240	234/93642	0.45187	1	TRINITY_DN94887_c2_g1	TRINITY_DN94887_c2_g1
GO:0009746	response to hexose	biological process	1/240	234/93642	0.45187	1	TRINITY_DN93500_c1_g1	TRINITY_DN93500_c1_g1
GO:0072507	divalent inorganic cation homeostasis	biological process	2/240	601/93642	0.45638	1	TRINITY_DN97367_c1_g2,TRINITY_DN97687_c2_g6	TRINITY_DN97367_c1_g2,TRINITY_DN97687_c2_g6
GO:0040008	regulation of growth	biological process	4/240	1352/93642	0.45668	1	TRINITY_DN69952_c1_g3,TRINITY_DN74165_c1_g1,TRINITY_DN93139_c0_g5,TRINITY_DN96952_c1_g3	TRINITY_DN69952_c1_g3,TRINITY_DN74165_c1_g1,TRINITY_DN93139_c0_g5,TRINITY_DN96952_c1_g3
GO:0042180	cellular ketone metabolic process	biological process	2/240	604/93642	0.45893	1	TRINITY_DN88382_c0_g2,TRINITY_DN97182_c2_g4	TRINITY_DN88382_c0_g2,TRINITY_DN97182_c2_g4
GO:0080135	regulation of cellular response to stress	biological process	2/240	604/93642	0.45893	1	TRINITY_DN76663_c0_g1,TRINITY_DN76663_c0_g3	TRINITY_DN76663_c0_g1,TRINITY_DN76663_c0_g3
GO:0009311	oligosaccharide metabolic process	biological process	2/240	609/93642	0.46316	1	TRINITY_DN79580_c1_g1,TRINITY_DN95611_c1_g2	TRINITY_DN79580_c1_g1,TRINITY_DN95611_c1_g2
GO:0043062	extracellular structure organization	biological process	1/240	244/93642	0.46580	1	TRINITY_DN69820_c0_g1	TRINITY_DN69820_c0_g1
GO:0000288	nuclear-transcribed mRNA catabolic process, deadenylation-dependent decay	biological process	1/240	245/93642	0.46717	1	TRINITY_DN89537_c0_g2	TRINITY_DN89537_c0_g2
GO:0034284	response to monosaccharide	biological process	1/240	246/93642	0.46854	1	TRINITY_DN93500_c1_g1	TRINITY_DN93500_c1_g1
GO:0042537	benzene-containing compound metabolic process	biological process	1/240	246/93642	0.46854	1	TRINITY_DN88382_c0_g2	TRINITY_DN88382_c0_g2
GO:0006368	transcription elongation from RNA polymerase II promoter	biological process	1/240	247/93642	0.46990	1	TRINITY_DN76921_c0_g2	TRINITY_DN76921_c0_g2
GO:0009073	aromatic amino acid family biosynthetic process	biological process	1/240	248/93642	0.47127	1	TRINITY_DN95722_c0_g1	TRINITY_DN95722_c0_g1
GO:0044843	cell cycle G1/S phase transition	biological process	1/240	248/93642	0.47127	1	TRINITY_DN91268_c0_g1	TRINITY_DN91268_c0_g1
GO:0071322	cellular response to carbohydrate stimulus	biological process	1/240	250/93642	0.47398	1	TRINITY_DN93500_c1_g1	TRINITY_DN93500_c1_g1
GO:0006109	regulation of carbohydrate metabolic process	biological process	1/240	252/93642	0.47668	1	TRINITY_DN97182_c2_g4	TRINITY_DN97182_c2_g4
GO:0044272	sulfur compound biosynthetic process	biological process	4/240	1392/93642	0.47895	1	TRINITY_DN86457_c0_g1,TRINITY_DN87724_c1_g3,TRINITY_DN88604_c0_g1,TRINITY_DN95142_c1_g2	TRINITY_DN86457_c0_g1,TRINITY_DN87724_c1_g3,TRINITY_DN88604_c0_g1,TRINITY_DN95142_c1_g2
GO:0051336	regulation of hydrolase activity	biological process	2/240	632/93642	0.48236	1	TRINITY_DN73035_c0_g1,TRINITY_DN93901_c2_g1	TRINITY_DN73035_c0_g1,TRINITY_DN93901_c2_g1
GO:0006650	glycerophospholipid metabolic process	biological process	3/240	1017/93642	0.48423	1	TRINITY_DN79560_c0_g1,TRINITY_DN85265_c0_g1,TRINITY_DN95169_c1_g1	TRINITY_DN79560_c0_g1,TRINITY_DN85265_c0_g1,TRINITY_DN95169_c1_g1
GO:0044036	cell wall macromolecule metabolic process	biological process	3/240	1026/93642	0.49004	1	TRINITY_DN86281_c0_g1,TRINITY_DN88398_c1_g1,TRINITY_DN97322_c4_g1	TRINITY_DN86281_c0_g1,TRINITY_DN88398_c1_g1,TRINITY_DN97322_c4_g1
GO:0006073	cellular glucan metabolic process	biological process	5/240	1800/93642	0.49052	1	TRINITY_DN79580_c1_g1,TRINITY_DN86281_c0_g1,TRINITY_DN88398_c1_g1,TRINITY_DN95611_c1_g2,TRINITY_DN97322_c4_g1	TRINITY_DN79580_c1_g1,TRINITY_DN86281_c0_g1,TRINITY_DN88398_c1_g1,TRINITY_DN95611_c1_g2,TRINITY_DN97322_c4_g1
GO:1905393	plant organ formation	biological process	1/240	264/93642	0.49259	1	TRINITY_DN69820_c0_g1	TRINITY_DN69820_c0_g1
GO:0006696	ergosterol biosynthetic process	biological process	1/240	267/93642	0.49650	1	TRINITY_DN96056_c0_g2	TRINITY_DN96056_c0_g2
GO:0097384	cellular lipid biosynthetic process	biological process	1/240	267/93642	0.49650	1	TRINITY_DN96056_c0_g2	TRINITY_DN96056_c0_g2
GO:0032507	maintenance of protein location in cell	biological process	1/240	268/93642	0.49779	1	TRINITY_DN85833_c1_g1	TRINITY_DN85833_c1_g1
GO:0044108	cellular alcohol biosynthetic process	biological process	1/240	268/93642	0.49779	1	TRINITY_DN96056_c0_g2	TRINITY_DN96056_c0_g2
GO:0042545	cell wall modification	biological process	1/240	271/93642	0.50165	1	TRINITY_DN82010_c0_g1	TRINITY_DN82010_c0_g1
GO:0043067	regulation of programmed cell death	biological process	2/240	657/93642	0.50275	1	TRINITY_DN76663_c0_g1,TRINITY_DN76663_c0_g3	TRINITY_DN76663_c0_g1,TRINITY_DN76663_c0_g3
GO:0044042	glucan metabolic process	biological process	5/240	1826/93642	0.50308	1	TRINITY_DN79580_c1_g1,TRINITY_DN86281_c0_g1,TRINITY_DN88398_c1_g1,TRINITY_DN95611_c1_g2,TRINITY_DN97322_c4_g1	TRINITY_DN79580_c1_g1,TRINITY_DN86281_c0_g1,TRINITY_DN88398_c1_g1,TRINITY_DN95611_c1_g2,TRINITY_DN97322_c4_g1
GO:0048469	cell maturation	biological process	1/240	273/93642	0.50421	1	TRINITY_DN83018_c0_g4	TRINITY_DN83018_c0_g4
GO:0001944	vasculature development	biological process	1/240	274/93642	0.50549	1	TRINITY_DN69540_c1_g2	TRINITY_DN69540_c1_g2
GO:0010053	root epidermal cell differentiation	biological process	1/240	276/93642	0.50802	1	TRINITY_DN83018_c0_g4	TRINITY_DN83018_c0_g4
GO:0051173	positive regulation of nitrogen compound metabolic process	biological process	7/240	2621/93642	0.50912	1	TRINITY_DN69540_c1_g2,TRINITY_DN73895_c0_g1,TRINITY_DN76921_c0_g2,TRINITY_DN83845_c1_g1,TRINITY_DN86457_c0_g1,TRINITY_DN89195_c1_g2,TRINITY_DN95481_c0_g3	TRINITY_DN69540_c1_g2,TRINITY_DN73895_c0_g1,TRINITY_DN76921_c0_g2,TRINITY_DN83845_c1_g1,TRINITY_DN86457_c0_g1,TRINITY_DN89195_c1_g2,TRINITY_DN95481_c0_g3
GO:0072358	cardiovascular system development	biological process	1/240	280/93642	0.51306	1	TRINITY_DN69540_c1_g2	TRINITY_DN69540_c1_g2
GO:0090626	plant epidermis morphogenesis	biological process	1/240	283/93642	0.51681	1	TRINITY_DN87372_c2_g2	TRINITY_DN87372_c2_g2
GO:1903827	regulation of cellular protein localization	biological process	1/240	285/93642	0.51929	1	TRINITY_DN85457_c1_g1	TRINITY_DN85457_c1_g1
GO:0045185	maintenance of protein location	biological process	1/240	287/93642	0.52176	1	TRINITY_DN85833_c1_g1	TRINITY_DN85833_c1_g1
GO:0008204	ergosterol metabolic process	biological process	1/240	289/93642	0.52421	1	TRINITY_DN96056_c0_g2	TRINITY_DN96056_c0_g2
GO:0032386	regulation of intracellular transport	biological process	1/240	289/93642	0.52421	1	TRINITY_DN85457_c1_g1	TRINITY_DN85457_c1_g1
GO:0090697	post-embryonic plant organ morphogenesis	biological process	1/240	289/93642	0.52421	1	TRINITY_DN69820_c0_g1	TRINITY_DN69820_c0_g1
GO:0044107	cellular alcohol metabolic process	biological process	1/240	292/93642	0.52787	1	TRINITY_DN96056_c0_g2	TRINITY_DN96056_c0_g2
GO:0042546	cell wall biogenesis	biological process	3/240	1097/93642	0.53468	1	TRINITY_DN86281_c0_g1,TRINITY_DN88398_c1_g1,TRINITY_DN97322_c4_g1	TRINITY_DN86281_c0_g1,TRINITY_DN88398_c1_g1,TRINITY_DN97322_c4_g1
GO:0044262	cellular carbohydrate metabolic process	biological process	9/240	3491/93642	0.53993	1	TRINITY_DN79560_c0_g1,TRINITY_DN79580_c1_g1,TRINITY_DN85265_c0_g1,TRINITY_DN86281_c0_g1,TRINITY_DN88398_c1_g1,TRINITY_DN95169_c1_g1,TRINITY_DN95611_c1_g2,TRINITY_DN97182_c2_g4,TRINITY_DN97322_c4_g1	TRINITY_DN79560_c0_g1,TRINITY_DN79580_c1_g1,TRINITY_DN85265_c0_g1,TRINITY_DN86281_c0_g1,TRINITY_DN88398_c1_g1,TRINITY_DN95169_c1_g1,TRINITY_DN95611_c1_g2,TRINITY_DN97182_c2_g4,TRINITY_DN97322_c4_g1
GO:0019220	regulation of phosphate metabolic process	biological process	3/240	1106/93642	0.54018	1	TRINITY_DN73035_c0_g1,TRINITY_DN93901_c2_g1,TRINITY_DN97182_c2_g4	TRINITY_DN73035_c0_g1,TRINITY_DN93901_c2_g1,TRINITY_DN97182_c2_g4
GO:0006084	acetyl-CoA metabolic process	biological process	1/240	303/93642	0.54106	1	TRINITY_DN96056_c0_g2	TRINITY_DN96056_c0_g2
GO:0048278	vesicle docking	biological process	1/240	303/93642	0.54106	1	TRINITY_DN85833_c1_g1	TRINITY_DN85833_c1_g1
GO:0051174	regulation of phosphorus metabolic process	biological process	3/240	1108/93642	0.54140	1	TRINITY_DN73035_c0_g1,TRINITY_DN93901_c2_g1,TRINITY_DN97182_c2_g4	TRINITY_DN73035_c0_g1,TRINITY_DN93901_c2_g1,TRINITY_DN97182_c2_g4
GO:0043161	proteasome-mediated ubiquitin-dependent protein catabolic process	biological process	4/240	1510/93642	0.54239	1	TRINITY_DN72446_c1_g1,TRINITY_DN75860_c0_g1,TRINITY_DN83545_c2_g3,TRINITY_DN97045_c2_g1	TRINITY_DN72446_c1_g1,TRINITY_DN75860_c0_g1,TRINITY_DN83545_c2_g3,TRINITY_DN97045_c2_g1
GO:0009895	negative regulation of catabolic process	biological process	1/240	305/93642	0.54341	1	TRINITY_DN72446_c1_g1	TRINITY_DN72446_c1_g1
GO:0048507	meristem development	biological process	2/240	709/93642	0.54347	1	TRINITY_DN73895_c0_g1,TRINITY_DN93500_c1_g1	TRINITY_DN73895_c0_g1,TRINITY_DN93500_c1_g1
GO:0090627	plant epidermal cell differentiation	biological process	1/240	307/93642	0.54576	1	TRINITY_DN83018_c0_g4	TRINITY_DN83018_c0_g4
GO:0007186	G-protein coupled receptor signaling pathway	biological process	1/240	308/93642	0.54693	1	TRINITY_DN93281_c2_g1	TRINITY_DN93281_c2_g1
GO:0043412	macromolecule modification	biological process	24/240	9437/93642	0.54747	1	TRINITY_DN73035_c0_g1,TRINITY_DN73922_c0_g2,TRINITY_DN75945_c0_g1,TRINITY_DN75990_c1_g1,TRINITY_DN76118_c0_g3,TRINITY_DN76663_c0_g1,TRINITY_DN76663_c0_g3,TRINITY_DN76921_c0_g2,TRINITY_DN78002_c4_g4,TRINITY_DN78648_c2_g2,TRINITY_DN80853_c0_g1,TRINITY_DN82838_c1_g2,TRINITY_DN85457_c1_g1,TRINITY_DN85872_c0_g2,TRINITY_DN86457_c0_g1,TRINITY_DN86774_c0_g6,TRINITY_DN87050_c0_g3,TRINITY_DN90651_c0_g4,TRI…	TRINITY_DN73035_c0_g1,TRINITY_DN73922_c0_g2,TRINITY_DN75945_c0_g1,TRINITY_DN75990_c1_g1,TRINITY_DN76118_c0_g3,TRINITY_DN76663_c0_g1,TRINITY_DN76663_c0_g3,TRINITY_DN76921_c0_g2,TRINITY_DN78002_c4_g4,TRINITY_DN78648_c2_g2,TRINITY_DN80853_c0_g1,TRINITY_DN82838_c1_g2,TRINITY_DN85457_c1_g1,TRINITY_DN85872_c0_g2,TRINITY_DN86457_c0_g1,TRINITY_DN86774_c0_g6,TRINITY_DN87050_c0_g3,TRINITY_DN90651_c0_g4,TRI…
GO:0048878	chemical homeostasis	biological process	7/240	2731/93642	0.55260	1	TRINITY_DN69820_c0_g1,TRINITY_DN85265_c0_g1,TRINITY_DN89029_c3_g8,TRINITY_DN95169_c1_g1,TRINITY_DN95921_c1_g1,TRINITY_DN97367_c1_g2,TRINITY_DN97687_c2_g6	TRINITY_DN69820_c0_g1,TRINITY_DN85265_c0_g1,TRINITY_DN89029_c3_g8,TRINITY_DN95169_c1_g1,TRINITY_DN95921_c1_g1,TRINITY_DN97367_c1_g2,TRINITY_DN97687_c2_g6
GO:0009914	hormone transport	biological process	1/240	313/93642	0.55272	1	TRINITY_DN80227_c0_g1	TRINITY_DN80227_c0_g1
GO:0051651	maintenance of location in cell	biological process	1/240	315/93642	0.55502	1	TRINITY_DN85833_c1_g1	TRINITY_DN85833_c1_g1
GO:0042128	nitrate assimilation	biological process	1/240	317/93642	0.55731	1	TRINITY_DN93428_c1_g2	TRINITY_DN93428_c1_g2
GO:0051302	regulation of cell division	biological process	1/240	317/93642	0.55731	1	TRINITY_DN93500_c1_g1	TRINITY_DN93500_c1_g1
GO:0042126	nitrate metabolic process	biological process	1/240	318/93642	0.55844	1	TRINITY_DN93428_c1_g2	TRINITY_DN93428_c1_g2
GO:0051223	regulation of protein transport	biological process	1/240	321/93642	0.56184	1	TRINITY_DN85457_c1_g1	TRINITY_DN85457_c1_g1
GO:0044238	primary metabolic process	biological process	147/240	57607/93642	0.56233	1	TRINITY_DN68068_c0_g1,TRINITY_DN69540_c1_g2,TRINITY_DN69820_c0_g1,TRINITY_DN71754_c3_g7,TRINITY_DN71984_c1_g3,TRINITY_DN72200_c0_g1,TRINITY_DN72446_c1_g1,TRINITY_DN72497_c0_g1,TRINITY_DN72607_c0_g1,TRINITY_DN73035_c0_g1,TRINITY_DN73895_c0_g1,TRINITY_DN73922_c0_g2,TRINITY_DN74211_c0_g1,TRINITY_DN74852_c1_g4,TRINITY_DN74868_c0_g1,TRINITY_DN75715_c0_g1,TRINITY_DN75839_c0_g1,TRINITY_DN75852_c0_g1,TRI…	TRINITY_DN68068_c0_g1,TRINITY_DN69540_c1_g2,TRINITY_DN69820_c0_g1,TRINITY_DN71754_c3_g7,TRINITY_DN71984_c1_g3,TRINITY_DN72200_c0_g1,TRINITY_DN72446_c1_g1,TRINITY_DN72497_c0_g1,TRINITY_DN72607_c0_g1,TRINITY_DN73035_c0_g1,TRINITY_DN73895_c0_g1,TRINITY_DN73922_c0_g2,TRINITY_DN74211_c0_g1,TRINITY_DN74852_c1_g4,TRINITY_DN74868_c0_g1,TRINITY_DN75715_c0_g1,TRINITY_DN75839_c0_g1,TRINITY_DN75852_c0_g1,TRI…
GO:0000271	polysaccharide biosynthetic process	biological process	3/240	1147/93642	0.56476	1	TRINITY_DN79588_c2_g1,TRINITY_DN82010_c0_g1,TRINITY_DN90826_c0_g4	TRINITY_DN79588_c2_g1,TRINITY_DN82010_c0_g1,TRINITY_DN90826_c0_g4
GO:0006790	sulfur compound metabolic process	biological process	7/240	2763/93642	0.56494	1	TRINITY_DN86457_c0_g1,TRINITY_DN87724_c1_g3,TRINITY_DN88604_c0_g1,TRINITY_DN89521_c1_g4,TRINITY_DN95142_c1_g2,TRINITY_DN96056_c0_g2,TRINITY_DN96952_c1_g3	TRINITY_DN86457_c0_g1,TRINITY_DN87724_c1_g3,TRINITY_DN88604_c0_g1,TRINITY_DN89521_c1_g4,TRINITY_DN95142_c1_g2,TRINITY_DN96056_c0_g2,TRINITY_DN96952_c1_g3
GO:0008361	regulation of cell size	biological process	1/240	325/93642	0.56633	1	TRINITY_DN84029_c0_g1	TRINITY_DN84029_c0_g1
GO:0009699	phenylpropanoid biosynthetic process	biological process	1/240	326/93642	0.56745	1	TRINITY_DN92126_c2_g3	TRINITY_DN92126_c2_g3
GO:0070201	regulation of establishment of protein localization	biological process	1/240	327/93642	0.56856	1	TRINITY_DN85457_c1_g1	TRINITY_DN85457_c1_g1
GO:0090087	regulation of peptide transport	biological process	1/240	332/93642	0.57408	1	TRINITY_DN85457_c1_g1	TRINITY_DN85457_c1_g1
GO:0010927	cellular component assembly involved in morphogenesis	biological process	1/240	333/93642	0.57518	1	TRINITY_DN69820_c0_g1	TRINITY_DN69820_c0_g1
GO:0010604	positive regulation of macromolecule metabolic process	biological process	7/240	2791/93642	0.57562	1	TRINITY_DN69540_c1_g2,TRINITY_DN73895_c0_g1,TRINITY_DN76921_c0_g2,TRINITY_DN83845_c1_g1,TRINITY_DN86457_c0_g1,TRINITY_DN89195_c1_g2,TRINITY_DN95481_c0_g3	TRINITY_DN69540_c1_g2,TRINITY_DN73895_c0_g1,TRINITY_DN76921_c0_g2,TRINITY_DN83845_c1_g1,TRINITY_DN86457_c0_g1,TRINITY_DN89195_c1_g2,TRINITY_DN95481_c0_g3
GO:1902653	secondary alcohol biosynthetic process	biological process	1/240	335/93642	0.57736	1	TRINITY_DN96056_c0_g2	TRINITY_DN96056_c0_g2
GO:0140056	organelle localization by membrane tethering	biological process	1/240	338/93642	0.58061	1	TRINITY_DN85833_c1_g1	TRINITY_DN85833_c1_g1
GO:0022406	membrane docking	biological process	1/240	342/93642	0.58491	1	TRINITY_DN85833_c1_g1	TRINITY_DN85833_c1_g1
GO:0006402	mRNA catabolic process	biological process	2/240	770/93642	0.58821	1	TRINITY_DN76921_c0_g2,TRINITY_DN89537_c0_g2	TRINITY_DN76921_c0_g2,TRINITY_DN89537_c0_g2
GO:0071214	cellular response to abiotic stimulus	biological process	3/240	1188/93642	0.58854	1	TRINITY_DN78648_c2_g2,TRINITY_DN84235_c0_g1,TRINITY_DN87479_c2_g1	TRINITY_DN78648_c2_g2,TRINITY_DN84235_c0_g1,TRINITY_DN87479_c2_g1
GO:0104004	cellular response to environmental stimulus	biological process	3/240	1188/93642	0.58854	1	TRINITY_DN78648_c2_g2,TRINITY_DN84235_c0_g1,TRINITY_DN87479_c2_g1	TRINITY_DN78648_c2_g2,TRINITY_DN84235_c0_g1,TRINITY_DN87479_c2_g1
GO:0045490	pectin catabolic process	biological process	1/240	346/93642	0.58916	1	TRINITY_DN82010_c0_g1	TRINITY_DN82010_c0_g1
GO:0071248	cellular response to metal ion	biological process	1/240	349/93642	0.59233	1	TRINITY_DN93500_c1_g1	TRINITY_DN93500_c1_g1
GO:0006354	DNA-templated transcription, elongation	biological process	1/240	350/93642	0.59338	1	TRINITY_DN76921_c0_g2	TRINITY_DN76921_c0_g2
GO:0031146	SCF-dependent proteasomal ubiquitin-dependent protein catabolic process	biological process	1/240	353/93642	0.59651	1	TRINITY_DN72446_c1_g1	TRINITY_DN72446_c1_g1
GO:2001057	reactive nitrogen species metabolic process	biological process	1/240	355/93642	0.59858	1	TRINITY_DN93428_c1_g2	TRINITY_DN93428_c1_g2
GO:0003333	amino acid transmembrane transport	biological process	1/240	358/93642	0.60167	1	TRINITY_DN80323_c0_g1	TRINITY_DN80323_c0_g1
GO:0051259	protein complex oligomerization	biological process	1/240	360/93642	0.60372	1	TRINITY_DN73922_c0_g2	TRINITY_DN73922_c0_g2
GO:0072359	circulatory system development	biological process	1/240	361/93642	0.60474	1	TRINITY_DN69540_c1_g2	TRINITY_DN69540_c1_g2
GO:0055076	transition metal ion homeostasis	biological process	2/240	794/93642	0.60490	1	TRINITY_DN97367_c1_g2,TRINITY_DN97687_c2_g6	TRINITY_DN97367_c1_g2,TRINITY_DN97687_c2_g6
GO:0044282	small molecule catabolic process	biological process	6/240	2461/93642	0.60525	1	TRINITY_DN70537_c1_g1,TRINITY_DN71984_c1_g3,TRINITY_DN79560_c0_g1,TRINITY_DN89029_c3_g8,TRINITY_DN94496_c1_g1,TRINITY_DN95921_c1_g1	TRINITY_DN70537_c1_g1,TRINITY_DN71984_c1_g3,TRINITY_DN79560_c0_g1,TRINITY_DN89029_c3_g8,TRINITY_DN94496_c1_g1,TRINITY_DN95921_c1_g1
GO:0009968	negative regulation of signal transduction	biological process	2/240	804/93642	0.61171	1	TRINITY_DN85457_c1_g1,TRINITY_DN93500_c1_g1	TRINITY_DN85457_c1_g1,TRINITY_DN93500_c1_g1
GO:0046486	glycerolipid metabolic process	biological process	3/240	1236/93642	0.61529	1	TRINITY_DN79560_c0_g1,TRINITY_DN85265_c0_g1,TRINITY_DN95169_c1_g1	TRINITY_DN79560_c0_g1,TRINITY_DN85265_c0_g1,TRINITY_DN95169_c1_g1
GO:0006643	membrane lipid metabolic process	biological process	2/240	813/93642	0.61775	1	TRINITY_DN85738_c1_g2,TRINITY_DN98692_c2_g5	TRINITY_DN85738_c1_g2,TRINITY_DN98692_c2_g5
GO:0009813	flavonoid biosynthetic process	biological process	1/240	375/93642	0.61874	1	TRINITY_DN92126_c2_g3	TRINITY_DN92126_c2_g3
GO:0009856	pollination	biological process	3/240	1244/93642	0.61964	1	TRINITY_DN77511_c1_g1,TRINITY_DN78002_c4_g4,TRINITY_DN80705_c0_g1	TRINITY_DN77511_c1_g1,TRINITY_DN78002_c4_g4,TRINITY_DN80705_c0_g1
GO:0071241	cellular response to inorganic substance	biological process	1/240	376/93642	0.61972	1	TRINITY_DN93500_c1_g1	TRINITY_DN93500_c1_g1
GO:0071482	cellular response to light stimulus	biological process	1/240	377/93642	0.62070	1	TRINITY_DN84235_c0_g1	TRINITY_DN84235_c0_g1
GO:0007031	peroxisome organization	biological process	1/240	379/93642	0.62265	1	TRINITY_DN71984_c1_g3	TRINITY_DN71984_c1_g3
GO:0007623	circadian rhythm	biological process	1/240	381/93642	0.62459	1	TRINITY_DN79677_c1_g1	TRINITY_DN79677_c1_g1
GO:0010648	negative regulation of cell communication	biological process	2/240	827/93642	0.62702	1	TRINITY_DN85457_c1_g1,TRINITY_DN93500_c1_g1	TRINITY_DN85457_c1_g1,TRINITY_DN93500_c1_g1
GO:0023057	negative regulation of signaling	biological process	2/240	827/93642	0.62702	1	TRINITY_DN85457_c1_g1,TRINITY_DN93500_c1_g1	TRINITY_DN85457_c1_g1,TRINITY_DN93500_c1_g1
GO:0007166	cell surface receptor signaling pathway	biological process	2/240	829/93642	0.62833	1	TRINITY_DN85240_c0_g1,TRINITY_DN85457_c1_g1	TRINITY_DN85240_c0_g1,TRINITY_DN85457_c1_g1
GO:0006302	double-strand break repair	biological process	1/240	386/93642	0.62939	1	TRINITY_DN95086_c0_g1	TRINITY_DN95086_c0_g1
GO:0006486	protein glycosylation	biological process	2/240	833/93642	0.63093	1	TRINITY_DN76118_c0_g3,TRINITY_DN95934_c1_g1	TRINITY_DN76118_c0_g3,TRINITY_DN95934_c1_g1
GO:0043413	macromolecule glycosylation	biological process	2/240	833/93642	0.63093	1	TRINITY_DN76118_c0_g3,TRINITY_DN95934_c1_g1	TRINITY_DN76118_c0_g3,TRINITY_DN95934_c1_g1
GO:1902532	negative regulation of intracellular signal transduction	biological process	1/240	388/93642	0.63130	1	TRINITY_DN93500_c1_g1	TRINITY_DN93500_c1_g1
GO:0019216	regulation of lipid metabolic process	biological process	1/240	390/93642	0.63319	1	TRINITY_DN97182_c2_g4	TRINITY_DN97182_c2_g4
GO:0018958	phenol-containing compound metabolic process	biological process	1/240	395/93642	0.63789	1	TRINITY_DN88382_c0_g2	TRINITY_DN88382_c0_g2
GO:0005975	carbohydrate metabolic process	biological process	20/240	8276/93642	0.64157	1	TRINITY_DN75839_c0_g1,TRINITY_DN79560_c0_g1,TRINITY_DN79580_c1_g1,TRINITY_DN79588_c2_g1,TRINITY_DN82010_c0_g1,TRINITY_DN85265_c0_g1,TRINITY_DN86027_c0_g1,TRINITY_DN86281_c0_g1,TRINITY_DN88398_c1_g1,TRINITY_DN88900_c1_g4,TRINITY_DN89504_c0_g1,TRINITY_DN89504_c0_g2,TRINITY_DN90826_c0_g4,TRINITY_DN91619_c0_g1,TRINITY_DN95169_c1_g1,TRINITY_DN95551_c0_g5,TRINITY_DN95611_c1_g2,TRINITY_DN97182_c2_g4,TRI…	TRINITY_DN75839_c0_g1,TRINITY_DN79560_c0_g1,TRINITY_DN79580_c1_g1,TRINITY_DN79588_c2_g1,TRINITY_DN82010_c0_g1,TRINITY_DN85265_c0_g1,TRINITY_DN86027_c0_g1,TRINITY_DN86281_c0_g1,TRINITY_DN88398_c1_g1,TRINITY_DN88900_c1_g4,TRINITY_DN89504_c0_g1,TRINITY_DN89504_c0_g2,TRINITY_DN90826_c0_g4,TRINITY_DN91619_c0_g1,TRINITY_DN95169_c1_g1,TRINITY_DN95551_c0_g5,TRINITY_DN95611_c1_g2,TRINITY_DN97182_c2_g4,TRI…
GO:0030258	lipid modification	biological process	2/240	852/93642	0.64313	1	TRINITY_DN71984_c1_g3,TRINITY_DN79560_c0_g1	TRINITY_DN71984_c1_g3,TRINITY_DN79560_c0_g1
GO:0046942	carboxylic acid transport	biological process	3/240	1290/93642	0.64397	1	TRINITY_DN80323_c0_g1,TRINITY_DN80323_c0_g2,TRINITY_DN81096_c1_g2	TRINITY_DN80323_c0_g1,TRINITY_DN80323_c0_g2,TRINITY_DN81096_c1_g2
GO:2000241	regulation of reproductive process	biological process	3/240	1291/93642	0.64449	1	TRINITY_DN69820_c0_g1,TRINITY_DN78659_c3_g1,TRINITY_DN83210_c1_g1	TRINITY_DN69820_c0_g1,TRINITY_DN78659_c3_g1,TRINITY_DN83210_c1_g1
GO:0015849	organic acid transport	biological process	3/240	1294/93642	0.64603	1	TRINITY_DN80323_c0_g1,TRINITY_DN80323_c0_g2,TRINITY_DN81096_c1_g2	TRINITY_DN80323_c0_g1,TRINITY_DN80323_c0_g2,TRINITY_DN81096_c1_g2
GO:0044706	multi-multicellular organism process	biological process	3/240	1299/93642	0.64860	1	TRINITY_DN77511_c1_g1,TRINITY_DN78002_c4_g4,TRINITY_DN80705_c0_g1	TRINITY_DN77511_c1_g1,TRINITY_DN78002_c4_g4,TRINITY_DN80705_c0_g1
GO:0005976	polysaccharide metabolic process	biological process	8/240	3417/93642	0.65128	1	TRINITY_DN79580_c1_g1,TRINITY_DN79588_c2_g1,TRINITY_DN82010_c0_g1,TRINITY_DN86281_c0_g1,TRINITY_DN88398_c1_g1,TRINITY_DN90826_c0_g4,TRINITY_DN95611_c1_g2,TRINITY_DN97322_c4_g1	TRINITY_DN79580_c1_g1,TRINITY_DN79588_c2_g1,TRINITY_DN82010_c0_g1,TRINITY_DN86281_c0_g1,TRINITY_DN88398_c1_g1,TRINITY_DN90826_c0_g4,TRINITY_DN95611_c1_g2,TRINITY_DN97322_c4_g1
GO:0071478	cellular response to radiation	biological process	1/240	411/93642	0.65252	1	TRINITY_DN84235_c0_g1	TRINITY_DN84235_c0_g1
GO:0070085	glycosylation	biological process	2/240	871/93642	0.65500	1	TRINITY_DN76118_c0_g3,TRINITY_DN95934_c1_g1	TRINITY_DN76118_c0_g3,TRINITY_DN95934_c1_g1
GO:0006400	tRNA modification	biological process	1/240	420/93642	0.66049	1	TRINITY_DN94887_c2_g1	TRINITY_DN94887_c2_g1
GO:0009812	flavonoid metabolic process	biological process	1/240	420/93642	0.66049	1	TRINITY_DN92126_c2_g3	TRINITY_DN92126_c2_g3
GO:0006401	RNA catabolic process	biological process	2/240	890/93642	0.66655	1	TRINITY_DN76921_c0_g2,TRINITY_DN89537_c0_g2	TRINITY_DN76921_c0_g2,TRINITY_DN89537_c0_g2
GO:0006749	glutathione metabolic process	biological process	1/240	427/93642	0.66656	1	TRINITY_DN96952_c1_g3	TRINITY_DN96952_c1_g3
GO:0071704	organic substance metabolic process	biological process	158/240	62658/93642	0.66661	1	TRINITY_DN68068_c0_g1,TRINITY_DN68641_c2_g1,TRINITY_DN69540_c1_g2,TRINITY_DN69820_c0_g1,TRINITY_DN70537_c1_g1,TRINITY_DN71754_c3_g7,TRINITY_DN71984_c1_g3,TRINITY_DN72200_c0_g1,TRINITY_DN72446_c1_g1,TRINITY_DN72497_c0_g1,TRINITY_DN72607_c0_g1,TRINITY_DN73035_c0_g1,TRINITY_DN73895_c0_g1,TRINITY_DN73922_c0_g2,TRINITY_DN74211_c0_g1,TRINITY_DN74852_c1_g4,TRINITY_DN74868_c0_g1,TRINITY_DN75715_c0_g1,TRI…	TRINITY_DN68068_c0_g1,TRINITY_DN68641_c2_g1,TRINITY_DN69540_c1_g2,TRINITY_DN69820_c0_g1,TRINITY_DN70537_c1_g1,TRINITY_DN71754_c3_g7,TRINITY_DN71984_c1_g3,TRINITY_DN72200_c0_g1,TRINITY_DN72446_c1_g1,TRINITY_DN72497_c0_g1,TRINITY_DN72607_c0_g1,TRINITY_DN73035_c0_g1,TRINITY_DN73895_c0_g1,TRINITY_DN73922_c0_g2,TRINITY_DN74211_c0_g1,TRINITY_DN74852_c1_g4,TRINITY_DN74868_c0_g1,TRINITY_DN75715_c0_g1,TRI…
GO:0009966	regulation of signal transduction	biological process	4/240	1773/93642	0.66787	1	TRINITY_DN80227_c0_g1,TRINITY_DN85457_c1_g1,TRINITY_DN87479_c2_g1,TRINITY_DN93500_c1_g1	TRINITY_DN80227_c0_g1,TRINITY_DN85457_c1_g1,TRINITY_DN87479_c2_g1,TRINITY_DN93500_c1_g1
GO:0009101	glycoprotein biosynthetic process	biological process	2/240	894/93642	0.66895	1	TRINITY_DN76118_c0_g3,TRINITY_DN95934_c1_g1	TRINITY_DN76118_c0_g3,TRINITY_DN95934_c1_g1
GO:0098771	inorganic ion homeostasis	biological process	4/240	1787/93642	0.67385	1	TRINITY_DN85265_c0_g1,TRINITY_DN95169_c1_g1,TRINITY_DN97367_c1_g2,TRINITY_DN97687_c2_g6	TRINITY_DN85265_c0_g1,TRINITY_DN95169_c1_g1,TRINITY_DN97367_c1_g2,TRINITY_DN97687_c2_g6
GO:0048511	rhythmic process	biological process	1/240	436/93642	0.67421	1	TRINITY_DN79677_c1_g1	TRINITY_DN79677_c1_g1
GO:0042542	response to hydrogen peroxide	biological process	1/240	437/93642	0.67505	1	TRINITY_DN86027_c0_g1	TRINITY_DN86027_c0_g1
GO:0098754	detoxification	biological process	1/240	438/93642	0.67588	1	TRINITY_DN96952_c1_g3	TRINITY_DN96952_c1_g3
GO:0045229	external encapsulating structure organization	biological process	7/240	3077/93642	0.67680	1	TRINITY_DN69820_c0_g1,TRINITY_DN82010_c0_g1,TRINITY_DN86281_c0_g1,TRINITY_DN88398_c1_g1,TRINITY_DN90826_c0_g4,TRINITY_DN96538_c1_g1,TRINITY_DN97322_c4_g1	TRINITY_DN69820_c0_g1,TRINITY_DN82010_c0_g1,TRINITY_DN86281_c0_g1,TRINITY_DN88398_c1_g1,TRINITY_DN90826_c0_g4,TRINITY_DN96538_c1_g1,TRINITY_DN97322_c4_g1
GO:0044264	cellular polysaccharide metabolic process	biological process	5/240	2230/93642	0.67840	1	TRINITY_DN79580_c1_g1,TRINITY_DN86281_c0_g1,TRINITY_DN88398_c1_g1,TRINITY_DN95611_c1_g2,TRINITY_DN97322_c4_g1	TRINITY_DN79580_c1_g1,TRINITY_DN86281_c0_g1,TRINITY_DN88398_c1_g1,TRINITY_DN95611_c1_g2,TRINITY_DN97322_c4_g1
GO:0006635	fatty acid beta-oxidation	biological process	1/240	442/93642	0.67921	1	TRINITY_DN71984_c1_g3	TRINITY_DN71984_c1_g3
GO:0009072	aromatic amino acid family metabolic process	biological process	1/240	443/93642	0.68003	1	TRINITY_DN95722_c0_g1	TRINITY_DN95722_c0_g1
GO:0032880	regulation of protein localization	biological process	1/240	447/93642	0.68332	1	TRINITY_DN85457_c1_g1	TRINITY_DN85457_c1_g1
GO:0071695	anatomical structure maturation	biological process	1/240	451/93642	0.68657	1	TRINITY_DN83018_c0_g4	TRINITY_DN83018_c0_g4
GO:0034293	sexual sporulation	biological process	1/240	452/93642	0.68737	1	TRINITY_DN74868_c0_g1	TRINITY_DN74868_c0_g1
GO:0051050	positive regulation of transport	biological process	1/240	454/93642	0.68898	1	TRINITY_DN85457_c1_g1	TRINITY_DN85457_c1_g1
GO:0010016	shoot system morphogenesis	biological process	1/240	455/93642	0.68978	1	TRINITY_DN84029_c0_g1	TRINITY_DN84029_c0_g1
GO:1902652	secondary alcohol metabolic process	biological process	1/240	457/93642	0.69138	1	TRINITY_DN96056_c0_g2	TRINITY_DN96056_c0_g2
GO:0044247	cellular polysaccharide catabolic process	biological process	2/240	936/93642	0.69324	1	TRINITY_DN79580_c1_g1,TRINITY_DN95611_c1_g2	TRINITY_DN79580_c1_g1,TRINITY_DN95611_c1_g2
GO:0009251	glucan catabolic process	biological process	2/240	939/93642	0.69492	1	TRINITY_DN79580_c1_g1,TRINITY_DN95611_c1_g2	TRINITY_DN79580_c1_g1,TRINITY_DN95611_c1_g2
GO:0044743	protein transmembrane import into intracellular organelle	biological process	1/240	464/93642	0.69690	1	TRINITY_DN71984_c1_g3	TRINITY_DN71984_c1_g3
GO:0065009	regulation of molecular function	biological process	4/240	1847/93642	0.69863	1	TRINITY_DN73035_c0_g1,TRINITY_DN84235_c0_g1,TRINITY_DN93901_c2_g1,TRINITY_DN97182_c2_g4	TRINITY_DN73035_c0_g1,TRINITY_DN84235_c0_g1,TRINITY_DN93901_c2_g1,TRINITY_DN97182_c2_g4
GO:0060341	regulation of cellular localization	biological process	1/240	467/93642	0.69924	1	TRINITY_DN85457_c1_g1	TRINITY_DN85457_c1_g1
GO:0023051	regulation of signaling	biological process	4/240	1867/93642	0.70658	1	TRINITY_DN80227_c0_g1,TRINITY_DN85457_c1_g1,TRINITY_DN87479_c2_g1,TRINITY_DN93500_c1_g1	TRINITY_DN80227_c0_g1,TRINITY_DN85457_c1_g1,TRINITY_DN87479_c2_g1,TRINITY_DN93500_c1_g1
GO:0050790	regulation of catalytic activity	biological process	3/240	1434/93642	0.71294	1	TRINITY_DN73035_c0_g1,TRINITY_DN93901_c2_g1,TRINITY_DN97182_c2_g4	TRINITY_DN73035_c0_g1,TRINITY_DN93901_c2_g1,TRINITY_DN97182_c2_g4
GO:0006906	vesicle fusion	biological process	1/240	490/93642	0.71656	1	TRINITY_DN85833_c1_g1	TRINITY_DN85833_c1_g1
GO:0019395	fatty acid oxidation	biological process	1/240	494/93642	0.71947	1	TRINITY_DN71984_c1_g3	TRINITY_DN71984_c1_g3
GO:0010646	regulation of cell communication	biological process	4/240	1909/93642	0.72279	1	TRINITY_DN80227_c0_g1,TRINITY_DN85457_c1_g1,TRINITY_DN87479_c2_g1,TRINITY_DN93500_c1_g1	TRINITY_DN80227_c0_g1,TRINITY_DN85457_c1_g1,TRINITY_DN87479_c2_g1,TRINITY_DN93500_c1_g1
GO:2000243	positive regulation of reproductive process	biological process	1/240	504/93642	0.72662	1	TRINITY_DN69820_c0_g1	TRINITY_DN69820_c0_g1
GO:0006468	protein phosphorylation	biological process	6/240	2805/93642	0.72714	1	TRINITY_DN76663_c0_g1,TRINITY_DN76663_c0_g3,TRINITY_DN78002_c4_g4,TRINITY_DN86457_c0_g1,TRINITY_DN90651_c0_g4,TRINITY_DN93500_c1_g1	TRINITY_DN76663_c0_g1,TRINITY_DN76663_c0_g3,TRINITY_DN78002_c4_g4,TRINITY_DN86457_c0_g1,TRINITY_DN90651_c0_g4,TRINITY_DN93500_c1_g1
GO:0090174	organelle membrane fusion	biological process	1/240	507/93642	0.72872	1	TRINITY_DN85833_c1_g1	TRINITY_DN85833_c1_g1
GO:0090150	establishment of protein localization to membrane	biological process	1/240	508/93642	0.72942	1	TRINITY_DN85833_c1_g1	TRINITY_DN85833_c1_g1
GO:0030001	metal ion transport	biological process	3/240	1476/93642	0.73101	1	TRINITY_DN74378_c1_g11,TRINITY_DN82473_c0_g1,TRINITY_DN86000_c1_g2	TRINITY_DN74378_c1_g11,TRINITY_DN82473_c0_g1,TRINITY_DN86000_c1_g2
GO:0046488	phosphatidylinositol metabolic process	biological process	1/240	511/93642	0.73151	1	TRINITY_DN79560_c0_g1	TRINITY_DN79560_c0_g1
GO:0071236	cellular response to antibiotic	biological process	1/240	515/93642	0.73427	1	TRINITY_DN78532_c1_g3	TRINITY_DN78532_c1_g3
GO:0071941	nitrogen cycle metabolic process	biological process	1/240	516/93642	0.73495	1	TRINITY_DN93428_c1_g2	TRINITY_DN93428_c1_g2
GO:0034440	lipid oxidation	biological process	1/240	518/93642	0.73632	1	TRINITY_DN71984_c1_g3	TRINITY_DN71984_c1_g3
GO:0009100	glycoprotein metabolic process	biological process	2/240	1021/93642	0.73792	1	TRINITY_DN76118_c0_g3,TRINITY_DN95934_c1_g1	TRINITY_DN76118_c0_g3,TRINITY_DN95934_c1_g1
GO:0050801	ion homeostasis	biological process	4/240	1951/93642	0.73833	1	TRINITY_DN85265_c0_g1,TRINITY_DN95169_c1_g1,TRINITY_DN97367_c1_g2,TRINITY_DN97687_c2_g6	TRINITY_DN85265_c0_g1,TRINITY_DN95169_c1_g1,TRINITY_DN97367_c1_g2,TRINITY_DN97687_c2_g6
GO:0009062	fatty acid catabolic process	biological process	1/240	521/93642	0.73835	1	TRINITY_DN71984_c1_g3	TRINITY_DN71984_c1_g3
GO:0008654	phospholipid biosynthetic process	biological process	2/240	1023/93642	0.73891	1	TRINITY_DN96056_c0_g2,TRINITY_DN97182_c2_g4	TRINITY_DN96056_c0_g2,TRINITY_DN97182_c2_g4
GO:0065002	intracellular protein transmembrane transport	biological process	1/240	527/93642	0.74237	1	TRINITY_DN71984_c1_g3	TRINITY_DN71984_c1_g3
GO:0019318	hexose metabolic process	biological process	2/240	1031/93642	0.74280	1	TRINITY_DN75839_c0_g1,TRINITY_DN86027_c0_g1	TRINITY_DN75839_c0_g1,TRINITY_DN86027_c0_g1
GO:0031668	cellular response to extracellular stimulus	biological process	2/240	1045/93642	0.74950	1	TRINITY_DN78648_c2_g2,TRINITY_DN83492_c1_g8	TRINITY_DN78648_c2_g2,TRINITY_DN83492_c1_g8
GO:0006637	acyl-CoA metabolic process	biological process	1/240	540/93642	0.75087	1	TRINITY_DN96056_c0_g2	TRINITY_DN96056_c0_g2
GO:0035383	thioester metabolic process	biological process	1/240	540/93642	0.75087	1	TRINITY_DN96056_c0_g2	TRINITY_DN96056_c0_g2
GO:0071806	protein transmembrane transport	biological process	1/240	544/93642	0.75343	1	TRINITY_DN71984_c1_g3	TRINITY_DN71984_c1_g3
GO:0010015	root morphogenesis	biological process	1/240	547/93642	0.75533	1	TRINITY_DN83018_c0_g4	TRINITY_DN83018_c0_g4
GO:0021700	developmental maturation	biological process	1/240	550/93642	0.75722	1	TRINITY_DN83018_c0_g4	TRINITY_DN83018_c0_g4
GO:0042133	neurotransmitter metabolic process	biological process	1/240	555/93642	0.76033	1	TRINITY_DN93428_c1_g2	TRINITY_DN93428_c1_g2
GO:0140053	mitochondrial gene expression	biological process	1/240	562/93642	0.76462	1	TRINITY_DN94887_c2_g1	TRINITY_DN94887_c2_g1
GO:0009967	positive regulation of signal transduction	biological process	1/240	568/93642	0.76824	1	TRINITY_DN80227_c0_g1	TRINITY_DN80227_c0_g1
GO:0051235	maintenance of location	biological process	1/240	568/93642	0.76824	1	TRINITY_DN85833_c1_g1	TRINITY_DN85833_c1_g1
GO:0016126	sterol biosynthetic process	biological process	1/240	570/93642	0.76944	1	TRINITY_DN96056_c0_g2	TRINITY_DN96056_c0_g2
GO:0010948	negative regulation of cell cycle process	biological process	1/240	573/93642	0.77121	1	TRINITY_DN96056_c0_g2	TRINITY_DN96056_c0_g2
GO:0030163	protein catabolic process	biological process	7/240	3400/93642	0.77127	1	TRINITY_DN72446_c1_g1,TRINITY_DN75860_c0_g1,TRINITY_DN76921_c0_g2,TRINITY_DN83545_c2_g3,TRINITY_DN86164_c0_g1,TRINITY_DN95665_c0_g2,TRINITY_DN97045_c2_g1	TRINITY_DN72446_c1_g1,TRINITY_DN75860_c0_g1,TRINITY_DN76921_c0_g2,TRINITY_DN83545_c2_g3,TRINITY_DN86164_c0_g1,TRINITY_DN95665_c0_g2,TRINITY_DN97045_c2_g1
GO:0071555	cell wall organization	biological process	6/240	2960/93642	0.77263	1	TRINITY_DN82010_c0_g1,TRINITY_DN86281_c0_g1,TRINITY_DN88398_c1_g1,TRINITY_DN90826_c0_g4,TRINITY_DN96538_c1_g1,TRINITY_DN97322_c4_g1	TRINITY_DN82010_c0_g1,TRINITY_DN86281_c0_g1,TRINITY_DN88398_c1_g1,TRINITY_DN90826_c0_g4,TRINITY_DN96538_c1_g1,TRINITY_DN97322_c4_g1
GO:1903825	organic acid transmembrane transport	biological process	1/240	582/93642	0.77647	1	TRINITY_DN80323_c0_g1	TRINITY_DN80323_c0_g1
GO:1905039	carboxylic acid transmembrane transport	biological process	1/240	582/93642	0.77647	1	TRINITY_DN80323_c0_g1	TRINITY_DN80323_c0_g1
GO:0006820	anion transport	biological process	5/240	2530/93642	0.77874	1	TRINITY_DN80323_c0_g1,TRINITY_DN80323_c0_g2,TRINITY_DN81096_c1_g2,TRINITY_DN97367_c1_g2,TRINITY_DN97687_c2_g6	TRINITY_DN80323_c0_g1,TRINITY_DN80323_c0_g2,TRINITY_DN81096_c1_g2,TRINITY_DN97367_c1_g2,TRINITY_DN97687_c2_g6
GO:0071496	cellular response to external stimulus	biological process	2/240	1113/93642	0.77993	1	TRINITY_DN78648_c2_g2,TRINITY_DN83492_c1_g8	TRINITY_DN78648_c2_g2,TRINITY_DN83492_c1_g8
GO:0072657	protein localization to membrane	biological process	1/240	597/93642	0.78496	1	TRINITY_DN85833_c1_g1	TRINITY_DN85833_c1_g1
GO:0001505	regulation of neurotransmitter levels	biological process	1/240	599/93642	0.78607	1	TRINITY_DN93428_c1_g2	TRINITY_DN93428_c1_g2
GO:0023056	positive regulation of signaling	biological process	1/240	607/93642	0.79045	1	TRINITY_DN80227_c0_g1	TRINITY_DN80227_c0_g1
GO:0048588	developmental cell growth	biological process	1/240	613/93642	0.79367	1	TRINITY_DN83018_c0_g4	TRINITY_DN83018_c0_g4
GO:0071470	cellular response to osmotic stress	biological process	1/240	623/93642	0.79893	1	TRINITY_DN78648_c2_g2	TRINITY_DN78648_c2_g2
GO:0015672	monovalent inorganic cation transport	biological process	2/240	1168/93642	0.80214	1	TRINITY_DN74378_c1_g11,TRINITY_DN86000_c1_g2	TRINITY_DN74378_c1_g11,TRINITY_DN86000_c1_g2
GO:0031399	regulation of protein modification process	biological process	2/240	1177/93642	0.80558	1	TRINITY_DN73035_c0_g1,TRINITY_DN93901_c2_g1	TRINITY_DN73035_c0_g1,TRINITY_DN93901_c2_g1
GO:0046496	nicotinamide nucleotide metabolic process	biological process	2/240	1190/93642	0.81045	1	TRINITY_DN95444_c1_g4,TRINITY_DN96375_c2_g2	TRINITY_DN95444_c1_g4,TRINITY_DN96375_c2_g2
GO:0019362	pyridine nucleotide metabolic process	biological process	2/240	1195/93642	0.81230	1	TRINITY_DN95444_c1_g4,TRINITY_DN96375_c2_g2	TRINITY_DN95444_c1_g4,TRINITY_DN96375_c2_g2
GO:0010647	positive regulation of cell communication	biological process	1/240	657/93642	0.81584	1	TRINITY_DN80227_c0_g1	TRINITY_DN80227_c0_g1
GO:0044281	small molecule metabolic process	biological process	36/240	15906/93642	0.81682	1	TRINITY_DN70537_c1_g1,TRINITY_DN71984_c1_g3,TRINITY_DN75715_c0_g1,TRINITY_DN75839_c0_g1,TRINITY_DN76097_c2_g1,TRINITY_DN77092_c1_g1,TRINITY_DN77092_c1_g2,TRINITY_DN77362_c1_g2,TRINITY_DN77435_c0_g2,TRINITY_DN79560_c0_g1,TRINITY_DN82333_c0_g1,TRINITY_DN85265_c0_g1,TRINITY_DN86027_c0_g1,TRINITY_DN88382_c0_g2,TRINITY_DN88854_c0_g5,TRINITY_DN89029_c3_g8,TRINITY_DN89504_c0_g1,TRINITY_DN89504_c0_g2,TRI…	TRINITY_DN70537_c1_g1,TRINITY_DN71984_c1_g3,TRINITY_DN75715_c0_g1,TRINITY_DN75839_c0_g1,TRINITY_DN76097_c2_g1,TRINITY_DN77092_c1_g1,TRINITY_DN77092_c1_g2,TRINITY_DN77362_c1_g2,TRINITY_DN77435_c0_g2,TRINITY_DN79560_c0_g1,TRINITY_DN82333_c0_g1,TRINITY_DN85265_c0_g1,TRINITY_DN86027_c0_g1,TRINITY_DN88382_c0_g2,TRINITY_DN88854_c0_g5,TRINITY_DN89029_c3_g8,TRINITY_DN89504_c0_g1,TRINITY_DN89504_c0_g2,TRI…
GO:0043648	dicarboxylic acid metabolic process	biological process	2/240	1219/93642	0.82094	1	TRINITY_DN70537_c1_g1,TRINITY_DN94496_c1_g1	TRINITY_DN70537_c1_g1,TRINITY_DN94496_c1_g1
GO:0032535	regulation of cellular component size	biological process	1/240	682/93642	0.82737	1	TRINITY_DN84029_c0_g1	TRINITY_DN84029_c0_g1
GO:0051338	regulation of transferase activity	biological process	1/240	687/93642	0.82958	1	TRINITY_DN97182_c2_g4	TRINITY_DN97182_c2_g4
GO:0044275	cellular carbohydrate catabolic process	biological process	2/240	1263/93642	0.83585	1	TRINITY_DN79580_c1_g1,TRINITY_DN95611_c1_g2	TRINITY_DN79580_c1_g1,TRINITY_DN95611_c1_g2
GO:0090066	regulation of anatomical structure size	biological process	1/240	707/93642	0.83817	1	TRINITY_DN84029_c0_g1	TRINITY_DN84029_c0_g1
GO:0072524	pyridine-containing compound metabolic process	biological process	2/240	1272/93642	0.83876	1	TRINITY_DN95444_c1_g4,TRINITY_DN96375_c2_g2	TRINITY_DN95444_c1_g4,TRINITY_DN96375_c2_g2
GO:0015711	organic anion transport	biological process	3/240	1810/93642	0.84448	1	TRINITY_DN80323_c0_g1,TRINITY_DN80323_c0_g2,TRINITY_DN81096_c1_g2	TRINITY_DN80323_c0_g1,TRINITY_DN80323_c0_g2,TRINITY_DN81096_c1_g2
GO:0006006	glucose metabolic process	biological process	1/240	729/93642	0.84712	1	TRINITY_DN75839_c0_g1	TRINITY_DN75839_c0_g1
GO:0008033	tRNA processing	biological process	1/240	731/93642	0.84791	1	TRINITY_DN94887_c2_g1	TRINITY_DN94887_c2_g1
GO:0006733	oxidoreduction coenzyme metabolic process	biological process	2/240	1309/93642	0.85025	1	TRINITY_DN95444_c1_g4,TRINITY_DN96375_c2_g2	TRINITY_DN95444_c1_g4,TRINITY_DN96375_c2_g2
GO:0034641	cellular nitrogen compound metabolic process	biological process	84/240	35624/93642	0.85065	1	TRINITY_DN68068_c0_g1,TRINITY_DN69540_c1_g2,TRINITY_DN71754_c3_g7,TRINITY_DN72200_c0_g1,TRINITY_DN72497_c0_g1,TRINITY_DN72607_c0_g1,TRINITY_DN73895_c0_g1,TRINITY_DN74211_c0_g1,TRINITY_DN74852_c1_g4,TRINITY_DN74868_c0_g1,TRINITY_DN75852_c0_g1,TRINITY_DN75938_c3_g1,TRINITY_DN76185_c1_g1,TRINITY_DN76921_c0_g2,TRINITY_DN77029_c3_g3,TRINITY_DN77268_c0_g7,TRINITY_DN77331_c1_g1,TRINITY_DN77430_c4_g3,TRI…	TRINITY_DN68068_c0_g1,TRINITY_DN69540_c1_g2,TRINITY_DN71754_c3_g7,TRINITY_DN72200_c0_g1,TRINITY_DN72497_c0_g1,TRINITY_DN72607_c0_g1,TRINITY_DN73895_c0_g1,TRINITY_DN74211_c0_g1,TRINITY_DN74852_c1_g4,TRINITY_DN74868_c0_g1,TRINITY_DN75852_c0_g1,TRINITY_DN75938_c3_g1,TRINITY_DN76185_c1_g1,TRINITY_DN76921_c0_g2,TRINITY_DN77029_c3_g3,TRINITY_DN77268_c0_g7,TRINITY_DN77331_c1_g1,TRINITY_DN77430_c4_g3,TRI…
GO:0034637	cellular carbohydrate biosynthetic process	biological process	2/240	1312/93642	0.85114	1	TRINITY_DN79580_c1_g1,TRINITY_DN95611_c1_g2	TRINITY_DN79580_c1_g1,TRINITY_DN95611_c1_g2
GO:0006611	protein export from nucleus	biological process	1/240	742/93642	0.85218	1	TRINITY_DN85457_c1_g1	TRINITY_DN85457_c1_g1
GO:0009267	cellular response to starvation	biological process	1/240	745/93642	0.85332	1	TRINITY_DN83492_c1_g8	TRINITY_DN83492_c1_g8
GO:0009636	response to toxic substance	biological process	2/240	1320/93642	0.85351	1	TRINITY_DN86027_c0_g1,TRINITY_DN96952_c1_g3	TRINITY_DN86027_c0_g1,TRINITY_DN96952_c1_g3
GO:0044237	cellular metabolic process	biological process	147/240	60230/93642	0.85558	1	TRINITY_DN68068_c0_g1,TRINITY_DN68641_c2_g1,TRINITY_DN69540_c1_g2,TRINITY_DN70537_c1_g1,TRINITY_DN71754_c3_g7,TRINITY_DN71984_c1_g3,TRINITY_DN72200_c0_g1,TRINITY_DN72446_c1_g1,TRINITY_DN72497_c0_g1,TRINITY_DN72607_c0_g1,TRINITY_DN73035_c0_g1,TRINITY_DN73895_c0_g1,TRINITY_DN73922_c0_g2,TRINITY_DN74211_c0_g1,TRINITY_DN74852_c1_g4,TRINITY_DN74868_c0_g1,TRINITY_DN75715_c0_g1,TRINITY_DN75852_c0_g1,TRI…	TRINITY_DN68068_c0_g1,TRINITY_DN68641_c2_g1,TRINITY_DN69540_c1_g2,TRINITY_DN70537_c1_g1,TRINITY_DN71754_c3_g7,TRINITY_DN71984_c1_g3,TRINITY_DN72200_c0_g1,TRINITY_DN72446_c1_g1,TRINITY_DN72497_c0_g1,TRINITY_DN72607_c0_g1,TRINITY_DN73035_c0_g1,TRINITY_DN73895_c0_g1,TRINITY_DN73922_c0_g2,TRINITY_DN74211_c0_g1,TRINITY_DN74852_c1_g4,TRINITY_DN74868_c0_g1,TRINITY_DN75715_c0_g1,TRINITY_DN75852_c0_g1,TRI…
GO:0009991	response to extracellular stimulus	biological process	2/240	1333/93642	0.85729	1	TRINITY_DN78648_c2_g2,TRINITY_DN83492_c1_g8	TRINITY_DN78648_c2_g2,TRINITY_DN83492_c1_g8
GO:0006511	ubiquitin-dependent protein catabolic process	biological process	4/240	2365/93642	0.85790	1	TRINITY_DN72446_c1_g1,TRINITY_DN75860_c0_g1,TRINITY_DN83545_c2_g3,TRINITY_DN97045_c2_g1	TRINITY_DN72446_c1_g1,TRINITY_DN75860_c0_g1,TRINITY_DN83545_c2_g3,TRINITY_DN97045_c2_g1
GO:0035690	cellular response to drug	biological process	1/240	764/93642	0.86035	1	TRINITY_DN78532_c1_g3	TRINITY_DN78532_c1_g3
GO:0008152	metabolic process	biological process	164/240	66761/93642	0.86104	1	TRINITY_DN68068_c0_g1,TRINITY_DN68641_c2_g1,TRINITY_DN69540_c1_g2,TRINITY_DN69820_c0_g1,TRINITY_DN70537_c1_g1,TRINITY_DN71588_c1_g1,TRINITY_DN71754_c3_g7,TRINITY_DN71984_c1_g3,TRINITY_DN72200_c0_g1,TRINITY_DN72446_c1_g1,TRINITY_DN72497_c0_g1,TRINITY_DN72607_c0_g1,TRINITY_DN73035_c0_g1,TRINITY_DN73704_c0_g8,TRINITY_DN73895_c0_g1,TRINITY_DN73922_c0_g2,TRINITY_DN74211_c0_g1,TRINITY_DN74852_c1_g4,TRI…	TRINITY_DN68068_c0_g1,TRINITY_DN68641_c2_g1,TRINITY_DN69540_c1_g2,TRINITY_DN69820_c0_g1,TRINITY_DN70537_c1_g1,TRINITY_DN71588_c1_g1,TRINITY_DN71754_c3_g7,TRINITY_DN71984_c1_g3,TRINITY_DN72200_c0_g1,TRINITY_DN72446_c1_g1,TRINITY_DN72497_c0_g1,TRINITY_DN72607_c0_g1,TRINITY_DN73035_c0_g1,TRINITY_DN73704_c0_g8,TRINITY_DN73895_c0_g1,TRINITY_DN73922_c0_g2,TRINITY_DN74211_c0_g1,TRINITY_DN74852_c1_g4,TRI…
GO:0055065	metal ion homeostasis	biological process	2/240	1349/93642	0.86182	1	TRINITY_DN97367_c1_g2,TRINITY_DN97687_c2_g6	TRINITY_DN97367_c1_g2,TRINITY_DN97687_c2_g6
GO:0006605	protein targeting	biological process	2/240	1354/93642	0.86321	1	TRINITY_DN71984_c1_g3,TRINITY_DN85833_c1_g1	TRINITY_DN71984_c1_g3,TRINITY_DN85833_c1_g1
GO:0051301	cell division	biological process	4/240	2398/93642	0.86505	1	TRINITY_DN69540_c1_g2,TRINITY_DN85583_c3_g2,TRINITY_DN91268_c0_g1,TRINITY_DN93500_c1_g1	TRINITY_DN69540_c1_g2,TRINITY_DN85583_c3_g2,TRINITY_DN91268_c0_g1,TRINITY_DN93500_c1_g1
GO:0019941	modification-dependent protein catabolic process	biological process	4/240	2423/93642	0.87026	1	TRINITY_DN72446_c1_g1,TRINITY_DN75860_c0_g1,TRINITY_DN83545_c2_g3,TRINITY_DN97045_c2_g1	TRINITY_DN72446_c1_g1,TRINITY_DN75860_c0_g1,TRINITY_DN83545_c2_g3,TRINITY_DN97045_c2_g1
GO:0051168	nuclear export	biological process	1/240	795/93642	0.87112	1	TRINITY_DN85457_c1_g1	TRINITY_DN85457_c1_g1
GO:0065008	regulation of biological quality	biological process	16/240	7938/93642	0.87189	1	TRINITY_DN69820_c0_g1,TRINITY_DN80227_c0_g1,TRINITY_DN82333_c0_g1,TRINITY_DN84029_c0_g1,TRINITY_DN85265_c0_g1,TRINITY_DN85833_c1_g1,TRINITY_DN86457_c0_g1,TRINITY_DN88382_c0_g2,TRINITY_DN89029_c3_g8,TRINITY_DN93428_c1_g2,TRINITY_DN93500_c1_g1,TRINITY_DN95169_c1_g1,TRINITY_DN95921_c1_g1,TRINITY_DN97367_c1_g2,TRINITY_DN97687_c2_g6,TRINITY_DN98156_c2_g3	TRINITY_DN69820_c0_g1,TRINITY_DN80227_c0_g1,TRINITY_DN82333_c0_g1,TRINITY_DN84029_c0_g1,TRINITY_DN85265_c0_g1,TRINITY_DN85833_c1_g1,TRINITY_DN86457_c0_g1,TRINITY_DN88382_c0_g2,TRINITY_DN89029_c3_g8,TRINITY_DN93428_c1_g2,TRINITY_DN93500_c1_g1,TRINITY_DN95169_c1_g1,TRINITY_DN95921_c1_g1,TRINITY_DN97367_c1_g2,TRINITY_DN97687_c2_g6,TRINITY_DN98156_c2_g3
GO:0048284	organelle fusion	biological process	1/240	800/93642	0.87278	1	TRINITY_DN85833_c1_g1	TRINITY_DN85833_c1_g1
GO:0051321	meiotic cell cycle	biological process	2/240	1390/93642	0.87283	1	TRINITY_DN74868_c0_g1,TRINITY_DN95086_c0_g1	TRINITY_DN74868_c0_g1,TRINITY_DN95086_c0_g1
GO:0044772	mitotic cell cycle phase transition	biological process	1/240	810/93642	0.87603	1	TRINITY_DN91268_c0_g1	TRINITY_DN91268_c0_g1
GO:0090305	nucleic acid phosphodiester bond hydrolysis	biological process	1/240	810/93642	0.87603	1	TRINITY_DN76921_c0_g2	TRINITY_DN76921_c0_g2
GO:0006090	pyruvate metabolic process	biological process	1/240	811/93642	0.87635	1	TRINITY_DN97182_c2_g4	TRINITY_DN97182_c2_g4
GO:0051603	proteolysis involved in cellular protein catabolic process	biological process	5/240	2954/93642	0.87735	1	TRINITY_DN72446_c1_g1,TRINITY_DN75860_c0_g1,TRINITY_DN76921_c0_g2,TRINITY_DN83545_c2_g3,TRINITY_DN97045_c2_g1	TRINITY_DN72446_c1_g1,TRINITY_DN75860_c0_g1,TRINITY_DN76921_c0_g2,TRINITY_DN83545_c2_g3,TRINITY_DN97045_c2_g1
GO:0009790	embryo development	biological process	2/240	1422/93642	0.88086	1	TRINITY_DN82039_c0_g2,TRINITY_DN97087_c3_g1	TRINITY_DN82039_c0_g2,TRINITY_DN97087_c3_g1
GO:0000904	cell morphogenesis involved in differentiation	biological process	1/240	836/93642	0.88410	1	TRINITY_DN87372_c2_g2	TRINITY_DN87372_c2_g2
GO:0043632	modification-dependent macromolecule catabolic process	biological process	4/240	2496/93642	0.88450	1	TRINITY_DN72446_c1_g1,TRINITY_DN75860_c0_g1,TRINITY_DN83545_c2_g3,TRINITY_DN97045_c2_g1	TRINITY_DN72446_c1_g1,TRINITY_DN75860_c0_g1,TRINITY_DN83545_c2_g3,TRINITY_DN97045_c2_g1
GO:0044770	cell cycle phase transition	biological process	1/240	842/93642	0.88589	1	TRINITY_DN91268_c0_g1	TRINITY_DN91268_c0_g1
GO:0072593	reactive oxygen species metabolic process	biological process	1/240	843/93642	0.88618	1	TRINITY_DN93428_c1_g2	TRINITY_DN93428_c1_g2
GO:0045786	negative regulation of cell cycle	biological process	1/240	848/93642	0.88764	1	TRINITY_DN96056_c0_g2	TRINITY_DN96056_c0_g2
GO:0061025	membrane fusion	biological process	1/240	848/93642	0.88764	1	TRINITY_DN85833_c1_g1	TRINITY_DN85833_c1_g1
GO:0042594	response to starvation	biological process	1/240	849/93642	0.88794	1	TRINITY_DN83492_c1_g8	TRINITY_DN83492_c1_g8
GO:0045944	positive regulation of transcription by RNA polymerase II	biological process	1/240	856/93642	0.88995	1	TRINITY_DN76921_c0_g2	TRINITY_DN76921_c0_g2
GO:0044093	positive regulation of molecular function	biological process	1/240	858/93642	0.89052	1	TRINITY_DN84235_c0_g1	TRINITY_DN84235_c0_g1
GO:0033554	cellular response to stress	biological process	14/240	7219/93642	0.89109	1	TRINITY_DN72446_c1_g1,TRINITY_DN73218_c0_g7,TRINITY_DN75938_c3_g1,TRINITY_DN76663_c0_g1,TRINITY_DN76663_c0_g3,TRINITY_DN78648_c2_g2,TRINITY_DN83492_c1_g8,TRINITY_DN87724_c1_g3,TRINITY_DN88604_c0_g1,TRINITY_DN94010_c1_g5,TRINITY_DN95086_c0_g1,TRINITY_DN95142_c1_g2,TRINITY_DN95481_c0_g3,TRINITY_DN96138_c1_g1	TRINITY_DN72446_c1_g1,TRINITY_DN73218_c0_g7,TRINITY_DN75938_c3_g1,TRINITY_DN76663_c0_g1,TRINITY_DN76663_c0_g3,TRINITY_DN78648_c2_g2,TRINITY_DN83492_c1_g8,TRINITY_DN87724_c1_g3,TRINITY_DN88604_c0_g1,TRINITY_DN94010_c1_g5,TRINITY_DN95086_c0_g1,TRINITY_DN95142_c1_g2,TRINITY_DN95481_c0_g3,TRINITY_DN96138_c1_g1
GO:0044257	cellular protein catabolic process	biological process	5/240	3046/93642	0.89299	1	TRINITY_DN72446_c1_g1,TRINITY_DN75860_c0_g1,TRINITY_DN76921_c0_g2,TRINITY_DN83545_c2_g3,TRINITY_DN97045_c2_g1	TRINITY_DN72446_c1_g1,TRINITY_DN75860_c0_g1,TRINITY_DN76921_c0_g2,TRINITY_DN83545_c2_g3,TRINITY_DN97045_c2_g1
GO:0000272	polysaccharide catabolic process	biological process	3/240	2027/93642	0.89375	1	TRINITY_DN79580_c1_g1,TRINITY_DN82010_c0_g1,TRINITY_DN95611_c1_g2	TRINITY_DN79580_c1_g1,TRINITY_DN82010_c0_g1,TRINITY_DN95611_c1_g2
GO:0016050	vesicle organization	biological process	1/240	872/93642	0.89442	1	TRINITY_DN85833_c1_g1	TRINITY_DN85833_c1_g1
GO:0019953	sexual reproduction	biological process	2/240	1481/93642	0.89445	1	TRINITY_DN74868_c0_g1,TRINITY_DN94449_c1_g1	TRINITY_DN74868_c0_g1,TRINITY_DN94449_c1_g1
GO:1901657	glycosyl compound metabolic process	biological process	1/240	901/93642	0.90206	1	TRINITY_DN89521_c1_g4	TRINITY_DN89521_c1_g4
GO:0071554	cell wall organization or biogenesis	biological process	7/240	4089/93642	0.90273	1	TRINITY_DN82010_c0_g1,TRINITY_DN86281_c0_g1,TRINITY_DN88398_c1_g1,TRINITY_DN89408_c2_g2,TRINITY_DN90826_c0_g4,TRINITY_DN96538_c1_g1,TRINITY_DN97322_c4_g1	TRINITY_DN82010_c0_g1,TRINITY_DN86281_c0_g1,TRINITY_DN88398_c1_g1,TRINITY_DN89408_c2_g2,TRINITY_DN90826_c0_g4,TRINITY_DN96538_c1_g1,TRINITY_DN97322_c4_g1
GO:0044703	multi-organism reproductive process	biological process	2/240	1523/93642	0.90323	1	TRINITY_DN74868_c0_g1,TRINITY_DN94449_c1_g1	TRINITY_DN74868_c0_g1,TRINITY_DN94449_c1_g1
GO:0000302	response to reactive oxygen species	biological process	1/240	908/93642	0.90382	1	TRINITY_DN86027_c0_g1	TRINITY_DN86027_c0_g1
GO:0006873	cellular ion homeostasis	biological process	2/240	1526/93642	0.90384	1	TRINITY_DN85265_c0_g1,TRINITY_DN95169_c1_g1	TRINITY_DN85265_c0_g1,TRINITY_DN95169_c1_g1
GO:1902531	regulation of intracellular signal transduction	biological process	1/240	925/93642	0.90796	1	TRINITY_DN93500_c1_g1	TRINITY_DN93500_c1_g1
GO:0006575	cellular modified amino acid metabolic process	biological process	1/240	949/93642	0.91352	1	TRINITY_DN96952_c1_g3	TRINITY_DN96952_c1_g3
GO:0031669	cellular response to nutrient levels	biological process	1/240	950/93642	0.91374	1	TRINITY_DN83492_c1_g8	TRINITY_DN83492_c1_g8
GO:0051248	negative regulation of protein metabolic process	biological process	1/240	957/93642	0.91529	1	TRINITY_DN72446_c1_g1	TRINITY_DN72446_c1_g1
GO:1903046	meiotic cell cycle process	biological process	1/240	975/93642	0.91915	1	TRINITY_DN74868_c0_g1	TRINITY_DN74868_c0_g1
GO:0006508	proteolysis	biological process	7/240	4231/93642	0.91986	1	TRINITY_DN72446_c1_g1,TRINITY_DN75860_c0_g1,TRINITY_DN76921_c0_g2,TRINITY_DN83545_c2_g3,TRINITY_DN86164_c0_g1,TRINITY_DN95665_c0_g2,TRINITY_DN97045_c2_g1	TRINITY_DN72446_c1_g1,TRINITY_DN75860_c0_g1,TRINITY_DN76921_c0_g2,TRINITY_DN83545_c2_g3,TRINITY_DN86164_c0_g1,TRINITY_DN95665_c0_g2,TRINITY_DN97045_c2_g1
GO:0009793	embryo development ending in seed dormancy	biological process	1/240	981/93642	0.92040	1	TRINITY_DN97087_c3_g1	TRINITY_DN97087_c3_g1
GO:0009451	RNA modification	biological process	1/240	995/93642	0.92324	1	TRINITY_DN94887_c2_g1	TRINITY_DN94887_c2_g1
GO:0006807	nitrogen compound metabolic process	biological process	113/240	48330/93642	0.92922	1	TRINITY_DN68068_c0_g1,TRINITY_DN68641_c2_g1,TRINITY_DN69540_c1_g2,TRINITY_DN71754_c3_g7,TRINITY_DN72200_c0_g1,TRINITY_DN72446_c1_g1,TRINITY_DN72497_c0_g1,TRINITY_DN72607_c0_g1,TRINITY_DN73035_c0_g1,TRINITY_DN73895_c0_g1,TRINITY_DN73922_c0_g2,TRINITY_DN74211_c0_g1,TRINITY_DN74852_c1_g4,TRINITY_DN74868_c0_g1,TRINITY_DN75852_c0_g1,TRINITY_DN75860_c0_g1,TRINITY_DN75938_c3_g1,TRINITY_DN75945_c0_g1,TRI…	TRINITY_DN68068_c0_g1,TRINITY_DN68641_c2_g1,TRINITY_DN69540_c1_g2,TRINITY_DN71754_c3_g7,TRINITY_DN72200_c0_g1,TRINITY_DN72446_c1_g1,TRINITY_DN72497_c0_g1,TRINITY_DN72607_c0_g1,TRINITY_DN73035_c0_g1,TRINITY_DN73895_c0_g1,TRINITY_DN73922_c0_g2,TRINITY_DN74211_c0_g1,TRINITY_DN74852_c1_g4,TRINITY_DN74868_c0_g1,TRINITY_DN75852_c0_g1,TRINITY_DN75860_c0_g1,TRINITY_DN75938_c3_g1,TRINITY_DN75945_c0_g1,TRI…
GO:0034655	nucleobase-containing compound catabolic process	biological process	2/240	1695/93642	0.93257	1	TRINITY_DN76921_c0_g2,TRINITY_DN89537_c0_g2	TRINITY_DN76921_c0_g2,TRINITY_DN89537_c0_g2
GO:0017038	protein import	biological process	1/240	1055/93642	0.93431	1	TRINITY_DN71984_c1_g3	TRINITY_DN71984_c1_g3
GO:0042592	homeostatic process	biological process	7/240	4388/93642	0.93572	1	TRINITY_DN69820_c0_g1,TRINITY_DN85265_c0_g1,TRINITY_DN89029_c3_g8,TRINITY_DN95169_c1_g1,TRINITY_DN95921_c1_g1,TRINITY_DN97367_c1_g2,TRINITY_DN97687_c2_g6	TRINITY_DN69820_c0_g1,TRINITY_DN85265_c0_g1,TRINITY_DN89029_c3_g8,TRINITY_DN95169_c1_g1,TRINITY_DN95921_c1_g1,TRINITY_DN97367_c1_g2,TRINITY_DN97687_c2_g6
GO:0009057	macromolecule catabolic process	biological process	11/240	6353/93642	0.93854	1	TRINITY_DN72446_c1_g1,TRINITY_DN75860_c0_g1,TRINITY_DN76921_c0_g2,TRINITY_DN79580_c1_g1,TRINITY_DN82010_c0_g1,TRINITY_DN83545_c2_g3,TRINITY_DN86164_c0_g1,TRINITY_DN89537_c0_g2,TRINITY_DN95611_c1_g2,TRINITY_DN95665_c0_g2,TRINITY_DN97045_c2_g1	TRINITY_DN72446_c1_g1,TRINITY_DN75860_c0_g1,TRINITY_DN76921_c0_g2,TRINITY_DN79580_c1_g1,TRINITY_DN82010_c0_g1,TRINITY_DN83545_c2_g3,TRINITY_DN86164_c0_g1,TRINITY_DN89537_c0_g2,TRINITY_DN95611_c1_g2,TRINITY_DN95665_c0_g2,TRINITY_DN97045_c2_g1
GO:0098656	anion transmembrane transport	biological process	1/240	1083/93642	0.93891	1	TRINITY_DN80323_c0_g1	TRINITY_DN80323_c0_g1
GO:0006811	ion transport	biological process	9/240	5428/93642	0.94087	1	TRINITY_DN74378_c1_g11,TRINITY_DN78182_c0_g1,TRINITY_DN80323_c0_g1,TRINITY_DN80323_c0_g2,TRINITY_DN81096_c1_g2,TRINITY_DN82473_c0_g1,TRINITY_DN86000_c1_g2,TRINITY_DN97367_c1_g2,TRINITY_DN97687_c2_g6	TRINITY_DN74378_c1_g11,TRINITY_DN78182_c0_g1,TRINITY_DN80323_c0_g1,TRINITY_DN80323_c0_g2,TRINITY_DN81096_c1_g2,TRINITY_DN82473_c0_g1,TRINITY_DN86000_c1_g2,TRINITY_DN97367_c1_g2,TRINITY_DN97687_c2_g6
GO:0044265	cellular macromolecule catabolic process	biological process	6/240	3954/93642	0.94188	1	TRINITY_DN72446_c1_g1,TRINITY_DN75860_c0_g1,TRINITY_DN76921_c0_g2,TRINITY_DN83545_c2_g3,TRINITY_DN89537_c0_g2,TRINITY_DN97045_c2_g1	TRINITY_DN72446_c1_g1,TRINITY_DN75860_c0_g1,TRINITY_DN76921_c0_g2,TRINITY_DN83545_c2_g3,TRINITY_DN89537_c0_g2,TRINITY_DN97045_c2_g1
GO:0009056	catabolic process	biological process	25/240	12737/93642	0.94199	1	TRINITY_DN70537_c1_g1,TRINITY_DN71984_c1_g3,TRINITY_DN72446_c1_g1,TRINITY_DN75860_c0_g1,TRINITY_DN76921_c0_g2,TRINITY_DN79076_c0_g3,TRINITY_DN79560_c0_g1,TRINITY_DN79580_c1_g1,TRINITY_DN82010_c0_g1,TRINITY_DN83545_c2_g3,TRINITY_DN85265_c0_g1,TRINITY_DN86164_c0_g1,TRINITY_DN87724_c1_g3,TRINITY_DN88604_c0_g1,TRINITY_DN89029_c3_g8,TRINITY_DN89537_c0_g2,TRINITY_DN94496_c1_g1,TRINITY_DN95142_c1_g2,TRI…	TRINITY_DN70537_c1_g1,TRINITY_DN71984_c1_g3,TRINITY_DN72446_c1_g1,TRINITY_DN75860_c0_g1,TRINITY_DN76921_c0_g2,TRINITY_DN79076_c0_g3,TRINITY_DN79560_c0_g1,TRINITY_DN79580_c1_g1,TRINITY_DN82010_c0_g1,TRINITY_DN83545_c2_g3,TRINITY_DN85265_c0_g1,TRINITY_DN86164_c0_g1,TRINITY_DN87724_c1_g3,TRINITY_DN88604_c0_g1,TRINITY_DN89029_c3_g8,TRINITY_DN89537_c0_g2,TRINITY_DN94496_c1_g1,TRINITY_DN95142_c1_g2,TRI…
GO:0043934	sporulation	biological process	1/240	1104/93642	0.94215	1	TRINITY_DN74868_c0_g1	TRINITY_DN74868_c0_g1
GO:0060560	developmental growth involved in morphogenesis	biological process	1/240	1118/93642	0.94422	1	TRINITY_DN83018_c0_g4	TRINITY_DN83018_c0_g4
GO:0007264	small GTPase mediated signal transduction	biological process	1/240	1120/93642	0.94451	1	TRINITY_DN86601_c0_g1	TRINITY_DN86601_c0_g1
GO:0055080	cation homeostasis	biological process	2/240	1792/93642	0.94518	1	TRINITY_DN97367_c1_g2,TRINITY_DN97687_c2_g6	TRINITY_DN97367_c1_g2,TRINITY_DN97687_c2_g6
GO:0010564	regulation of cell cycle process	biological process	1/240	1135/93642	0.94663	1	TRINITY_DN96056_c0_g2	TRINITY_DN96056_c0_g2
GO:0055082	cellular chemical homeostasis	biological process	2/240	1845/93642	0.95110	1	TRINITY_DN85265_c0_g1,TRINITY_DN95169_c1_g1	TRINITY_DN85265_c0_g1,TRINITY_DN95169_c1_g1
GO:0044248	cellular catabolic process	biological process	20/240	10724/93642	0.95266	1	TRINITY_DN70537_c1_g1,TRINITY_DN71984_c1_g3,TRINITY_DN72446_c1_g1,TRINITY_DN75860_c0_g1,TRINITY_DN76921_c0_g2,TRINITY_DN79580_c1_g1,TRINITY_DN82010_c0_g1,TRINITY_DN83545_c2_g3,TRINITY_DN85265_c0_g1,TRINITY_DN87724_c1_g3,TRINITY_DN88604_c0_g1,TRINITY_DN89029_c3_g8,TRINITY_DN89537_c0_g2,TRINITY_DN94496_c1_g1,TRINITY_DN95142_c1_g2,TRINITY_DN95169_c1_g1,TRINITY_DN95611_c1_g2,TRINITY_DN95921_c1_g1,TRI…	TRINITY_DN70537_c1_g1,TRINITY_DN71984_c1_g3,TRINITY_DN72446_c1_g1,TRINITY_DN75860_c0_g1,TRINITY_DN76921_c0_g2,TRINITY_DN79580_c1_g1,TRINITY_DN82010_c0_g1,TRINITY_DN83545_c2_g3,TRINITY_DN85265_c0_g1,TRINITY_DN87724_c1_g3,TRINITY_DN88604_c0_g1,TRINITY_DN89029_c3_g8,TRINITY_DN89537_c0_g2,TRINITY_DN94496_c1_g1,TRINITY_DN95142_c1_g2,TRINITY_DN95169_c1_g1,TRINITY_DN95611_c1_g2,TRINITY_DN95921_c1_g1,TRI…
GO:0006796	phosphate-containing compound metabolic process	biological process	16/240	8934/93642	0.95419	1	TRINITY_DN73035_c0_g1,TRINITY_DN76663_c0_g1,TRINITY_DN76663_c0_g3,TRINITY_DN78002_c4_g4,TRINITY_DN79560_c0_g1,TRINITY_DN85265_c0_g1,TRINITY_DN85457_c1_g1,TRINITY_DN86457_c0_g1,TRINITY_DN90651_c0_g4,TRINITY_DN93500_c1_g1,TRINITY_DN93901_c2_g1,TRINITY_DN95169_c1_g1,TRINITY_DN95444_c1_g4,TRINITY_DN96056_c0_g2,TRINITY_DN96375_c2_g2,TRINITY_DN97182_c2_g4	TRINITY_DN73035_c0_g1,TRINITY_DN76663_c0_g1,TRINITY_DN76663_c0_g3,TRINITY_DN78002_c4_g4,TRINITY_DN79560_c0_g1,TRINITY_DN85265_c0_g1,TRINITY_DN85457_c1_g1,TRINITY_DN86457_c0_g1,TRINITY_DN90651_c0_g4,TRINITY_DN93500_c1_g1,TRINITY_DN93901_c2_g1,TRINITY_DN95169_c1_g1,TRINITY_DN95444_c1_g4,TRINITY_DN96056_c0_g2,TRINITY_DN96375_c2_g2,TRINITY_DN97182_c2_g4
GO:0055114	oxidation-reduction process	biological process	5/240	3626/93642	0.95727	1	TRINITY_DN68641_c2_g1,TRINITY_DN71588_c1_g1,TRINITY_DN71984_c1_g3,TRINITY_DN73704_c0_g8,TRINITY_DN84032_c0_g1	TRINITY_DN68641_c2_g1,TRINITY_DN71588_c1_g1,TRINITY_DN71984_c1_g3,TRINITY_DN73704_c0_g8,TRINITY_DN84032_c0_g1
GO:0016310	phosphorylation	biological process	6/240	4161/93642	0.95779	1	TRINITY_DN76663_c0_g1,TRINITY_DN76663_c0_g3,TRINITY_DN78002_c4_g4,TRINITY_DN86457_c0_g1,TRINITY_DN90651_c0_g4,TRINITY_DN93500_c1_g1	TRINITY_DN76663_c0_g1,TRINITY_DN76663_c0_g3,TRINITY_DN78002_c4_g4,TRINITY_DN86457_c0_g1,TRINITY_DN90651_c0_g4,TRINITY_DN93500_c1_g1
GO:0051640	organelle localization	biological process	1/240	1232/93642	0.95852	1	TRINITY_DN85833_c1_g1	TRINITY_DN85833_c1_g1
GO:1901575	organic substance catabolic process	biological process	21/240	11307/93642	0.95876	1	TRINITY_DN70537_c1_g1,TRINITY_DN71984_c1_g3,TRINITY_DN72446_c1_g1,TRINITY_DN75860_c0_g1,TRINITY_DN76921_c0_g2,TRINITY_DN79076_c0_g3,TRINITY_DN79560_c0_g1,TRINITY_DN79580_c1_g1,TRINITY_DN82010_c0_g1,TRINITY_DN83545_c2_g3,TRINITY_DN85265_c0_g1,TRINITY_DN86164_c0_g1,TRINITY_DN89029_c3_g8,TRINITY_DN89537_c0_g2,TRINITY_DN94496_c1_g1,TRINITY_DN95169_c1_g1,TRINITY_DN95611_c1_g2,TRINITY_DN95665_c0_g2,TRI…	TRINITY_DN70537_c1_g1,TRINITY_DN71984_c1_g3,TRINITY_DN72446_c1_g1,TRINITY_DN75860_c0_g1,TRINITY_DN76921_c0_g2,TRINITY_DN79076_c0_g3,TRINITY_DN79560_c0_g1,TRINITY_DN79580_c1_g1,TRINITY_DN82010_c0_g1,TRINITY_DN83545_c2_g3,TRINITY_DN85265_c0_g1,TRINITY_DN86164_c0_g1,TRINITY_DN89029_c3_g8,TRINITY_DN89537_c0_g2,TRINITY_DN94496_c1_g1,TRINITY_DN95169_c1_g1,TRINITY_DN95611_c1_g2,TRINITY_DN95665_c0_g2,TRI…
GO:0031667	response to nutrient levels	biological process	1/240	1237/93642	0.95906	1	TRINITY_DN83492_c1_g8	TRINITY_DN83492_c1_g8
GO:0016192	vesicle-mediated transport	biological process	6/240	4195/93642	0.95999	1	TRINITY_DN77593_c0_g1,TRINITY_DN85833_c1_g1,TRINITY_DN91665_c1_g3,TRINITY_DN91879_c1_g1,TRINITY_DN95778_c1_g2,TRINITY_DN97487_c0_g2	TRINITY_DN77593_c0_g1,TRINITY_DN85833_c1_g1,TRINITY_DN91665_c1_g3,TRINITY_DN91879_c1_g1,TRINITY_DN95778_c1_g2,TRINITY_DN97487_c0_g2
GO:0006913	nucleocytoplasmic transport	biological process	1/240	1274/93642	0.96281	1	TRINITY_DN85457_c1_g1	TRINITY_DN85457_c1_g1
GO:0051169	nuclear transport	biological process	1/240	1274/93642	0.96281	1	TRINITY_DN85457_c1_g1	TRINITY_DN85457_c1_g1
GO:0051246	regulation of protein metabolic process	biological process	4/240	3163/93642	0.96304	1	TRINITY_DN72446_c1_g1,TRINITY_DN73035_c0_g1,TRINITY_DN83545_c2_g3,TRINITY_DN93901_c2_g1	TRINITY_DN72446_c1_g1,TRINITY_DN73035_c0_g1,TRINITY_DN83545_c2_g3,TRINITY_DN93901_c2_g1
GO:0051049	regulation of transport	biological process	1/240	1277/93642	0.96310	1	TRINITY_DN85457_c1_g1	TRINITY_DN85457_c1_g1
GO:0006366	transcription by RNA polymerase II	biological process	3/240	2606/93642	0.96429	1	TRINITY_DN74211_c0_g1,TRINITY_DN76921_c0_g2,TRINITY_DN85457_c1_g1	TRINITY_DN74211_c0_g1,TRINITY_DN76921_c0_g2,TRINITY_DN85457_c1_g1
GO:0006357	regulation of transcription by RNA polymerase II	biological process	2/240	2001/93642	0.96518	1	TRINITY_DN76921_c0_g2,TRINITY_DN85457_c1_g1	TRINITY_DN76921_c0_g2,TRINITY_DN85457_c1_g1
GO:0006732	coenzyme metabolic process	biological process	3/240	2628/93642	0.96580	1	TRINITY_DN95444_c1_g4,TRINITY_DN96056_c0_g2,TRINITY_DN96375_c2_g2	TRINITY_DN95444_c1_g4,TRINITY_DN96056_c0_g2,TRINITY_DN96375_c2_g2
GO:0048468	cell development	biological process	2/240	2018/93642	0.96645	1	TRINITY_DN83018_c0_g4,TRINITY_DN87372_c2_g2	TRINITY_DN83018_c0_g4,TRINITY_DN87372_c2_g2
GO:1901607	alpha-amino acid biosynthetic process	biological process	2/240	2029/93642	0.96725	1	TRINITY_DN94859_c0_g8,TRINITY_DN95722_c0_g1	TRINITY_DN94859_c0_g8,TRINITY_DN95722_c0_g1
GO:1901565	organonitrogen compound catabolic process	biological process	7/240	4884/93642	0.96923	1	TRINITY_DN72446_c1_g1,TRINITY_DN75860_c0_g1,TRINITY_DN76921_c0_g2,TRINITY_DN83545_c2_g3,TRINITY_DN86164_c0_g1,TRINITY_DN95665_c0_g2,TRINITY_DN97045_c2_g1	TRINITY_DN72446_c1_g1,TRINITY_DN75860_c0_g1,TRINITY_DN76921_c0_g2,TRINITY_DN83545_c2_g3,TRINITY_DN86164_c0_g1,TRINITY_DN95665_c0_g2,TRINITY_DN97045_c2_g1
GO:0044270	cellular nitrogen compound catabolic process	biological process	2/240	2128/93642	0.97369	1	TRINITY_DN76921_c0_g2,TRINITY_DN89537_c0_g2	TRINITY_DN76921_c0_g2,TRINITY_DN89537_c0_g2
GO:0046700	heterocycle catabolic process	biological process	2/240	2132/93642	0.97392	1	TRINITY_DN76921_c0_g2,TRINITY_DN89537_c0_g2	TRINITY_DN76921_c0_g2,TRINITY_DN89537_c0_g2
GO:0006399	tRNA metabolic process	biological process	1/240	1420/93642	0.97457	1	TRINITY_DN94887_c2_g1	TRINITY_DN94887_c2_g1
GO:0042737	drug catabolic process	biological process	1/240	1469/93642	0.97762	1	TRINITY_DN82010_c0_g1	TRINITY_DN82010_c0_g1
GO:0006793	phosphorus metabolic process	biological process	16/240	9586/93642	0.97877	1	TRINITY_DN73035_c0_g1,TRINITY_DN76663_c0_g1,TRINITY_DN76663_c0_g3,TRINITY_DN78002_c4_g4,TRINITY_DN79560_c0_g1,TRINITY_DN85265_c0_g1,TRINITY_DN85457_c1_g1,TRINITY_DN86457_c0_g1,TRINITY_DN90651_c0_g4,TRINITY_DN93500_c1_g1,TRINITY_DN93901_c2_g1,TRINITY_DN95169_c1_g1,TRINITY_DN95444_c1_g4,TRINITY_DN96056_c0_g2,TRINITY_DN96375_c2_g2,TRINITY_DN97182_c2_g4	TRINITY_DN73035_c0_g1,TRINITY_DN76663_c0_g1,TRINITY_DN76663_c0_g3,TRINITY_DN78002_c4_g4,TRINITY_DN79560_c0_g1,TRINITY_DN85265_c0_g1,TRINITY_DN85457_c1_g1,TRINITY_DN86457_c0_g1,TRINITY_DN90651_c0_g4,TRINITY_DN93500_c1_g1,TRINITY_DN93901_c2_g1,TRINITY_DN95169_c1_g1,TRINITY_DN95444_c1_g4,TRINITY_DN96056_c0_g2,TRINITY_DN96375_c2_g2,TRINITY_DN97182_c2_g4
GO:0006812	cation transport	biological process	3/240	2901/93642	0.98018	1	TRINITY_DN74378_c1_g11,TRINITY_DN82473_c0_g1,TRINITY_DN86000_c1_g2	TRINITY_DN74378_c1_g11,TRINITY_DN82473_c0_g1,TRINITY_DN86000_c1_g2
GO:0032989	cellular component morphogenesis	biological process	2/240	2260/93642	0.98040	1	TRINITY_DN69820_c0_g1,TRINITY_DN87372_c2_g2	TRINITY_DN69820_c0_g1,TRINITY_DN87372_c2_g2
GO:0008652	cellular amino acid biosynthetic process	biological process	2/240	2269/93642	0.98079	1	TRINITY_DN94859_c0_g8,TRINITY_DN95722_c0_g1	TRINITY_DN94859_c0_g8,TRINITY_DN95722_c0_g1
GO:0032879	regulation of localization	biological process	1/240	1602/93642	0.98418	1	TRINITY_DN85457_c1_g1	TRINITY_DN85457_c1_g1
GO:0048646	anatomical structure formation involved in morphogenesis	biological process	1/240	1618/93642	0.98483	1	TRINITY_DN69820_c0_g1	TRINITY_DN69820_c0_g1
GO:0051726	regulation of cell cycle	biological process	1/240	1626/93642	0.98514	1	TRINITY_DN96056_c0_g2	TRINITY_DN96056_c0_g2
GO:0016049	cell growth	biological process	1/240	1640/93642	0.98568	1	TRINITY_DN83018_c0_g4	TRINITY_DN83018_c0_g4
GO:0019439	aromatic compound catabolic process	biological process	2/240	2569/93642	0.99027	1	TRINITY_DN76921_c0_g2,TRINITY_DN89537_c0_g2	TRINITY_DN76921_c0_g2,TRINITY_DN89537_c0_g2
GO:0016071	mRNA metabolic process	biological process	3/240	3252/93642	0.99039	1	TRINITY_DN75938_c3_g1,TRINITY_DN76921_c0_g2,TRINITY_DN89537_c0_g2	TRINITY_DN75938_c3_g1,TRINITY_DN76921_c0_g2,TRINITY_DN89537_c0_g2
GO:0055085	transmembrane transport	biological process	8/240	6154/93642	0.99051	1	TRINITY_DN71396_c2_g3,TRINITY_DN71984_c1_g3,TRINITY_DN74378_c1_g11,TRINITY_DN80323_c0_g1,TRINITY_DN83220_c0_g1,TRINITY_DN86000_c1_g2,TRINITY_DN86043_c0_g1,TRINITY_DN96375_c2_g2	TRINITY_DN71396_c2_g3,TRINITY_DN71984_c1_g3,TRINITY_DN74378_c1_g11,TRINITY_DN80323_c0_g1,TRINITY_DN83220_c0_g1,TRINITY_DN86000_c1_g2,TRINITY_DN86043_c0_g1,TRINITY_DN96375_c2_g2
GO:0030154	cell differentiation	biological process	4/240	3890/93642	0.99059	1	TRINITY_DN69820_c0_g1,TRINITY_DN74868_c0_g1,TRINITY_DN83018_c0_g4,TRINITY_DN87372_c2_g2	TRINITY_DN69820_c0_g1,TRINITY_DN74868_c0_g1,TRINITY_DN83018_c0_g4,TRINITY_DN87372_c2_g2
GO:0022402	cell cycle process	biological process	3/240	3272/93642	0.99078	1	TRINITY_DN74868_c0_g1,TRINITY_DN91268_c0_g1,TRINITY_DN96056_c0_g2	TRINITY_DN74868_c0_g1,TRINITY_DN91268_c0_g1,TRINITY_DN96056_c0_g2
GO:1901361	organic cyclic compound catabolic process	biological process	2/240	2598/93642	0.99089	1	TRINITY_DN76921_c0_g2,TRINITY_DN89537_c0_g2	TRINITY_DN76921_c0_g2,TRINITY_DN89537_c0_g2
GO:0072594	establishment of protein localization to organelle	biological process	1/240	1823/93642	0.99112	1	TRINITY_DN71984_c1_g3	TRINITY_DN71984_c1_g3
GO:0061024	membrane organization	biological process	1/240	1850/93642	0.99173	1	TRINITY_DN85833_c1_g1	TRINITY_DN85833_c1_g1
GO:0016052	carbohydrate catabolic process	biological process	3/240	3341/93642	0.99203	1	TRINITY_DN79580_c1_g1,TRINITY_DN82010_c0_g1,TRINITY_DN95611_c1_g2	TRINITY_DN79580_c1_g1,TRINITY_DN82010_c0_g1,TRINITY_DN95611_c1_g2
GO:0048869	cellular developmental process	biological process	6/240	5170/93642	0.99226	1	TRINITY_DN69820_c0_g1,TRINITY_DN74868_c0_g1,TRINITY_DN83018_c0_g4,TRINITY_DN87246_c2_g1,TRINITY_DN87246_c2_g2,TRINITY_DN87372_c2_g2	TRINITY_DN69820_c0_g1,TRINITY_DN74868_c0_g1,TRINITY_DN83018_c0_g4,TRINITY_DN87246_c2_g1,TRINITY_DN87246_c2_g2,TRINITY_DN87372_c2_g2
GO:0019637	organophosphate metabolic process	biological process	7/240	5734/93642	0.99230	1	TRINITY_DN79560_c0_g1,TRINITY_DN85265_c0_g1,TRINITY_DN95169_c1_g1,TRINITY_DN95444_c1_g4,TRINITY_DN96056_c0_g2,TRINITY_DN96375_c2_g2,TRINITY_DN97182_c2_g4	TRINITY_DN79560_c0_g1,TRINITY_DN85265_c0_g1,TRINITY_DN95169_c1_g1,TRINITY_DN95444_c1_g4,TRINITY_DN96056_c0_g2,TRINITY_DN96375_c2_g2,TRINITY_DN97182_c2_g4
GO:0016999	antibiotic metabolic process	biological process	1/240	1890/93642	0.99255	1	TRINITY_DN88382_c0_g2	TRINITY_DN88382_c0_g2
GO:0007049	cell cycle	biological process	5/240	4633/93642	0.99284	1	TRINITY_DN74868_c0_g1,TRINITY_DN85583_c3_g2,TRINITY_DN91268_c0_g1,TRINITY_DN95086_c0_g1,TRINITY_DN96056_c0_g2	TRINITY_DN74868_c0_g1,TRINITY_DN85583_c3_g2,TRINITY_DN91268_c0_g1,TRINITY_DN95086_c0_g1,TRINITY_DN96056_c0_g2
GO:0000902	cell morphogenesis	biological process	1/240	1947/93642	0.99359	1	TRINITY_DN87372_c2_g2	TRINITY_DN87372_c2_g2
GO:0006310	DNA recombination	biological process	1/240	1992/93642	0.99430	1	TRINITY_DN95086_c0_g1	TRINITY_DN95086_c0_g1
GO:1903047	mitotic cell cycle process	biological process	1/240	2004/93642	0.99448	1	TRINITY_DN91268_c0_g1	TRINITY_DN91268_c0_g1
GO:0032268	regulation of cellular protein metabolic process	biological process	2/240	2895/93642	0.99542	1	TRINITY_DN73035_c0_g1,TRINITY_DN93901_c2_g1	TRINITY_DN73035_c0_g1,TRINITY_DN93901_c2_g1
GO:0006457	protein folding	biological process	1/240	2077/93642	0.99544	1	TRINITY_DN97182_c2_g4	TRINITY_DN97182_c2_g4
GO:0019725	cellular homeostasis	biological process	2/240	2918/93642	0.99566	1	TRINITY_DN85265_c0_g1,TRINITY_DN95169_c1_g1	TRINITY_DN85265_c0_g1,TRINITY_DN95169_c1_g1
GO:0051186	cofactor metabolic process	biological process	4/240	4318/93642	0.99599	1	TRINITY_DN95444_c1_g4,TRINITY_DN96056_c0_g2,TRINITY_DN96375_c2_g2,TRINITY_DN96952_c1_g3	TRINITY_DN95444_c1_g4,TRINITY_DN96056_c0_g2,TRINITY_DN96375_c2_g2,TRINITY_DN96952_c1_g3
GO:0000278	mitotic cell cycle	biological process	1/240	2173/93642	0.99646	1	TRINITY_DN91268_c0_g1	TRINITY_DN91268_c0_g1
GO:0019693	ribose phosphate metabolic process	biological process	2/240	3011/93642	0.99651	1	TRINITY_DN95444_c1_g4,TRINITY_DN96375_c2_g2	TRINITY_DN95444_c1_g4,TRINITY_DN96375_c2_g2
GO:0006281	DNA repair	biological process	1/240	2206/93642	0.99675	1	TRINITY_DN95086_c0_g1	TRINITY_DN95086_c0_g1
GO:0033365	protein localization to organelle	biological process	1/240	2240/93642	0.99703	1	TRINITY_DN71984_c1_g3	TRINITY_DN71984_c1_g3
GO:0009653	anatomical structure morphogenesis	biological process	4/240	4533/93642	0.99742	1	TRINITY_DN69820_c0_g1,TRINITY_DN83018_c0_g4,TRINITY_DN84029_c0_g1,TRINITY_DN87372_c2_g2	TRINITY_DN69820_c0_g1,TRINITY_DN83018_c0_g4,TRINITY_DN84029_c0_g1,TRINITY_DN87372_c2_g2
GO:0044267	cellular protein metabolic process	biological process	28/240	16927/93642	0.99746	1	TRINITY_DN72446_c1_g1,TRINITY_DN73035_c0_g1,TRINITY_DN73922_c0_g2,TRINITY_DN75852_c0_g1,TRINITY_DN75860_c0_g1,TRINITY_DN75945_c0_g1,TRINITY_DN75990_c1_g1,TRINITY_DN76118_c0_g3,TRINITY_DN76663_c0_g1,TRINITY_DN76663_c0_g3,TRINITY_DN76921_c0_g2,TRINITY_DN78002_c4_g4,TRINITY_DN78648_c2_g2,TRINITY_DN80853_c0_g1,TRINITY_DN82838_c1_g2,TRINITY_DN83220_c0_g1,TRINITY_DN83545_c2_g3,TRINITY_DN85457_c1_g1,TRI…	TRINITY_DN72446_c1_g1,TRINITY_DN73035_c0_g1,TRINITY_DN73922_c0_g2,TRINITY_DN75852_c0_g1,TRINITY_DN75860_c0_g1,TRINITY_DN75945_c0_g1,TRINITY_DN75990_c1_g1,TRINITY_DN76118_c0_g3,TRINITY_DN76663_c0_g1,TRINITY_DN76663_c0_g3,TRINITY_DN76921_c0_g2,TRINITY_DN78002_c4_g4,TRINITY_DN78648_c2_g2,TRINITY_DN80853_c0_g1,TRINITY_DN82838_c1_g2,TRINITY_DN83220_c0_g1,TRINITY_DN83545_c2_g3,TRINITY_DN85457_c1_g1,TRI…
GO:1901605	alpha-amino acid metabolic process	biological process	2/240	3160/93642	0.99754	1	TRINITY_DN94859_c0_g8,TRINITY_DN95722_c0_g1	TRINITY_DN94859_c0_g8,TRINITY_DN95722_c0_g1
GO:0006886	intracellular protein transport	biological process	3/240	3941/93642	0.99781	1	TRINITY_DN71984_c1_g3,TRINITY_DN85457_c1_g1,TRINITY_DN85833_c1_g1	TRINITY_DN71984_c1_g3,TRINITY_DN85457_c1_g1,TRINITY_DN85833_c1_g1
GO:0019538	protein metabolic process	biological process	30/240	18063/93642	0.99805	1	TRINITY_DN72446_c1_g1,TRINITY_DN73035_c0_g1,TRINITY_DN73922_c0_g2,TRINITY_DN75852_c0_g1,TRINITY_DN75860_c0_g1,TRINITY_DN75945_c0_g1,TRINITY_DN75990_c1_g1,TRINITY_DN76118_c0_g3,TRINITY_DN76663_c0_g1,TRINITY_DN76663_c0_g3,TRINITY_DN76921_c0_g2,TRINITY_DN78002_c4_g4,TRINITY_DN78648_c2_g2,TRINITY_DN80853_c0_g1,TRINITY_DN82838_c1_g2,TRINITY_DN83220_c0_g1,TRINITY_DN83545_c2_g3,TRINITY_DN85457_c1_g1,TRI…	TRINITY_DN72446_c1_g1,TRINITY_DN73035_c0_g1,TRINITY_DN73922_c0_g2,TRINITY_DN75852_c0_g1,TRINITY_DN75860_c0_g1,TRINITY_DN75945_c0_g1,TRINITY_DN75990_c1_g1,TRINITY_DN76118_c0_g3,TRINITY_DN76663_c0_g1,TRINITY_DN76663_c0_g3,TRINITY_DN76921_c0_g2,TRINITY_DN78002_c4_g4,TRINITY_DN78648_c2_g2,TRINITY_DN80853_c0_g1,TRINITY_DN82838_c1_g2,TRINITY_DN83220_c0_g1,TRINITY_DN83545_c2_g3,TRINITY_DN85457_c1_g1,TRI…
GO:0006810	transport	biological process	30/240	18077/93642	0.99808	1	TRINITY_DN71396_c2_g3,TRINITY_DN71984_c1_g3,TRINITY_DN73310_c0_g1,TRINITY_DN73486_c0_g1,TRINITY_DN74378_c1_g11,TRINITY_DN77511_c1_g1,TRINITY_DN77511_c1_g2,TRINITY_DN77593_c0_g1,TRINITY_DN78182_c0_g1,TRINITY_DN80227_c0_g1,TRINITY_DN80323_c0_g1,TRINITY_DN80323_c0_g2,TRINITY_DN81096_c1_g2,TRINITY_DN82473_c0_g1,TRINITY_DN83220_c0_g1,TRINITY_DN85457_c1_g1,TRINITY_DN85833_c1_g1,TRINITY_DN86000_c1_g2,TR…	TRINITY_DN71396_c2_g3,TRINITY_DN71984_c1_g3,TRINITY_DN73310_c0_g1,TRINITY_DN73486_c0_g1,TRINITY_DN74378_c1_g11,TRINITY_DN77511_c1_g1,TRINITY_DN77511_c1_g2,TRINITY_DN77593_c0_g1,TRINITY_DN78182_c0_g1,TRINITY_DN80227_c0_g1,TRINITY_DN80323_c0_g1,TRINITY_DN80323_c0_g2,TRINITY_DN81096_c1_g2,TRINITY_DN82473_c0_g1,TRINITY_DN83220_c0_g1,TRINITY_DN85457_c1_g1,TRINITY_DN85833_c1_g1,TRINITY_DN86000_c1_g2,TR…
GO:1901135	carbohydrate derivative metabolic process	biological process	6/240	5952/93642	0.99818	1	TRINITY_DN76118_c0_g3,TRINITY_DN89521_c1_g4,TRINITY_DN95444_c1_g4,TRINITY_DN95934_c1_g1,TRINITY_DN96375_c2_g2,TRINITY_DN97182_c2_g4	TRINITY_DN76118_c0_g3,TRINITY_DN89521_c1_g4,TRINITY_DN95444_c1_g4,TRINITY_DN95934_c1_g1,TRINITY_DN96375_c2_g2,TRINITY_DN97182_c2_g4
GO:0006397	mRNA processing	biological process	1/240	2479/93642	0.99842	1	TRINITY_DN75938_c3_g1	TRINITY_DN75938_c3_g1
GO:0015031	protein transport	biological process	7/240	6626/93642	0.99843	1	TRINITY_DN71984_c1_g3,TRINITY_DN73310_c0_g1,TRINITY_DN73486_c0_g1,TRINITY_DN85457_c1_g1,TRINITY_DN85833_c1_g1,TRINITY_DN86601_c0_g1,TRINITY_DN94305_c0_g2	TRINITY_DN71984_c1_g3,TRINITY_DN73310_c0_g1,TRINITY_DN73486_c0_g1,TRINITY_DN85457_c1_g1,TRINITY_DN85833_c1_g1,TRINITY_DN86601_c0_g1,TRINITY_DN94305_c0_g2
GO:0051234	establishment of localization	biological process	30/240	18256/93642	0.99847	1	TRINITY_DN71396_c2_g3,TRINITY_DN71984_c1_g3,TRINITY_DN73310_c0_g1,TRINITY_DN73486_c0_g1,TRINITY_DN74378_c1_g11,TRINITY_DN77511_c1_g1,TRINITY_DN77511_c1_g2,TRINITY_DN77593_c0_g1,TRINITY_DN78182_c0_g1,TRINITY_DN80227_c0_g1,TRINITY_DN80323_c0_g1,TRINITY_DN80323_c0_g2,TRINITY_DN81096_c1_g2,TRINITY_DN82473_c0_g1,TRINITY_DN83220_c0_g1,TRINITY_DN85457_c1_g1,TRINITY_DN85833_c1_g1,TRINITY_DN86000_c1_g2,TR…	TRINITY_DN71396_c2_g3,TRINITY_DN71984_c1_g3,TRINITY_DN73310_c0_g1,TRINITY_DN73486_c0_g1,TRINITY_DN74378_c1_g11,TRINITY_DN77511_c1_g1,TRINITY_DN77511_c1_g2,TRINITY_DN77593_c0_g1,TRINITY_DN78182_c0_g1,TRINITY_DN80227_c0_g1,TRINITY_DN80323_c0_g1,TRINITY_DN80323_c0_g2,TRINITY_DN81096_c1_g2,TRINITY_DN82473_c0_g1,TRINITY_DN83220_c0_g1,TRINITY_DN85457_c1_g1,TRINITY_DN85833_c1_g1,TRINITY_DN86000_c1_g2,TR…
GO:0006974	cellular response to DNA damage stimulus	biological process	1/240	2541/93642	0.99865	1	TRINITY_DN95086_c0_g1	TRINITY_DN95086_c0_g1
GO:0045184	establishment of protein localization	biological process	7/240	6724/93642	0.99869	1	TRINITY_DN71984_c1_g3,TRINITY_DN73310_c0_g1,TRINITY_DN73486_c0_g1,TRINITY_DN85457_c1_g1,TRINITY_DN85833_c1_g1,TRINITY_DN86601_c0_g1,TRINITY_DN94305_c0_g2	TRINITY_DN71984_c1_g3,TRINITY_DN73310_c0_g1,TRINITY_DN73486_c0_g1,TRINITY_DN85457_c1_g1,TRINITY_DN85833_c1_g1,TRINITY_DN86601_c0_g1,TRINITY_DN94305_c0_g2
GO:0015833	peptide transport	biological process	7/240	6785/93642	0.99883	1	TRINITY_DN71984_c1_g3,TRINITY_DN73310_c0_g1,TRINITY_DN73486_c0_g1,TRINITY_DN85457_c1_g1,TRINITY_DN85833_c1_g1,TRINITY_DN86601_c0_g1,TRINITY_DN94305_c0_g2	TRINITY_DN71984_c1_g3,TRINITY_DN73310_c0_g1,TRINITY_DN73486_c0_g1,TRINITY_DN85457_c1_g1,TRINITY_DN85833_c1_g1,TRINITY_DN86601_c0_g1,TRINITY_DN94305_c0_g2
GO:0042886	amide transport	biological process	7/240	6868/93642	0.99900	1	TRINITY_DN71984_c1_g3,TRINITY_DN73310_c0_g1,TRINITY_DN73486_c0_g1,TRINITY_DN85457_c1_g1,TRINITY_DN85833_c1_g1,TRINITY_DN86601_c0_g1,TRINITY_DN94305_c0_g2	TRINITY_DN71984_c1_g3,TRINITY_DN73310_c0_g1,TRINITY_DN73486_c0_g1,TRINITY_DN85457_c1_g1,TRINITY_DN85833_c1_g1,TRINITY_DN86601_c0_g1,TRINITY_DN94305_c0_g2
GO:0071705	nitrogen compound transport	biological process	10/240	8619/93642	0.99906	1	TRINITY_DN71984_c1_g3,TRINITY_DN73310_c0_g1,TRINITY_DN73486_c0_g1,TRINITY_DN80323_c0_g1,TRINITY_DN80323_c0_g2,TRINITY_DN81096_c1_g2,TRINITY_DN85457_c1_g1,TRINITY_DN85833_c1_g1,TRINITY_DN86601_c0_g1,TRINITY_DN94305_c0_g2	TRINITY_DN71984_c1_g3,TRINITY_DN73310_c0_g1,TRINITY_DN73486_c0_g1,TRINITY_DN80323_c0_g1,TRINITY_DN80323_c0_g2,TRINITY_DN81096_c1_g2,TRINITY_DN85457_c1_g1,TRINITY_DN85833_c1_g1,TRINITY_DN86601_c0_g1,TRINITY_DN94305_c0_g2
GO:0009117	nucleotide metabolic process	biological process	2/240	3577/93642	0.99909	1	TRINITY_DN95444_c1_g4,TRINITY_DN96375_c2_g2	TRINITY_DN95444_c1_g4,TRINITY_DN96375_c2_g2
GO:0034220	ion transmembrane transport	biological process	1/240	2709/93642	0.99914	1	TRINITY_DN80323_c0_g1	TRINITY_DN80323_c0_g1
GO:0006753	nucleoside phosphate metabolic process	biological process	2/240	3640/93642	0.99922	1	TRINITY_DN95444_c1_g4,TRINITY_DN96375_c2_g2	TRINITY_DN95444_c1_g4,TRINITY_DN96375_c2_g2
GO:0034470	ncRNA processing	biological process	1/240	2776/93642	0.99928	1	TRINITY_DN94887_c2_g1	TRINITY_DN94887_c2_g1
GO:0090407	organophosphate biosynthetic process	biological process	2/240	3738/93642	0.99938	1	TRINITY_DN96056_c0_g2,TRINITY_DN97182_c2_g4	TRINITY_DN96056_c0_g2,TRINITY_DN97182_c2_g4
GO:0051179	localization	biological process	31/240	19447/93642	0.99942	1	TRINITY_DN71396_c2_g3,TRINITY_DN71984_c1_g3,TRINITY_DN73310_c0_g1,TRINITY_DN73486_c0_g1,TRINITY_DN74378_c1_g11,TRINITY_DN77511_c1_g1,TRINITY_DN77511_c1_g2,TRINITY_DN77593_c0_g1,TRINITY_DN78182_c0_g1,TRINITY_DN80227_c0_g1,TRINITY_DN80323_c0_g1,TRINITY_DN80323_c0_g2,TRINITY_DN81096_c1_g2,TRINITY_DN82473_c0_g1,TRINITY_DN83220_c0_g1,TRINITY_DN85457_c1_g1,TRINITY_DN85833_c1_g1,TRINITY_DN86000_c1_g2,TR…	TRINITY_DN71396_c2_g3,TRINITY_DN71984_c1_g3,TRINITY_DN73310_c0_g1,TRINITY_DN73486_c0_g1,TRINITY_DN74378_c1_g11,TRINITY_DN77511_c1_g1,TRINITY_DN77511_c1_g2,TRINITY_DN77593_c0_g1,TRINITY_DN78182_c0_g1,TRINITY_DN80227_c0_g1,TRINITY_DN80323_c0_g1,TRINITY_DN80323_c0_g2,TRINITY_DN81096_c1_g2,TRINITY_DN82473_c0_g1,TRINITY_DN83220_c0_g1,TRINITY_DN85457_c1_g1,TRINITY_DN85833_c1_g1,TRINITY_DN86000_c1_g2,TR…
GO:0008104	protein localization	biological process	7/240	7498/93642	0.99970	1	TRINITY_DN71984_c1_g3,TRINITY_DN73310_c0_g1,TRINITY_DN73486_c0_g1,TRINITY_DN85457_c1_g1,TRINITY_DN85833_c1_g1,TRINITY_DN86601_c0_g1,TRINITY_DN94305_c0_g2	TRINITY_DN71984_c1_g3,TRINITY_DN73310_c0_g1,TRINITY_DN73486_c0_g1,TRINITY_DN85457_c1_g1,TRINITY_DN85833_c1_g1,TRINITY_DN86601_c0_g1,TRINITY_DN94305_c0_g2
GO:1901137	carbohydrate derivative biosynthetic process	biological process	2/240	4083/93642	0.99973	1	TRINITY_DN76118_c0_g3,TRINITY_DN95934_c1_g1	TRINITY_DN76118_c0_g3,TRINITY_DN95934_c1_g1
GO:0034613	cellular protein localization	biological process	3/240	4962/93642	0.99978	1	TRINITY_DN71984_c1_g3,TRINITY_DN85457_c1_g1,TRINITY_DN85833_c1_g1	TRINITY_DN71984_c1_g3,TRINITY_DN85457_c1_g1,TRINITY_DN85833_c1_g1
GO:0017144	drug metabolic process	biological process	5/240	6388/93642	0.99979	1	TRINITY_DN82010_c0_g1,TRINITY_DN88382_c0_g2,TRINITY_DN90826_c0_g4,TRINITY_DN93428_c1_g2,TRINITY_DN95722_c0_g1	TRINITY_DN82010_c0_g1,TRINITY_DN88382_c0_g2,TRINITY_DN90826_c0_g4,TRINITY_DN93428_c1_g2,TRINITY_DN95722_c0_g1
GO:0046907	intracellular transport	biological process	3/240	5017/93642	0.99981	1	TRINITY_DN71984_c1_g3,TRINITY_DN85457_c1_g1,TRINITY_DN85833_c1_g1	TRINITY_DN71984_c1_g3,TRINITY_DN85457_c1_g1,TRINITY_DN85833_c1_g1
GO:0009987	cellular process	biological process	175/240	76764/93642	0.99981	1	TRINITY_DN68068_c0_g1,TRINITY_DN68641_c2_g1,TRINITY_DN69540_c1_g2,TRINITY_DN69820_c0_g1,TRINITY_DN69952_c1_g3,TRINITY_DN70537_c1_g1,TRINITY_DN71754_c3_g7,TRINITY_DN71984_c1_g3,TRINITY_DN72200_c0_g1,TRINITY_DN72446_c1_g1,TRINITY_DN72497_c0_g1,TRINITY_DN72607_c0_g1,TRINITY_DN73035_c0_g1,TRINITY_DN73218_c0_g7,TRINITY_DN73895_c0_g1,TRINITY_DN73922_c0_g2,TRINITY_DN74165_c1_g1,TRINITY_DN74211_c0_g1,TRI…	TRINITY_DN68068_c0_g1,TRINITY_DN68641_c2_g1,TRINITY_DN69540_c1_g2,TRINITY_DN69820_c0_g1,TRINITY_DN69952_c1_g3,TRINITY_DN70537_c1_g1,TRINITY_DN71754_c3_g7,TRINITY_DN71984_c1_g3,TRINITY_DN72200_c0_g1,TRINITY_DN72446_c1_g1,TRINITY_DN72497_c0_g1,TRINITY_DN72607_c0_g1,TRINITY_DN73035_c0_g1,TRINITY_DN73218_c0_g7,TRINITY_DN73895_c0_g1,TRINITY_DN73922_c0_g2,TRINITY_DN74165_c1_g1,TRINITY_DN74211_c0_g1,TRI…
GO:0006520	cellular amino acid metabolic process	biological process	2/240	4282/93642	0.99984	1	TRINITY_DN94859_c0_g8,TRINITY_DN95722_c0_g1	TRINITY_DN94859_c0_g8,TRINITY_DN95722_c0_g1
GO:0070727	cellular macromolecule localization	biological process	3/240	5114/93642	0.99985	1	TRINITY_DN71984_c1_g3,TRINITY_DN85457_c1_g1,TRINITY_DN85833_c1_g1	TRINITY_DN71984_c1_g3,TRINITY_DN85457_c1_g1,TRINITY_DN85833_c1_g1
GO:0051649	establishment of localization in cell	biological process	3/240	5307/93642	0.99990	1	TRINITY_DN71984_c1_g3,TRINITY_DN85457_c1_g1,TRINITY_DN85833_c1_g1	TRINITY_DN71984_c1_g3,TRINITY_DN85457_c1_g1,TRINITY_DN85833_c1_g1
GO:0055086	nucleobase-containing small molecule metabolic process	biological process	2/240	4506/93642	0.99991	1	TRINITY_DN95444_c1_g4,TRINITY_DN96375_c2_g2	TRINITY_DN95444_c1_g4,TRINITY_DN96375_c2_g2
GO:0034660	ncRNA metabolic process	biological process	1/240	3622/93642	0.99992	1	TRINITY_DN94887_c2_g1	TRINITY_DN94887_c2_g1
GO:0033036	macromolecule localization	biological process	7/240	8565/93642	0.99997	1	TRINITY_DN71984_c1_g3,TRINITY_DN73310_c0_g1,TRINITY_DN73486_c0_g1,TRINITY_DN85457_c1_g1,TRINITY_DN85833_c1_g1,TRINITY_DN86601_c0_g1,TRINITY_DN94305_c0_g2	TRINITY_DN71984_c1_g3,TRINITY_DN73310_c0_g1,TRINITY_DN73486_c0_g1,TRINITY_DN85457_c1_g1,TRINITY_DN85833_c1_g1,TRINITY_DN86601_c0_g1,TRINITY_DN94305_c0_g2
GO:0071702	organic substance transport	biological process	10/240	10646/93642	0.99998	1	TRINITY_DN71984_c1_g3,TRINITY_DN73310_c0_g1,TRINITY_DN73486_c0_g1,TRINITY_DN80323_c0_g1,TRINITY_DN80323_c0_g2,TRINITY_DN81096_c1_g2,TRINITY_DN85457_c1_g1,TRINITY_DN85833_c1_g1,TRINITY_DN86601_c0_g1,TRINITY_DN94305_c0_g2	TRINITY_DN71984_c1_g3,TRINITY_DN73310_c0_g1,TRINITY_DN73486_c0_g1,TRINITY_DN80323_c0_g1,TRINITY_DN80323_c0_g2,TRINITY_DN81096_c1_g2,TRINITY_DN85457_c1_g1,TRINITY_DN85833_c1_g1,TRINITY_DN86601_c0_g1,TRINITY_DN94305_c0_g2
GO:0065003	protein-containing complex assembly	biological process	1/240	4100/93642	0.99998	1	TRINITY_DN73922_c0_g2	TRINITY_DN73922_c0_g2
GO:0006396	RNA processing	biological process	2/240	5483/93642	0.99999	1	TRINITY_DN75938_c3_g1,TRINITY_DN94887_c2_g1	TRINITY_DN75938_c3_g1,TRINITY_DN94887_c2_g1
GO:0043933	protein-containing complex subunit organization	biological process	1/240	4660/93642	1.00000	1	TRINITY_DN73922_c0_g2	TRINITY_DN73922_c0_g2
GO:1901564	organonitrogen compound metabolic process	biological process	42/240	27839/93642	1.00000	1	TRINITY_DN68641_c2_g1,TRINITY_DN72446_c1_g1,TRINITY_DN73035_c0_g1,TRINITY_DN73922_c0_g2,TRINITY_DN75852_c0_g1,TRINITY_DN75860_c0_g1,TRINITY_DN75945_c0_g1,TRINITY_DN75990_c1_g1,TRINITY_DN76118_c0_g3,TRINITY_DN76663_c0_g1,TRINITY_DN76663_c0_g3,TRINITY_DN76921_c0_g2,TRINITY_DN78002_c4_g4,TRINITY_DN78648_c2_g2,TRINITY_DN80853_c0_g1,TRINITY_DN82838_c1_g2,TRINITY_DN83220_c0_g1,TRINITY_DN83545_c2_g3,TRI…	TRINITY_DN68641_c2_g1,TRINITY_DN72446_c1_g1,TRINITY_DN73035_c0_g1,TRINITY_DN73922_c0_g2,TRINITY_DN75852_c0_g1,TRINITY_DN75860_c0_g1,TRINITY_DN75945_c0_g1,TRINITY_DN75990_c1_g1,TRINITY_DN76118_c0_g3,TRINITY_DN76663_c0_g1,TRINITY_DN76663_c0_g3,TRINITY_DN76921_c0_g2,TRINITY_DN78002_c4_g4,TRINITY_DN78648_c2_g2,TRINITY_DN80853_c0_g1,TRINITY_DN82838_c1_g2,TRINITY_DN83220_c0_g1,TRINITY_DN83545_c2_g3,TRI…
GO:0051641	cellular localization	biological process	3/240	6697/93642	1.00000	1	TRINITY_DN71984_c1_g3,TRINITY_DN85457_c1_g1,TRINITY_DN85833_c1_g1	TRINITY_DN71984_c1_g3,TRINITY_DN85457_c1_g1,TRINITY_DN85833_c1_g1
GO:0022607	cellular component assembly	biological process	2/240	5912/93642	1.00000	1	TRINITY_DN69820_c0_g1,TRINITY_DN73922_c0_g2	TRINITY_DN69820_c0_g1,TRINITY_DN73922_c0_g2
GO:0015074	DNA integration	biological process	1/240	5159/93642	1.00000	1	TRINITY_DN86835_c0_g1	TRINITY_DN86835_c0_g1
GO:0006518	peptide metabolic process	biological process	3/240	7208/93642	1.00000	1	TRINITY_DN75852_c0_g1,TRINITY_DN83220_c0_g1,TRINITY_DN96952_c1_g3	TRINITY_DN75852_c0_g1,TRINITY_DN83220_c0_g1,TRINITY_DN96952_c1_g3
GO:0006412	translation	biological process	2/240	6463/93642	1.00000	1	TRINITY_DN75852_c0_g1,TRINITY_DN83220_c0_g1	TRINITY_DN75852_c0_g1,TRINITY_DN83220_c0_g1
GO:0043043	peptide biosynthetic process	biological process	2/240	6579/93642	1.00000	1	TRINITY_DN75852_c0_g1,TRINITY_DN83220_c0_g1	TRINITY_DN75852_c0_g1,TRINITY_DN83220_c0_g1
GO:0044085	cellular component biogenesis	biological process	5/240	9386/93642	1.00000	1	TRINITY_DN69820_c0_g1,TRINITY_DN73922_c0_g2,TRINITY_DN86281_c0_g1,TRINITY_DN88398_c1_g1,TRINITY_DN97322_c4_g1	TRINITY_DN69820_c0_g1,TRINITY_DN73922_c0_g2,TRINITY_DN86281_c0_g1,TRINITY_DN88398_c1_g1,TRINITY_DN97322_c4_g1
GO:0043603	cellular amide metabolic process	biological process	3/240	7937/93642	1.00000	1	TRINITY_DN75852_c0_g1,TRINITY_DN83220_c0_g1,TRINITY_DN96952_c1_g3	TRINITY_DN75852_c0_g1,TRINITY_DN83220_c0_g1,TRINITY_DN96952_c1_g3
GO:0043604	amide biosynthetic process	biological process	2/240	7016/93642	1.00000	1	TRINITY_DN75852_c0_g1,TRINITY_DN83220_c0_g1	TRINITY_DN75852_c0_g1,TRINITY_DN83220_c0_g1
GO:1901566	organonitrogen compound biosynthetic process	biological process	10/240	14102/93642	1.00000	1	TRINITY_DN75852_c0_g1,TRINITY_DN76118_c0_g3,TRINITY_DN83220_c0_g1,TRINITY_DN86457_c0_g1,TRINITY_DN87724_c1_g3,TRINITY_DN88604_c0_g1,TRINITY_DN94859_c0_g8,TRINITY_DN95142_c1_g2,TRINITY_DN95722_c0_g1,TRINITY_DN95934_c1_g1	TRINITY_DN75852_c0_g1,TRINITY_DN76118_c0_g3,TRINITY_DN83220_c0_g1,TRINITY_DN86457_c0_g1,TRINITY_DN87724_c1_g3,TRINITY_DN88604_c0_g1,TRINITY_DN94859_c0_g8,TRINITY_DN95142_c1_g2,TRINITY_DN95722_c0_g1,TRINITY_DN95934_c1_g1
GO:0006259	DNA metabolic process	biological process	2/240	8985/93642	1.00000	1	TRINITY_DN86835_c0_g1,TRINITY_DN95086_c0_g1	TRINITY_DN86835_c0_g1,TRINITY_DN95086_c0_g1
GO:0016043	cellular component organization	biological process	12/240	17227/93642	1.00000	1	TRINITY_DN69820_c0_g1,TRINITY_DN71984_c1_g3,TRINITY_DN73922_c0_g2,TRINITY_DN82010_c0_g1,TRINITY_DN84029_c0_g1,TRINITY_DN85833_c1_g1,TRINITY_DN86281_c0_g1,TRINITY_DN87372_c2_g2,TRINITY_DN88398_c1_g1,TRINITY_DN90826_c0_g4,TRINITY_DN96538_c1_g1,TRINITY_DN97322_c4_g1	TRINITY_DN69820_c0_g1,TRINITY_DN71984_c1_g3,TRINITY_DN73922_c0_g2,TRINITY_DN82010_c0_g1,TRINITY_DN84029_c0_g1,TRINITY_DN85833_c1_g1,TRINITY_DN86281_c0_g1,TRINITY_DN87372_c2_g2,TRINITY_DN88398_c1_g1,TRINITY_DN90826_c0_g4,TRINITY_DN96538_c1_g1,TRINITY_DN97322_c4_g1
GO:0006996	organelle organization	biological process	2/240	10008/93642	1.00000	1	TRINITY_DN71984_c1_g3,TRINITY_DN85833_c1_g1	TRINITY_DN71984_c1_g3,TRINITY_DN85833_c1_g1
GO:0071840	cellular component organization or biogenesis	biological process	12/240	19980/93642	1.00000	1	TRINITY_DN69820_c0_g1,TRINITY_DN71984_c1_g3,TRINITY_DN73922_c0_g2,TRINITY_DN82010_c0_g1,TRINITY_DN84029_c0_g1,TRINITY_DN85833_c1_g1,TRINITY_DN86281_c0_g1,TRINITY_DN87372_c2_g2,TRINITY_DN88398_c1_g1,TRINITY_DN90826_c0_g4,TRINITY_DN96538_c1_g1,TRINITY_DN97322_c4_g1	TRINITY_DN69820_c0_g1,TRINITY_DN71984_c1_g3,TRINITY_DN73922_c0_g2,TRINITY_DN82010_c0_g1,TRINITY_DN84029_c0_g1,TRINITY_DN85833_c1_g1,TRINITY_DN86281_c0_g1,TRINITY_DN87372_c2_g2,TRINITY_DN88398_c1_g1,TRINITY_DN90826_c0_g4,TRINITY_DN96538_c1_g1,TRINITY_DN97322_c4_g1
GO:0008150	biological_process	biological process	240/240	93642/93642	1.00000	1	TRINITY_DN67385_c0_g2,TRINITY_DN68068_c0_g1,TRINITY_DN68641_c2_g1,TRINITY_DN69540_c1_g2,TRINITY_DN69820_c0_g1,TRINITY_DN69952_c1_g3,TRINITY_DN70537_c1_g1,TRINITY_DN71396_c2_g3,TRINITY_DN71588_c1_g1,TRINITY_DN71754_c3_g7,TRINITY_DN71984_c1_g3,TRINITY_DN72200_c0_g1,TRINITY_DN72446_c1_g1,TRINITY_DN72497_c0_g1,TRINITY_DN72607_c0_g1,TRINITY_DN73035_c0_g1,TRINITY_DN73218_c0_g7,TRINITY_DN73310_c0_g1,TRI…	TRINITY_DN67385_c0_g2,TRINITY_DN68068_c0_g1,TRINITY_DN68641_c2_g1,TRINITY_DN69540_c1_g2,TRINITY_DN69820_c0_g1,TRINITY_DN69952_c1_g3,TRINITY_DN70537_c1_g1,TRINITY_DN71396_c2_g3,TRINITY_DN71588_c1_g1,TRINITY_DN71754_c3_g7,TRINITY_DN71984_c1_g3,TRINITY_DN72200_c0_g1,TRINITY_DN72446_c1_g1,TRINITY_DN72497_c0_g1,TRINITY_DN72607_c0_g1,TRINITY_DN73035_c0_g1,TRINITY_DN73218_c0_g7,TRINITY_DN73310_c0_g1,TRI…
GO:0005802	trans-Golgi network	cellular component	8/282	1088/96716	0.01535	1	TRINITY_DN80705_c0_g1,TRINITY_DN85833_c1_g1,TRINITY_DN88502_c1_g2,TRINITY_DN89504_c0_g1,TRINITY_DN89504_c0_g2,TRINITY_DN95551_c0_g5,TRINITY_DN97367_c1_g2,TRINITY_DN97687_c2_g6	TRINITY_DN80705_c0_g1,TRINITY_DN85833_c1_g1,TRINITY_DN88502_c1_g2,TRINITY_DN89504_c0_g1,TRINITY_DN89504_c0_g2,TRINITY_DN95551_c0_g5,TRINITY_DN97367_c1_g2,TRINITY_DN97687_c2_g6
GO:0009570	chloroplast stroma	cellular component	9/282	1386/96716	0.02156	1	TRINITY_DN68641_c2_g1,TRINITY_DN70537_c1_g1,TRINITY_DN78201_c0_g1,TRINITY_DN79580_c1_g1,TRINITY_DN86970_c0_g4,TRINITY_DN88854_c0_g5,TRINITY_DN94496_c1_g1,TRINITY_DN95611_c1_g2,TRINITY_DN95722_c0_g1	TRINITY_DN68641_c2_g1,TRINITY_DN70537_c1_g1,TRINITY_DN78201_c0_g1,TRINITY_DN79580_c1_g1,TRINITY_DN86970_c0_g4,TRINITY_DN88854_c0_g5,TRINITY_DN94496_c1_g1,TRINITY_DN95611_c1_g2,TRINITY_DN95722_c0_g1
GO:0009532	plastid stroma	cellular component	9/282	1410/96716	0.02374	1	TRINITY_DN68641_c2_g1,TRINITY_DN70537_c1_g1,TRINITY_DN78201_c0_g1,TRINITY_DN79580_c1_g1,TRINITY_DN86970_c0_g4,TRINITY_DN88854_c0_g5,TRINITY_DN94496_c1_g1,TRINITY_DN95611_c1_g2,TRINITY_DN95722_c0_g1	TRINITY_DN68641_c2_g1,TRINITY_DN70537_c1_g1,TRINITY_DN78201_c0_g1,TRINITY_DN79580_c1_g1,TRINITY_DN86970_c0_g4,TRINITY_DN88854_c0_g5,TRINITY_DN94496_c1_g1,TRINITY_DN95611_c1_g2,TRINITY_DN95722_c0_g1
GO:0071944	cell periphery	cellular component	69/282	18906/96716	0.02440	1	TRINITY_DN68097_c0_g1,TRINITY_DN72875_c0_g1,TRINITY_DN73035_c0_g1,TRINITY_DN73218_c0_g7,TRINITY_DN73310_c0_g1,TRINITY_DN73486_c0_g1,TRINITY_DN73704_c0_g8,TRINITY_DN73704_c0_g9,TRINITY_DN76663_c0_g1,TRINITY_DN76663_c0_g3,TRINITY_DN77029_c3_g3,TRINITY_DN77593_c0_g1,TRINITY_DN78002_c4_g4,TRINITY_DN78295_c0_g1,TRINITY_DN78532_c1_g3,TRINITY_DN78760_c0_g1,TRINITY_DN79185_c0_g2,TRINITY_DN80227_c0_g1,TRI…	TRINITY_DN68097_c0_g1,TRINITY_DN72875_c0_g1,TRINITY_DN73035_c0_g1,TRINITY_DN73218_c0_g7,TRINITY_DN73310_c0_g1,TRINITY_DN73486_c0_g1,TRINITY_DN73704_c0_g8,TRINITY_DN73704_c0_g9,TRINITY_DN76663_c0_g1,TRINITY_DN76663_c0_g3,TRINITY_DN77029_c3_g3,TRINITY_DN77593_c0_g1,TRINITY_DN78002_c4_g4,TRINITY_DN78295_c0_g1,TRINITY_DN78532_c1_g3,TRINITY_DN78760_c0_g1,TRINITY_DN79185_c0_g2,TRINITY_DN80227_c0_g1,TRI…
GO:0009524	phragmoplast	cellular component	4/282	388/96716	0.02761	1	TRINITY_DN77493_c0_g2,TRINITY_DN77593_c0_g1,TRINITY_DN91879_c1_g1,TRINITY_DN95778_c1_g2	TRINITY_DN77493_c0_g2,TRINITY_DN77593_c0_g1,TRINITY_DN91879_c1_g1,TRINITY_DN95778_c1_g2
GO:0044434	chloroplast part	cellular component	15/282	2989/96716	0.03051	1	TRINITY_DN68641_c2_g1,TRINITY_DN70537_c1_g1,TRINITY_DN73310_c0_g1,TRINITY_DN73486_c0_g1,TRINITY_DN75411_c0_g2,TRINITY_DN78201_c0_g1,TRINITY_DN79580_c1_g1,TRINITY_DN86534_c1_g1,TRINITY_DN86970_c0_g4,TRINITY_DN88854_c0_g5,TRINITY_DN92852_c0_g1,TRINITY_DN94305_c0_g2,TRINITY_DN94496_c1_g1,TRINITY_DN95611_c1_g2,TRINITY_DN95722_c0_g1	TRINITY_DN68641_c2_g1,TRINITY_DN70537_c1_g1,TRINITY_DN73310_c0_g1,TRINITY_DN73486_c0_g1,TRINITY_DN75411_c0_g2,TRINITY_DN78201_c0_g1,TRINITY_DN79580_c1_g1,TRINITY_DN86534_c1_g1,TRINITY_DN86970_c0_g4,TRINITY_DN88854_c0_g5,TRINITY_DN92852_c0_g1,TRINITY_DN94305_c0_g2,TRINITY_DN94496_c1_g1,TRINITY_DN95611_c1_g2,TRINITY_DN95722_c0_g1
GO:0044435	plastid part	cellular component	15/282	3032/96716	0.03392	1	TRINITY_DN68641_c2_g1,TRINITY_DN70537_c1_g1,TRINITY_DN73310_c0_g1,TRINITY_DN73486_c0_g1,TRINITY_DN75411_c0_g2,TRINITY_DN78201_c0_g1,TRINITY_DN79580_c1_g1,TRINITY_DN86534_c1_g1,TRINITY_DN86970_c0_g4,TRINITY_DN88854_c0_g5,TRINITY_DN92852_c0_g1,TRINITY_DN94305_c0_g2,TRINITY_DN94496_c1_g1,TRINITY_DN95611_c1_g2,TRINITY_DN95722_c0_g1	TRINITY_DN68641_c2_g1,TRINITY_DN70537_c1_g1,TRINITY_DN73310_c0_g1,TRINITY_DN73486_c0_g1,TRINITY_DN75411_c0_g2,TRINITY_DN78201_c0_g1,TRINITY_DN79580_c1_g1,TRINITY_DN86534_c1_g1,TRINITY_DN86970_c0_g4,TRINITY_DN88854_c0_g5,TRINITY_DN92852_c0_g1,TRINITY_DN94305_c0_g2,TRINITY_DN94496_c1_g1,TRINITY_DN95611_c1_g2,TRINITY_DN95722_c0_g1
GO:0030014	CCR4-NOT complex	cellular component	2/282	106/96716	0.03866	1	TRINITY_DN76921_c0_g2,TRINITY_DN89537_c0_g2	TRINITY_DN76921_c0_g2,TRINITY_DN89537_c0_g2
GO:0005886	plasma membrane	cellular component	59/282	16211/96716	0.03929	1	TRINITY_DN68097_c0_g1,TRINITY_DN72875_c0_g1,TRINITY_DN73035_c0_g1,TRINITY_DN73218_c0_g7,TRINITY_DN73310_c0_g1,TRINITY_DN73486_c0_g1,TRINITY_DN73704_c0_g8,TRINITY_DN73704_c0_g9,TRINITY_DN76663_c0_g1,TRINITY_DN76663_c0_g3,TRINITY_DN77029_c3_g3,TRINITY_DN77593_c0_g1,TRINITY_DN78002_c4_g4,TRINITY_DN78295_c0_g1,TRINITY_DN78532_c1_g3,TRINITY_DN78760_c0_g1,TRINITY_DN79185_c0_g2,TRINITY_DN80227_c0_g1,TRI…	TRINITY_DN68097_c0_g1,TRINITY_DN72875_c0_g1,TRINITY_DN73035_c0_g1,TRINITY_DN73218_c0_g7,TRINITY_DN73310_c0_g1,TRINITY_DN73486_c0_g1,TRINITY_DN73704_c0_g8,TRINITY_DN73704_c0_g9,TRINITY_DN76663_c0_g1,TRINITY_DN76663_c0_g3,TRINITY_DN77029_c3_g3,TRINITY_DN77593_c0_g1,TRINITY_DN78002_c4_g4,TRINITY_DN78295_c0_g1,TRINITY_DN78532_c1_g3,TRINITY_DN78760_c0_g1,TRINITY_DN79185_c0_g2,TRINITY_DN80227_c0_g1,TRI…
GO:0031985	Golgi cisterna	cellular component	3/282	265/96716	0.04310	1	TRINITY_DN89504_c0_g1,TRINITY_DN89504_c0_g2,TRINITY_DN95551_c0_g5	TRINITY_DN89504_c0_g1,TRINITY_DN89504_c0_g2,TRINITY_DN95551_c0_g5
GO:0032586	protein storage vacuole membrane	cellular component	1/282	22/96716	0.06223	1	TRINITY_DN82008_c0_g3	TRINITY_DN82008_c0_g3
GO:0019897	extrinsic component of plasma membrane	cellular component	2/282	182/96716	0.09929	1	TRINITY_DN76663_c0_g1,TRINITY_DN76663_c0_g3	TRINITY_DN76663_c0_g1,TRINITY_DN76663_c0_g3
GO:0005795	Golgi stack	cellular component	3/282	393/96716	0.10837	1	TRINITY_DN89504_c0_g1,TRINITY_DN89504_c0_g2,TRINITY_DN95551_c0_g5	TRINITY_DN89504_c0_g1,TRINITY_DN89504_c0_g2,TRINITY_DN95551_c0_g5
GO:0000326	protein storage vacuole	cellular component	1/282	41/96716	0.11285	1	TRINITY_DN82008_c0_g3	TRINITY_DN82008_c0_g3
GO:0016020	membrane	cellular component	132/282	42377/96716	0.16993	1	TRINITY_DN66113_c0_g1,TRINITY_DN68097_c0_g1,TRINITY_DN69820_c0_g1,TRINITY_DN71396_c2_g3,TRINITY_DN71588_c1_g1,TRINITY_DN71984_c1_g3,TRINITY_DN72344_c1_g2,TRINITY_DN72875_c0_g1,TRINITY_DN73035_c0_g1,TRINITY_DN73218_c0_g7,TRINITY_DN73310_c0_g1,TRINITY_DN73483_c2_g2,TRINITY_DN73486_c0_g1,TRINITY_DN73704_c0_g8,TRINITY_DN73704_c0_g9,TRINITY_DN74015_c0_g7,TRINITY_DN74378_c1_g11,TRINITY_DN75715_c0_g1,TR…	TRINITY_DN66113_c0_g1,TRINITY_DN68097_c0_g1,TRINITY_DN69820_c0_g1,TRINITY_DN71396_c2_g3,TRINITY_DN71588_c1_g1,TRINITY_DN71984_c1_g3,TRINITY_DN72344_c1_g2,TRINITY_DN72875_c0_g1,TRINITY_DN73035_c0_g1,TRINITY_DN73218_c0_g7,TRINITY_DN73310_c0_g1,TRINITY_DN73483_c2_g2,TRINITY_DN73486_c0_g1,TRINITY_DN73704_c0_g8,TRINITY_DN73704_c0_g9,TRINITY_DN74015_c0_g7,TRINITY_DN74378_c1_g11,TRINITY_DN75715_c0_g1,TR…
GO:0005794	Golgi apparatus	cellular component	21/282	5804/96716	0.18235	1	TRINITY_DN76118_c0_g3,TRINITY_DN77029_c3_g3,TRINITY_DN79588_c2_g1,TRINITY_DN80705_c0_g1,TRINITY_DN83701_c1_g4,TRINITY_DN83701_c1_g5,TRINITY_DN85833_c1_g1,TRINITY_DN88502_c1_g2,TRINITY_DN89408_c2_g2,TRINITY_DN89504_c0_g1,TRINITY_DN89504_c0_g2,TRINITY_DN89581_c0_g1,TRINITY_DN89581_c0_g2,TRINITY_DN90826_c0_g4,TRINITY_DN91665_c1_g3,TRINITY_DN95551_c0_g5,TRINITY_DN96538_c1_g1,TRINITY_DN97367_c1_g2,TRI…	TRINITY_DN76118_c0_g3,TRINITY_DN77029_c3_g3,TRINITY_DN79588_c2_g1,TRINITY_DN80705_c0_g1,TRINITY_DN83701_c1_g4,TRINITY_DN83701_c1_g5,TRINITY_DN85833_c1_g1,TRINITY_DN88502_c1_g2,TRINITY_DN89408_c2_g2,TRINITY_DN89504_c0_g1,TRINITY_DN89504_c0_g2,TRINITY_DN89581_c0_g1,TRINITY_DN89581_c0_g2,TRINITY_DN90826_c0_g4,TRINITY_DN91665_c1_g3,TRINITY_DN95551_c0_g5,TRINITY_DN96538_c1_g1,TRINITY_DN97367_c1_g2,TRI…
GO:0030015	CCR4-NOT core complex	cellular component	1/282	70/96716	0.18492	1	TRINITY_DN76921_c0_g2	TRINITY_DN76921_c0_g2
GO:0010319	stromule	cellular component	1/282	72/96716	0.18967	1	TRINITY_DN68641_c2_g1	TRINITY_DN68641_c2_g1
GO:0031969	chloroplast membrane	cellular component	4/282	793/96716	0.20235	1	TRINITY_DN73310_c0_g1,TRINITY_DN73486_c0_g1,TRINITY_DN86534_c1_g1,TRINITY_DN94305_c0_g2	TRINITY_DN73310_c0_g1,TRINITY_DN73486_c0_g1,TRINITY_DN86534_c1_g1,TRINITY_DN94305_c0_g2
GO:0009504	cell plate	cellular component	1/282	78/96716	0.20376	1	TRINITY_DN85833_c1_g1	TRINITY_DN85833_c1_g1
GO:0005576	extracellular region	cellular component	27/282	7809/96716	0.20403	1	TRINITY_DN68641_c2_g1,TRINITY_DN70537_c1_g1,TRINITY_DN72523_c0_g1,TRINITY_DN72875_c0_g1,TRINITY_DN75839_c0_g1,TRINITY_DN77029_c3_g3,TRINITY_DN77511_c1_g1,TRINITY_DN77511_c1_g2,TRINITY_DN77593_c0_g1,TRINITY_DN82010_c0_g1,TRINITY_DN83701_c1_g4,TRINITY_DN83701_c1_g5,TRINITY_DN86281_c0_g1,TRINITY_DN88398_c1_g1,TRINITY_DN89581_c0_g1,TRINITY_DN89581_c0_g2,TRINITY_DN91879_c1_g1,TRINITY_DN93543_c0_g4,TRI…	TRINITY_DN68641_c2_g1,TRINITY_DN70537_c1_g1,TRINITY_DN72523_c0_g1,TRINITY_DN72875_c0_g1,TRINITY_DN75839_c0_g1,TRINITY_DN77029_c3_g3,TRINITY_DN77511_c1_g1,TRINITY_DN77511_c1_g2,TRINITY_DN77593_c0_g1,TRINITY_DN82010_c0_g1,TRINITY_DN83701_c1_g4,TRINITY_DN83701_c1_g5,TRINITY_DN86281_c0_g1,TRINITY_DN88398_c1_g1,TRINITY_DN89581_c0_g1,TRINITY_DN89581_c0_g2,TRINITY_DN91879_c1_g1,TRINITY_DN93543_c0_g4,TRI…
GO:0042170	plastid membrane	cellular component	4/282	817/96716	0.21682	1	TRINITY_DN73310_c0_g1,TRINITY_DN73486_c0_g1,TRINITY_DN86534_c1_g1,TRINITY_DN94305_c0_g2	TRINITY_DN73310_c0_g1,TRINITY_DN73486_c0_g1,TRINITY_DN86534_c1_g1,TRINITY_DN94305_c0_g2
GO:0044421	extracellular region part	cellular component	8/282	1976/96716	0.22195	1	TRINITY_DN72875_c0_g1,TRINITY_DN75839_c0_g1,TRINITY_DN83701_c1_g4,TRINITY_DN83701_c1_g5,TRINITY_DN89581_c0_g1,TRINITY_DN89581_c0_g2,TRINITY_DN95101_c0_g1,TRINITY_DN97487_c0_g2	TRINITY_DN72875_c0_g1,TRINITY_DN75839_c0_g1,TRINITY_DN83701_c1_g4,TRINITY_DN83701_c1_g5,TRINITY_DN89581_c0_g1,TRINITY_DN89581_c0_g2,TRINITY_DN95101_c0_g1,TRINITY_DN97487_c0_g2
GO:0009941	chloroplast envelope	cellular component	6/282	1446/96716	0.24834	1	TRINITY_DN68641_c2_g1,TRINITY_DN73310_c0_g1,TRINITY_DN73486_c0_g1,TRINITY_DN75411_c0_g2,TRINITY_DN86534_c1_g1,TRINITY_DN94305_c0_g2	TRINITY_DN68641_c2_g1,TRINITY_DN73310_c0_g1,TRINITY_DN73486_c0_g1,TRINITY_DN75411_c0_g2,TRINITY_DN86534_c1_g1,TRINITY_DN94305_c0_g2
GO:0009526	plastid envelope	cellular component	6/282	1504/96716	0.27664	1	TRINITY_DN68641_c2_g1,TRINITY_DN73310_c0_g1,TRINITY_DN73486_c0_g1,TRINITY_DN75411_c0_g2,TRINITY_DN86534_c1_g1,TRINITY_DN94305_c0_g2	TRINITY_DN68641_c2_g1,TRINITY_DN73310_c0_g1,TRINITY_DN73486_c0_g1,TRINITY_DN75411_c0_g2,TRINITY_DN86534_c1_g1,TRINITY_DN94305_c0_g2
GO:0031224	intrinsic component of membrane	cellular component	95/282	30951/96716	0.29145	1	TRINITY_DN66113_c0_g1,TRINITY_DN68097_c0_g1,TRINITY_DN69820_c0_g1,TRINITY_DN71396_c2_g3,TRINITY_DN71588_c1_g1,TRINITY_DN72344_c1_g2,TRINITY_DN72875_c0_g1,TRINITY_DN73218_c0_g7,TRINITY_DN73483_c2_g2,TRINITY_DN73704_c0_g8,TRINITY_DN73704_c0_g9,TRINITY_DN74015_c0_g7,TRINITY_DN74378_c1_g11,TRINITY_DN75715_c0_g1,TRINITY_DN75860_c0_g1,TRINITY_DN75990_c1_g1,TRINITY_DN76118_c0_g3,TRINITY_DN76180_c1_g2,TR…	TRINITY_DN66113_c0_g1,TRINITY_DN68097_c0_g1,TRINITY_DN69820_c0_g1,TRINITY_DN71396_c2_g3,TRINITY_DN71588_c1_g1,TRINITY_DN72344_c1_g2,TRINITY_DN72875_c0_g1,TRINITY_DN73218_c0_g7,TRINITY_DN73483_c2_g2,TRINITY_DN73704_c0_g8,TRINITY_DN73704_c0_g9,TRINITY_DN74015_c0_g7,TRINITY_DN74378_c1_g11,TRINITY_DN75715_c0_g1,TRINITY_DN75860_c0_g1,TRINITY_DN75990_c1_g1,TRINITY_DN76118_c0_g3,TRINITY_DN76180_c1_g2,TR…
GO:0005615	extracellular space	cellular component	7/282	1858/96716	0.30002	1	TRINITY_DN75839_c0_g1,TRINITY_DN83701_c1_g4,TRINITY_DN83701_c1_g5,TRINITY_DN89581_c0_g1,TRINITY_DN89581_c0_g2,TRINITY_DN95101_c0_g1,TRINITY_DN97487_c0_g2	TRINITY_DN75839_c0_g1,TRINITY_DN83701_c1_g4,TRINITY_DN83701_c1_g5,TRINITY_DN89581_c0_g1,TRINITY_DN89581_c0_g2,TRINITY_DN95101_c0_g1,TRINITY_DN97487_c0_g2
GO:0031226	intrinsic component of plasma membrane	cellular component	11/282	3127/96716	0.30611	1	TRINITY_DN68097_c0_g1,TRINITY_DN73218_c0_g7,TRINITY_DN73704_c0_g8,TRINITY_DN73704_c0_g9,TRINITY_DN81096_c1_g2,TRINITY_DN86793_c0_g1,TRINITY_DN90972_c5_g4,TRINITY_DN91619_c0_g1,TRINITY_DN95848_c1_g2,TRINITY_DN96820_c2_g2,TRINITY_DN97519_c1_g1	TRINITY_DN68097_c0_g1,TRINITY_DN73218_c0_g7,TRINITY_DN73704_c0_g8,TRINITY_DN73704_c0_g9,TRINITY_DN81096_c1_g2,TRINITY_DN86793_c0_g1,TRINITY_DN90972_c5_g4,TRINITY_DN91619_c0_g1,TRINITY_DN95848_c1_g2,TRINITY_DN96820_c2_g2,TRINITY_DN97519_c1_g1
GO:0009579	thylakoid	cellular component	4/282	969/96716	0.31345	1	TRINITY_DN68641_c2_g1,TRINITY_DN86534_c1_g1,TRINITY_DN88854_c0_g5,TRINITY_DN92852_c0_g1	TRINITY_DN68641_c2_g1,TRINITY_DN86534_c1_g1,TRINITY_DN88854_c0_g5,TRINITY_DN92852_c0_g1
GO:0098791	Golgi subcompartment	cellular component	11/282	3151/96716	0.31467	1	TRINITY_DN76118_c0_g3,TRINITY_DN80705_c0_g1,TRINITY_DN85833_c1_g1,TRINITY_DN88502_c1_g2,TRINITY_DN89504_c0_g1,TRINITY_DN89504_c0_g2,TRINITY_DN90826_c0_g4,TRINITY_DN95551_c0_g5,TRINITY_DN96538_c1_g1,TRINITY_DN97367_c1_g2,TRINITY_DN97687_c2_g6	TRINITY_DN76118_c0_g3,TRINITY_DN80705_c0_g1,TRINITY_DN85833_c1_g1,TRINITY_DN88502_c1_g2,TRINITY_DN89504_c0_g1,TRINITY_DN89504_c0_g2,TRINITY_DN90826_c0_g4,TRINITY_DN95551_c0_g5,TRINITY_DN96538_c1_g1,TRINITY_DN97367_c1_g2,TRINITY_DN97687_c2_g6
GO:0016021	integral component of membrane	cellular component	92/282	30127/96716	0.31665	1	TRINITY_DN66113_c0_g1,TRINITY_DN69820_c0_g1,TRINITY_DN71396_c2_g3,TRINITY_DN71588_c1_g1,TRINITY_DN72344_c1_g2,TRINITY_DN72875_c0_g1,TRINITY_DN73483_c2_g2,TRINITY_DN73704_c0_g8,TRINITY_DN73704_c0_g9,TRINITY_DN74015_c0_g7,TRINITY_DN74378_c1_g11,TRINITY_DN75715_c0_g1,TRINITY_DN75860_c0_g1,TRINITY_DN75990_c1_g1,TRINITY_DN76118_c0_g3,TRINITY_DN76180_c1_g2,TRINITY_DN77092_c1_g1,TRINITY_DN77092_c1_g2,TR…	TRINITY_DN66113_c0_g1,TRINITY_DN69820_c0_g1,TRINITY_DN71396_c2_g3,TRINITY_DN71588_c1_g1,TRINITY_DN72344_c1_g2,TRINITY_DN72875_c0_g1,TRINITY_DN73483_c2_g2,TRINITY_DN73704_c0_g8,TRINITY_DN73704_c0_g9,TRINITY_DN74015_c0_g7,TRINITY_DN74378_c1_g11,TRINITY_DN75715_c0_g1,TRINITY_DN75860_c0_g1,TRINITY_DN75990_c1_g1,TRINITY_DN76118_c0_g3,TRINITY_DN76180_c1_g2,TRINITY_DN77092_c1_g1,TRINITY_DN77092_c1_g2,TR…
GO:0005815	microtubule organizing center	cellular component	3/282	678/96716	0.31703	1	TRINITY_DN96747_c1_g1,TRINITY_DN96747_c1_g3,TRINITY_DN96792_c1_g2	TRINITY_DN96747_c1_g1,TRINITY_DN96747_c1_g3,TRINITY_DN96792_c1_g2
GO:0009535	chloroplast thylakoid membrane	cellular component	3/282	682/96716	0.32020	1	TRINITY_DN86534_c1_g1,TRINITY_DN88854_c0_g5,TRINITY_DN92852_c0_g1	TRINITY_DN86534_c1_g1,TRINITY_DN88854_c0_g5,TRINITY_DN92852_c0_g1
GO:0055035	plastid thylakoid membrane	cellular component	3/282	682/96716	0.32020	1	TRINITY_DN86534_c1_g1,TRINITY_DN88854_c0_g5,TRINITY_DN92852_c0_g1	TRINITY_DN86534_c1_g1,TRINITY_DN88854_c0_g5,TRINITY_DN92852_c0_g1
GO:0034515	proteasome storage granule	cellular component	1/282	145/96716	0.34539	1	TRINITY_DN83545_c2_g3	TRINITY_DN83545_c2_g3
GO:0042651	thylakoid membrane	cellular component	3/282	735/96716	0.36219	1	TRINITY_DN86534_c1_g1,TRINITY_DN88854_c0_g5,TRINITY_DN92852_c0_g1	TRINITY_DN86534_c1_g1,TRINITY_DN88854_c0_g5,TRINITY_DN92852_c0_g1
GO:0008540	proteasome regulatory particle, base subcomplex	cellular component	1/282	155/96716	0.36426	1	TRINITY_DN83545_c2_g3	TRINITY_DN83545_c2_g3
GO:0034357	photosynthetic membrane	cellular component	3/282	744/96716	0.36929	1	TRINITY_DN86534_c1_g1,TRINITY_DN88854_c0_g5,TRINITY_DN92852_c0_g1	TRINITY_DN86534_c1_g1,TRINITY_DN88854_c0_g5,TRINITY_DN92852_c0_g1
GO:0045335	phagocytic vesicle	cellular component	1/282	161/96716	0.37532	1	TRINITY_DN97487_c0_g2	TRINITY_DN97487_c0_g2
GO:0031012	extracellular matrix	cellular component	1/282	168/96716	0.38798	1	TRINITY_DN72875_c0_g1	TRINITY_DN72875_c0_g1
GO:0044448	cell cortex part	cellular component	4/282	1099/96716	0.39878	1	TRINITY_DN77593_c0_g1,TRINITY_DN91879_c1_g1,TRINITY_DN95778_c1_g2,TRINITY_DN97487_c0_g2	TRINITY_DN77593_c0_g1,TRINITY_DN91879_c1_g1,TRINITY_DN95778_c1_g2,TRINITY_DN97487_c0_g2
GO:0044436	thylakoid part	cellular component	3/282	792/96716	0.40687	1	TRINITY_DN86534_c1_g1,TRINITY_DN88854_c0_g5,TRINITY_DN92852_c0_g1	TRINITY_DN86534_c1_g1,TRINITY_DN88854_c0_g5,TRINITY_DN92852_c0_g1
GO:0009534	chloroplast thylakoid	cellular component	3/282	845/96716	0.44757	1	TRINITY_DN86534_c1_g1,TRINITY_DN88854_c0_g5,TRINITY_DN92852_c0_g1	TRINITY_DN86534_c1_g1,TRINITY_DN88854_c0_g5,TRINITY_DN92852_c0_g1
GO:0031976	plastid thylakoid	cellular component	3/282	845/96716	0.44757	1	TRINITY_DN86534_c1_g1,TRINITY_DN88854_c0_g5,TRINITY_DN92852_c0_g1	TRINITY_DN86534_c1_g1,TRINITY_DN88854_c0_g5,TRINITY_DN92852_c0_g1
GO:0044459	plasma membrane part	cellular component	13/282	4205/96716	0.45451	1	TRINITY_DN68097_c0_g1,TRINITY_DN73218_c0_g7,TRINITY_DN73704_c0_g8,TRINITY_DN73704_c0_g9,TRINITY_DN76663_c0_g1,TRINITY_DN76663_c0_g3,TRINITY_DN81096_c1_g2,TRINITY_DN86793_c0_g1,TRINITY_DN90972_c5_g4,TRINITY_DN91619_c0_g1,TRINITY_DN95848_c1_g2,TRINITY_DN96820_c2_g2,TRINITY_DN97519_c1_g1	TRINITY_DN68097_c0_g1,TRINITY_DN73218_c0_g7,TRINITY_DN73704_c0_g8,TRINITY_DN73704_c0_g9,TRINITY_DN76663_c0_g1,TRINITY_DN76663_c0_g3,TRINITY_DN81096_c1_g2,TRINITY_DN86793_c0_g1,TRINITY_DN90972_c5_g4,TRINITY_DN91619_c0_g1,TRINITY_DN95848_c1_g2,TRINITY_DN96820_c2_g2,TRINITY_DN97519_c1_g1
GO:0010494	cytoplasmic stress granule	cellular component	1/282	211/96716	0.46033	1	TRINITY_DN75938_c3_g1	TRINITY_DN75938_c3_g1
GO:0044431	Golgi apparatus part	cellular component	11/282	3564/96716	0.46682	1	TRINITY_DN76118_c0_g3,TRINITY_DN80705_c0_g1,TRINITY_DN85833_c1_g1,TRINITY_DN88502_c1_g2,TRINITY_DN89504_c0_g1,TRINITY_DN89504_c0_g2,TRINITY_DN90826_c0_g4,TRINITY_DN95551_c0_g5,TRINITY_DN96538_c1_g1,TRINITY_DN97367_c1_g2,TRINITY_DN97687_c2_g6	TRINITY_DN76118_c0_g3,TRINITY_DN80705_c0_g1,TRINITY_DN85833_c1_g1,TRINITY_DN88502_c1_g2,TRINITY_DN89504_c0_g1,TRINITY_DN89504_c0_g2,TRINITY_DN90826_c0_g4,TRINITY_DN95551_c0_g5,TRINITY_DN96538_c1_g1,TRINITY_DN97367_c1_g2,TRINITY_DN97687_c2_g6
GO:0043231	intracellular membrane-bounded organelle	cellular component	166/282	56518/96716	0.46724	1	TRINITY_DN66672_c0_g1,TRINITY_DN68068_c0_g1,TRINITY_DN68641_c2_g1,TRINITY_DN69540_c1_g2,TRINITY_DN69952_c1_g3,TRINITY_DN70537_c1_g1,TRINITY_DN71588_c1_g1,TRINITY_DN71754_c3_g7,TRINITY_DN71984_c1_g3,TRINITY_DN72200_c0_g1,TRINITY_DN72446_c1_g1,TRINITY_DN72497_c0_g1,TRINITY_DN72607_c0_g1,TRINITY_DN73035_c0_g1,TRINITY_DN73310_c0_g1,TRINITY_DN73486_c0_g1,TRINITY_DN73895_c0_g1,TRINITY_DN74165_c1_g1,TRI…	TRINITY_DN66672_c0_g1,TRINITY_DN68068_c0_g1,TRINITY_DN68641_c2_g1,TRINITY_DN69540_c1_g2,TRINITY_DN69952_c1_g3,TRINITY_DN70537_c1_g1,TRINITY_DN71588_c1_g1,TRINITY_DN71754_c3_g7,TRINITY_DN71984_c1_g3,TRINITY_DN72200_c0_g1,TRINITY_DN72446_c1_g1,TRINITY_DN72497_c0_g1,TRINITY_DN72607_c0_g1,TRINITY_DN73035_c0_g1,TRINITY_DN73310_c0_g1,TRINITY_DN73486_c0_g1,TRINITY_DN73895_c0_g1,TRINITY_DN74165_c1_g1,TRI…
GO:0031597	cytosolic proteasome complex	cellular component	1/282	249/96716	0.51714	1	TRINITY_DN83545_c2_g3	TRINITY_DN83545_c2_g3
GO:0005838	proteasome regulatory particle	cellular component	1/282	257/96716	0.52831	1	TRINITY_DN83545_c2_g3	TRINITY_DN83545_c2_g3
GO:0022624	proteasome accessory complex	cellular component	1/282	261/96716	0.53380	1	TRINITY_DN83545_c2_g3	TRINITY_DN83545_c2_g3
GO:0031201	SNARE complex	cellular component	1/282	269/96716	0.54460	1	TRINITY_DN85833_c1_g1	TRINITY_DN85833_c1_g1
GO:0005938	cell cortex	cellular component	4/282	1339/96716	0.54911	1	TRINITY_DN77593_c0_g1,TRINITY_DN91879_c1_g1,TRINITY_DN95778_c1_g2,TRINITY_DN97487_c0_g2	TRINITY_DN77593_c0_g1,TRINITY_DN91879_c1_g1,TRINITY_DN95778_c1_g2,TRINITY_DN97487_c0_g2
GO:0009705	plant-type vacuole membrane	cellular component	1/282	277/96716	0.55514	1	TRINITY_DN82008_c0_g3	TRINITY_DN82008_c0_g3
GO:0043227	membrane-bounded organelle	cellular component	168/282	57861/96716	0.55995	1	TRINITY_DN66672_c0_g1,TRINITY_DN68068_c0_g1,TRINITY_DN68641_c2_g1,TRINITY_DN69540_c1_g2,TRINITY_DN69952_c1_g3,TRINITY_DN70537_c1_g1,TRINITY_DN71588_c1_g1,TRINITY_DN71754_c3_g7,TRINITY_DN71984_c1_g3,TRINITY_DN72200_c0_g1,TRINITY_DN72446_c1_g1,TRINITY_DN72497_c0_g1,TRINITY_DN72607_c0_g1,TRINITY_DN73035_c0_g1,TRINITY_DN73310_c0_g1,TRINITY_DN73486_c0_g1,TRINITY_DN73895_c0_g1,TRINITY_DN74165_c1_g1,TRI…	TRINITY_DN66672_c0_g1,TRINITY_DN68068_c0_g1,TRINITY_DN68641_c2_g1,TRINITY_DN69540_c1_g2,TRINITY_DN69952_c1_g3,TRINITY_DN70537_c1_g1,TRINITY_DN71588_c1_g1,TRINITY_DN71754_c3_g7,TRINITY_DN71984_c1_g3,TRINITY_DN72200_c0_g1,TRINITY_DN72446_c1_g1,TRINITY_DN72497_c0_g1,TRINITY_DN72607_c0_g1,TRINITY_DN73035_c0_g1,TRINITY_DN73310_c0_g1,TRINITY_DN73486_c0_g1,TRINITY_DN73895_c0_g1,TRINITY_DN74165_c1_g1,TRI…
GO:0099568	cytoplasmic region	cellular component	4/282	1379/96716	0.57230	1	TRINITY_DN77593_c0_g1,TRINITY_DN91879_c1_g1,TRINITY_DN95778_c1_g2,TRINITY_DN97487_c0_g2	TRINITY_DN77593_c0_g1,TRINITY_DN91879_c1_g1,TRINITY_DN95778_c1_g2,TRINITY_DN97487_c0_g2
GO:0000786	nucleosome	cellular component	1/282	299/96716	0.58290	1	TRINITY_DN89232_c0_g2	TRINITY_DN89232_c0_g2
GO:0030139	endocytic vesicle	cellular component	1/282	305/96716	0.59017	1	TRINITY_DN97487_c0_g2	TRINITY_DN97487_c0_g2
GO:0019898	extrinsic component of membrane	cellular component	2/282	696/96716	0.60327	1	TRINITY_DN76663_c0_g1,TRINITY_DN76663_c0_g3	TRINITY_DN76663_c0_g1,TRINITY_DN76663_c0_g3
GO:0044815	DNA packaging complex	cellular component	1/282	321/96716	0.60893	1	TRINITY_DN89232_c0_g2	TRINITY_DN89232_c0_g2
GO:0005778	peroxisomal membrane	cellular component	1/282	333/96716	0.62245	1	TRINITY_DN71984_c1_g3	TRINITY_DN71984_c1_g3
GO:0031903	microbody membrane	cellular component	1/282	333/96716	0.62245	1	TRINITY_DN71984_c1_g3	TRINITY_DN71984_c1_g3
GO:0044425	membrane part	cellular component	98/282	34518/96716	0.65043	1	TRINITY_DN66113_c0_g1,TRINITY_DN68097_c0_g1,TRINITY_DN69820_c0_g1,TRINITY_DN71396_c2_g3,TRINITY_DN71588_c1_g1,TRINITY_DN72344_c1_g2,TRINITY_DN72875_c0_g1,TRINITY_DN73218_c0_g7,TRINITY_DN73483_c2_g2,TRINITY_DN73704_c0_g8,TRINITY_DN73704_c0_g9,TRINITY_DN74015_c0_g7,TRINITY_DN74378_c1_g11,TRINITY_DN75715_c0_g1,TRINITY_DN75860_c0_g1,TRINITY_DN75990_c1_g1,TRINITY_DN76118_c0_g3,TRINITY_DN76180_c1_g2,TR…	TRINITY_DN66113_c0_g1,TRINITY_DN68097_c0_g1,TRINITY_DN69820_c0_g1,TRINITY_DN71396_c2_g3,TRINITY_DN71588_c1_g1,TRINITY_DN72344_c1_g2,TRINITY_DN72875_c0_g1,TRINITY_DN73218_c0_g7,TRINITY_DN73483_c2_g2,TRINITY_DN73704_c0_g8,TRINITY_DN73704_c0_g9,TRINITY_DN74015_c0_g7,TRINITY_DN74378_c1_g11,TRINITY_DN75715_c0_g1,TRINITY_DN75860_c0_g1,TRINITY_DN75990_c1_g1,TRINITY_DN76118_c0_g3,TRINITY_DN76180_c1_g2,TR…
GO:0031984	organelle subcompartment	cellular component	21/282	7851/96716	0.69137	1	TRINITY_DN71588_c1_g1,TRINITY_DN75715_c0_g1,TRINITY_DN76118_c0_g3,TRINITY_DN77092_c1_g1,TRINITY_DN77362_c1_g2,TRINITY_DN80705_c0_g1,TRINITY_DN82008_c0_g3,TRINITY_DN85833_c1_g1,TRINITY_DN86534_c1_g1,TRINITY_DN88502_c1_g2,TRINITY_DN88854_c0_g5,TRINITY_DN89504_c0_g1,TRINITY_DN89504_c0_g2,TRINITY_DN90826_c0_g4,TRINITY_DN92852_c0_g1,TRINITY_DN93500_c1_g1,TRINITY_DN95551_c0_g5,TRINITY_DN96538_c1_g1,TRI…	TRINITY_DN71588_c1_g1,TRINITY_DN75715_c0_g1,TRINITY_DN76118_c0_g3,TRINITY_DN77092_c1_g1,TRINITY_DN77362_c1_g2,TRINITY_DN80705_c0_g1,TRINITY_DN82008_c0_g3,TRINITY_DN85833_c1_g1,TRINITY_DN86534_c1_g1,TRINITY_DN88502_c1_g2,TRINITY_DN88854_c0_g5,TRINITY_DN89504_c0_g1,TRINITY_DN89504_c0_g2,TRINITY_DN90826_c0_g4,TRINITY_DN92852_c0_g1,TRINITY_DN93500_c1_g1,TRINITY_DN95551_c0_g5,TRINITY_DN96538_c1_g1,TRI…
GO:0019005	SCF ubiquitin ligase complex	cellular component	1/282	432/96716	0.71755	1	TRINITY_DN72446_c1_g1	TRINITY_DN72446_c1_g1
GO:0000325	plant-type vacuole	cellular component	1/282	444/96716	0.72732	1	TRINITY_DN82008_c0_g3	TRINITY_DN82008_c0_g3
GO:0005768	endosome	cellular component	6/282	2484/96716	0.73307	1	TRINITY_DN80705_c0_g1,TRINITY_DN88502_c1_g2,TRINITY_DN89504_c0_g1,TRINITY_DN89504_c0_g2,TRINITY_DN91665_c1_g3,TRINITY_DN95551_c0_g5	TRINITY_DN80705_c0_g1,TRINITY_DN88502_c1_g2,TRINITY_DN89504_c0_g1,TRINITY_DN89504_c0_g2,TRINITY_DN91665_c1_g3,TRINITY_DN95551_c0_g5
GO:0032993	protein-DNA complex	cellular component	1/282	455/96716	0.73598	1	TRINITY_DN89232_c0_g2	TRINITY_DN89232_c0_g2
GO:0000139	Golgi membrane	cellular component	6/282	2562/96716	0.75934	1	TRINITY_DN76118_c0_g3,TRINITY_DN89504_c0_g1,TRINITY_DN89504_c0_g2,TRINITY_DN90826_c0_g4,TRINITY_DN95551_c0_g5,TRINITY_DN96538_c1_g1	TRINITY_DN76118_c0_g3,TRINITY_DN89504_c0_g1,TRINITY_DN89504_c0_g2,TRINITY_DN90826_c0_g4,TRINITY_DN95551_c0_g5,TRINITY_DN96538_c1_g1
GO:0044438	microbody part	cellular component	1/282	530/96716	0.78815	1	TRINITY_DN71984_c1_g3	TRINITY_DN71984_c1_g3
GO:0044439	peroxisomal part	cellular component	1/282	530/96716	0.78815	1	TRINITY_DN71984_c1_g3	TRINITY_DN71984_c1_g3
GO:0036464	cytoplasmic ribonucleoprotein granule	cellular component	1/282	583/96716	0.81868	1	TRINITY_DN75938_c3_g1	TRINITY_DN75938_c3_g1
GO:0035770	ribonucleoprotein granule	cellular component	1/282	584/96716	0.81922	1	TRINITY_DN75938_c3_g1	TRINITY_DN75938_c3_g1
GO:0031965	nuclear membrane	cellular component	1/282	610/96716	0.83251	1	TRINITY_DN80323_c0_g1	TRINITY_DN80323_c0_g1
GO:0000502	proteasome complex	cellular component	1/282	691/96716	0.86800	1	TRINITY_DN83545_c2_g3	TRINITY_DN83545_c2_g3
GO:1905369	endopeptidase complex	cellular component	1/282	691/96716	0.86800	1	TRINITY_DN83545_c2_g3	TRINITY_DN83545_c2_g3
GO:0043229	intracellular organelle	cellular component	172/282	62005/96716	0.87563	1	TRINITY_DN66672_c0_g1,TRINITY_DN68068_c0_g1,TRINITY_DN68641_c2_g1,TRINITY_DN69540_c1_g2,TRINITY_DN69952_c1_g3,TRINITY_DN70537_c1_g1,TRINITY_DN71588_c1_g1,TRINITY_DN71754_c3_g7,TRINITY_DN71984_c1_g3,TRINITY_DN72200_c0_g1,TRINITY_DN72446_c1_g1,TRINITY_DN72497_c0_g1,TRINITY_DN72607_c0_g1,TRINITY_DN73035_c0_g1,TRINITY_DN73310_c0_g1,TRINITY_DN73486_c0_g1,TRINITY_DN73895_c0_g1,TRINITY_DN74165_c1_g1,TRI…	TRINITY_DN66672_c0_g1,TRINITY_DN68068_c0_g1,TRINITY_DN68641_c2_g1,TRINITY_DN69540_c1_g2,TRINITY_DN69952_c1_g3,TRINITY_DN70537_c1_g1,TRINITY_DN71588_c1_g1,TRINITY_DN71754_c3_g7,TRINITY_DN71984_c1_g3,TRINITY_DN72200_c0_g1,TRINITY_DN72446_c1_g1,TRINITY_DN72497_c0_g1,TRINITY_DN72607_c0_g1,TRINITY_DN73035_c0_g1,TRINITY_DN73310_c0_g1,TRINITY_DN73486_c0_g1,TRINITY_DN73895_c0_g1,TRINITY_DN74165_c1_g1,TRI…
GO:0043226	organelle	cellular component	173/282	62359/96716	0.87696	1	TRINITY_DN66672_c0_g1,TRINITY_DN68068_c0_g1,TRINITY_DN68641_c2_g1,TRINITY_DN69540_c1_g2,TRINITY_DN69952_c1_g3,TRINITY_DN70537_c1_g1,TRINITY_DN71588_c1_g1,TRINITY_DN71754_c3_g7,TRINITY_DN71984_c1_g3,TRINITY_DN72200_c0_g1,TRINITY_DN72446_c1_g1,TRINITY_DN72497_c0_g1,TRINITY_DN72607_c0_g1,TRINITY_DN73035_c0_g1,TRINITY_DN73310_c0_g1,TRINITY_DN73486_c0_g1,TRINITY_DN73895_c0_g1,TRINITY_DN74165_c1_g1,TRI…	TRINITY_DN66672_c0_g1,TRINITY_DN68068_c0_g1,TRINITY_DN68641_c2_g1,TRINITY_DN69540_c1_g2,TRINITY_DN69952_c1_g3,TRINITY_DN70537_c1_g1,TRINITY_DN71588_c1_g1,TRINITY_DN71754_c3_g7,TRINITY_DN71984_c1_g3,TRINITY_DN72200_c0_g1,TRINITY_DN72446_c1_g1,TRINITY_DN72497_c0_g1,TRINITY_DN72607_c0_g1,TRINITY_DN73035_c0_g1,TRINITY_DN73310_c0_g1,TRINITY_DN73486_c0_g1,TRINITY_DN73895_c0_g1,TRINITY_DN74165_c1_g1,TRI…
GO:0070062	extracellular exosome	cellular component	2/282	1286/96716	0.89023	1	TRINITY_DN75839_c0_g1,TRINITY_DN97487_c0_g2	TRINITY_DN75839_c0_g1,TRINITY_DN97487_c0_g2
GO:0012505	endomembrane system	cellular component	34/282	13956/96716	0.89103	1	TRINITY_DN71588_c1_g1,TRINITY_DN75715_c0_g1,TRINITY_DN76118_c0_g3,TRINITY_DN76663_c0_g1,TRINITY_DN76663_c0_g3,TRINITY_DN77029_c3_g3,TRINITY_DN77092_c1_g1,TRINITY_DN77362_c1_g2,TRINITY_DN79588_c2_g1,TRINITY_DN79887_c2_g1,TRINITY_DN80323_c0_g1,TRINITY_DN80705_c0_g1,TRINITY_DN82008_c0_g3,TRINITY_DN83701_c1_g4,TRINITY_DN83701_c1_g5,TRINITY_DN85833_c1_g1,TRINITY_DN88502_c1_g2,TRINITY_DN89408_c2_g2,TRI…	TRINITY_DN71588_c1_g1,TRINITY_DN75715_c0_g1,TRINITY_DN76118_c0_g3,TRINITY_DN76663_c0_g1,TRINITY_DN76663_c0_g3,TRINITY_DN77029_c3_g3,TRINITY_DN77092_c1_g1,TRINITY_DN77362_c1_g2,TRINITY_DN79588_c2_g1,TRINITY_DN79887_c2_g1,TRINITY_DN80323_c0_g1,TRINITY_DN80705_c0_g1,TRINITY_DN82008_c0_g3,TRINITY_DN83701_c1_g4,TRINITY_DN83701_c1_g5,TRINITY_DN85833_c1_g1,TRINITY_DN88502_c1_g2,TRINITY_DN89408_c2_g2,TRI…
GO:1903561	extracellular vesicle	cellular component	2/282	1299/96716	0.89351	1	TRINITY_DN75839_c0_g1,TRINITY_DN97487_c0_g2	TRINITY_DN75839_c0_g1,TRINITY_DN97487_c0_g2
GO:0031461	cullin-RING ubiquitin ligase complex	cellular component	1/282	766/96716	0.89414	1	TRINITY_DN72446_c1_g1	TRINITY_DN72446_c1_g1
GO:0043230	extracellular organelle	cellular component	2/282	1302/96716	0.89426	1	TRINITY_DN75839_c0_g1,TRINITY_DN97487_c0_g2	TRINITY_DN75839_c0_g1,TRINITY_DN97487_c0_g2
GO:0005774	vacuolar membrane	cellular component	6/282	3143/96716	0.89810	1	TRINITY_DN77029_c3_g3,TRINITY_DN82008_c0_g3,TRINITY_DN88502_c1_g2,TRINITY_DN91665_c1_g3,TRINITY_DN97519_c1_g1,TRINITY_DN98156_c2_g3	TRINITY_DN77029_c3_g3,TRINITY_DN82008_c0_g3,TRINITY_DN88502_c1_g2,TRINITY_DN91665_c1_g3,TRINITY_DN97519_c1_g1,TRINITY_DN98156_c2_g3
GO:0044437	vacuolar part	cellular component	6/282	3261/96716	0.91585	1	TRINITY_DN77029_c3_g3,TRINITY_DN82008_c0_g3,TRINITY_DN88502_c1_g2,TRINITY_DN91665_c1_g3,TRINITY_DN97519_c1_g1,TRINITY_DN98156_c2_g3	TRINITY_DN77029_c3_g3,TRINITY_DN82008_c0_g3,TRINITY_DN88502_c1_g2,TRINITY_DN91665_c1_g3,TRINITY_DN97519_c1_g1,TRINITY_DN98156_c2_g3
GO:1905368	peptidase complex	cellular component	1/282	845/96716	0.91611	1	TRINITY_DN83545_c2_g3	TRINITY_DN83545_c2_g3
GO:0005856	cytoskeleton	cellular component	7/282	3714/96716	0.91853	1	TRINITY_DN77493_c0_g2,TRINITY_DN77593_c0_g1,TRINITY_DN91879_c1_g1,TRINITY_DN95778_c1_g2,TRINITY_DN96747_c1_g1,TRINITY_DN96747_c1_g3,TRINITY_DN96792_c1_g2	TRINITY_DN77493_c0_g2,TRINITY_DN77593_c0_g1,TRINITY_DN91879_c1_g1,TRINITY_DN95778_c1_g2,TRINITY_DN96747_c1_g1,TRINITY_DN96747_c1_g3,TRINITY_DN96792_c1_g2
GO:0005773	vacuole	cellular component	10/282	5020/96716	0.92331	1	TRINITY_DN77029_c3_g3,TRINITY_DN82008_c0_g3,TRINITY_DN85142_c0_g4,TRINITY_DN86534_c1_g1,TRINITY_DN88502_c1_g2,TRINITY_DN91665_c1_g3,TRINITY_DN91682_c0_g1,TRINITY_DN93139_c0_g5,TRINITY_DN97519_c1_g1,TRINITY_DN98156_c2_g3	TRINITY_DN77029_c3_g3,TRINITY_DN82008_c0_g3,TRINITY_DN85142_c0_g4,TRINITY_DN86534_c1_g1,TRINITY_DN88502_c1_g2,TRINITY_DN91665_c1_g3,TRINITY_DN91682_c0_g1,TRINITY_DN93139_c0_g5,TRINITY_DN97519_c1_g1,TRINITY_DN98156_c2_g3
GO:0019866	organelle inner membrane	cellular component	6/282	3462/96716	0.93996	1	TRINITY_DN73310_c0_g1,TRINITY_DN73486_c0_g1,TRINITY_DN83220_c0_g1,TRINITY_DN86534_c1_g1,TRINITY_DN91877_c1_g1,TRINITY_DN94305_c0_g2	TRINITY_DN73310_c0_g1,TRINITY_DN73486_c0_g1,TRINITY_DN83220_c0_g1,TRINITY_DN86534_c1_g1,TRINITY_DN91877_c1_g1,TRINITY_DN94305_c0_g2
GO:0015630	microtubule cytoskeleton	cellular component	3/282	2064/96716	0.94098	1	TRINITY_DN96747_c1_g1,TRINITY_DN96747_c1_g3,TRINITY_DN96792_c1_g2	TRINITY_DN96747_c1_g1,TRINITY_DN96747_c1_g3,TRINITY_DN96792_c1_g2
GO:0000151	ubiquitin ligase complex	cellular component	1/282	1031/96716	0.95152	1	TRINITY_DN72446_c1_g1	TRINITY_DN72446_c1_g1
GO:0031410	cytoplasmic vesicle	cellular component	7/282	4078/96716	0.95487	1	TRINITY_DN80705_c0_g1,TRINITY_DN88502_c1_g2,TRINITY_DN89504_c0_g1,TRINITY_DN89504_c0_g2,TRINITY_DN91665_c1_g3,TRINITY_DN95551_c0_g5,TRINITY_DN97487_c0_g2	TRINITY_DN80705_c0_g1,TRINITY_DN88502_c1_g2,TRINITY_DN89504_c0_g1,TRINITY_DN89504_c0_g2,TRINITY_DN91665_c1_g3,TRINITY_DN95551_c0_g5,TRINITY_DN97487_c0_g2
GO:0097708	intracellular vesicle	cellular component	7/282	4078/96716	0.95487	1	TRINITY_DN80705_c0_g1,TRINITY_DN88502_c1_g2,TRINITY_DN89504_c0_g1,TRINITY_DN89504_c0_g2,TRINITY_DN91665_c1_g3,TRINITY_DN95551_c0_g5,TRINITY_DN97487_c0_g2	TRINITY_DN80705_c0_g1,TRINITY_DN88502_c1_g2,TRINITY_DN89504_c0_g1,TRINITY_DN89504_c0_g2,TRINITY_DN91665_c1_g3,TRINITY_DN95551_c0_g5,TRINITY_DN97487_c0_g2
GO:0005777	peroxisome	cellular component	2/282	1662/96716	0.95552	1	TRINITY_DN71984_c1_g3,TRINITY_DN96080_c3_g3	TRINITY_DN71984_c1_g3,TRINITY_DN96080_c3_g3
GO:0042579	microbody	cellular component	2/282	1662/96716	0.95552	1	TRINITY_DN71984_c1_g3,TRINITY_DN96080_c3_g3	TRINITY_DN71984_c1_g3,TRINITY_DN96080_c3_g3
GO:0010008	endosome membrane	cellular component	1/282	1181/96716	0.96888	1	TRINITY_DN91665_c1_g3	TRINITY_DN91665_c1_g3
GO:0044440	endosomal part	cellular component	1/282	1232/96716	0.97323	1	TRINITY_DN91665_c1_g3	TRINITY_DN91665_c1_g3
GO:0000322	storage vacuole	cellular component	1/282	1275/96716	0.97643	1	TRINITY_DN82008_c0_g3	TRINITY_DN82008_c0_g3
GO:0005789	endoplasmic reticulum membrane	cellular component	7/282	4477/96716	0.97743	1	TRINITY_DN71588_c1_g1,TRINITY_DN75715_c0_g1,TRINITY_DN77092_c1_g1,TRINITY_DN77362_c1_g2,TRINITY_DN82008_c0_g3,TRINITY_DN93500_c1_g1,TRINITY_DN97500_c0_g2	TRINITY_DN71588_c1_g1,TRINITY_DN75715_c0_g1,TRINITY_DN77092_c1_g1,TRINITY_DN77362_c1_g2,TRINITY_DN82008_c0_g3,TRINITY_DN93500_c1_g1,TRINITY_DN97500_c0_g2
GO:0042175	nuclear outer membrane-endoplasmic reticulum membrane network	cellular component	7/282	4525/96716	0.97930	1	TRINITY_DN71588_c1_g1,TRINITY_DN75715_c0_g1,TRINITY_DN77092_c1_g1,TRINITY_DN77362_c1_g2,TRINITY_DN82008_c0_g3,TRINITY_DN93500_c1_g1,TRINITY_DN97500_c0_g2	TRINITY_DN71588_c1_g1,TRINITY_DN75715_c0_g1,TRINITY_DN77092_c1_g1,TRINITY_DN77362_c1_g2,TRINITY_DN82008_c0_g3,TRINITY_DN93500_c1_g1,TRINITY_DN97500_c0_g2
GO:0098827	endoplasmic reticulum subcompartment	cellular component	7/282	4537/96716	0.97974	1	TRINITY_DN71588_c1_g1,TRINITY_DN75715_c0_g1,TRINITY_DN77092_c1_g1,TRINITY_DN77362_c1_g2,TRINITY_DN82008_c0_g3,TRINITY_DN93500_c1_g1,TRINITY_DN97500_c0_g2	TRINITY_DN71588_c1_g1,TRINITY_DN75715_c0_g1,TRINITY_DN77092_c1_g1,TRINITY_DN77362_c1_g2,TRINITY_DN82008_c0_g3,TRINITY_DN93500_c1_g1,TRINITY_DN97500_c0_g2
GO:0005635	nuclear envelope	cellular component	1/282	1358/96716	0.98156	1	TRINITY_DN80323_c0_g1	TRINITY_DN80323_c0_g1
GO:0000785	chromatin	cellular component	1/282	1392/96716	0.98333	1	TRINITY_DN89232_c0_g2	TRINITY_DN89232_c0_g2
GO:0031982	vesicle	cellular component	8/282	5122/96716	0.98363	1	TRINITY_DN75839_c0_g1,TRINITY_DN80705_c0_g1,TRINITY_DN88502_c1_g2,TRINITY_DN89504_c0_g1,TRINITY_DN89504_c0_g2,TRINITY_DN91665_c1_g3,TRINITY_DN95551_c0_g5,TRINITY_DN97487_c0_g2	TRINITY_DN75839_c0_g1,TRINITY_DN80705_c0_g1,TRINITY_DN88502_c1_g2,TRINITY_DN89504_c0_g1,TRINITY_DN89504_c0_g2,TRINITY_DN91665_c1_g3,TRINITY_DN95551_c0_g5,TRINITY_DN97487_c0_g2
GO:0044464	cell part	cellular component	234/282	84369/96716	0.98455	1	TRINITY_DN66672_c0_g1,TRINITY_DN67385_c0_g2,TRINITY_DN68068_c0_g1,TRINITY_DN68097_c0_g1,TRINITY_DN68641_c2_g1,TRINITY_DN69499_c0_g2,TRINITY_DN69540_c1_g2,TRINITY_DN69952_c1_g3,TRINITY_DN70537_c1_g1,TRINITY_DN71588_c1_g1,TRINITY_DN71754_c3_g7,TRINITY_DN71984_c1_g3,TRINITY_DN72200_c0_g1,TRINITY_DN72446_c1_g1,TRINITY_DN72497_c0_g1,TRINITY_DN72607_c0_g1,TRINITY_DN72875_c0_g1,TRINITY_DN73035_c0_g1,TRI…	TRINITY_DN66672_c0_g1,TRINITY_DN67385_c0_g2,TRINITY_DN68068_c0_g1,TRINITY_DN68097_c0_g1,TRINITY_DN68641_c2_g1,TRINITY_DN69499_c0_g2,TRINITY_DN69540_c1_g2,TRINITY_DN69952_c1_g3,TRINITY_DN70537_c1_g1,TRINITY_DN71588_c1_g1,TRINITY_DN71754_c3_g7,TRINITY_DN71984_c1_g3,TRINITY_DN72200_c0_g1,TRINITY_DN72446_c1_g1,TRINITY_DN72497_c0_g1,TRINITY_DN72607_c0_g1,TRINITY_DN72875_c0_g1,TRINITY_DN73035_c0_g1,TRI…
GO:0005623	cell	cellular component	235/282	84684/96716	0.98486	1	TRINITY_DN66672_c0_g1,TRINITY_DN67385_c0_g2,TRINITY_DN68068_c0_g1,TRINITY_DN68097_c0_g1,TRINITY_DN68641_c2_g1,TRINITY_DN69499_c0_g2,TRINITY_DN69540_c1_g2,TRINITY_DN69952_c1_g3,TRINITY_DN70537_c1_g1,TRINITY_DN71588_c1_g1,TRINITY_DN71754_c3_g7,TRINITY_DN71984_c1_g3,TRINITY_DN72200_c0_g1,TRINITY_DN72446_c1_g1,TRINITY_DN72497_c0_g1,TRINITY_DN72607_c0_g1,TRINITY_DN72875_c0_g1,TRINITY_DN73035_c0_g1,TRI…	TRINITY_DN66672_c0_g1,TRINITY_DN67385_c0_g2,TRINITY_DN68068_c0_g1,TRINITY_DN68097_c0_g1,TRINITY_DN68641_c2_g1,TRINITY_DN69499_c0_g2,TRINITY_DN69540_c1_g2,TRINITY_DN69952_c1_g3,TRINITY_DN70537_c1_g1,TRINITY_DN71588_c1_g1,TRINITY_DN71754_c3_g7,TRINITY_DN71984_c1_g3,TRINITY_DN72200_c0_g1,TRINITY_DN72446_c1_g1,TRINITY_DN72497_c0_g1,TRINITY_DN72607_c0_g1,TRINITY_DN72875_c0_g1,TRINITY_DN73035_c0_g1,TRI…
GO:0044432	endoplasmic reticulum part	cellular component	7/282	4947/96716	0.99055	1	TRINITY_DN71588_c1_g1,TRINITY_DN75715_c0_g1,TRINITY_DN77092_c1_g1,TRINITY_DN77362_c1_g2,TRINITY_DN82008_c0_g3,TRINITY_DN93500_c1_g1,TRINITY_DN97500_c0_g2	TRINITY_DN71588_c1_g1,TRINITY_DN75715_c0_g1,TRINITY_DN77092_c1_g1,TRINITY_DN77362_c1_g2,TRINITY_DN82008_c0_g3,TRINITY_DN93500_c1_g1,TRINITY_DN97500_c0_g2
GO:0044424	intracellular part	cellular component	198/282	73630/96716	0.99070	1	TRINITY_DN66672_c0_g1,TRINITY_DN67385_c0_g2,TRINITY_DN68068_c0_g1,TRINITY_DN68641_c2_g1,TRINITY_DN69499_c0_g2,TRINITY_DN69540_c1_g2,TRINITY_DN69952_c1_g3,TRINITY_DN70537_c1_g1,TRINITY_DN71588_c1_g1,TRINITY_DN71754_c3_g7,TRINITY_DN71984_c1_g3,TRINITY_DN72200_c0_g1,TRINITY_DN72446_c1_g1,TRINITY_DN72497_c0_g1,TRINITY_DN72607_c0_g1,TRINITY_DN73035_c0_g1,TRINITY_DN73310_c0_g1,TRINITY_DN73486_c0_g1,TRI…	TRINITY_DN66672_c0_g1,TRINITY_DN67385_c0_g2,TRINITY_DN68068_c0_g1,TRINITY_DN68641_c2_g1,TRINITY_DN69499_c0_g2,TRINITY_DN69540_c1_g2,TRINITY_DN69952_c1_g3,TRINITY_DN70537_c1_g1,TRINITY_DN71588_c1_g1,TRINITY_DN71754_c3_g7,TRINITY_DN71984_c1_g3,TRINITY_DN72200_c0_g1,TRINITY_DN72446_c1_g1,TRINITY_DN72497_c0_g1,TRINITY_DN72607_c0_g1,TRINITY_DN73035_c0_g1,TRINITY_DN73310_c0_g1,TRINITY_DN73486_c0_g1,TRI…
GO:0098588	bounding membrane of organelle	cellular component	13/282	7889/96716	0.99295	1	TRINITY_DN71984_c1_g3,TRINITY_DN76118_c0_g3,TRINITY_DN77029_c3_g3,TRINITY_DN82008_c0_g3,TRINITY_DN88502_c1_g2,TRINITY_DN89504_c0_g1,TRINITY_DN89504_c0_g2,TRINITY_DN90826_c0_g4,TRINITY_DN91665_c1_g3,TRINITY_DN95551_c0_g5,TRINITY_DN96538_c1_g1,TRINITY_DN97519_c1_g1,TRINITY_DN98156_c2_g3	TRINITY_DN71984_c1_g3,TRINITY_DN76118_c0_g3,TRINITY_DN77029_c3_g3,TRINITY_DN82008_c0_g3,TRINITY_DN88502_c1_g2,TRINITY_DN89504_c0_g1,TRINITY_DN89504_c0_g2,TRINITY_DN90826_c0_g4,TRINITY_DN91665_c1_g3,TRINITY_DN95551_c0_g5,TRINITY_DN96538_c1_g1,TRINITY_DN97519_c1_g1,TRINITY_DN98156_c2_g3
GO:0044430	cytoskeletal part	cellular component	3/282	3009/96716	0.99320	1	TRINITY_DN96747_c1_g1,TRINITY_DN96747_c1_g3,TRINITY_DN96792_c1_g2	TRINITY_DN96747_c1_g1,TRINITY_DN96747_c1_g3,TRINITY_DN96792_c1_g2
GO:0005783	endoplasmic reticulum	cellular component	11/282	7104/96716	0.99424	1	TRINITY_DN71588_c1_g1,TRINITY_DN75715_c0_g1,TRINITY_DN77092_c1_g1,TRINITY_DN77362_c1_g2,TRINITY_DN79887_c2_g1,TRINITY_DN82008_c0_g3,TRINITY_DN91665_c1_g3,TRINITY_DN93500_c1_g1,TRINITY_DN95898_c0_g2,TRINITY_DN96056_c0_g2,TRINITY_DN97500_c0_g2	TRINITY_DN71588_c1_g1,TRINITY_DN75715_c0_g1,TRINITY_DN77092_c1_g1,TRINITY_DN77362_c1_g2,TRINITY_DN79887_c2_g1,TRINITY_DN82008_c0_g3,TRINITY_DN91665_c1_g3,TRINITY_DN93500_c1_g1,TRINITY_DN95898_c0_g2,TRINITY_DN96056_c0_g2,TRINITY_DN97500_c0_g2
GO:0005730	nucleolus	cellular component	3/282	3147/96716	0.99513	1	TRINITY_DN77029_c3_g3,TRINITY_DN95086_c0_g1,TRINITY_DN97418_c2_g2	TRINITY_DN77029_c3_g3,TRINITY_DN95086_c0_g1,TRINITY_DN97418_c2_g2
GO:0005759	mitochondrial matrix	cellular component	1/282	1826/96716	0.99541	1	TRINITY_DN94887_c2_g1	TRINITY_DN94887_c2_g1
GO:0005887	integral component of plasma membrane	cellular component	2/282	2725/96716	0.99713	1	TRINITY_DN81096_c1_g2,TRINITY_DN95848_c1_g2	TRINITY_DN81096_c1_g2,TRINITY_DN95848_c1_g2
GO:0005622	intracellular	cellular component	199/282	74926/96716	0.99720	1	TRINITY_DN66672_c0_g1,TRINITY_DN67385_c0_g2,TRINITY_DN68068_c0_g1,TRINITY_DN68641_c2_g1,TRINITY_DN69499_c0_g2,TRINITY_DN69540_c1_g2,TRINITY_DN69952_c1_g3,TRINITY_DN70537_c1_g1,TRINITY_DN71588_c1_g1,TRINITY_DN71754_c3_g7,TRINITY_DN71984_c1_g3,TRINITY_DN72200_c0_g1,TRINITY_DN72446_c1_g1,TRINITY_DN72497_c0_g1,TRINITY_DN72607_c0_g1,TRINITY_DN73035_c0_g1,TRINITY_DN73310_c0_g1,TRINITY_DN73486_c0_g1,TRI…	TRINITY_DN66672_c0_g1,TRINITY_DN67385_c0_g2,TRINITY_DN68068_c0_g1,TRINITY_DN68641_c2_g1,TRINITY_DN69499_c0_g2,TRINITY_DN69540_c1_g2,TRINITY_DN69952_c1_g3,TRINITY_DN70537_c1_g1,TRINITY_DN71588_c1_g1,TRINITY_DN71754_c3_g7,TRINITY_DN71984_c1_g3,TRINITY_DN72200_c0_g1,TRINITY_DN72446_c1_g1,TRINITY_DN72497_c0_g1,TRINITY_DN72607_c0_g1,TRINITY_DN73035_c0_g1,TRINITY_DN73310_c0_g1,TRINITY_DN73486_c0_g1,TRI…
GO:0031967	organelle envelope	cellular component	10/282	7118/96716	0.99759	1	TRINITY_DN68641_c2_g1,TRINITY_DN73310_c0_g1,TRINITY_DN73486_c0_g1,TRINITY_DN75411_c0_g2,TRINITY_DN77932_c0_g2,TRINITY_DN80323_c0_g1,TRINITY_DN83220_c0_g1,TRINITY_DN86534_c1_g1,TRINITY_DN91877_c1_g1,TRINITY_DN94305_c0_g2	TRINITY_DN68641_c2_g1,TRINITY_DN73310_c0_g1,TRINITY_DN73486_c0_g1,TRINITY_DN75411_c0_g2,TRINITY_DN77932_c0_g2,TRINITY_DN80323_c0_g1,TRINITY_DN83220_c0_g1,TRINITY_DN86534_c1_g1,TRINITY_DN91877_c1_g1,TRINITY_DN94305_c0_g2
GO:0044445	cytosolic part	cellular component	2/282	2818/96716	0.99776	1	TRINITY_DN77029_c3_g3,TRINITY_DN83545_c2_g3	TRINITY_DN77029_c3_g3,TRINITY_DN83545_c2_g3
GO:0031975	envelope	cellular component	10/282	7233/96716	0.99806	1	TRINITY_DN68641_c2_g1,TRINITY_DN73310_c0_g1,TRINITY_DN73486_c0_g1,TRINITY_DN75411_c0_g2,TRINITY_DN77932_c0_g2,TRINITY_DN80323_c0_g1,TRINITY_DN83220_c0_g1,TRINITY_DN86534_c1_g1,TRINITY_DN91877_c1_g1,TRINITY_DN94305_c0_g2	TRINITY_DN68641_c2_g1,TRINITY_DN73310_c0_g1,TRINITY_DN73486_c0_g1,TRINITY_DN75411_c0_g2,TRINITY_DN77932_c0_g2,TRINITY_DN80323_c0_g1,TRINITY_DN83220_c0_g1,TRINITY_DN86534_c1_g1,TRINITY_DN91877_c1_g1,TRINITY_DN94305_c0_g2
GO:0022626	cytosolic ribosome	cellular component	1/282	2124/96716	0.99811	1	TRINITY_DN77029_c3_g3	TRINITY_DN77029_c3_g3
GO:0044433	cytoplasmic vesicle part	cellular component	1/282	2255/96716	0.99872	1	TRINITY_DN91665_c1_g3	TRINITY_DN91665_c1_g3
GO:0044427	chromosomal part	cellular component	1/282	2263/96716	0.99875	1	TRINITY_DN89232_c0_g2	TRINITY_DN89232_c0_g2
GO:0098805	whole membrane	cellular component	7/282	5993/96716	0.99885	1	TRINITY_DN71984_c1_g3,TRINITY_DN77029_c3_g3,TRINITY_DN82008_c0_g3,TRINITY_DN88502_c1_g2,TRINITY_DN91665_c1_g3,TRINITY_DN97519_c1_g1,TRINITY_DN98156_c2_g3	TRINITY_DN71984_c1_g3,TRINITY_DN77029_c3_g3,TRINITY_DN82008_c0_g3,TRINITY_DN88502_c1_g2,TRINITY_DN91665_c1_g3,TRINITY_DN97519_c1_g1,TRINITY_DN98156_c2_g3
GO:0031090	organelle membrane	cellular component	21/282	12608/96716	0.99898	1	TRINITY_DN71984_c1_g3,TRINITY_DN73310_c0_g1,TRINITY_DN73486_c0_g1,TRINITY_DN76118_c0_g3,TRINITY_DN77029_c3_g3,TRINITY_DN77932_c0_g2,TRINITY_DN80323_c0_g1,TRINITY_DN82008_c0_g3,TRINITY_DN83220_c0_g1,TRINITY_DN86534_c1_g1,TRINITY_DN88502_c1_g2,TRINITY_DN89504_c0_g1,TRINITY_DN89504_c0_g2,TRINITY_DN90826_c0_g4,TRINITY_DN91665_c1_g3,TRINITY_DN91877_c1_g1,TRINITY_DN94305_c0_g2,TRINITY_DN95551_c0_g5,TRI…	TRINITY_DN71984_c1_g3,TRINITY_DN73310_c0_g1,TRINITY_DN73486_c0_g1,TRINITY_DN76118_c0_g3,TRINITY_DN77029_c3_g3,TRINITY_DN77932_c0_g2,TRINITY_DN80323_c0_g1,TRINITY_DN82008_c0_g3,TRINITY_DN83220_c0_g1,TRINITY_DN86534_c1_g1,TRINITY_DN88502_c1_g2,TRINITY_DN89504_c0_g1,TRINITY_DN89504_c0_g2,TRINITY_DN90826_c0_g4,TRINITY_DN91665_c1_g3,TRINITY_DN91877_c1_g1,TRINITY_DN94305_c0_g2,TRINITY_DN95551_c0_g5,TRI…
GO:0005743	mitochondrial inner membrane	cellular component	2/282	3143/96716	0.99907	1	TRINITY_DN83220_c0_g1,TRINITY_DN91877_c1_g1	TRINITY_DN83220_c0_g1,TRINITY_DN91877_c1_g1
GO:0031966	mitochondrial membrane	cellular component	3/282	4053/96716	0.99950	1	TRINITY_DN77932_c0_g2,TRINITY_DN83220_c0_g1,TRINITY_DN91877_c1_g1	TRINITY_DN77932_c0_g2,TRINITY_DN83220_c0_g1,TRINITY_DN91877_c1_g1
GO:0005694	chromosome	cellular component	1/282	2717/96716	0.99968	1	TRINITY_DN89232_c0_g2	TRINITY_DN89232_c0_g2
GO:0005840	ribosome	cellular component	2/282	3629/96716	0.99975	1	TRINITY_DN75852_c0_g1,TRINITY_DN77029_c3_g3	TRINITY_DN75852_c0_g1,TRINITY_DN77029_c3_g3
GO:0005740	mitochondrial envelope	cellular component	3/282	4343/96716	0.99976	1	TRINITY_DN77932_c0_g2,TRINITY_DN83220_c0_g1,TRINITY_DN91877_c1_g1	TRINITY_DN77932_c0_g2,TRINITY_DN83220_c0_g1,TRINITY_DN91877_c1_g1
GO:1990234	transferase complex	cellular component	1/282	3245/96716	0.99993	1	TRINITY_DN72446_c1_g1	TRINITY_DN72446_c1_g1
GO:0005654	nucleoplasm	cellular component	1/282	3253/96716	0.99994	1	TRINITY_DN85457_c1_g1	TRINITY_DN85457_c1_g1
GO:0044429	mitochondrial part	cellular component	4/282	5885/96716	0.99998	1	TRINITY_DN77932_c0_g2,TRINITY_DN83220_c0_g1,TRINITY_DN91877_c1_g1,TRINITY_DN94887_c2_g1	TRINITY_DN77932_c0_g2,TRINITY_DN83220_c0_g1,TRINITY_DN91877_c1_g1,TRINITY_DN94887_c2_g1
GO:0098796	membrane protein complex	cellular component	1/282	3836/96716	0.99999	1	TRINITY_DN85833_c1_g1	TRINITY_DN85833_c1_g1
GO:0005829	cytosol	cellular component	23/282	16126/96716	0.99999	1	TRINITY_DN75945_c0_g1,TRINITY_DN77029_c3_g3,TRINITY_DN77593_c0_g1,TRINITY_DN78648_c2_g2,TRINITY_DN83545_c2_g3,TRINITY_DN83701_c1_g4,TRINITY_DN83701_c1_g5,TRINITY_DN85253_c1_g3,TRINITY_DN87372_c2_g2,TRINITY_DN89581_c0_g1,TRINITY_DN89581_c0_g2,TRINITY_DN91879_c1_g1,TRINITY_DN94449_c1_g1,TRINITY_DN95273_c1_g1,TRINITY_DN95508_c2_g2,TRINITY_DN95632_c3_g2,TRINITY_DN95778_c1_g2,TRINITY_DN96056_c0_g2,TRI…	TRINITY_DN75945_c0_g1,TRINITY_DN77029_c3_g3,TRINITY_DN77593_c0_g1,TRINITY_DN78648_c2_g2,TRINITY_DN83545_c2_g3,TRINITY_DN83701_c1_g4,TRINITY_DN83701_c1_g5,TRINITY_DN85253_c1_g3,TRINITY_DN87372_c2_g2,TRINITY_DN89581_c0_g1,TRINITY_DN89581_c0_g2,TRINITY_DN91879_c1_g1,TRINITY_DN94449_c1_g1,TRINITY_DN95273_c1_g1,TRINITY_DN95508_c2_g2,TRINITY_DN95632_c3_g2,TRINITY_DN95778_c1_g2,TRINITY_DN96056_c0_g2,TRI…
GO:0031981	nuclear lumen	cellular component	4/282	7065/96716	1.00000	1	TRINITY_DN77029_c3_g3,TRINITY_DN85457_c1_g1,TRINITY_DN95086_c0_g1,TRINITY_DN97418_c2_g2	TRINITY_DN77029_c3_g3,TRINITY_DN85457_c1_g1,TRINITY_DN95086_c0_g1,TRINITY_DN97418_c2_g2
GO:0043232	intracellular non-membrane-bounded organelle	cellular component	13/282	12979/96716	1.00000	1	TRINITY_DN75852_c0_g1,TRINITY_DN75938_c3_g1,TRINITY_DN77029_c3_g3,TRINITY_DN77493_c0_g2,TRINITY_DN77593_c0_g1,TRINITY_DN89232_c0_g2,TRINITY_DN91879_c1_g1,TRINITY_DN95086_c0_g1,TRINITY_DN95778_c1_g2,TRINITY_DN96747_c1_g1,TRINITY_DN96747_c1_g3,TRINITY_DN96792_c1_g2,TRINITY_DN97418_c2_g2	TRINITY_DN75852_c0_g1,TRINITY_DN75938_c3_g1,TRINITY_DN77029_c3_g3,TRINITY_DN77493_c0_g2,TRINITY_DN77593_c0_g1,TRINITY_DN89232_c0_g2,TRINITY_DN91879_c1_g1,TRINITY_DN95086_c0_g1,TRINITY_DN95778_c1_g2,TRINITY_DN96747_c1_g1,TRINITY_DN96747_c1_g3,TRINITY_DN96792_c1_g2,TRINITY_DN97418_c2_g2
GO:0043228	non-membrane-bounded organelle	cellular component	13/282	12983/96716	1.00000	1	TRINITY_DN75852_c0_g1,TRINITY_DN75938_c3_g1,TRINITY_DN77029_c3_g3,TRINITY_DN77493_c0_g2,TRINITY_DN77593_c0_g1,TRINITY_DN89232_c0_g2,TRINITY_DN91879_c1_g1,TRINITY_DN95086_c0_g1,TRINITY_DN95778_c1_g2,TRINITY_DN96747_c1_g1,TRINITY_DN96747_c1_g3,TRINITY_DN96792_c1_g2,TRINITY_DN97418_c2_g2	TRINITY_DN75852_c0_g1,TRINITY_DN75938_c3_g1,TRINITY_DN77029_c3_g3,TRINITY_DN77493_c0_g2,TRINITY_DN77593_c0_g1,TRINITY_DN89232_c0_g2,TRINITY_DN91879_c1_g1,TRINITY_DN95086_c0_g1,TRINITY_DN95778_c1_g2,TRINITY_DN96747_c1_g1,TRINITY_DN96747_c1_g3,TRINITY_DN96792_c1_g2,TRINITY_DN97418_c2_g2
GO:1990904	ribonucleoprotein complex	cellular component	3/282	6911/96716	1.00000	1	TRINITY_DN75852_c0_g1,TRINITY_DN75938_c3_g1,TRINITY_DN77029_c3_g3	TRINITY_DN75852_c0_g1,TRINITY_DN75938_c3_g1,TRINITY_DN77029_c3_g3
GO:1902494	catalytic complex	cellular component	2/282	6511/96716	1.00000	1	TRINITY_DN72446_c1_g1,TRINITY_DN83545_c2_g3	TRINITY_DN72446_c1_g1,TRINITY_DN83545_c2_g3
GO:0005739	mitochondrion	cellular component	8/282	11463/96716	1.00000	1	TRINITY_DN77932_c0_g2,TRINITY_DN83220_c0_g1,TRINITY_DN86958_c2_g2,TRINITY_DN91877_c1_g1,TRINITY_DN92380_c0_g1,TRINITY_DN94887_c2_g1,TRINITY_DN95632_c3_g2,TRINITY_DN98586_c1_g1	TRINITY_DN77932_c0_g2,TRINITY_DN83220_c0_g1,TRINITY_DN86958_c2_g2,TRINITY_DN91877_c1_g1,TRINITY_DN92380_c0_g1,TRINITY_DN94887_c2_g1,TRINITY_DN95632_c3_g2,TRINITY_DN98586_c1_g1
GO:0044428	nuclear part	cellular component	5/282	10005/96716	1.00000	1	TRINITY_DN77029_c3_g3,TRINITY_DN80323_c0_g1,TRINITY_DN85457_c1_g1,TRINITY_DN95086_c0_g1,TRINITY_DN97418_c2_g2	TRINITY_DN77029_c3_g3,TRINITY_DN80323_c0_g1,TRINITY_DN85457_c1_g1,TRINITY_DN95086_c0_g1,TRINITY_DN97418_c2_g2
GO:0070013	intracellular organelle lumen	cellular component	5/282	10058/96716	1.00000	1	TRINITY_DN77029_c3_g3,TRINITY_DN85457_c1_g1,TRINITY_DN94887_c2_g1,TRINITY_DN95086_c0_g1,TRINITY_DN97418_c2_g2	TRINITY_DN77029_c3_g3,TRINITY_DN85457_c1_g1,TRINITY_DN94887_c2_g1,TRINITY_DN95086_c0_g1,TRINITY_DN97418_c2_g2
GO:0031974	membrane-enclosed lumen	cellular component	5/282	10067/96716	1.00000	1	TRINITY_DN77029_c3_g3,TRINITY_DN85457_c1_g1,TRINITY_DN94887_c2_g1,TRINITY_DN95086_c0_g1,TRINITY_DN97418_c2_g2	TRINITY_DN77029_c3_g3,TRINITY_DN85457_c1_g1,TRINITY_DN94887_c2_g1,TRINITY_DN95086_c0_g1,TRINITY_DN97418_c2_g2
GO:0043233	organelle lumen	cellular component	5/282	10067/96716	1.00000	1	TRINITY_DN77029_c3_g3,TRINITY_DN85457_c1_g1,TRINITY_DN94887_c2_g1,TRINITY_DN95086_c0_g1,TRINITY_DN97418_c2_g2	TRINITY_DN77029_c3_g3,TRINITY_DN85457_c1_g1,TRINITY_DN94887_c2_g1,TRINITY_DN95086_c0_g1,TRINITY_DN97418_c2_g2
GO:0005737	cytoplasm	cellular component	126/282	60054/96716	1.00000	1	TRINITY_DN66672_c0_g1,TRINITY_DN67385_c0_g2,TRINITY_DN68641_c2_g1,TRINITY_DN69499_c0_g2,TRINITY_DN69952_c1_g3,TRINITY_DN70537_c1_g1,TRINITY_DN71588_c1_g1,TRINITY_DN71984_c1_g3,TRINITY_DN72446_c1_g1,TRINITY_DN72497_c0_g1,TRINITY_DN73035_c0_g1,TRINITY_DN73310_c0_g1,TRINITY_DN73486_c0_g1,TRINITY_DN74295_c0_g1,TRINITY_DN74868_c0_g1,TRINITY_DN75411_c0_g2,TRINITY_DN75715_c0_g1,TRINITY_DN75839_c0_g1,TRI…	TRINITY_DN66672_c0_g1,TRINITY_DN67385_c0_g2,TRINITY_DN68641_c2_g1,TRINITY_DN69499_c0_g2,TRINITY_DN69952_c1_g3,TRINITY_DN70537_c1_g1,TRINITY_DN71588_c1_g1,TRINITY_DN71984_c1_g3,TRINITY_DN72446_c1_g1,TRINITY_DN72497_c0_g1,TRINITY_DN73035_c0_g1,TRINITY_DN73310_c0_g1,TRINITY_DN73486_c0_g1,TRINITY_DN74295_c0_g1,TRINITY_DN74868_c0_g1,TRINITY_DN75411_c0_g2,TRINITY_DN75715_c0_g1,TRINITY_DN75839_c0_g1,TRI…
GO:0044444	cytoplasmic part	cellular component	87/282	48067/96716	1.00000	1	TRINITY_DN66672_c0_g1,TRINITY_DN68641_c2_g1,TRINITY_DN70537_c1_g1,TRINITY_DN71588_c1_g1,TRINITY_DN71984_c1_g3,TRINITY_DN73310_c0_g1,TRINITY_DN73486_c0_g1,TRINITY_DN75411_c0_g2,TRINITY_DN75715_c0_g1,TRINITY_DN75852_c0_g1,TRINITY_DN75938_c3_g1,TRINITY_DN75945_c0_g1,TRINITY_DN76118_c0_g3,TRINITY_DN77029_c3_g3,TRINITY_DN77092_c1_g1,TRINITY_DN77362_c1_g2,TRINITY_DN77493_c0_g2,TRINITY_DN77593_c0_g1,TRI…	TRINITY_DN66672_c0_g1,TRINITY_DN68641_c2_g1,TRINITY_DN70537_c1_g1,TRINITY_DN71588_c1_g1,TRINITY_DN71984_c1_g3,TRINITY_DN73310_c0_g1,TRINITY_DN73486_c0_g1,TRINITY_DN75411_c0_g2,TRINITY_DN75715_c0_g1,TRINITY_DN75852_c0_g1,TRINITY_DN75938_c3_g1,TRINITY_DN75945_c0_g1,TRINITY_DN76118_c0_g3,TRINITY_DN77029_c3_g3,TRINITY_DN77092_c1_g1,TRINITY_DN77362_c1_g2,TRINITY_DN77493_c0_g2,TRINITY_DN77593_c0_g1,TRI…
GO:0044446	intracellular organelle part	cellular component	50/282	34025/96716	1.00000	1	TRINITY_DN68641_c2_g1,TRINITY_DN70537_c1_g1,TRINITY_DN71588_c1_g1,TRINITY_DN71984_c1_g3,TRINITY_DN73310_c0_g1,TRINITY_DN73486_c0_g1,TRINITY_DN75411_c0_g2,TRINITY_DN75715_c0_g1,TRINITY_DN76118_c0_g3,TRINITY_DN77029_c3_g3,TRINITY_DN77092_c1_g1,TRINITY_DN77362_c1_g2,TRINITY_DN77932_c0_g2,TRINITY_DN78201_c0_g1,TRINITY_DN79580_c1_g1,TRINITY_DN80323_c0_g1,TRINITY_DN80705_c0_g1,TRINITY_DN82008_c0_g3,TRI…	TRINITY_DN68641_c2_g1,TRINITY_DN70537_c1_g1,TRINITY_DN71588_c1_g1,TRINITY_DN71984_c1_g3,TRINITY_DN73310_c0_g1,TRINITY_DN73486_c0_g1,TRINITY_DN75411_c0_g2,TRINITY_DN75715_c0_g1,TRINITY_DN76118_c0_g3,TRINITY_DN77029_c3_g3,TRINITY_DN77092_c1_g1,TRINITY_DN77362_c1_g2,TRINITY_DN77932_c0_g2,TRINITY_DN78201_c0_g1,TRINITY_DN79580_c1_g1,TRINITY_DN80323_c0_g1,TRINITY_DN80705_c0_g1,TRINITY_DN82008_c0_g3,TRI…
[truncated: 324 more rows]
